# Supplementary material for: Single nucleosome imaging reveals principles of transient multiscale chromatin reorganization triggered by histone ADP-ribosylation at DNA lesions
Source: Nat Commun. 2025 Jul 19;16:6652. doi: 10.1038/s41467-025-61834-7 (PMC12276361; doi:10.1038/s41467-025-61834-7)
Supplement: Supplementary file 6 — Source Data [file 41467_2025_61834_MOESM6_ESM.zip]

Archive with 4,937 entries (4,732 files):
- DATA_ALL_FIGURES/
- DATA_ALL_FIGURES/Fig 1B/
- DATA_ALL_FIGURES/Fig 1B/Mean_MSD_all1min_farIR.csv
- DATA_ALL_FIGURES/Fig 1B/Mean_MSD_all_10min_closeIR.csv
- DATA_ALL_FIGURES/Fig 1B/Mean_MSD_all_10min_farIR.csv
- DATA_ALL_FIGURES/Fig 1B/Mean_MSD_all_1min_CloseIR.csv
- DATA_ALL_FIGURES/Fig 1B/Mean_MSD_all_noIR.csv
- DATA_ALL_FIGURES/Fig 1C/
- DATA_ALL_FIGURES/Fig 1C/before_damage/
- DATA_ALL_FIGURES/Fig 1C/before_damage/20220210/
- DATA_ALL_FIGURES/Fig 1C/before_damage/20220210/20220210_Field2_cell3_before_crop.mldatx_tracked.trxyt
- DATA_ALL_FIGURES/Fig 1C/before_damage/20220210/20220210_Field5_before_crop.mldatx_tracked.trxyt
- DATA_ALL_FIGURES/Fig 1C/before_damage/20220210/20220210_field8_cell2_before_crop.mldatx_tracked.trxyt
- DATA_ALL_FIGURES/Fig 1C/before_damage/20220210/20220210_field9_before_crop.mldatx_tracked.trxyt
- DATA_ALL_FIGURES/Fig 1C/before_damage/20220210/20220211_cell2_before_crop.mldatx_tracked.trxyt
- DATA_ALL_FIGURES/Fig 1C/before_damage/20220301/
- DATA_ALL_FIGURES/Fig 1C/before_damage/20220301/20220301_Field10_before_crop.mldatx_tracked.trxyt
- DATA_ALL_FIGURES/Fig 1C/before_damage/20220301/20220301_Field6_before_crop.mldatx_tracked.trxyt
- DATA_ALL_FIGURES/Fig 1C/before_damage/20220301/20220301_field8_before_crop.mldatx_tracked.trxyt
- DATA_ALL_FIGURES/Fig 1C/before_damage/20220601/
- DATA_ALL_FIGURES/Fig 1C/before_damage/20220601/20220601_Field10_before_crop.mldatx_tracked.trxyt
- DATA_ALL_FIGURES/Fig 1C/before_damage/20220601/20220601_Field11_before_crop.rpt_tracked.trxyt
- DATA_ALL_FIGURES/Fig 1C/before_damage/20220601/20220601_Field12_before_crop.mldatx_tracked.trxyt
- DATA_ALL_FIGURES/Fig 1C/before_damage/20220601/20220601_Field13_before_cell1_crop.mldatx_tracked.trxyt
- DATA_ALL_FIGURES/Fig 1C/before_damage/20220601/20220601_Field13_before_cell2_crop.mldatx_tracked.trxyt
- DATA_ALL_FIGURES/Fig 1C/before_damage/20220601/20220601_Field1_before_crop.mldatx_tracked.trxyt
- DATA_ALL_FIGURES/Fig 1C/before_damage/20220601/20220601_Field3_before_crop.mldatx_tracked.trxyt
- DATA_ALL_FIGURES/Fig 1C/before_damage/20220601/20220601_Field4_before_cell1_crop.mldatx_tracked.trxyt
- DATA_ALL_FIGURES/Fig 1C/before_damage/20220601/20220601_Field4_before_cell2_crop.mldatx_tracked.trxyt
- DATA_ALL_FIGURES/Fig 1C/before_damage/20220601/20220601_Field5_before_crop.mldatx_tracked.trxyt
- DATA_ALL_FIGURES/Fig 1C/before_damage/20220601/20220601_Field6_before_crop.mldatx_tracked.trxyt
- DATA_ALL_FIGURES/Fig 1C/before_damage/20220601/20220601_Field7_before_crop.mldatx_tracked.trxyt
- DATA_ALL_FIGURES/Fig 1C/before_damage/20220601/20220601_Field8_before_crop.mldatx_tracked.trxyt
- DATA_ALL_FIGURES/Fig 1C/before_damage/20220624/
- DATA_ALL_FIGURES/Fig 1C/before_damage/20220624/20220624_Field1_before_crop.mldatx_tracked.trxyt
- DATA_ALL_FIGURES/Fig 1C/before_damage/20220624/20220624_Field2_before_crop.mldatx_tracked.trxyt
- DATA_ALL_FIGURES/Fig 1C/before_damage/20220624/20220624_Field3_before_crop.rpt_tracked.trxyt
- DATA_ALL_FIGURES/Fig 1C/before_damage/20220624/20220624_Field4_before_crop.mldatx_tracked.trxyt
- DATA_ALL_FIGURES/Fig 1C/before_damage/20220624/20220624_Field5_before_crop.rpt_tracked.trxyt
- DATA_ALL_FIGURES/Fig 1C/before_damage/20220713/
- DATA_ALL_FIGURES/Fig 1C/before_damage/20220713/20220713_Field10_before_crop.mldatx_tracked.trxyt
- DATA_ALL_FIGURES/Fig 1C/before_damage/20220713/20220713_Field1_110ms_before-crop.rpt_tracked.trxyt
- DATA_ALL_FIGURES/Fig 1C/before_damage/20220713/20220713_Field1_before_crop.mldatx_tracked.trxyt
- DATA_ALL_FIGURES/Fig 1C/before_damage/20220713/20220713_Field2_before_crop.mldatx_tracked.trxyt
- DATA_ALL_FIGURES/Fig 1C/before_damage/20220713/20220713_Field3_before_crop.mldatx_tracked.trxyt
- DATA_ALL_FIGURES/Fig 1C/before_damage/20220713/20220713_Field4_before_crop.rpt_tracked.trxyt
- DATA_ALL_FIGURES/Fig 1C/before_damage/20220713/20220713_Field5_before_crop.mldatx_tracked.trxyt
- DATA_ALL_FIGURES/Fig 1C/before_damage/20220713/20220713_Field6_before_crop.rpt_tracked.trxyt
- DATA_ALL_FIGURES/Fig 1C/before_damage/20220713/20220713_Field7_cell1_before_crop.mldatx_tracked.trxyt
- DATA_ALL_FIGURES/Fig 1C/before_damage/20220713/20220713_Field7_cell2_before_crop.mldatx_tracked.trxyt
- DATA_ALL_FIGURES/Fig 1C/before_damage/20220713/20220713_Field8_before_crop.mldatx_tracked.trxyt
- DATA_ALL_FIGURES/Fig 1C/before_damage/20220713/20220713_Field9_before_crop.mldatx_tracked.trxyt
- DATA_ALL_FIGURES/Fig 1C/before_damage/all experiments/
- DATA_ALL_FIGURES/Fig 1C/before_damage/all experiments/20220210_Field2_cell3_before_crop.mldatx_tracked.trxyt
- DATA_ALL_FIGURES/Fig 1C/before_damage/all experiments/20220210_Field2_cell3_before_crop.mldatx_tracked.trxyt.csv
- DATA_ALL_FIGURES/Fig 1C/before_damage/all experiments/20220210_Field2_cell3_before_crop.mldatx_tracked.trxyt_diffcoef.csv
- DATA_ALL_FIGURES/Fig 1C/before_damage/all experiments/20220210_Field2_cell3_before_crop.mldatx_tracked.trxyt_ratio.txt
- DATA_ALL_FIGURES/Fig 1C/before_damage/all experiments/20220210_Field5_before_crop.mldatx_tracked.trxyt
- DATA_ALL_FIGURES/Fig 1C/before_damage/all experiments/20220210_Field5_before_crop.mldatx_tracked.trxyt.csv
- DATA_ALL_FIGURES/Fig 1C/before_damage/all experiments/20220210_Field5_before_crop.mldatx_tracked.trxyt_diffcoef.csv
- DATA_ALL_FIGURES/Fig 1C/before_damage/all experiments/20220210_Field5_before_crop.mldatx_tracked.trxyt_ratio.txt
- DATA_ALL_FIGURES/Fig 1C/before_damage/all experiments/20220210_field8_cell2_before_crop.mldatx_tracked.trxyt
- DATA_ALL_FIGURES/Fig 1C/before_damage/all experiments/20220210_field8_cell2_before_crop.mldatx_tracked.trxyt.csv
- DATA_ALL_FIGURES/Fig 1C/before_damage/all experiments/20220210_field8_cell2_before_crop.mldatx_tracked.trxyt_diffcoef.csv
- DATA_ALL_FIGURES/Fig 1C/before_damage/all experiments/20220210_field8_cell2_before_crop.mldatx_tracked.trxyt_ratio.txt
- DATA_ALL_FIGURES/Fig 1C/before_damage/all experiments/20220210_field9_before_crop.mldatx_tracked.trxyt
- DATA_ALL_FIGURES/Fig 1C/before_damage/all experiments/20220210_field9_before_crop.mldatx_tracked.trxyt.csv
- DATA_ALL_FIGURES/Fig 1C/before_damage/all experiments/20220210_field9_before_crop.mldatx_tracked.trxyt_diffcoef.csv
- DATA_ALL_FIGURES/Fig 1C/before_damage/all experiments/20220210_field9_before_crop.mldatx_tracked.trxyt_ratio.txt
- DATA_ALL_FIGURES/Fig 1C/before_damage/all experiments/20220211_cell2_before_crop.mldatx_tracked.trxyt
- DATA_ALL_FIGURES/Fig 1C/before_damage/all experiments/20220211_cell2_before_crop.mldatx_tracked.trxyt.csv
- DATA_ALL_FIGURES/Fig 1C/before_damage/all experiments/20220211_cell2_before_crop.mldatx_tracked.trxyt_diffcoef.csv
- DATA_ALL_FIGURES/Fig 1C/before_damage/all experiments/20220211_cell2_before_crop.mldatx_tracked.trxyt_ratio.txt
- DATA_ALL_FIGURES/Fig 1C/before_damage/all experiments/20220301_Field10_before_crop.mldatx_tracked.trxyt
- DATA_ALL_FIGURES/Fig 1C/before_damage/all experiments/20220301_Field10_before_crop.mldatx_tracked.trxyt.csv
- DATA_ALL_FIGURES/Fig 1C/before_damage/all experiments/20220301_Field10_before_crop.mldatx_tracked.trxyt_diffcoef.csv
- DATA_ALL_FIGURES/Fig 1C/before_damage/all experiments/20220301_Field10_before_crop.mldatx_tracked.trxyt_ratio.txt
- DATA_ALL_FIGURES/Fig 1C/before_damage/all experiments/20220301_Field6_before_crop.mldatx_tracked.trxyt
- DATA_ALL_FIGURES/Fig 1C/before_damage/all experiments/20220301_Field6_before_crop.mldatx_tracked.trxyt.csv
- DATA_ALL_FIGURES/Fig 1C/before_damage/all experiments/20220301_Field6_before_crop.mldatx_tracked.trxyt_diffcoef.csv
- DATA_ALL_FIGURES/Fig 1C/before_damage/all experiments/20220301_Field6_before_crop.mldatx_tracked.trxyt_ratio.txt
- DATA_ALL_FIGURES/Fig 1C/before_damage/all experiments/20220301_field8_before_crop.mldatx_tracked.trxyt
- DATA_ALL_FIGURES/Fig 1C/before_damage/all experiments/20220301_field8_before_crop.mldatx_tracked.trxyt.csv
- DATA_ALL_FIGURES/Fig 1C/before_damage/all experiments/20220301_field8_before_crop.mldatx_tracked.trxyt_diffcoef.csv
- DATA_ALL_FIGURES/Fig 1C/before_damage/all experiments/20220301_field8_before_crop.mldatx_tracked.trxyt_ratio.txt
- DATA_ALL_FIGURES/Fig 1C/before_damage/all experiments/20220601_Field10_before_crop.mldatx_tracked.trxyt
- DATA_ALL_FIGURES/Fig 1C/before_damage/all experiments/20220601_Field10_before_crop.mldatx_tracked.trxyt.csv
- DATA_ALL_FIGURES/Fig 1C/before_damage/all experiments/20220601_Field10_before_crop.mldatx_tracked.trxyt_diffcoef.csv
- DATA_ALL_FIGURES/Fig 1C/before_damage/all experiments/20220601_Field10_before_crop.mldatx_tracked.trxyt_ratio.txt
- DATA_ALL_FIGURES/Fig 1C/before_damage/all experiments/20220601_Field11_before_crop.rpt_tracked.trxyt
- DATA_ALL_FIGURES/Fig 1C/before_damage/all experiments/20220601_Field11_before_crop.rpt_tracked.trxyt.csv
- DATA_ALL_FIGURES/Fig 1C/before_damage/all experiments/20220601_Field11_before_crop.rpt_tracked.trxyt_diffcoef.csv
- DATA_ALL_FIGURES/Fig 1C/before_damage/all experiments/20220601_Field11_before_crop.rpt_tracked.trxyt_ratio.txt
- DATA_ALL_FIGURES/Fig 1C/before_damage/all experiments/20220601_Field12_before_crop.mldatx_tracked.trxyt
- DATA_ALL_FIGURES/Fig 1C/before_damage/all experiments/20220601_Field12_before_crop.mldatx_tracked.trxyt.csv
- DATA_ALL_FIGURES/Fig 1C/before_damage/all experiments/20220601_Field12_before_crop.mldatx_tracked.trxyt_diffcoef.csv
- DATA_ALL_FIGURES/Fig 1C/before_damage/all experiments/20220601_Field12_before_crop.mldatx_tracked.trxyt_ratio.txt
- DATA_ALL_FIGURES/Fig 1C/before_damage/all experiments/20220601_Field13_before_cell1_crop.mldatx_tracked.trxyt
- DATA_ALL_FIGURES/Fig 1C/before_damage/all experiments/20220601_Field13_before_cell1_crop.mldatx_tracked.trxyt.csv
- DATA_ALL_FIGURES/Fig 1C/before_damage/all experiments/20220601_Field13_before_cell1_crop.mldatx_tracked.trxyt_diffcoef.csv
- DATA_ALL_FIGURES/Fig 1C/before_damage/all experiments/20220601_Field13_before_cell1_crop.mldatx_tracked.trxyt_ratio.txt
- DATA_ALL_FIGURES/Fig 1C/before_damage/all experiments/20220601_Field13_before_cell2_crop.mldatx_tracked.trxyt
- DATA_ALL_FIGURES/Fig 1C/before_damage/all experiments/20220601_Field13_before_cell2_crop.mldatx_tracked.trxyt.csv
- DATA_ALL_FIGURES/Fig 1C/before_damage/all experiments/20220601_Field13_before_cell2_crop.mldatx_tracked.trxyt_diffcoef.csv
- DATA_ALL_FIGURES/Fig 1C/before_damage/all experiments/20220601_Field13_before_cell2_crop.mldatx_tracked.trxyt_ratio.txt
- DATA_ALL_FIGURES/Fig 1C/before_damage/all experiments/20220601_Field1_before_crop.mldatx_tracked.trxyt
- DATA_ALL_FIGURES/Fig 1C/before_damage/all experiments/20220601_Field1_before_crop.mldatx_tracked.trxyt.csv
- DATA_ALL_FIGURES/Fig 1C/before_damage/all experiments/20220601_Field1_before_crop.mldatx_tracked.trxyt_diffcoef.csv
- DATA_ALL_FIGURES/Fig 1C/before_damage/all experiments/20220601_Field1_before_crop.mldatx_tracked.trxyt_ratio.txt
- DATA_ALL_FIGURES/Fig 1C/before_damage/all experiments/20220601_Field3_before_crop.mldatx_tracked.trxyt
- DATA_ALL_FIGURES/Fig 1C/before_damage/all experiments/20220601_Field3_before_crop.mldatx_tracked.trxyt.csv
- DATA_ALL_FIGURES/Fig 1C/before_damage/all experiments/20220601_Field3_before_crop.mldatx_tracked.trxyt_diffcoef.csv
- DATA_ALL_FIGURES/Fig 1C/before_damage/all experiments/20220601_Field3_before_crop.mldatx_tracked.trxyt_ratio.txt
- DATA_ALL_FIGURES/Fig 1C/before_damage/all experiments/20220601_Field4_before_cell1_crop.mldatx_tracked.trxyt
- DATA_ALL_FIGURES/Fig 1C/before_damage/all experiments/20220601_Field4_before_cell1_crop.mldatx_tracked.trxyt.csv
- DATA_ALL_FIGURES/Fig 1C/before_damage/all experiments/20220601_Field4_before_cell1_crop.mldatx_tracked.trxyt_diffcoef.csv
- DATA_ALL_FIGURES/Fig 1C/before_damage/all experiments/20220601_Field4_before_cell1_crop.mldatx_tracked.trxyt_ratio.txt
- DATA_ALL_FIGURES/Fig 1C/before_damage/all experiments/20220601_Field4_before_cell2_crop.mldatx_tracked.trxyt
- DATA_ALL_FIGURES/Fig 1C/before_damage/all experiments/20220601_Field4_before_cell2_crop.mldatx_tracked.trxyt.csv
- DATA_ALL_FIGURES/Fig 1C/before_damage/all experiments/20220601_Field4_before_cell2_crop.mldatx_tracked.trxyt_diffcoef.csv
- DATA_ALL_FIGURES/Fig 1C/before_damage/all experiments/20220601_Field4_before_cell2_crop.mldatx_tracked.trxyt_ratio.txt
- DATA_ALL_FIGURES/Fig 1C/before_damage/all experiments/20220601_Field5_before_crop.mldatx_tracked.trxyt
- DATA_ALL_FIGURES/Fig 1C/before_damage/all experiments/20220601_Field5_before_crop.mldatx_tracked.trxyt.csv
- DATA_ALL_FIGURES/Fig 1C/before_damage/all experiments/20220601_Field5_before_crop.mldatx_tracked.trxyt_diffcoef.csv
- DATA_ALL_FIGURES/Fig 1C/before_damage/all experiments/20220601_Field5_before_crop.mldatx_tracked.trxyt_ratio.txt
- DATA_ALL_FIGURES/Fig 1C/before_damage/all experiments/20220601_Field6_before_crop.mldatx_tracked.trxyt
- DATA_ALL_FIGURES/Fig 1C/before_damage/all experiments/20220601_Field6_before_crop.mldatx_tracked.trxyt.csv
- DATA_ALL_FIGURES/Fig 1C/before_damage/all experiments/20220601_Field6_before_crop.mldatx_tracked.trxyt_diffcoef.csv
- DATA_ALL_FIGURES/Fig 1C/before_damage/all experiments/20220601_Field6_before_crop.mldatx_tracked.trxyt_ratio.txt
- DATA_ALL_FIGURES/Fig 1C/before_damage/all experiments/20220601_Field7_before_crop.mldatx_tracked.trxyt
- DATA_ALL_FIGURES/Fig 1C/before_damage/all experiments/20220601_Field7_before_crop.mldatx_tracked.trxyt.csv
- DATA_ALL_FIGURES/Fig 1C/before_damage/all experiments/20220601_Field7_before_crop.mldatx_tracked.trxyt_diffcoef.csv
- DATA_ALL_FIGURES/Fig 1C/before_damage/all experiments/20220601_Field7_before_crop.mldatx_tracked.trxyt_ratio.txt
- DATA_ALL_FIGURES/Fig 1C/before_damage/all experiments/20220601_Field8_before_crop.mldatx_tracked.trxyt
- DATA_ALL_FIGURES/Fig 1C/before_damage/all experiments/20220601_Field8_before_crop.mldatx_tracked.trxyt.csv
- DATA_ALL_FIGURES/Fig 1C/before_damage/all experiments/20220601_Field8_before_crop.mldatx_tracked.trxyt_diffcoef.csv
- DATA_ALL_FIGURES/Fig 1C/before_damage/all experiments/20220601_Field8_before_crop.mldatx_tracked.trxyt_ratio.txt
- DATA_ALL_FIGURES/Fig 1C/before_damage/all experiments/20220624_Field1_before_crop.mldatx_tracked.trxyt
- DATA_ALL_FIGURES/Fig 1C/before_damage/all experiments/20220624_Field2_before_crop.mldatx_tracked.trxyt
- DATA_ALL_FIGURES/Fig 1C/before_damage/all experiments/20220624_Field2_before_crop.mldatx_tracked.trxyt.csv
- DATA_ALL_FIGURES/Fig 1C/before_damage/all experiments/20220624_Field2_before_crop.mldatx_tracked.trxyt_diffcoef.csv
- DATA_ALL_FIGURES/Fig 1C/before_damage/all experiments/20220624_Field2_before_crop.mldatx_tracked.trxyt_ratio.txt
- DATA_ALL_FIGURES/Fig 1C/before_damage/all experiments/20220624_Field3_before_crop.rpt_tracked.trxyt
- DATA_ALL_FIGURES/Fig 1C/before_damage/all experiments/20220624_Field3_before_crop.rpt_tracked.trxyt.csv
- DATA_ALL_FIGURES/Fig 1C/before_damage/all experiments/20220624_Field3_before_crop.rpt_tracked.trxyt_diffcoef.csv
- DATA_ALL_FIGURES/Fig 1C/before_damage/all experiments/20220624_Field3_before_crop.rpt_tracked.trxyt_ratio.txt
- DATA_ALL_FIGURES/Fig 1C/before_damage/all experiments/20220624_Field4_before_crop.mldatx_tracked.trxyt
- DATA_ALL_FIGURES/Fig 1C/before_damage/all experiments/20220624_Field4_before_crop.mldatx_tracked.trxyt.csv
- DATA_ALL_FIGURES/Fig 1C/before_damage/all experiments/20220624_Field4_before_crop.mldatx_tracked.trxyt_diffcoef.csv
- DATA_ALL_FIGURES/Fig 1C/before_damage/all experiments/20220624_Field4_before_crop.mldatx_tracked.trxyt_ratio.txt
- DATA_ALL_FIGURES/Fig 1C/before_damage/all experiments/20220624_Field5_before_crop.rpt_tracked.trxyt
- DATA_ALL_FIGURES/Fig 1C/before_damage/all experiments/20220624_Field5_before_crop.rpt_tracked.trxyt.csv
- DATA_ALL_FIGURES/Fig 1C/before_damage/all experiments/20220624_Field5_before_crop.rpt_tracked.trxyt_diffcoef.csv
- DATA_ALL_FIGURES/Fig 1C/before_damage/all experiments/20220624_Field5_before_crop.rpt_tracked.trxyt_ratio.txt
- DATA_ALL_FIGURES/Fig 1C/before_damage/all experiments/20220713_Field10_before_crop.mldatx_tracked.trxyt
- DATA_ALL_FIGURES/Fig 1C/before_damage/all experiments/20220713_Field10_before_crop.mldatx_tracked.trxyt.csv
- DATA_ALL_FIGURES/Fig 1C/before_damage/all experiments/20220713_Field10_before_crop.mldatx_tracked.trxyt_diffcoef.csv
- DATA_ALL_FIGURES/Fig 1C/before_damage/all experiments/20220713_Field10_before_crop.mldatx_tracked.trxyt_ratio.txt
- DATA_ALL_FIGURES/Fig 1C/before_damage/all experiments/20220713_Field1_110ms_before-crop.rpt_tracked.trxyt
- DATA_ALL_FIGURES/Fig 1C/before_damage/all experiments/20220713_Field1_110ms_before-crop.rpt_tracked.trxyt.csv
- DATA_ALL_FIGURES/Fig 1C/before_damage/all experiments/20220713_Field1_110ms_before-crop.rpt_tracked.trxyt_diffcoef.csv
- DATA_ALL_FIGURES/Fig 1C/before_damage/all experiments/20220713_Field1_110ms_before-crop.rpt_tracked.trxyt_ratio.txt
- DATA_ALL_FIGURES/Fig 1C/before_damage/all experiments/20220713_Field1_before_crop.mldatx_tracked.trxyt
- DATA_ALL_FIGURES/Fig 1C/before_damage/all experiments/20220713_Field1_before_crop.mldatx_tracked.trxyt.csv
- DATA_ALL_FIGURES/Fig 1C/before_damage/all experiments/20220713_Field1_before_crop.mldatx_tracked.trxyt_diffcoef.csv
- DATA_ALL_FIGURES/Fig 1C/before_damage/all experiments/20220713_Field1_before_crop.mldatx_tracked.trxyt_ratio.txt
- DATA_ALL_FIGURES/Fig 1C/before_damage/all experiments/20220713_Field2_before_crop.mldatx_tracked.trxyt
- DATA_ALL_FIGURES/Fig 1C/before_damage/all experiments/20220713_Field2_before_crop.mldatx_tracked.trxyt.csv
- DATA_ALL_FIGURES/Fig 1C/before_damage/all experiments/20220713_Field2_before_crop.mldatx_tracked.trxyt_diffcoef.csv
- DATA_ALL_FIGURES/Fig 1C/before_damage/all experiments/20220713_Field2_before_crop.mldatx_tracked.trxyt_ratio.txt
- DATA_ALL_FIGURES/Fig 1C/before_damage/all experiments/20220713_Field3_before_crop.mldatx_tracked.trxyt
- DATA_ALL_FIGURES/Fig 1C/before_damage/all experiments/20220713_Field3_before_crop.mldatx_tracked.trxyt.csv
- DATA_ALL_FIGURES/Fig 1C/before_damage/all experiments/20220713_Field3_before_crop.mldatx_tracked.trxyt_diffcoef.csv
- DATA_ALL_FIGURES/Fig 1C/before_damage/all experiments/20220713_Field3_before_crop.mldatx_tracked.trxyt_ratio.txt
- DATA_ALL_FIGURES/Fig 1C/before_damage/all experiments/20220713_Field4_before_crop.rpt_tracked.trxyt
- DATA_ALL_FIGURES/Fig 1C/before_damage/all experiments/20220713_Field4_before_crop.rpt_tracked.trxyt.csv
- DATA_ALL_FIGURES/Fig 1C/before_damage/all experiments/20220713_Field4_before_crop.rpt_tracked.trxyt_diffcoef.csv
- DATA_ALL_FIGURES/Fig 1C/before_damage/all experiments/20220713_Field4_before_crop.rpt_tracked.trxyt_ratio.txt
- DATA_ALL_FIGURES/Fig 1C/before_damage/all experiments/20220713_Field5_before_crop.mldatx_tracked.trxyt
- DATA_ALL_FIGURES/Fig 1C/before_damage/all experiments/20220713_Field5_before_crop.mldatx_tracked.trxyt.csv
- DATA_ALL_FIGURES/Fig 1C/before_damage/all experiments/20220713_Field5_before_crop.mldatx_tracked.trxyt_diffcoef.csv
- DATA_ALL_FIGURES/Fig 1C/before_damage/all experiments/20220713_Field5_before_crop.mldatx_tracked.trxyt_ratio.txt
- DATA_ALL_FIGURES/Fig 1C/before_damage/all experiments/20220713_Field6_before_crop.rpt_tracked.trxyt
- DATA_ALL_FIGURES/Fig 1C/before_damage/all experiments/20220713_Field7_cell1_before_crop.mldatx_tracked.trxyt
- DATA_ALL_FIGURES/Fig 1C/before_damage/all experiments/20220713_Field7_cell1_before_crop.mldatx_tracked.trxyt.csv
- DATA_ALL_FIGURES/Fig 1C/before_damage/all experiments/20220713_Field7_cell1_before_crop.mldatx_tracked.trxyt_diffcoef.csv
- DATA_ALL_FIGURES/Fig 1C/before_damage/all experiments/20220713_Field7_cell1_before_crop.mldatx_tracked.trxyt_ratio.txt
- DATA_ALL_FIGURES/Fig 1C/before_damage/all experiments/20220713_Field7_cell2_before_crop.mldatx_tracked.trxyt
- DATA_ALL_FIGURES/Fig 1C/before_damage/all experiments/20220713_Field7_cell2_before_crop.mldatx_tracked.trxyt.csv
- DATA_ALL_FIGURES/Fig 1C/before_damage/all experiments/20220713_Field7_cell2_before_crop.mldatx_tracked.trxyt_diffcoef.csv
- DATA_ALL_FIGURES/Fig 1C/before_damage/all experiments/20220713_Field7_cell2_before_crop.mldatx_tracked.trxyt_ratio.txt
- DATA_ALL_FIGURES/Fig 1C/before_damage/all experiments/20220713_Field8_before_crop.mldatx_tracked.trxyt
- DATA_ALL_FIGURES/Fig 1C/before_damage/all experiments/20220713_Field8_before_crop.mldatx_tracked.trxyt.csv
- DATA_ALL_FIGURES/Fig 1C/before_damage/all experiments/20220713_Field8_before_crop.mldatx_tracked.trxyt_diffcoef.csv
- DATA_ALL_FIGURES/Fig 1C/before_damage/all experiments/20220713_Field8_before_crop.mldatx_tracked.trxyt_ratio.txt
- DATA_ALL_FIGURES/Fig 1C/before_damage/all experiments/20220713_Field9_before_crop.mldatx_tracked.trxyt
- DATA_ALL_FIGURES/Fig 1C/before_damage/all experiments/20220713_Field9_before_crop.mldatx_tracked.trxyt.csv
- DATA_ALL_FIGURES/Fig 1C/before_damage/all experiments/20220713_Field9_before_crop.mldatx_tracked.trxyt_diffcoef.csv
- DATA_ALL_FIGURES/Fig 1C/before_damage/all experiments/20220713_Field9_before_crop.mldatx_tracked.trxyt_ratio.txt
- DATA_ALL_FIGURES/Fig 1C/before_damage/analysis_final_no_boxplots.py
- DATA_ALL_FIGURES/Fig 1C/Inside damage/
- DATA_ALL_FIGURES/Fig 1C/Inside damage/10min_tracks/
- DATA_ALL_FIGURES/Fig 1C/Inside damage/10min_tracks/20220210/
- DATA_ALL_FIGURES/Fig 1C/Inside damage/10min_tracks/20220210/20220210_field10_cell1_10mins_crop.mldatx_tracked.trxyt
- DATA_ALL_FIGURES/Fig 1C/Inside damage/10min_tracks/20220210/20220210_field10_cell1_10mins_crop.mldatx_tracked.trxyt.csv
- DATA_ALL_FIGURES/Fig 1C/Inside damage/10min_tracks/20220210/20220210_field10_cell1_10mins_crop.mldatx_tracked.trxyt_diffcoef.csv
- DATA_ALL_FIGURES/Fig 1C/Inside damage/10min_tracks/20220210/20220210_field10_cell1_10mins_crop.mldatx_tracked.trxyt_ratio.txt
- DATA_ALL_FIGURES/Fig 1C/Inside damage/10min_tracks/20220210/20220210_Field2_cell3_before_crop.mldatx_tracked.trxyt.csv
- DATA_ALL_FIGURES/Fig 1C/Inside damage/10min_tracks/20220210/20220210_Field2_cell3_before_crop.mldatx_tracked.trxyt_diffcoef.csv
- DATA_ALL_FIGURES/Fig 1C/Inside damage/10min_tracks/20220210/20220210_Field2_cell3_before_crop.mldatx_tracked.trxyt_ratio.txt
- DATA_ALL_FIGURES/Fig 1C/Inside damage/10min_tracks/20220210/20220210_Field5_10mins_crop.mldatx_tracked.trxyt
- DATA_ALL_FIGURES/Fig 1C/Inside damage/10min_tracks/20220210/20220210_Field5_10mins_crop.mldatx_tracked.trxyt.csv
- DATA_ALL_FIGURES/Fig 1C/Inside damage/10min_tracks/20220210/20220210_Field5_10mins_crop.mldatx_tracked.trxyt_diffcoef.csv
- DATA_ALL_FIGURES/Fig 1C/Inside damage/10min_tracks/20220210/20220210_Field5_10mins_crop.mldatx_tracked.trxyt_ratio.txt
- DATA_ALL_FIGURES/Fig 1C/Inside damage/10min_tracks/20220210/20220210_Field5_before_crop.mldatx_tracked.trxyt.csv
- DATA_ALL_FIGURES/Fig 1C/Inside damage/10min_tracks/20220210/20220210_Field5_before_crop.mldatx_tracked.trxyt_diffcoef.csv
- DATA_ALL_FIGURES/Fig 1C/Inside damage/10min_tracks/20220210/20220210_Field5_before_crop.mldatx_tracked.trxyt_ratio.txt
- DATA_ALL_FIGURES/Fig 1C/Inside damage/10min_tracks/20220210/20220210_field8_cell2_10mins_crop.mldatx_tracked.trxyt
- DATA_ALL_FIGURES/Fig 1C/Inside damage/10min_tracks/20220210/20220210_field8_cell2_10mins_crop.mldatx_tracked.trxyt.csv
- DATA_ALL_FIGURES/Fig 1C/Inside damage/10min_tracks/20220210/20220210_field8_cell2_10mins_crop.mldatx_tracked.trxyt_diffcoef.csv
- DATA_ALL_FIGURES/Fig 1C/Inside damage/10min_tracks/20220210/20220210_field8_cell2_10mins_crop.mldatx_tracked.trxyt_ratio.txt
- DATA_ALL_FIGURES/Fig 1C/Inside damage/10min_tracks/20220210/20220210_field8_cell2_before_crop.mldatx_tracked.trxyt.csv
- DATA_ALL_FIGURES/Fig 1C/Inside damage/10min_tracks/20220210/20220210_field8_cell2_before_crop.mldatx_tracked.trxyt_diffcoef.csv
- DATA_ALL_FIGURES/Fig 1C/Inside damage/10min_tracks/20220210/20220210_field8_cell2_before_crop.mldatx_tracked.trxyt_ratio.txt
- DATA_ALL_FIGURES/Fig 1C/Inside damage/10min_tracks/20220210/20220210_field9_10mins_crop.mldatx_tracked.trxyt
- DATA_ALL_FIGURES/Fig 1C/Inside damage/10min_tracks/20220210/20220210_field9_10mins_crop.mldatx_tracked.trxyt.csv
- DATA_ALL_FIGURES/Fig 1C/Inside damage/10min_tracks/20220210/20220210_field9_10mins_crop.mldatx_tracked.trxyt_diffcoef.csv
- DATA_ALL_FIGURES/Fig 1C/Inside damage/10min_tracks/20220210/20220210_field9_10mins_crop.mldatx_tracked.trxyt_ratio.txt
- DATA_ALL_FIGURES/Fig 1C/Inside damage/10min_tracks/20220210/20220210_field9_before_crop.mldatx_tracked.trxyt.csv
- DATA_ALL_FIGURES/Fig 1C/Inside damage/10min_tracks/20220210/20220210_field9_before_crop.mldatx_tracked.trxyt_diffcoef.csv
- DATA_ALL_FIGURES/Fig 1C/Inside damage/10min_tracks/20220210/20220210_field9_before_crop.mldatx_tracked.trxyt_ratio.txt
- DATA_ALL_FIGURES/Fig 1C/Inside damage/10min_tracks/20220210/20220211_cell2_10mins_crop.mldatx_tracked.trxyt
- DATA_ALL_FIGURES/Fig 1C/Inside damage/10min_tracks/20220210/20220211_cell2_10mins_crop.mldatx_tracked.trxyt.csv
- DATA_ALL_FIGURES/Fig 1C/Inside damage/10min_tracks/20220210/20220211_cell2_10mins_crop.mldatx_tracked.trxyt_diffcoef.csv
- DATA_ALL_FIGURES/Fig 1C/Inside damage/10min_tracks/20220210/20220211_cell2_10mins_crop.mldatx_tracked.trxyt_ratio.txt
- DATA_ALL_FIGURES/Fig 1C/Inside damage/10min_tracks/20220210/20220211_cell2_before_crop.mldatx_tracked.trxyt.csv
- DATA_ALL_FIGURES/Fig 1C/Inside damage/10min_tracks/20220210/20220211_cell2_before_crop.mldatx_tracked.trxyt_diffcoef.csv
- DATA_ALL_FIGURES/Fig 1C/Inside damage/10min_tracks/20220210/20220211_cell2_before_crop.mldatx_tracked.trxyt_ratio.txt
- DATA_ALL_FIGURES/Fig 1C/Inside damage/10min_tracks/20220210/20220301_Field10_10mins_crop.mldatx_tracked.trxyt
- DATA_ALL_FIGURES/Fig 1C/Inside damage/10min_tracks/20220210/20220301_Field1_10mins_crop.mldatx_tracked.trxyt
- DATA_ALL_FIGURES/Fig 1C/Inside damage/10min_tracks/20220301/
- DATA_ALL_FIGURES/Fig 1C/Inside damage/10min_tracks/20220301/20220301_Field10_10mins_crop.mldatx_tracked.trxyt
- DATA_ALL_FIGURES/Fig 1C/Inside damage/10min_tracks/20220301/20220301_Field10_10mins_crop.mldatx_tracked.trxyt.csv
- DATA_ALL_FIGURES/Fig 1C/Inside damage/10min_tracks/20220301/20220301_Field10_10mins_crop.mldatx_tracked.trxyt_diffcoef.csv
- DATA_ALL_FIGURES/Fig 1C/Inside damage/10min_tracks/20220301/20220301_Field10_10mins_crop.mldatx_tracked.trxyt_ratio.txt
- DATA_ALL_FIGURES/Fig 1C/Inside damage/10min_tracks/20220301/20220301_Field10_before_crop.mldatx_tracked.trxyt.csv
- DATA_ALL_FIGURES/Fig 1C/Inside damage/10min_tracks/20220301/20220301_Field10_before_crop.mldatx_tracked.trxyt_diffcoef.csv
- DATA_ALL_FIGURES/Fig 1C/Inside damage/10min_tracks/20220301/20220301_Field10_before_crop.mldatx_tracked.trxyt_ratio.txt
- DATA_ALL_FIGURES/Fig 1C/Inside damage/10min_tracks/20220301/20220301_Field1_10mins_crop.mldatx_tracked.trxyt
- DATA_ALL_FIGURES/Fig 1C/Inside damage/10min_tracks/20220301/20220301_Field1_10mins_crop.mldatx_tracked.trxyt.csv
- DATA_ALL_FIGURES/Fig 1C/Inside damage/10min_tracks/20220301/20220301_Field1_10mins_crop.mldatx_tracked.trxyt_diffcoef.csv
- DATA_ALL_FIGURES/Fig 1C/Inside damage/10min_tracks/20220301/20220301_Field1_10mins_crop.mldatx_tracked.trxyt_ratio.txt
- DATA_ALL_FIGURES/Fig 1C/Inside damage/10min_tracks/20220301/20220301_Field6_before_crop.mldatx_tracked.trxyt.csv
- DATA_ALL_FIGURES/Fig 1C/Inside damage/10min_tracks/20220301/20220301_Field6_before_crop.mldatx_tracked.trxyt_diffcoef.csv
- DATA_ALL_FIGURES/Fig 1C/Inside damage/10min_tracks/20220301/20220301_Field6_before_crop.mldatx_tracked.trxyt_ratio.txt
- DATA_ALL_FIGURES/Fig 1C/Inside damage/10min_tracks/20220301/20220301_field8_before_crop.mldatx_tracked.trxyt.csv
- DATA_ALL_FIGURES/Fig 1C/Inside damage/10min_tracks/20220301/20220301_field8_before_crop.mldatx_tracked.trxyt_diffcoef.csv
- DATA_ALL_FIGURES/Fig 1C/Inside damage/10min_tracks/20220301/20220301_field8_before_crop.mldatx_tracked.trxyt_ratio.txt
- DATA_ALL_FIGURES/Fig 1C/Inside damage/10min_tracks/20220301/20220601_Field10_10mins_crop_outside.mldatx_tracked.trxyt
- DATA_ALL_FIGURES/Fig 1C/Inside damage/10min_tracks/20220301/20220601_Field11_10min_crop.rpt_tracked.trxyt
- DATA_ALL_FIGURES/Fig 1C/Inside damage/10min_tracks/20220301/20220601_Field12_10min_crop.mldatx_tracked.trxyt
- DATA_ALL_FIGURES/Fig 1C/Inside damage/10min_tracks/20220301/20220601_Field1_10mins_crop.mldatx_tracked.trxyt
- DATA_ALL_FIGURES/Fig 1C/Inside damage/10min_tracks/20220301/20220601_Field3_10mins_crop.mldatx_tracked.trxyt
- DATA_ALL_FIGURES/Fig 1C/Inside damage/10min_tracks/20220301/20220601_Field4_10mins_cell1_crop.mldatx_tracked.trxyt
- DATA_ALL_FIGURES/Fig 1C/Inside damage/10min_tracks/20220301/20220601_Field4_10mins_cell2_crop.mldatx_tracked.trxyt
- DATA_ALL_FIGURES/Fig 1C/Inside damage/10min_tracks/20220301/20220601_Field5_10mins_crop.mldatx_tracked.trxyt
- DATA_ALL_FIGURES/Fig 1C/Inside damage/10min_tracks/20220301/20220601_Field6_10mins_crop.mldatx_tracked.trxyt
- DATA_ALL_FIGURES/Fig 1C/Inside damage/10min_tracks/20220301/20220601_Field7_10mins_crop.mldatx_tracked.trxyt
- DATA_ALL_FIGURES/Fig 1C/Inside damage/10min_tracks/20220301/20220601_Field8_10MINS_crop.mldatx_tracked.trxyt
- DATA_ALL_FIGURES/Fig 1C/Inside damage/10min_tracks/20220601/
- DATA_ALL_FIGURES/Fig 1C/Inside damage/10min_tracks/20220601/20220601_Field10_10mins_crop_outside.mldatx_tracked.trxyt
- DATA_ALL_FIGURES/Fig 1C/Inside damage/10min_tracks/20220601/20220601_Field10_10mins_crop_outside.mldatx_tracked.trxyt.csv
- DATA_ALL_FIGURES/Fig 1C/Inside damage/10min_tracks/20220601/20220601_Field10_10mins_crop_outside.mldatx_tracked.trxyt_diffcoef.csv
- DATA_ALL_FIGURES/Fig 1C/Inside damage/10min_tracks/20220601/20220601_Field10_10mins_crop_outside.mldatx_tracked.trxyt_ratio.txt
- DATA_ALL_FIGURES/Fig 1C/Inside damage/10min_tracks/20220601/20220601_Field10_12mins_crop.mldatx_tracked.trxyt.csv
- DATA_ALL_FIGURES/Fig 1C/Inside damage/10min_tracks/20220601/20220601_Field10_12mins_crop.mldatx_tracked.trxyt_diffcoef.csv
- DATA_ALL_FIGURES/Fig 1C/Inside damage/10min_tracks/20220601/20220601_Field10_12mins_crop.mldatx_tracked.trxyt_ratio.txt
- DATA_ALL_FIGURES/Fig 1C/Inside damage/10min_tracks/20220601/20220601_Field10_before_crop.mldatx_tracked.trxyt.csv
- DATA_ALL_FIGURES/Fig 1C/Inside damage/10min_tracks/20220601/20220601_Field10_before_crop.mldatx_tracked.trxyt_diffcoef.csv
- DATA_ALL_FIGURES/Fig 1C/Inside damage/10min_tracks/20220601/20220601_Field10_before_crop.mldatx_tracked.trxyt_ratio.txt
- DATA_ALL_FIGURES/Fig 1C/Inside damage/10min_tracks/20220601/20220601_Field11_10min_crop.rpt_tracked.trxyt
- DATA_ALL_FIGURES/Fig 1C/Inside damage/10min_tracks/20220601/20220601_Field11_10min_crop.rpt_tracked.trxyt.csv
- DATA_ALL_FIGURES/Fig 1C/Inside damage/10min_tracks/20220601/20220601_Field11_10min_crop.rpt_tracked.trxyt_diffcoef.csv
- DATA_ALL_FIGURES/Fig 1C/Inside damage/10min_tracks/20220601/20220601_Field11_10min_crop.rpt_tracked.trxyt_ratio.txt
- DATA_ALL_FIGURES/Fig 1C/Inside damage/10min_tracks/20220601/20220601_Field11_before_crop.rpt_tracked.trxyt.csv
- DATA_ALL_FIGURES/Fig 1C/Inside damage/10min_tracks/20220601/20220601_Field11_before_crop.rpt_tracked.trxyt_diffcoef.csv
- DATA_ALL_FIGURES/Fig 1C/Inside damage/10min_tracks/20220601/20220601_Field11_before_crop.rpt_tracked.trxyt_ratio.txt
- DATA_ALL_FIGURES/Fig 1C/Inside damage/10min_tracks/20220601/20220601_Field12_10min_crop.mldatx_tracked.trxyt
- DATA_ALL_FIGURES/Fig 1C/Inside damage/10min_tracks/20220601/20220601_Field12_10min_crop.mldatx_tracked.trxyt.csv
- DATA_ALL_FIGURES/Fig 1C/Inside damage/10min_tracks/20220601/20220601_Field12_10min_crop.mldatx_tracked.trxyt_diffcoef.csv
- DATA_ALL_FIGURES/Fig 1C/Inside damage/10min_tracks/20220601/20220601_Field12_10min_crop.mldatx_tracked.trxyt_ratio.txt
- DATA_ALL_FIGURES/Fig 1C/Inside damage/10min_tracks/20220601/20220601_Field12_before_crop.mldatx_tracked.trxyt.csv
- DATA_ALL_FIGURES/Fig 1C/Inside damage/10min_tracks/20220601/20220601_Field12_before_crop.mldatx_tracked.trxyt_diffcoef.csv
- DATA_ALL_FIGURES/Fig 1C/Inside damage/10min_tracks/20220601/20220601_Field12_before_crop.mldatx_tracked.trxyt_ratio.txt
- DATA_ALL_FIGURES/Fig 1C/Inside damage/10min_tracks/20220601/20220601_Field13_12min_cell1_crop.mldatx_tracked.trxyt.csv
- DATA_ALL_FIGURES/Fig 1C/Inside damage/10min_tracks/20220601/20220601_Field13_12min_cell1_crop.mldatx_tracked.trxyt_diffcoef.csv
- DATA_ALL_FIGURES/Fig 1C/Inside damage/10min_tracks/20220601/20220601_Field13_12min_cell1_crop.mldatx_tracked.trxyt_ratio.txt
- DATA_ALL_FIGURES/Fig 1C/Inside damage/10min_tracks/20220601/20220601_Field13_before_cell1_crop.mldatx_tracked.trxyt.csv
- DATA_ALL_FIGURES/Fig 1C/Inside damage/10min_tracks/20220601/20220601_Field13_before_cell1_crop.mldatx_tracked.trxyt_diffcoef.csv
- DATA_ALL_FIGURES/Fig 1C/Inside damage/10min_tracks/20220601/20220601_Field13_before_cell1_crop.mldatx_tracked.trxyt_ratio.txt
[truncated: 4,637 more entries]
