# Supplementary material for: Single nucleosome imaging reveals principles of transient multiscale chromatin reorganization triggered by histone ADP-ribosylation at DNA lesions
Source: Nat Commun. 2025 Jul 19;16:6652. doi: 10.1038/s41467-025-61834-7 (PMC12276361; doi:10.1038/s41467-025-61834-7)
Supplement: Supplementary file 6 — Source Data [file 41467_2025_61834_MOESM6_ESM.zip › DATA_ALL_FIGURES/Fig 1B/Mean_MSD_all1min_farIR.csv]

deta t (sec)	MSD (um2)	MSD Standard Deviation bottom	MSD Standard Deviation top
0.03	0.0055534	0.00036795	0.00037176
0.06	0.005905	0.00034741	0.00037166
0.09	0.0062721	0.00039146	0.00038167
0.12	0.0063266	0.00036851	0.00035391
0.15	0.0064031	0.00037078	0.00039023
0.18	0.0066847	0.00035456	0.00038535
0.21	0.0064368	0.00034404	0.00032144
0.24	0.006576	0.00033697	0.0003724
0.27	0.0070587	0.00039358	0.00042443
0.3	0.0070111	0.00035939	0.0003915
0.33	0.0071583	0.00033588	0.00038095
0.36	0.0071177	0.00033511	0.00038886
0.39	0.007327	0.00037998	0.00041424
0.42	0.0075551	0.00039578	0.00040321
0.45	0.0075488	0.00036284	0.00036752
0.48	0.0076271	0.00038945	0.00041331
0.51	0.0077036	0.00043519	0.0004126
0.54	0.0079419	0.00037831	0.00036198
0.57	0.0077826	0.00034823	0.00042847
0.6	0.0078554	0.00040431	0.00038
0.63	0.0078525	0.00034194	0.00036338
0.66	0.0082019	0.00038779	0.00040824
0.69	0.0081992	0.0003919	0.00040643
0.72	0.0084291	0.00040231	0.00039856
0.75	0.0083448	0.00041857	0.00038137
0.78	0.0087999	0.0004271	0.00044348
0.81	0.0085396	0.0004141	0.00040948
0.84	0.0087506	0.00042251	0.00043972
0.87	0.0088528	0.0003714	0.00043085
0.9	0.0086337	0.00034157	0.00039473
0.93	0.0089588	0.00039301	0.00039701
0.96	0.0090602	0.00042799	0.00044181
0.99	0.0089318	0.00036685	0.00037568
1.02	0.0089964	0.00040578	0.00040191
1.05	0.0093023	0.00040631	0.00043769
1.08	0.0093639	0.00038895	0.0004225
1.11	0.0096464	0.00047928	0.00047964
1.14	0.009464	0.00038516	0.00039525
1.17	0.0096471	0.00042244	0.00044144
1.2	0.0096562	0.00038913	0.0004224
1.23	0.0097368	0.00043928	0.00043997
1.26	0.0099753	0.00040408	0.00045119
1.29	0.0099986	0.00041845	0.00044445
1.32	0.010046	0.00040631	0.0004556
1.35	0.01004	0.00039549	0.00043036
1.38	0.010181	0.00041649	0.00043026
1.41	0.010365	0.00045027	0.00042981
1.44	0.01043	0.00042464	0.00044612
1.47	0.010581	0.00045539	0.00046764
1.5	0.010504	0.00041709	0.00041244
1.53	0.01074	0.00053367	0.00043258
1.56	0.010717	0.00043409	0.00041166
1.59	0.010956	0.00042585	0.00048591
1.62	0.011027	0.00044113	0.00049134
1.65	0.010961	0.00045175	0.00049841
1.68	0.011318	0.00047637	0.00050729
1.71	0.011339	0.00047077	0.00050681
1.74	0.011382	0.00045304	0.00047998
1.77	0.011611	0.00050181	0.00047923
1.8	0.011419	0.00043778	0.00047191
1.83	0.011813	0.00051195	0.00049949
1.86	0.011631	0.00044526	0.00046536
1.89	0.011839	0.00048738	0.00045662
1.92	0.011679	0.000453	0.00042817
1.95	0.012142	0.00048848	0.00053388
1.98	0.012161	0.00046348	0.00049125
2.01	0.012223	0.00048775	0.00053666
2.04	0.012343	0.00047033	0.00049891
2.07	0.012243	0.00045409	0.0004716
2.1	0.012163	0.00046616	0.00052642
2.13	0.012392	0.00046343	0.00051857
2.16	0.01237	0.00045114	0.00052758
2.19	0.012467	0.00049517	0.00050203
2.22	0.012327	0.00047077	0.00049722
2.25	0.012699	0.0004734	0.00054137
2.28	0.012665	0.0004806	0.00046998
2.31	0.012875	0.0005006	0.00051615
2.34	0.013099	0.00054018	0.00052653
2.37	0.012829	0.00046651	0.00050399
2.4	0.012776	0.00051461	0.00049723
2.43	0.013098	0.00053549	0.00051608
2.46	0.013181	0.00052332	0.00048587
2.49	0.013219	0.00054271	0.00054391
2.52	0.013272	0.0005326	0.00052441
2.55	0.013275	0.00049737	0.00054518
2.58	0.0132	0.00050432	0.00054613
2.61	0.013725	0.00050408	0.00055393
2.64	0.013556	0.00055845	0.00048984
2.67	0.013575	0.00053826	0.00050375
2.7	0.014139	0.00058574	0.00060825
2.73	0.013788	0.00050798	0.00051292
2.76	0.013658	0.00049975	0.00050305
2.79	0.0138	0.00052752	0.00051716
2.82	0.013675	0.00050479	0.00048858
2.85	0.013973	0.00054706	0.00053022
2.88	0.014106	0.00058227	0.00057913
2.91	0.014005	0.00052662	0.0005212
2.94	0.014189	0.00054337	0.00056154
2.97	0.014507	0.00054278	0.0005535
3	0.014521	0.00059849	0.00054609
3.03	0.014301	0.00061406	0.00055832
3.06	0.014477	0.0005402	0.0005252
3.09	0.014486	0.00052651	0.00053352
3.12	0.014424	0.00051018	0.00054559
3.15	0.014775	0.0005582	0.00053407
3.18	0.014824	0.00055311	0.00056207
3.21	0.014542	0.00050443	0.00052452
3.24	0.014892	0.00051441	0.00055692
3.27	0.014722	0.00054357	0.00057686
3.3	0.015001	0.00055177	0.00052512
3.33	0.014902	0.00053992	0.00058119
3.36	0.01475	0.00053565	0.00053297
3.39	0.015079	0.00050374	0.00050683
3.42	0.015081	0.00053273	0.00053184
3.45	0.014974	0.00050884	0.00054066
3.48	0.015272	0.00053893	0.00056179
3.51	0.015306	0.00058082	0.00053078
3.54	0.01527	0.00049884	0.00051988
3.57	0.015273	0.00050044	0.00055529
3.6	0.015328	0.00051677	0.00055151
3.63	0.015384	0.00053797	0.0005574
3.66	0.015466	0.00049884	0.00056727
3.69	0.01593	0.00055364	0.00059831
3.72	0.015573	0.00052441	0.00052138
3.75	0.015349	0.00049982	0.00051705
3.78	0.015595	0.00057082	0.00052771
3.81	0.015847	0.00054223	0.00060938
3.84	0.015837	0.00055003	0.00051789
3.87	0.015827	0.00054965	0.00058377
3.9	0.015931	0.00056039	0.00058775
3.93	0.015991	0.00054483	0.00057305
3.96	0.015856	0.000505	0.00056583
3.99	0.016249	0.00055753	0.00062125
4.02	0.016006	0.00056528	0.00054092
4.05	0.01611	0.00054403	0.00058183
4.08	0.015949	0.00055108	0.00058032
4.11	0.016477	0.00054353	0.00060358
4.14	0.016394	0.00057128	0.0006009
4.17	0.016225	0.00054242	0.00057406
4.2	0.016338	0.00054332	0.00058214
4.23	0.016487	0.00052272	0.0005306
4.26	0.016599	0.00060728	0.00063193
4.29	0.016374	0.00054988	0.00058526
4.32	0.016428	0.00057858	0.00054012
4.35	0.016592	0.00058664	0.00064411
4.38	0.016402	0.00055452	0.00051028
4.41	0.016408	0.00054514	0.00059376
4.44	0.016537	0.00052525	0.00059692
4.47	0.016195	0.00051511	0.00057827
4.5	0.016805	0.00056787	0.00057913
4.53	0.01657	0.0005886	0.00055992
4.56	0.016686	0.00056802	0.00059413
4.59	0.016656	0.00058473	0.0005624
4.62	0.017153	0.00060739	0.00063813
4.65	0.017068	0.00061249	0.00057647
4.68	0.016955	0.00055904	0.00063061
4.71	0.017047	0.00057084	0.00061405
4.74	0.01716	0.00057483	0.00058989
4.77	0.017048	0.00055066	0.00056469
4.8	0.017343	0.00054664	0.00060675
4.83	0.017059	0.00054511	0.00058284
4.86	0.017265	0.00060306	0.00057898
4.89	0.017324	0.00059562	0.00056518
4.92	0.017369	0.00058403	0.00061648
4.95	0.017498	0.00055156	0.00057122
4.98	0.017385	0.00058843	0.00058941
5.01	0.017458	0.00053086	0.00056385
5.04	0.017584	0.00063533	0.00057298
5.07	0.017348	0.00055581	0.00060097
5.1	0.017834	0.00060325	0.0006161
5.13	0.017702	0.00055539	0.0006173
5.16	0.017594	0.00057209	0.00061291
5.19	0.017658	0.00055755	0.0005907
5.22	0.017498	0.00056391	0.00055283
5.25	0.01767	0.0005761	0.00059094
5.28	0.017871	0.00058997	0.000572
5.31	0.018051	0.00057822	0.00059914
5.34	0.018053	0.00062439	0.00064848
5.37	0.018024	0.00061819	0.00059563
5.4	0.01788	0.00057955	0.00060025
5.43	0.018164	0.00058782	0.00067646
5.46	0.018076	0.00058594	0.00059557
5.49	0.017912	0.00058795	0.00062
5.52	0.01812	0.00055877	0.00056307
5.55	0.018297	0.00058006	0.00058673
5.58	0.018141	0.00060351	0.0006387
5.61	0.018624	0.00062371	0.00062638
5.64	0.018617	0.0005632	0.00057305
5.67	0.018685	0.00066073	0.00065387
5.7	0.018408	0.00057225	0.00056001
5.73	0.01863	0.00059799	0.00063813
5.76	0.018874	0.00060492	0.00064959
5.79	0.018499	0.00057678	0.0005895
5.82	0.018609	0.00061826	0.00061682
5.85	0.018767	0.00057498	0.00060994
5.88	0.018813	0.00059849	0.00061456
5.91	0.019048	0.00060912	0.0006125
5.94	0.018831	0.0006498	0.0005777
5.97	0.018837	0.00062167	0.00062087
6	0.01933	0.00058273	0.00062619
6.03	0.018815	0.00055185	0.00061568
6.06	0.018812	0.00056852	0.00061973
6.09	0.019479	0.00067552	0.00065933
6.12	0.019043	0.00061079	0.0006562
6.15	0.019014	0.00062833	0.00060824
6.18	0.019168	0.00059555	0.00061098
6.21	0.019199	0.00054765	0.00059231
6.24	0.01956	0.00061352	0.00065681
6.27	0.019178	0.00059604	0.00060882
6.3	0.0193	0.00064156	0.0006454
6.33	0.019337	0.0005951	0.00064207
6.36	0.019795	0.00066657	0.00065749
6.39	0.019692	0.00067712	0.00060861
6.42	0.019444	0.00062205	0.00060973
6.45	0.019759	0.00062717	0.00064488
6.48	0.019784	0.00065415	0.00064832
6.51	0.019831	0.00067628	0.0006498
6.54	0.019461	0.00068025	0.00063413
6.57	0.019512	0.00058845	0.00063004
6.6	0.019286	0.00062828	0.00056043
6.63	0.020313	0.00064023	0.0006923
6.66	0.019942	0.00063021	0.00067744
6.69	0.020036	0.00059532	0.00064809
6.72	0.019969	0.00062823	0.00062696
6.75	0.019893	0.00062478	0.00063593
6.78	0.020292	0.00065846	0.00063281
6.81	0.020341	0.00060734	0.00069901
6.84	0.02053	0.00066023	0.00063033
6.87	0.01999	0.0006082	0.00065633
6.9	0.02022	0.00060909	0.00061152
6.93	0.020493	0.00067964	0.00074249
6.96	0.020376	0.00059802	0.00066402
6.99	0.020025	0.00065847	0.00063663
7.02	0.020279	0.00063413	0.00061683
7.05	0.020278	0.00065656	0.00067643
7.08	0.020259	0.00054796	0.00061562
7.11	0.020424	0.00062585	0.00068971
7.14	0.020736	0.00066241	0.0007187
7.17	0.020493	0.00065775	0.00067186
7.2	0.020445	0.00062098	0.00064264
7.23	0.020362	0.00058235	0.00066568
7.26	0.020464	0.00067208	0.00065556
7.29	0.020749	0.00066718	0.00066786
7.32	0.020628	0.0006495	0.00067691
7.35	0.020524	0.00060027	0.00067587
7.38	0.020693	0.00061	0.00063897
7.41	0.020567	0.00062349	0.00063101
7.44	0.020774	0.00064994	0.00067943
7.47	0.020678	0.00066327	0.00069187
7.5	0.02063	0.00063157	0.00069637
7.53	0.020549	0.00061273	0.00062068
7.56	0.020607	0.00065226	0.00066305
7.59	0.020427	0.00062025	0.00064312
7.62	0.020642	0.00065702	0.00060772
7.65	0.021043	0.00063976	0.0007114
7.68	0.020667	0.00062236	0.00062424
7.71	0.020492	0.00059439	0.00064619
7.74	0.020644	0.00064868	0.00065258
7.77	0.020754	0.00065669	0.00063138
7.8	0.020709	0.00063475	0.00065899
7.83	0.020881	0.00065401	0.00069322
7.86	0.020906	0.00060922	0.00070014
7.89	0.020961	0.00064371	0.0006432
7.92	0.020632	0.00064616	0.00066655
7.95	0.02049	0.00064464	0.00063772
7.98	0.020957	0.00059525	0.00066476
8.01	0.021003	0.00067446	0.00063879
8.04	0.021125	0.00064996	0.00071697
8.07	0.020729	0.00057582	0.0006146
8.1	0.020915	0.00069455	0.00076701
8.13	0.020803	0.0006467	0.00061401
8.16	0.021105	0.00070623	0.00068992
8.19	0.020965	0.00063051	0.00065287
8.22	0.020963	0.00067148	0.00065078
8.25	0.021465	0.00065932	0.00066691
8.28	0.021012	0.00067401	0.00063785
8.31	0.021107	0.00066197	0.00067667
8.34	0.021122	0.00059996	0.00066445
8.37	0.021148	0.00059646	0.00066475
8.4	0.021023	0.00067138	0.00066902
8.43	0.021223	0.00066621	0.00072063
8.46	0.021297	0.00066367	0.00062717
8.49	0.021564	0.00070441	0.00076194
8.52	0.021265	0.00070043	0.00072964
8.55	0.02152	0.00063219	0.00067754
8.58	0.021443	0.00072475	0.0006872
8.61	0.021303	0.00067087	0.00061744
8.64	0.021143	0.00064398	0.0006737
8.67	0.021414	0.00067357	0.00064446
8.7	0.02183	0.00069848	0.00065619
8.73	0.021666	0.00066665	0.00070406
8.76	0.021521	0.00066242	0.000691
8.79	0.021432	0.00066537	0.00066739
8.82	0.021753	0.00068998	0.00069712
8.85	0.021644	0.00061942	0.00071153
8.88	0.022149	0.00074629	0.00080065
8.91	0.021487	0.00072687	0.00078586
8.94	0.021823	0.00069744	0.00070233
8.97	0.02129	0.00066142	0.00060456
9	0.021691	0.00067539	0.00070318
9.03	0.021872	0.0007149	0.00069793
9.06	0.02184	0.00064287	0.00066714
9.09	0.021796	0.00067955	0.00068371
9.12	0.021638	0.00063404	0.00062314
9.15	0.022041	0.00074078	0.00071626
9.18	0.021821	0.00063957	0.00068788
9.21	0.022074	0.000697	0.00068541
9.24	0.021919	0.00065098	0.00067616
9.27	0.02201	0.00071242	0.00075538
9.3	0.021901	0.00071392	0.00068084
9.33	0.02231	0.00069301	0.00072471
9.36	0.022248	0.00073555	0.00068615
9.39	0.02186	0.00062545	0.00063934
9.42	0.021898	0.00057178	0.00068802
9.45	0.022323	0.00075718	0.00065582
9.48	0.022235	0.00070107	0.00068475
9.51	0.022192	0.00072332	0.00062315
9.54	0.022198	0.00066462	0.00069465
9.57	0.022208	0.00065593	0.00070518
9.6	0.022022	0.00062795	0.00067304
9.63	0.022491	0.00069735	0.00071216
9.66	0.02252	0.00067312	0.00071576
9.69	0.021998	0.00062127	0.00061548
9.72	0.022333	0.00065374	0.00068659
9.75	0.022536	0.00067353	0.00068408
9.78	0.022343	0.00064652	0.00072637
9.81	0.022375	0.00067084	0.00070538
9.84	0.02246	0.00071695	0.00070779
9.87	0.022514	0.00070179	0.00075414
9.9	0.022325	0.00064806	0.00066157
9.93	0.022719	0.00067452	0.00066711
9.96	0.022634	0.00071785	0.00079873
9.99	0.022403	0.00061001	0.00068079
10.02	0.022511	0.00062164	0.00065375
10.05	0.022429	0.00068281	0.00067583
10.08	0.022598	0.00067787	0.00069091
10.11	0.022997	0.00071852	0.00075971
10.14	0.023095	0.00069441	0.00069724
10.17	0.022757	0.0007303	0.00068914
10.2	0.022346	0.000635	0.00066351
10.23	0.022639	0.00072634	0.00073832
10.26	0.022435	0.00065286	0.00072312
10.29	0.022743	0.00066678	0.0007955
10.32	0.023166	0.00074507	0.00075939
10.35	0.022378	0.00063388	0.0006576
10.38	0.022793	0.00070292	0.00075609
10.41	0.02259	0.00070065	0.0006979
10.44	0.022729	0.00070407	0.0006869
10.47	0.022651	0.00065193	0.00069014
10.5	0.022781	0.000717	0.00073664
10.53	0.022512	0.00064253	0.00066138
10.56	0.02267	0.00061848	0.00068059
10.59	0.02292	0.00069024	0.00069569
10.62	0.022688	0.00067268	0.0006781
10.65	0.022872	0.00066656	0.00068383
10.68	0.023228	0.00073628	0.00078948
10.71	0.023081	0.00068838	0.00073712
10.74	0.023147	0.00069792	0.00071105
10.77	0.023435	0.0007426	0.00075613
10.8	0.023743	0.00069317	0.00076673
10.83	0.023504	0.00069199	0.00073852
10.86	0.023602	0.00073922	0.0006778
10.89	0.023512	0.00073513	0.0007501
10.92	0.02337	0.00068914	0.00069911
10.95	0.023431	0.00073487	0.00075801
10.98	0.023581	0.00071391	0.00077044
11.01	0.023579	0.00073255	0.00075001
11.04	0.023481	0.00069209	0.00071038
11.07	0.023659	0.0007133	0.00074286
11.1	0.023811	0.00069027	0.00076853
11.13	0.023867	0.00072509	0.00073601
11.16	0.023921	0.00071259	0.00071729
11.19	0.023869	0.00068034	0.00067265
11.22	0.02415	0.00072737	0.00081267
11.25	0.024221	0.0006264	0.00074609
11.28	0.024405	0.00072213	0.00070859
11.31	0.024533	0.00068518	0.00080284
11.34	0.024439	0.00077003	0.00070616
11.37	0.024282	0.00073267	0.00067343
11.4	0.02446	0.0006904	0.00080162
11.43	0.02449	0.00077272	0.00070508
11.46	0.024423	0.00069763	0.00072597
11.49	0.024667	0.00069653	0.00080339
11.52	0.024612	0.00072461	0.00082293
11.55	0.02498	0.00077431	0.00077631
11.58	0.024612	0.00074381	0.00077051
11.61	0.024714	0.00069407	0.00077303
11.64	0.024837	0.00080862	0.00079637
11.67	0.024799	0.00079413	0.00074696
11.7	0.025097	0.00080529	0.00076786
11.73	0.024581	0.00065751	0.00071628
11.76	0.024602	0.0007559	0.0007743
11.79	0.025021	0.00064717	0.00070499
11.82	0.024996	0.00075463	0.00067661
11.85	0.02501	0.00074012	0.00070318
11.88	0.024701	0.00062622	0.00069978
11.91	0.024945	0.00071435	0.00072699
11.94	0.024926	0.00075064	0.00072001
11.97	0.024973	0.00075345	0.0006968
12	0.025026	0.00075983	0.00070934
12.03	0.025194	0.00075689	0.00078087
12.06	0.025549	0.00074293	0.00080036
12.09	0.025148	0.00073932	0.00074909
12.12	0.025754	0.00074159	0.00082941
12.15	0.025353	0.00071673	0.00079281
12.18	0.025225	0.00069422	0.00074781
12.21	0.025452	0.00076878	0.00079836
12.24	0.025473	0.00071009	0.00074323
12.27	0.025405	0.00077157	0.00072326
12.3	0.025651	0.00070375	0.000747
12.33	0.02557	0.0007598	0.00077373
12.36	0.02609	0.00073795	0.0008465
12.39	0.025866	0.00070878	0.00077643
12.42	0.025841	0.00074426	0.00081213
12.45	0.025629	0.00071323	0.00069889
12.48	0.026045	0.00076861	0.00079127
12.51	0.025871	0.0007657	0.00079725
12.54	0.026268	0.00082089	0.0008939
12.57	0.026341	0.00080211	0.0008494
12.6	0.026236	0.00074547	0.00079969
12.63	0.02654	0.00073604	0.00083088
12.66	0.026371	0.00076698	0.00075121
12.69	0.026355	0.0007857	0.00079479
12.72	0.026438	0.00071812	0.00075748
12.75	0.026496	0.00082607	0.00077737
12.78	0.026761	0.00066277	0.00084985
12.81	0.026511	0.00075109	0.00079264
12.84	0.02653	0.00076357	0.00074086
12.87	0.026353	0.00073518	0.00072208
12.9	0.026801	0.00081491	0.00074126
12.93	0.027001	0.00076145	0.00078972
12.96	0.026925	0.00079931	0.00083965
12.99	0.026915	0.00075266	0.0008126
13.02	0.026923	0.00078722	0.0007756
13.05	0.027039	0.00078104	0.00073973
13.08	0.027113	0.00076499	0.00084648
13.11	0.027535	0.00081866	0.00084722
13.14	0.027438	0.00079842	0.00081282
13.17	0.027354	0.00085111	0.00087344
13.2	0.027527	0.00081816	0.00086854
13.23	0.027466	0.00081729	0.00089154
13.26	0.027448	0.00083159	0.00081811
13.29	0.02754	0.00082148	0.00085369
13.32	0.027596	0.00079099	0.00082062
13.35	0.02776	0.00076403	0.00080058
13.38	0.028231	0.00081281	0.00087042
13.41	0.02808	0.00087212	0.00085401
13.44	0.028301	0.00084583	0.00096314
13.47	0.027915	0.00081266	0.00084688
13.5	0.028139	0.00085472	0.00083892
13.53	0.028198	0.00078307	0.00082994
13.56	0.028018	0.00081225	0.00085326
13.59	0.028542	0.00084011	0.00085296
13.62	0.028024	0.00079091	0.00085954
13.65	0.02859	0.00083181	0.00082514
13.68	0.028586	0.00085007	0.00085034
13.71	0.028414	0.00078333	0.0007932
13.74	0.028122	0.0008045	0.0008158
13.77	0.028653	0.00084215	0.00085356
13.8	0.028294	0.00076109	0.00081959
13.83	0.028651	0.00078901	0.00085113
13.86	0.028241	0.00074001	0.00083416
13.89	0.028569	0.0008167	0.00082587
13.92	0.028315	0.00082872	0.00077383
13.95	0.028518	0.00077866	0.00080972
13.98	0.02882	0.00081987	0.00094967
14.01	0.028588	0.00079021	0.00081738
14.04	0.028669	0.00079235	0.00079912
14.07	0.028927	0.00078346	0.00081233
14.1	0.028929	0.00080142	0.00087668
14.13	0.029475	0.00090387	0.00092369
14.16	0.029079	0.00087382	0.00092303
14.19	0.029324	0.00080697	0.00085625
14.22	0.029168	0.00088996	0.00091641
14.25	0.029308	0.00088216	0.00090161
14.28	0.029545	0.00087086	0.00091184
14.31	0.029497	0.00088557	0.00089487
14.34	0.029562	0.00090365	0.0009072
14.37	0.029706	0.00083252	0.00084128
14.4	0.029807	0.00084622	0.00092173
14.43	0.03	0.00089749	0.00088999
14.46	0.030158	0.00092982	0.00095522
14.49	0.029902	0.00082116	0.00087098
14.52	0.030181	0.00086908	0.00095987
14.55	0.029987	0.00082436	0.00092081
14.58	0.029941	0.00082851	0.00083288
14.61	0.030033	0.00079215	0.00084839
14.64	0.030569	0.00086824	0.00090374
14.67	0.030272	0.00087987	0.00093185
14.7	0.030272	0.00082891	0.00090247
14.73	0.030097	0.00085474	0.00091258
14.76	0.030448	0.00085053	0.00091765
14.79	0.030645	0.00091634	0.000986
14.82	0.030496	0.00093372	0.00087056
14.85	0.030219	0.00082717	0.0008318
14.88	0.030674	0.00093283	0.00086173
14.91	0.03075	0.00088267	0.00095995
14.94	0.030655	0.00089701	0.00090262
14.97	0.03116	0.00091702	0.00092122
15	0.030732	0.00087578	0.00094419
15.03	0.030826	0.00094131	0.00089363
15.06	0.030778	0.00088959	0.00083036
15.09	0.031265	0.00093357	0.00087558
15.12	0.031322	0.00095796	0.00096902
15.15	0.031114	0.00096001	0.0009755
15.18	0.031262	0.0010186	0.00090351
15.21	0.030859	0.0008582	0.00091903
15.24	0.03114	0.00089301	0.00089358
15.27	0.031463	0.00089234	0.00092512
15.3	0.031611	0.00089285	0.0010144
15.33	0.031742	0.00093	0.00091991
15.36	0.031614	0.00086651	0.0009226
15.39	0.031555	0.00095674	0.0010281
15.42	0.031876	0.00094696	0.0010156
15.45	0.031924	0.00093573	0.00098493
15.48	0.031715	0.00092087	0.00096955
15.51	0.032008	0.00096653	0.0010741
15.54	0.031797	0.00094755	0.00095959
15.57	0.032033	0.00085929	0.00092427
15.6	0.032141	0.00098002	0.00098674
15.63	0.032482	0.00090657	0.00097009
15.66	0.031973	0.00093012	0.00098224
15.69	0.032609	0.0008773	0.0010182
15.72	0.03226	0.00093611	0.00092022
15.75	0.032519	0.0010033	0.0010439
15.78	0.032531	0.000862	0.00089293
15.81	0.032362	0.00096252	0.0010023
15.84	0.03274	0.00087991	0.0009312
15.87	0.032413	0.00097732	0.0010741
15.9	0.032465	0.00098162	0.00099703
15.93	0.032738	0.00090054	0.00095334
15.96	0.033088	0.00096122	0.001058
15.99	0.032781	0.00098368	0.0010235
16.02	0.033125	0.00096953	0.0010932
16.05	0.032758	0.00098735	0.0010003
16.08	0.033074	0.0010114	0.0010563
16.11	0.032851	0.00091747	0.0010202
16.14	0.033142	0.00096074	0.0010364
16.17	0.032964	0.00097189	0.0010044
16.2	0.033652	0.0010737	0.0010006
16.23	0.03321	0.0011055	0.0010088
16.26	0.033017	0.00095773	0.00097346
16.29	0.033214	0.00095088	0.00099823
16.32	0.033664	0.0010263	0.0010377
16.35	0.03369	0.0010058	0.00099964
16.38	0.033337	0.00098901	0.0009471
16.41	0.033718	0.00096977	0.0011035
16.44	0.03403	0.0010246	0.0010674
16.47	0.034	0.00097354	0.0010049
16.5	0.033658	0.00093029	0.00089173
16.53	0.033859	0.0010213	0.00094755
16.56	0.034304	0.0010205	0.0010689
16.59	0.034428	0.0010661	0.0010082
16.62	0.034546	0.0011115	0.001152
16.65	0.034057	0.001049	0.0010149
16.68	0.033922	0.0010112	0.00090929
16.71	0.034029	0.00094727	0.00097681
16.74	0.034612	0.0011008	0.0010862
16.77	0.034337	0.0009522	0.0010426
16.8	0.034249	0.00092763	0.0010819
16.83	0.034009	0.00096945	0.00098448
16.86	0.034496	0.00094867	0.0010617
16.89	0.034522	0.0010286	0.0010532
16.92	0.034486	0.0010124	0.0010039
16.95	0.034227	0.00095649	0.00097024
16.98	0.034403	0.00098672	0.0010728
17.01	0.034238	0.0010054	0.0010605
17.04	0.034805	0.0010687	0.0010211
17.07	0.034959	0.0010408	0.0011702
17.1	0.03465	0.0010419	0.0010295
17.13	0.034419	0.0010455	0.0009684
17.16	0.035131	0.0010352	0.0010321
17.19	0.03487	0.0010214	0.0011068
17.22	0.035009	0.00099865	0.0010638
17.25	0.034958	0.0010928	0.0011208
17.28	0.034834	0.0010691	0.0010914
17.31	0.034742	0.0010416	0.0010134
17.34	0.035247	0.0010391	0.0010674
17.37	0.034938	0.0010195	0.0010466
17.4	0.034824	0.00098664	0.0010663
17.43	0.035194	0.0010256	0.0010489
17.46	0.035167	0.0010799	0.0010455
17.49	0.035212	0.0010278	0.0010154
17.52	0.035372	0.00096745	0.0010525
17.55	0.035232	0.00098228	0.00098241
17.58	0.035317	0.00097807	0.001045
17.61	0.035726	0.0011099	0.0010882
17.64	0.035598	0.00095629	0.0010566
17.67	0.035321	0.0010486	0.00099078
17.7	0.035471	0.00098187	0.0010919
17.73	0.035611	0.0010541	0.00093347
17.76	0.03492	0.0009509	0.00098042
17.79	0.034957	0.00091984	0.0009765
17.82	0.035258	0.00097817	0.001055
17.85	0.035505	0.0010871	0.0010156
17.88	0.035415	0.00099686	0.0010242
17.91	0.035408	0.00096402	0.0010793
17.94	0.035613	0.0010299	0.0011239
17.97	0.035485	0.00099552	0.0010673
18	0.035866	0.0010591	0.00092546
18.03	0.035995	0.001054	0.0010511
18.06	0.03626	0.0010651	0.001149
18.09	0.036707	0.0011328	0.0011699
18.12	0.036363	0.0010423	0.0011527
18.15	0.036233	0.0010601	0.0011833
18.18	0.036352	0.0010551	0.0011075
18.21	0.036497	0.0010769	0.0010508
18.24	0.036966	0.0010697	0.0011984
18.27	0.036441	0.0010946	0.0011019
18.3	0.036837	0.0010759	0.0011199
18.33	0.037047	0.0011466	0.0011951
18.36	0.036816	0.0011141	0.0011248
18.39	0.036972	0.0011259	0.0010729
18.42	0.037207	0.0011256	0.001055
18.45	0.036511	0.0010118	0.0011189
18.48	0.036909	0.0010739	0.0010991
18.51	0.03691	0.0010733	0.0011363
18.54	0.036991	0.00099705	0.0011013
18.57	0.037018	0.0010676	0.0011722
18.6	0.03689	0.0010823	0.0010856
18.63	0.036955	0.0011426	0.0011096
18.66	0.037557	0.0011985	0.0011473
18.69	0.036617	0.0010217	0.001032
18.72	0.037227	0.0010353	0.00098819
18.75	0.037363	0.0011151	0.0011664
18.78	0.037024	0.0010338	0.0010935
18.81	0.037827	0.0011712	0.0011184
18.84	0.037384	0.0010806	0.0010931
18.87	0.037181	0.0011219	0.0010388
18.9	0.037224	0.00099111	0.0011147
18.93	0.037209	0.001021	0.0010581
18.96	0.037495	0.0010432	0.0011443
18.99	0.037458	0.00114	0.0011247
19.02	0.037013	0.0011134	0.0011046
19.05	0.036973	0.0010935	0.0010652
19.08	0.037479	0.0010272	0.0010538
19.11	0.037756	0.0011727	0.0010902
19.14	0.038028	0.0010565	0.0011887
19.17	0.037626	0.00098268	0.0011254
19.2	0.03764	0.001131	0.0010889
19.23	0.038103	0.0011645	0.0011652
19.26	0.037913	0.0011517	0.0011873
19.29	0.038173	0.0011577	0.0012235
19.32	0.038316	0.001143	0.0012292
19.35	0.038149	0.0011567	0.0012085
19.38	0.038352	0.0010673	0.0011659
19.41	0.038083	0.0011184	0.0011622
19.44	0.038156	0.0010617	0.0010396
19.47	0.038178	0.0011048	0.0012174
19.5	0.038099	0.0011304	0.0011096
19.53	0.038156	0.001122	0.0011246
19.56	0.038009	0.0010749	0.0011525
19.59	0.038226	0.0010921	0.0012546
19.62	0.038336	0.0011119	0.0012743
19.65	0.038288	0.0010619	0.0012586
19.68	0.038368	0.001082	0.0010902
19.71	0.037896	0.0011079	0.0010984
19.74	0.03788	0.0011242	0.0010383
19.77	0.038041	0.00107	0.0011319
19.8	0.038319	0.0010798	0.0012149
19.83	0.038143	0.0010625	0.0010759
19.86	0.038369	0.0011745	0.0011156
19.89	0.038204	0.0011229	0.0011873
19.92	0.037847	0.0010764	0.0010909
19.95	0.038138	0.0011086	0.0011603
19.98	0.038358	0.0011136	0.0011693
20.01	0.037707	0.0010595	0.0011593
20.04	0.03798	0.0011072	0.0010987
20.07	0.038214	0.0010701	0.0010246
20.1	0.038155	0.0011023	0.0011037
20.13	0.03756	0.001038	0.0010416
20.16	0.03805	0.0011459	0.0010278
20.19	0.037926	0.0010414	0.0010752
20.22	0.038307	0.0010957	0.0011605
20.25	0.038261	0.0011108	0.0011531
20.28	0.038117	0.0010779	0.0010992
20.31	0.038268	0.0011056	0.0011755
20.34	0.038288	0.0011544	0.0010323
20.37	0.038357	0.0010593	0.0012315
20.4	0.03859	0.0011686	0.0012572
20.43	0.038243	0.0011042	0.0011364
20.46	0.037985	0.0011166	0.0011816
20.49	0.037923	0.0010531	0.0011933
20.52	0.038051	0.0011149	0.0011372
20.55	0.03812	0.0011118	0.0011321
20.58	0.037998	0.001012	0.0011078
20.61	0.038539	0.0012083	0.0012287
20.64	0.038642	0.0011635	0.0011952
20.67	0.038607	0.0011236	0.0011077
20.7	0.038649	0.0011773	0.0012252
20.73	0.038679	0.0011166	0.0012088
20.76	0.038657	0.0011238	0.0011391
20.79	0.038326	0.0011345	0.0011792
20.82	0.038615	0.0011544	0.0012247
20.85	0.038606	0.0011494	0.0011346
20.88	0.039004	0.0012267	0.001305
20.91	0.038932	0.001118	0.0012326
20.94	0.038758	0.0011471	0.0013079
20.97	0.038479	0.0010914	0.0011401
21	0.038609	0.0011443	0.0011064
21.03	0.038505	0.0011926	0.0011956
21.06	0.038769	0.0011641	0.001233
21.09	0.03882	0.0011904	0.0012254
21.12	0.038741	0.0012381	0.001163
21.15	0.038814	0.0011678	0.0011747
21.18	0.038986	0.0011053	0.0011587
21.21	0.038799	0.001198	0.0012733
21.24	0.03884	0.0012543	0.0011435
21.27	0.038643	0.0011708	0.0011711
21.3	0.038814	0.0011503	0.0011017
21.33	0.038559	0.0011471	0.0011982
21.36	0.038297	0.0011095	0.0011999
21.39	0.03919	0.0012294	0.0012532
21.42	0.039091	0.0010971	0.0012042
21.45	0.039277	0.0012556	0.0012256
21.48	0.039532	0.0012772	0.0012553
21.51	0.038827	0.0010651	0.001193
21.54	0.038707	0.0011226	0.0011665
21.57	0.039322	0.0011602	0.0013347
21.6	0.038656	0.0011775	0.0012048
21.63	0.039169	0.0012407	0.0012746
21.66	0.038738	0.0011779	0.0012249
21.69	0.038818	0.0011161	0.001207
21.72	0.03877	0.0011057	0.0011424
21.75	0.039168	0.0011559	0.0012192
21.78	0.038658	0.0011618	0.0011548
21.81	0.039035	0.0011976	0.001131
21.84	0.03903	0.0012259	0.0011282
21.87	0.039289	0.0011581	0.0011687
21.9	0.039046	0.001149	0.0011072
21.93	0.03898	0.0012272	0.0011871
21.96	0.039069	0.0012488	0.0011954
21.99	0.039226	0.0011437	0.00124
22.02	0.039195	0.0011254	0.0011624
22.05	0.039531	0.0011465	0.0012057
22.08	0.039228	0.0011655	0.0012891
22.11	0.039069	0.0012213	0.0010931
22.14	0.039436	0.0012277	0.0011681
22.17	0.039602	0.0011264	0.0011997
22.2	0.039573	0.0011804	0.0012127
22.23	0.03925	0.0011973	0.0012015
22.26	0.039479	0.0011749	0.0011497
22.29	0.039314	0.0011499	0.0012932
22.32	0.039615	0.0011725	0.0011764
22.35	0.03973	0.0012212	0.0011877
22.38	0.039492	0.0011296	0.0012186
22.41	0.039896	0.0012368	0.0011258
22.44	0.040039	0.0011942	0.001115
22.47	0.039866	0.0011519	0.001164
22.5	0.040073	0.0011897	0.0012827
22.53	0.039977	0.0011959	0.0011838
22.56	0.040448	0.001137	0.0012318
22.59	0.040388	0.001263	0.00122
22.62	0.040237	0.0011772	0.0011585
22.65	0.040107	0.0011652	0.0012305
22.68	0.040718	0.0011444	0.0012887
22.71	0.04031	0.0011447	0.0012398
22.74	0.040537	0.0011458	0.0011668
22.77	0.040466	0.0011692	0.0011996
22.8	0.040893	0.0013389	0.0012425
22.83	0.040479	0.001193	0.001277
22.86	0.040793	0.0011281	0.0012732
22.89	0.04098	0.0012346	0.0012315
22.92	0.041254	0.0011871	0.0013045
22.95	0.040765	0.0011574	0.0011986
22.98	0.040881	0.001207	0.0011629
23.01	0.041073	0.0012613	0.0011919
23.04	0.041207	0.0012231	0.00128
23.07	0.040735	0.0011467	0.0013059
23.1	0.040848	0.0011841	0.0011723
23.13	0.040945	0.0012721	0.0011693
23.16	0.04144	0.0011659	0.0012923
23.19	0.041233	0.0011601	0.0012006
23.22	0.040867	0.0011792	0.0012235
23.25	0.041565	0.0012383	0.001353
23.28	0.041298	0.0012784	0.0012727
23.31	0.041246	0.0012022	0.0012892
23.34	0.041753	0.0012665	0.0012365
23.37	0.041198	0.0012549	0.0013412
23.4	0.041754	0.0013341	0.0013014
23.43	0.041642	0.0012894	0.0013843
23.46	0.041341	0.0011687	0.0014368
23.49	0.041723	0.0012446	0.0013237
23.52	0.041449	0.0012551	0.0012986
23.55	0.041537	0.0013843	0.0013265
23.58	0.041349	0.0013487	0.0012336
23.61	0.041526	0.0012902	0.0011294
23.64	0.041578	0.0012594	0.0013789
23.67	0.041967	0.0012697	0.0013106
23.7	0.041182	0.0011264	0.0011987
23.73	0.042007	0.0012985	0.0012235
23.76	0.041742	0.0011319	0.0011908
23.79	0.041557	0.0012452	0.0012487
23.82	0.041887	0.0011935	0.0012267
23.85	0.041879	0.0012502	0.0013039
23.88	0.042439	0.0012567	0.0012671
23.91	0.041912	0.0011565	0.0012234
23.94	0.042359	0.0012832	0.0012651
23.97	0.042566	0.001215	0.0012525
24	0.042648	0.0012649	0.001364
24.03	0.042687	0.0012121	0.0013445
24.06	0.042975	0.0011825	0.0012531
24.09	0.04325	0.0013125	0.0013086
24.12	0.043628	0.0013423	0.0014481
24.15	0.043471	0.0013103	0.001278
24.18	0.043227	0.001371	0.0012959
24.21	0.043903	0.0013283	0.0014718
24.24	0.043608	0.0012755	0.0013506
24.27	0.043932	0.0013983	0.0015089
24.3	0.044125	0.0014726	0.0015039
24.33	0.043388	0.0013279	0.0013293
24.36	0.043801	0.001373	0.0013541
24.39	0.044276	0.0012817	0.0012316
24.42	0.043878	0.0013141	0.0012965
24.45	0.04481	0.0013926	0.00138
24.48	0.044712	0.0013488	0.0013742
24.51	0.044538	0.0013989	0.0015241
24.54	0.044548	0.0013257	0.0014009
24.57	0.044478	0.0013049	0.0013877
24.6	0.044734	0.0013708	0.0014676
24.63	0.044856	0.0012984	0.0014265
24.66	0.044696	0.0013465	0.0012879
24.69	0.044599	0.0012212	0.0012252
24.72	0.044981	0.0013708	0.0013777
24.75	0.045063	0.0014024	0.0011819
24.78	0.045329	0.0013787	0.0014644
24.81	0.04492	0.0013639	0.0012351
24.84	0.045181	0.0012795	0.0014896
24.87	0.045119	0.0012983	0.0013949
24.9	0.044909	0.0015303	0.0013972
24.93	0.045342	0.001356	0.0013671
24.96	0.04571	0.0013673	0.0012625
24.99	0.045324	0.001161	0.0014598
25.02	0.045466	0.0013061	0.0014464
25.05	0.045239	0.001407	0.001345
25.08	0.045645	0.0013142	0.0014214
25.11	0.045339	0.0012891	0.0013965
25.14	0.045744	0.0013829	0.0013197
25.17	0.045704	0.0013337	0.0013393
25.2	0.045997	0.0014545	0.0012952
25.23	0.045746	0.0012697	0.0013584
25.26	0.045675	0.0013177	0.0014937
25.29	0.046521	0.0014313	0.0013717
25.32	0.046476	0.0014148	0.0014488
25.35	0.046421	0.0012742	0.0014159
25.38	0.046206	0.0013592	0.0015119
25.41	0.046783	0.0014953	0.001434
25.44	0.046423	0.0013525	0.0014197
25.47	0.046798	0.0014569	0.0014238
25.5	0.046618	0.0013412	0.0014213
25.53	0.046602	0.0015161	0.0014801
25.56	0.046599	0.0014144	0.0014767
25.59	0.046863	0.0014104	0.0014324
25.62	0.04744	0.001461	0.0013965
25.65	0.047337	0.0014609	0.0013527
25.68	0.047106	0.0014776	0.0015019
25.71	0.047536	0.0014295	0.0013961
25.74	0.046951	0.0014317	0.0013059
25.77	0.047486	0.0014344	0.0014558
25.8	0.047586	0.0014995	0.0014493
25.83	0.047602	0.0014901	0.0014345
25.86	0.04733	0.0015122	0.0014977
25.89	0.047813	0.0014189	0.0014532
25.92	0.047778	0.0015544	0.0014105
25.95	0.047594	0.0014016	0.0014182
25.98	0.048079	0.0014352	0.0015976
26.01	0.048419	0.0013652	0.0015689
26.04	0.048286	0.0014066	0.0014047
26.07	0.048066	0.0015311	0.0014181
26.1	0.047822	0.0014188	0.0014596
26.13	0.048449	0.0014424	0.0014293
26.16	0.04807	0.0014487	0.001533
26.19	0.048584	0.0014531	0.0013967
26.22	0.048982	0.0015231	0.0015065
26.25	0.048271	0.0014822	0.0015416
26.28	0.04889	0.0014766	0.0015095
26.31	0.048789	0.0015009	0.0015487
26.34	0.048662	0.0014682	0.0014666
26.37	0.048921	0.0014147	0.0015796
26.4	0.049068	0.0015438	0.0014898
26.43	0.049448	0.0014159	0.0015792
26.46	0.048891	0.0014597	0.0014875
26.49	0.049022	0.0014193	0.0015581
26.52	0.049323	0.0016684	0.0016529
26.55	0.048857	0.00141	0.0014638
26.58	0.049613	0.0015149	0.0016026
26.61	0.049941	0.0014804	0.0015863
26.64	0.049393	0.0015513	0.0015285
26.67	0.04954	0.0014093	0.0014471
26.7	0.049865	0.0015126	0.0016109
26.73	0.049537	0.001479	0.0014631
26.76	0.049807	0.0015512	0.0016291
26.79	0.049538	0.0014941	0.0014514
26.82	0.049768	0.0015039	0.0014934
26.85	0.050209	0.0014355	0.0014678
26.88	0.050043	0.0015315	0.0014544
26.91	0.049944	0.0014703	0.0013865
26.94	0.050338	0.0015148	0.0015315
26.97	0.049962	0.0016349	0.0014788
27	0.050334	0.0015403	0.0014793
27.03	0.050129	0.0014771	0.0014393
27.06	0.050623	0.0016598	0.0016907
27.09	0.050931	0.0015328	0.0015199
27.12	0.050055	0.0015638	0.0014698
27.15	0.050178	0.0015365	0.0014458
27.18	0.050573	0.0014299	0.0015794
27.21	0.050692	0.0016243	0.0016157
27.24	0.050848	0.0015086	0.0015944
27.27	0.050319	0.0015269	0.0014639
27.3	0.050858	0.0015663	0.0016404
27.33	0.050279	0.0014557	0.0015005
27.36	0.050668	0.0015462	0.0015492
27.39	0.05073	0.0015605	0.0014773
27.42	0.05067	0.001488	0.0015362
27.45	0.051095	0.0015824	0.0015648
27.48	0.051367	0.0015289	0.0016853
27.51	0.050871	0.001465	0.0016453
27.54	0.051074	0.0016177	0.0015645
27.57	0.051094	0.0015295	0.0015659
27.6	0.051574	0.0014337	0.001626
27.63	0.051409	0.0014602	0.001619
27.66	0.05131	0.0015511	0.0014934
27.69	0.051217	0.0015175	0.0016015
27.72	0.05095	0.0016073	0.0014133
27.75	0.05137	0.0015004	0.0014792
27.78	0.051249	0.0015191	0.0015108
27.81	0.051091	0.001447	0.0015817
27.84	0.051041	0.001514	0.0016303
27.87	0.05089	0.0015781	0.0017009
27.9	0.05138	0.0016533	0.0015893
27.93	0.051336	0.0015329	0.0015294
27.96	0.051756	0.0015807	0.0016001
27.99	0.051758	0.0016092	0.0015647
28.02	0.05182	0.001547	0.0015408
28.05	0.051579	0.0014888	0.0015664
28.08	0.051685	0.001468	0.0015773
28.11	0.052064	0.0015701	0.0017917
28.14	0.052077	0.0015521	0.0015348
28.17	0.05223	0.0014964	0.0016651
28.2	0.052222	0.001517	0.0015755
28.23	0.052401	0.0015714	0.0015639
28.26	0.051806	0.001603	0.0015077
28.29	0.052213	0.0015525	0.0016908
28.32	0.052864	0.0015566	0.0016518
28.35	0.053143	0.0016328	0.001729
28.38	0.052723	0.0016454	0.0017013
28.41	0.052764	0.0015897	0.0015557
28.44	0.053142	0.001543	0.0015901
28.47	0.052839	0.0015247	0.0016164
28.5	0.052512	0.0016687	0.0016155
28.53	0.052845	0.0017781	0.0017537
28.56	0.052667	0.0015061	0.001637
28.59	0.053184	0.0015705	0.0017329
28.62	0.053256	0.0015753	0.0015786
28.65	0.053228	0.0015595	0.0016042
28.68	0.053066	0.0014893	0.0016284
28.71	0.053491	0.0016071	0.0014824
28.74	0.05335	0.0015981	0.001626
28.77	0.053303	0.0014944	0.0015456
28.8	0.054034	0.0016786	0.0016676
28.83	0.05392	0.0016639	0.0018216
28.86	0.053923	0.0017111	0.0016619
28.89	0.053866	0.0016966	0.0017212
28.92	0.054142	0.0015799	0.001643
28.95	0.05388	0.0015376	0.0016396
28.98	0.054246	0.001749	0.0017997
29.01	0.053645	0.0014956	0.0016244
29.04	0.054615	0.0015532	0.0016312
29.07	0.05408	0.0016363	0.0016338
29.1	0.054258	0.0014298	0.0016437
29.13	0.054464	0.0017765	0.0016611
29.16	0.054739	0.001683	0.0016903
29.19	0.054701	0.001525	0.0015911
29.22	0.054514	0.001655	0.0015718
29.25	0.055463	0.0016614	0.0018294
29.28	0.054842	0.0014273	0.0016715
29.31	0.055229	0.0014852	0.0016819
29.34	0.055564	0.0016426	0.0018013
29.37	0.055745	0.0015468	0.0018235
29.4	0.055725	0.0015389	0.0016684
29.43	0.055756	0.0016747	0.0016024
29.46	0.055874	0.0015501	0.0015707
29.49	0.055627	0.0015613	0.0016696
29.52	0.055252	0.001596	0.0016287
29.55	0.055868	0.0016215	0.0017753
29.58	0.056053	0.0017783	0.0017807
29.61	0.055835	0.0016878	0.0017405
29.64	0.055904	0.0015826	0.0014937
29.67	0.056218	0.001755	0.0015997
29.7	0.056044	0.0015589	0.0016175
29.73	0.056217	0.00172	0.0016421
29.76	0.056391	0.0016594	0.0017439
29.79	0.056381	0.00164	0.0016348
29.82	0.056215	0.0016649	0.0016454
29.85	0.056573	0.0016474	0.00167
29.88	0.056474	0.001621	0.0016224
29.91	0.05637	0.0016727	0.0017957
29.94	0.056553	0.0016545	0.0015958
29.97	0.056164	0.0015586	0.0015644
30	0.056466	0.0016355	0.0016879
30.03	0.056432	0.0015786	0.0016978
30.06	0.057051	0.0017491	0.0017354
30.09	0.056407	0.0016771	0.0017393
30.12	0.056744	0.001552	0.0017478
30.15	0.057323	0.0017113	0.0016888
30.18	0.057331	0.0017945	0.001626
30.21	0.057516	0.0017466	0.0016074
30.24	0.057073	0.0016663	0.0017616
30.27	0.057563	0.0016535	0.0016503
30.3	0.057238	0.0017379	0.0016114
30.33	0.057483	0.0017439	0.0016379
30.36	0.05759	0.0016337	0.0017739
30.39	0.057915	0.0015913	0.0018238
30.42	0.057721	0.0017043	0.0016519
30.45	0.058159	0.0016334	0.0017073
30.48	0.057333	0.0015927	0.0017088
30.51	0.058005	0.0017977	0.0017144
30.54	0.058092	0.0016952	0.0017269
30.57	0.058145	0.0018536	0.0019077
30.6	0.058534	0.0018014	0.0017612
30.63	0.058466	0.001756	0.0017023
30.66	0.058714	0.0017205	0.00175
30.69	0.058665	0.0017641	0.0018743
30.72	0.058784	0.0015916	0.0018771
30.75	0.058918	0.0016813	0.0018274
30.78	0.058755	0.0015982	0.0017319
30.81	0.058974	0.0016814	0.0017969
30.84	0.059086	0.0016309	0.0017838
30.87	0.058842	0.0018264	0.001844
30.9	0.059784	0.00188	0.0018685
30.93	0.058922	0.0015459	0.0017293
30.96	0.058569	0.0016658	0.0018064
30.99	0.059258	0.0016528	0.0016997
31.02	0.058878	0.001645	0.0017172
31.05	0.059135	0.0017363	0.0016003
31.08	0.059425	0.0018417	0.0017874
31.11	0.059452	0.0018145	0.0017475
31.14	0.059268	0.0016511	0.0017324
31.17	0.059145	0.0016604	0.0016511
31.2	0.059014	0.0017991	0.0016017
31.23	0.059619	0.0016996	0.0016604
31.26	0.059671	0.0017746	0.0018179
31.29	0.059598	0.001632	0.001761
31.32	0.059908	0.0015918	0.0016755
31.35	0.060331	0.0018036	0.0016945
31.38	0.059942	0.0018038	0.0018324
31.41	0.060391	0.0018191	0.0018846
31.44	0.060403	0.0017479	0.0018207
31.47	0.06045	0.0017271	0.0018224
31.5	0.060686	0.0018453	0.001844
31.53	0.060537	0.001772	0.0017317
31.56	0.060856	0.001685	0.0018001
31.59	0.060663	0.0018956	0.0018094
31.62	0.060765	0.0017392	0.001874
31.65	0.061248	0.0017616	0.001857
31.68	0.060445	0.0018241	0.0017152
31.71	0.060494	0.0017898	0.0017433
31.74	0.061097	0.0017986	0.0019344
31.77	0.060035	0.0017931	0.0017669
31.8	0.061203	0.0018601	0.00178
31.83	0.061065	0.001729	0.0019281
31.86	0.060763	0.0017817	0.0018985
31.89	0.06114	0.0017005	0.0018014
31.92	0.060594	0.0017627	0.0016458
31.95	0.06123	0.0017451	0.0018145
31.98	0.061612	0.001764	0.001782
32.01	0.061604	0.0018549	0.0017364
32.04	0.062162	0.0021176	0.001884
32.07	0.061496	0.0016653	0.0018807
32.1	0.06149	0.0019224	0.0019743
32.13	0.062025	0.0018438	0.002026
32.16	0.06177	0.0017769	0.0018613
32.19	0.061993	0.001891	0.0018784
32.22	0.062005	0.0017589	0.001773
32.25	0.062197	0.0016117	0.0018594
32.28	0.06228	0.00186	0.001892
32.31	0.061636	0.0017106	0.001801
32.34	0.062101	0.0018099	0.0017693
32.37	0.062374	0.0017768	0.0017778
32.4	0.062365	0.0017557	0.0018935
32.43	0.062654	0.0017836	0.0017959
32.46	0.062385	0.0018606	0.0018286
32.49	0.062764	0.0018717	0.0018423
32.52	0.063455	0.0018773	0.0019313
32.55	0.062859	0.0018725	0.0018319
32.58	0.06264	0.0016883	0.0019162
32.61	0.063128	0.0018262	0.0017378
32.64	0.062971	0.0017761	0.0018108
32.67	0.063416	0.0018216	0.0019304
32.7	0.063569	0.0019187	0.0018214
32.73	0.063167	0.0017893	0.001863
32.76	0.063172	0.0018044	0.0017677
32.79	0.063807	0.0018608	0.0017558
32.82	0.063195	0.0018513	0.0017992
32.85	0.063173	0.0017894	0.0017624
32.88	0.063422	0.0017235	0.0017759
32.91	0.063398	0.0018335	0.0018303
32.94	0.063334	0.0017224	0.0017053
32.97	0.063806	0.0018528	0.0017818
33	0.064575	0.0019811	0.0018801
33.03	0.064246	0.0017948	0.0019462
33.06	0.063965	0.0018602	0.0018404
33.09	0.064299	0.001804	0.002002
33.12	0.064658	0.0018838	0.0020291
33.15	0.064551	0.0018144	0.0016907
33.18	0.064586	0.0017589	0.0019456
33.21	0.064656	0.0017966	0.0020727
33.24	0.06438	0.0017966	0.0019759
33.27	0.064919	0.0017998	0.0019189
33.3	0.064711	0.0017926	0.0018975
33.33	0.064799	0.0020183	0.0018818
33.36	0.064871	0.0018635	0.0019791
33.39	0.06471	0.001949	0.0019717
33.42	0.064579	0.0018209	0.0019299
33.45	0.065232	0.0019017	0.0020991
33.48	0.065408	0.0018963	0.0018985
33.51	0.065509	0.0018802	0.0020086
33.54	0.065729	0.0018709	0.0018546
33.57	0.065794	0.0019521	0.0019457
33.6	0.065464	0.0018442	0.001861
33.63	0.065916	0.0018576	0.0019546
33.66	0.066381	0.0018642	0.0020897
33.69	0.066095	0.0019623	0.0020237
33.72	0.065765	0.0019606	0.0021101
33.75	0.066224	0.0019447	0.0018644
33.78	0.06636	0.0019984	0.0019999
33.81	0.065944	0.0018602	0.0019906
33.84	0.066315	0.0021053	0.0019493
33.87	0.065877	0.0017575	0.0018519
33.9	0.066049	0.0019325	0.0019425
33.93	0.066387	0.0019059	0.001926
33.96	0.06607	0.0018801	0.0018492
33.99	0.066506	0.0020256	0.0019031
34.02	0.06632	0.0020263	0.0019618
34.05	0.06682	0.0018371	0.0019142
34.08	0.066924	0.0019272	0.0020339
34.11	0.067426	0.0017967	0.0020526
34.14	0.067676	0.0019815	0.0021403
34.17	0.067283	0.0018931	0.0019681
34.2	0.06784	0.0019786	0.0022203
34.23	0.06749	0.0017898	0.0019606
34.26	0.067671	0.0020149	0.0020446
34.29	0.067604	0.0018261	0.0019517
34.32	0.068291	0.0020231	0.0021422
34.35	0.067804	0.0020089	0.0021305
34.38	0.068024	0.001887	0.0020278
34.41	0.068046	0.0019798	0.0020142
34.44	0.068105	0.0020881	0.0021953
34.47	0.067741	0.0019071	0.0020967
34.5	0.067945	0.0021286	0.0019278
34.53	0.067991	0.0019581	0.0021117
34.56	0.068025	0.001944	0.0021547
34.59	0.067977	0.0018164	0.0019411
34.62	0.068565	0.0021323	0.0020872
34.65	0.068015	0.0020185	0.0021739
34.68	0.067998	0.0019322	0.0021735
34.71	0.067873	0.0019397	0.0020049
34.74	0.068722	0.0020432	0.0020633
34.77	0.068498	0.0019893	0.0021125
34.8	0.068508	0.0019571	0.0020662
34.83	0.068639	0.0020029	0.0021982
34.86	0.068883	0.002088	0.0019172
34.89	0.068731	0.002009	0.0022199
34.92	0.069086	0.0019481	0.002084
34.95	0.068819	0.0020941	0.0021317
34.98	0.0689	0.0019162	0.0020997
35.01	0.068536	0.0020375	0.0019744
35.04	0.068581	0.0019659	0.0020537
35.07	0.069049	0.0019805	0.0020731
35.1	0.069053	0.001779	0.002098
35.13	0.068715	0.0020656	0.002058
35.16	0.069216	0.0020814	0.0018859
35.19	0.069529	0.001975	0.0021183
35.22	0.069748	0.0019465	0.0020485
35.25	0.069457	0.0020339	0.0020838
35.28	0.06941	0.0020363	0.0020835
35.31	0.069492	0.0020717	0.002075
35.34	0.069563	0.0019214	0.002125
35.37	0.069967	0.0019767	0.0021202
35.4	0.069977	0.0021343	0.0022406
35.43	0.07042	0.0022292	0.0023056
35.46	0.070361	0.0020714	0.0022134
35.49	0.070249	0.0020122	0.0019663
35.52	0.06976	0.0022064	0.0021275
35.55	0.070484	0.0021782	0.0021904
35.58	0.070671	0.0021359	0.0019864
35.61	0.070093	0.0021645	0.0021031
35.64	0.070242	0.0020342	0.0021499
35.67	0.070329	0.0020907	0.0021134
35.7	0.070785	0.0023144	0.0021276
35.73	0.070772	0.0022094	0.0022111
35.76	0.070481	0.0020883	0.0021848
35.79	0.07169	0.0020298	0.0020317
35.82	0.070984	0.0020734	0.0020527
35.85	0.070429	0.0021229	0.0021618
35.88	0.071102	0.0022746	0.0020532
35.91	0.071601	0.0021237	0.0021458
35.94	0.071044	0.0022009	0.0022078
35.97	0.07152	0.0021369	0.0019724
36	0.071197	0.0022655	0.0022225
36.03	0.071552	0.0021159	0.0022169
36.06	0.071793	0.0021451	0.0022145
36.09	0.071426	0.0020701	0.002179
36.12	0.071699	0.0020165	0.0021563
36.15	0.072012	0.0021469	0.0020111
36.18	0.072195	0.0021645	0.0021938
36.21	0.072869	0.0020683	0.0019968
36.24	0.072491	0.0022274	0.0022424
36.27	0.072306	0.002068	0.0022754
36.3	0.072052	0.0021681	0.0021117
36.33	0.071847	0.002069	0.0021993
36.36	0.071844	0.0020196	0.0021573
36.39	0.072563	0.0020297	0.0022358
36.42	0.072297	0.0022227	0.0021883
36.45	0.072665	0.0022758	0.0023416
36.48	0.072324	0.0023044	0.0023331
36.51	0.07221	0.0021572	0.0023241
36.54	0.072547	0.0021998	0.002299
36.57	0.072606	0.0021394	0.002041
36.6	0.072978	0.0022192	0.0022435
36.63	0.072636	0.0021325	0.0023739
36.66	0.073033	0.0021865	0.0020886
36.69	0.072346	0.0022048	0.0020179
36.72	0.07258	0.0021836	0.0023132
36.75	0.07286	0.0023149	0.0022471
36.78	0.073082	0.0019796	0.002214
36.81	0.072991	0.0020845	0.0022732
36.84	0.072868	0.0022727	0.0021498
36.87	0.072857	0.0023099	0.0021126
36.9	0.072944	0.0019922	0.0020781
36.93	0.073042	0.0019957	0.0021633
36.96	0.073119	0.0021113	0.0023535
36.99	0.073196	0.0022234	0.0022007
37.02	0.07349	0.0020494	0.0021555
37.05	0.073776	0.0021019	0.0021893
37.08	0.07409	0.00212	0.0022086
37.11	0.073126	0.0021342	0.002271
37.14	0.073717	0.0021766	0.0021087
37.17	0.073678	0.0021239	0.0020619
37.2	0.073412	0.0021104	0.0021731
37.23	0.074261	0.0023024	0.0022871
37.26	0.073947	0.002141	0.0023822
37.29	0.073677	0.002192	0.002238
37.32	0.073814	0.0021287	0.0022402
37.35	0.073461	0.0020293	0.0022608
37.38	0.073966	0.0023248	0.0021277
37.41	0.074093	0.0022163	0.0022745
37.44	0.074073	0.002021	0.0021132
37.47	0.074519	0.0022286	0.0022167
37.5	0.074692	0.0021989	0.0023401
37.53	0.07436	0.0022126	0.0023635
37.56	0.074846	0.0022442	0.0024821
37.59	0.074881	0.0022091	0.0023085
37.62	0.074613	0.0021472	0.0020601
37.65	0.074799	0.0020717	0.0021977
37.68	0.074966	0.0021647	0.0021623
37.71	0.075164	0.0020722	0.0023542
37.74	0.075107	0.0022351	0.0023699
37.77	0.074687	0.0022506	0.0022957
37.8	0.074789	0.002131	0.0021732
37.83	0.074556	0.0021293	0.0023229
37.86	0.074421	0.0022064	0.0022073
37.89	0.074658	0.0022757	0.0022023
37.92	0.074497	0.0020831	0.0021484
37.95	0.075739	0.0022441	0.0022814
37.98	0.075809	0.0020436	0.0024498
38.01	0.075424	0.0022018	0.0021849
38.04	0.075094	0.002061	0.0022267
38.07	0.075279	0.0020616	0.0023237
38.1	0.075623	0.0022443	0.0022202
38.13	0.07626	0.0022824	0.0022763
38.16	0.075951	0.002199	0.0023302
38.19	0.075806	0.0023118	0.0023224
38.22	0.075911	0.0023079	0.002159
38.25	0.075669	0.0024179	0.0020008
38.28	0.076629	0.0022389	0.0021382
38.31	0.076451	0.002319	0.0025523
38.34	0.076051	0.0021754	0.0023357
38.37	0.075804	0.0023199	0.0022324
38.4	0.076869	0.002273	0.002237
38.43	0.076289	0.0022115	0.0021982
38.46	0.076493	0.0022154	0.0023537
38.49	0.076935	0.0022467	0.0023331
38.52	0.076782	0.0021439	0.0021246
38.55	0.076834	0.0021548	0.0023049
38.58	0.077205	0.0022224	0.0023186
38.61	0.077237	0.0022778	0.002356
38.64	0.077381	0.0023374	0.0024423
38.67	0.077749	0.0022643	0.0023355
38.7	0.07843	0.0021837	0.0023574
38.73	0.078152	0.0024524	0.0022336
38.76	0.077896	0.002376	0.0022896
38.79	0.078093	0.002283	0.0021717
38.82	0.078514	0.0024133	0.0024753
38.85	0.078155	0.0022806	0.0023095
38.88	0.078354	0.0022681	0.0023714
38.91	0.078046	0.0022562	0.0023227
38.94	0.079069	0.0022721	0.0022619
38.97	0.078576	0.0022605	0.0023685
39	0.078802	0.0022331	0.0022647
39.03	0.079534	0.0022859	0.0024235
39.06	0.079028	0.002158	0.0024478
39.09	0.079016	0.002184	0.0022174
39.12	0.079097	0.0022451	0.0022531
39.15	0.079363	0.0022524	0.0023228
39.18	0.079748	0.0022674	0.0022129
39.21	0.080135	0.0023359	0.0023856
39.24	0.080116	0.0025015	0.0022904
39.27	0.081424	0.0023369	0.0023671
39.3	0.079728	0.0024016	0.002381
39.33	0.080526	0.0024236	0.0023869
39.36	0.080645	0.0022911	0.0024765
39.39	0.080708	0.0023655	0.0022618
39.42	0.081136	0.0023132	0.0023524
39.45	0.080871	0.0023622	0.0025694
39.48	0.080819	0.0023907	0.0023153
39.51	0.080471	0.002256	0.002385
39.54	0.080808	0.0024306	0.0021157
39.57	0.081055	0.0021831	0.0025164
39.6	0.081344	0.0024045	0.0022878
39.63	0.081338	0.0023115	0.0024153
39.66	0.081339	0.0022778	0.0023416
39.69	0.080626	0.0023995	0.0023829
39.72	0.081501	0.002607	0.0025638
39.75	0.080903	0.0022219	0.0022323
39.78	0.081383	0.0022821	0.0021841
39.81	0.081782	0.0026082	0.0022569
39.84	0.081253	0.0022848	0.0023161
39.87	0.08162	0.00232	0.002491
39.9	0.081763	0.0022638	0.0023086
39.93	0.08239	0.0022704	0.0023204
39.96	0.081449	0.0022391	0.0023473
39.99	0.081533	0.0022629	0.0024561
40.02	0.082119	0.0022571	0.0022675
40.05	0.082285	0.002446	0.0022925
40.08	0.081778	0.0022646	0.0022162
40.11	0.081749	0.0023272	0.0023012
40.14	0.081938	0.0022172	0.0023467
40.17	0.081731	0.002298	0.0022863
40.2	0.082532	0.0023304	0.0024556
40.23	0.082562	0.0023952	0.002355
40.26	0.082418	0.0024027	0.0022031
40.29	0.082385	0.0024315	0.0022533
40.32	0.083125	0.0023818	0.0024366
40.35	0.0829	0.0022807	0.0026606
40.38	0.082613	0.0023471	0.0023093
40.41	0.082941	0.0024317	0.0023264
40.44	0.08277	0.0025131	0.002581
40.47	0.082674	0.002204	0.0022007
40.5	0.083574	0.0024212	0.0024121
40.53	0.083541	0.0024408	0.002272
40.56	0.082533	0.0024067	0.0023507
40.59	0.083222	0.0023911	0.0023888
40.62	0.082846	0.0023699	0.0022605
40.65	0.082815	0.0024735	0.0023504
40.68	0.083034	0.0024893	0.0023972
40.71	0.082735	0.0023117	0.00213
40.74	0.083077	0.0023244	0.0024325
40.77	0.082537	0.0022166	0.0025801
40.8	0.081904	0.0020278	0.0022039
40.83	0.082733	0.0023152	0.0023532
40.86	0.083212	0.002244	0.0023519
40.89	0.082771	0.0022349	0.0023482
40.92	0.08256	0.0021937	0.0023594
40.95	0.083149	0.002498	0.0026231
40.98	0.083159	0.0022853	0.0024071
41.01	0.083575	0.0023647	0.0024617
41.04	0.082905	0.0021711	0.0023391
41.07	0.083542	0.0025036	0.0024212
41.1	0.0837	0.0023639	0.0024626
41.13	0.082175	0.0024391	0.0023925
41.16	0.083085	0.0021762	0.0022777
41.19	0.08358	0.0022341	0.0025714
41.22	0.083181	0.0021685	0.0022805
41.25	0.083064	0.0022169	0.0023904
41.28	0.083391	0.0022818	0.0022127
41.31	0.083955	0.0024475	0.002481
41.34	0.083215	0.0023516	0.0022845
41.37	0.083299	0.0021662	0.0022636
41.4	0.083404	0.0022397	0.0023771
41.43	0.083209	0.0022778	0.0022323
41.46	0.083882	0.0023959	0.0023178
41.49	0.084847	0.0023648	0.0023313
41.52	0.084735	0.0024836	0.0024648
41.55	0.084632	0.0024065	0.0024751
41.58	0.084395	0.0024688	0.002194
41.61	0.084344	0.002313	0.0024775
41.64	0.083842	0.0023619	0.0023445
41.67	0.084582	0.0023858	0.0024302
41.7	0.084301	0.0025554	0.0022087
41.73	0.083844	0.0021584	0.0024084
41.76	0.084369	0.0023438	0.0022638
41.79	0.084723	0.0021298	0.0022148
41.82	0.084302	0.0024506	0.0023401
41.85	0.084297	0.0023891	0.0023004
41.88	0.084743	0.0023631	0.0022357
41.91	0.084079	0.0023463	0.0022447
41.94	0.084848	0.0024867	0.0022894
41.97	0.084287	0.0020702	0.0023141
42	0.083742	0.0021832	0.0023565
42.03	0.084064	0.0021886	0.0025475
42.06	0.084294	0.0022728	0.0023251
42.09	0.084538	0.0024512	0.0023877
42.12	0.084331	0.0022864	0.0023937
42.15	0.084855	0.0024539	0.0022503
42.18	0.085531	0.0022686	0.0023971
42.21	0.085473	0.0026306	0.0025503
42.24	0.085237	0.0022616	0.0023627
42.27	0.085306	0.00237	0.0023018
42.3	0.084403	0.0023167	0.0024384
42.33	0.085527	0.0022483	0.002385
42.36	0.085115	0.0023035	0.0022378
42.39	0.08519	0.0023272	0.0022963
42.42	0.084857	0.002379	0.0025906
42.45	0.08517	0.002372	0.002379
42.48	0.085255	0.0023417	0.0024732
42.51	0.084451	0.0024175	0.0023905
42.54	0.085222	0.0023041	0.002594
42.57	0.085362	0.0023612	0.0022789
42.6	0.085156	0.0024562	0.002354
42.63	0.085212	0.0021336	0.0023417
42.66	0.085711	0.0023475	0.0024476
42.69	0.085338	0.0024545	0.0025533
42.72	0.085848	0.0023878	0.0023678
42.75	0.086017	0.0023336	0.0024694
42.78	0.085947	0.0024825	0.0024393
42.81	0.085987	0.0024014	0.0024285
42.84	0.085858	0.0022129	0.0023279
42.87	0.086391	0.0023784	0.0024405
42.9	0.086786	0.0024881	0.0025383
42.93	0.086014	0.002418	0.0023972
42.96	0.085636	0.0023648	0.0025276
42.99	0.086206	0.0022951	0.0024493
43.02	0.086746	0.0025471	0.0024453
43.05	0.086347	0.0024908	0.0024448
43.08	0.086596	0.002497	0.0025857
43.11	0.086477	0.00242	0.0023091
43.14	0.086472	0.0024153	0.0023507
43.17	0.086587	0.002351	0.0024353
43.2	0.086058	0.0023499	0.002366
43.23	0.086577	0.0022951	0.0025273
43.26	0.087	0.0024828	0.0023863
43.29	0.086893	0.0024886	0.0023396
43.32	0.086366	0.0024387	0.0023061
43.35	0.087182	0.0023061	0.0023257
43.38	0.087312	0.0023286	0.0024321
43.41	0.086889	0.0022123	0.0024344
43.44	0.086911	0.002308	0.0023494
43.47	0.086972	0.0024353	0.0024491
43.5	0.086932	0.0022883	0.002395
43.53	0.087026	0.0024383	0.0023275
43.56	0.087063	0.0025543	0.002428
43.59	0.087639	0.0024412	0.0025384
43.62	0.087329	0.0022768	0.0024825
43.65	0.087001	0.0024998	0.0023696
43.68	0.087484	0.0024929	0.0023952
43.71	0.0875	0.0024194	0.0026343
43.74	0.087597	0.0024296	0.0023459
43.77	0.088024	0.0023675	0.0025211
43.8	0.087808	0.002441	0.0023593
43.83	0.087894	0.0022362	0.0026061
43.86	0.087435	0.0025617	0.0023645
43.89	0.087957	0.0024677	0.0027111
43.92	0.087799	0.0024807	0.0024845
43.95	0.088565	0.0024915	0.0026076
43.98	0.088883	0.0024504	0.0026179
44.01	0.08784	0.0026053	0.0023384
44.04	0.08894	0.0025781	0.0023248
44.07	0.087904	0.0025466	0.002561
44.1	0.088382	0.0025334	0.0024426
44.13	0.088489	0.0022267	0.0023684
44.16	0.088076	0.0024423	0.0023704
44.19	0.088469	0.0024081	0.0028042
44.22	0.088823	0.0024654	0.0025449
44.25	0.088857	0.0025071	0.0026113
44.28	0.088798	0.0022771	0.0024013
44.31	0.089497	0.0024971	0.0025193
44.34	0.088791	0.0025876	0.0024966
44.37	0.088986	0.0021832	0.0025914
44.4	0.08956	0.0025165	0.0025513
44.43	0.089446	0.002624	0.0025925
44.46	0.089529	0.0025257	0.0025465
44.49	0.089655	0.0025127	0.0024801
44.52	0.089942	0.0025991	0.0023874
44.55	0.089544	0.0023869	0.0027277
44.58	0.089551	0.0024909	0.0023619
44.61	0.089649	0.0022568	0.002605
44.64	0.089491	0.0026648	0.002398
44.67	0.089984	0.0024957	0.0023552
44.7	0.089268	0.0024778	0.0023344
44.73	0.089359	0.0024572	0.0025198
44.76	0.089547	0.0024758	0.0024145
44.79	0.089418	0.002484	0.002605
44.82	0.088372	0.0026005	0.0025658
44.85	0.089056	0.0025652	0.0025432
44.88	0.08964	0.0025595	0.0024451
44.91	0.08928	0.0025788	0.0026842
44.94	0.089361	0.0025506	0.0024804
44.97	0.089782	0.0025115	0.0023656
45	0.089037	0.0024888	0.0023924
45.03	0.088743	0.0025671	0.0024188
45.06	0.089003	0.002415	0.0024596
45.09	0.0896	0.0027151	0.0025443
45.12	0.088773	0.0025858	0.0024485
45.15	0.088827	0.0025749	0.0026573
45.18	0.089297	0.0024949	0.0024434
45.21	0.089925	0.0026895	0.0027166
45.24	0.08914	0.0027589	0.0025949
45.27	0.088949	0.0025954	0.0025531
45.3	0.08927	0.0025898	0.0024658
45.33	0.089114	0.0025284	0.0024894
45.36	0.089411	0.0026736	0.0026832
45.39	0.089548	0.0025125	0.0025556
45.42	0.089919	0.0024894	0.0027431
45.45	0.089869	0.002653	0.0024536
45.48	0.08978	0.0024633	0.0027748
45.51	0.089582	0.0025106	0.00268
45.54	0.09059	0.002807	0.0027257
45.57	0.09027	0.0024689	0.0027012
45.6	0.090375	0.0027138	0.0026892
45.63	0.09026	0.0024312	0.0027153
45.66	0.090324	0.0027444	0.0025092
45.69	0.090125	0.0027241	0.0026783
45.72	0.090914	0.0028217	0.0027934
45.75	0.090783	0.0026621	0.0027428
45.78	0.090407	0.0025212	0.0026951
45.81	0.090746	0.0027063	0.0025423
45.84	0.090642	0.0028392	0.0029082
45.87	0.090794	0.0026838	0.0025695
45.9	0.091386	0.0026848	0.0028822
45.93	0.091016	0.0027741	0.0029507
45.96	0.091274	0.0029312	0.0024179
45.99	0.091796	0.0029666	0.0026176
46.02	0.091531	0.0028054	0.0025289
46.05	0.092022	0.0028163	0.0027125
46.08	0.091727	0.0027494	0.0028884
46.11	0.092342	0.0029303	0.0026528
46.14	0.092635	0.0030161	0.0027886
46.17	0.092148	0.0028683	0.0030033
46.2	0.09219	0.0028433	0.0027873
46.23	0.092706	0.0028399	0.002894
46.26	0.092181	0.0028584	0.0025685
46.29	0.092533	0.0027436	0.0031485
46.32	0.092996	0.0028379	0.0028564
46.35	0.092943	0.0028662	0.0028743
46.38	0.092486	0.0028868	0.0029217
46.41	0.092653	0.0027988	0.0029896
46.44	0.092655	0.0027767	0.0028169
46.47	0.093271	0.002846	0.0029101
46.5	0.093315	0.0032449	0.0029998
46.53	0.092378	0.0028938	0.0029452
46.56	0.093382	0.0028824	0.0031494
46.59	0.093696	0.0029954	0.0030023
46.62	0.093793	0.0029903	0.0029526
46.65	0.09355	0.0030906	0.0029937
46.68	0.093661	0.0029985	0.0029889
46.71	0.094207	0.0032456	0.0028395
46.74	0.094001	0.0030937	0.0031397
46.77	0.09388	0.0030473	0.0031044
46.8	0.094119	0.0029028	0.003069
46.83	0.094541	0.0033336	0.0031378
46.86	0.094083	0.0030862	0.0031025
46.89	0.093459	0.0030104	0.0031319
46.92	0.093421	0.0032804	0.0029448
46.95	0.093708	0.0028948	0.0034376
46.98	0.094153	0.0031836	0.0029538
47.01	0.093893	0.0032673	0.0028913
47.04	0.093864	0.0030917	0.0032904
47.07	0.093608	0.0032291	0.0029602
47.1	0.093822	0.003011	0.0030874
47.13	0.094623	0.0031398	0.0030641
47.16	0.094573	0.0029886	0.0028961
47.19	0.094324	0.0031342	0.0031649
47.22	0.094792	0.0030034	0.0033284
47.25	0.094773	0.0032429	0.0031921
47.28	0.094882	0.003139	0.0034486
47.31	0.094302	0.0031282	0.0032264
47.34	0.094598	0.0029722	0.0030164
47.37	0.094741	0.0031205	0.0031869
47.4	0.094416	0.0029697	0.0030855
47.43	0.094844	0.0031617	0.0032208
47.46	0.094755	0.0032938	0.0032598
47.49	0.095471	0.0030486	0.0031835
47.52	0.094788	0.0030964	0.0030468
47.55	0.095806	0.0030694	0.0032314
47.58	0.095925	0.0029523	0.0029732
47.61	0.095478	0.0033017	0.0031644
47.64	0.095785	0.0031269	0.0031777
47.67	0.095814	0.0032294	0.0031202
47.7	0.09571	0.0032798	0.003263
47.73	0.095638	0.0030422	0.0031587
47.76	0.095582	0.0031957	0.0034702
47.79	0.095913	0.0031927	0.0032629
47.82	0.09563	0.0031555	0.0034497
47.85	0.095923	0.0031866	0.0032501
47.88	0.095893	0.0032057	0.0032245
47.91	0.096018	0.003252	0.0030609
47.94	0.09602	0.0034777	0.0033201
47.97	0.096138	0.003245	0.0030391
48	0.096139	0.0032294	0.0032014
48.03	0.097144	0.0037549	0.0034709
48.06	0.096921	0.0037581	0.00338
48.09	0.097161	0.0031521	0.0034136
48.12	0.097171	0.0031406	0.0032927
48.15	0.096643	0.0034915	0.0032712
48.18	0.097009	0.0032444	0.0031261
48.21	0.097007	0.0031382	0.0033456
48.24	0.098156	0.0033532	0.0031642
48.27	0.097549	0.0034355	0.0033295
48.3	0.097137	0.0031454	0.0031615
48.33	0.097358	0.0032609	0.0033913
48.36	0.097414	0.0033216	0.0030039
48.39	0.097367	0.0034203	0.0033182
48.42	0.097819	0.003066	0.0033877
48.45	0.097452	0.0033296	0.0033386
48.48	0.097965	0.0034195	0.0034586
48.51	0.097483	0.0033156	0.0032766
48.54	0.098055	0.003938	0.0031844
48.57	0.097876	0.0032721	0.0032868
48.6	0.097732	0.0030502	0.0034201
48.63	0.098182	0.003474	0.0036281
48.66	0.0977	0.0033608	0.003079
48.69	0.097514	0.0032922	0.0035331
48.72	0.098203	0.0033286	0.0035915
48.75	0.098126	0.0032285	0.0035936
48.78	0.097572	0.0034742	0.0033614
48.81	0.097534	0.0032549	0.0034644
48.84	0.097802	0.0032808	0.0034715
48.87	0.098248	0.0032305	0.0036062
48.9	0.098463	0.0036625	0.0035189
48.93	0.098536	0.0035245	0.0032851
48.96	0.098301	0.0032778	0.0035718
48.99	0.098702	0.0036158	0.0035462
49.02	0.098371	0.003483	0.0032457
49.05	0.098395	0.0035906	0.0035264
49.08	0.098486	0.0035199	0.0034047
49.11	0.097851	0.0037191	0.0033397
49.14	0.09786	0.0033493	0.0034946
49.17	0.098493	0.0035555	0.0035475
49.2	0.098181	0.0036447	0.0036063
49.23	0.097993	0.0035731	0.0034884
49.26	0.09903	0.003687	0.0035505
49.29	0.098216	0.0035698	0.0036062
49.32	0.099264	0.0036785	0.0037056
49.35	0.098768	0.0033864	0.0037477
49.38	0.098886	0.0036685	0.0039153
49.41	0.098654	0.0035533	0.0036606
49.44	0.099209	0.00333	0.0034798
49.47	0.098474	0.0035494	0.0035292
49.5	0.098879	0.0034827	0.0032751
49.53	0.098259	0.0035905	0.0034146
49.56	0.098204	0.0037632	0.003521
49.59	0.099083	0.0036315	0.0037948
49.62	0.098276	0.0039331	0.0033581
49.65	0.098483	0.0036103	0.0037436
49.68	0.098594	0.0032197	0.0035236
49.71	0.098817	0.0036367	0.0037009
49.74	0.098877	0.0036773	0.0038098
49.77	0.099201	0.0037259	0.0035992
49.8	0.098949	0.0036767	0.0034386
49.83	0.099243	0.0036027	0.0037326
49.86	0.099633	0.003624	0.0036366
49.89	0.098851	0.0035329	0.0034865
49.92	0.099682	0.0035103	0.0036999
49.95	0.099097	0.003533	0.0035443
49.98	0.10004	0.0035604	0.0037735
50.01	0.099328	0.0034032	0.0035542
50.04	0.099552	0.004168	0.0035066
50.07	0.10014	0.0037048	0.0033591
50.1	0.09983	0.0039062	0.0036791
50.13	0.099339	0.0036975	0.0035513
50.16	0.10036	0.0034203	0.0035918
50.19	0.09951	0.0033759	0.0035949
50.22	0.099673	0.0036994	0.0037276
50.25	0.099781	0.0037237	0.0038036
50.28	0.099795	0.0032884	0.0037136
50.31	0.10033	0.0036521	0.0036309
50.34	0.10028	0.0035503	0.0038632
50.37	0.10092	0.0039792	0.0037608
50.4	0.10099	0.0037319	0.0036925
50.43	0.10052	0.0036154	0.0038776
50.46	0.10025	0.0035026	0.0038182
50.49	0.1008	0.0037449	0.0035318
50.52	0.10052	0.0037362	0.0038591
50.55	0.1005	0.0034639	0.0035713
50.58	0.10129	0.0038818	0.0035754
50.61	0.10147	0.0035696	0.0038101
50.64	0.10145	0.0034031	0.0035613
50.67	0.10162	0.0033793	0.003745
50.7	0.10098	0.0037129	0.0037695
50.73	0.10125	0.0037168	0.0036719
50.76	0.10151	0.0039689	0.0037149
50.79	0.10143	0.0036557	0.003797
50.82	0.10114	0.003654	0.0034924
50.85	0.10163	0.0036498	0.0036493
50.88	0.10188	0.0037499	0.0037199
50.91	0.10202	0.0038219	0.0035693
50.94	0.10162	0.0035599	0.0037206
50.97	0.10196	0.003405	0.0035908
51	0.10214	0.0034703	0.0036438
51.03	0.102	0.0037553	0.0035092
51.06	0.1023	0.0035016	0.0039217
51.09	0.10196	0.0037574	0.0035492
51.12	0.10174	0.0035962	0.0036654
51.15	0.10263	0.0036	0.0035277
51.18	0.10292	0.0036366	0.0036989
51.21	0.10238	0.0040688	0.003518
51.24	0.1037	0.0038397	0.0039207
51.27	0.10287	0.0036407	0.0037332
51.3	0.10347	0.0040026	0.0037471
51.33	0.10357	0.0041995	0.0036955
51.36	0.10322	0.0039261	0.003964
51.39	0.10385	0.0036311	0.0039923
51.42	0.10396	0.0037505	0.0039875
51.45	0.1044	0.0038815	0.0038951
51.48	0.10399	0.0040836	0.0038406
51.51	0.10414	0.0037551	0.0038288
51.54	0.10416	0.0035968	0.0040962
51.57	0.10497	0.0039961	0.0039521
51.6	0.10471	0.0036063	0.0038811
51.63	0.10503	0.0038995	0.0039407
51.66	0.10425	0.0039774	0.003581
51.69	0.10497	0.0039786	0.0041344
51.72	0.1049	0.0038008	0.0041002
51.75	0.10559	0.003994	0.0040277
51.78	0.10462	0.0038764	0.0039796
51.81	0.10494	0.0038162	0.0042305
51.84	0.10567	0.0039384	0.0038289
51.87	0.10494	0.0038409	0.004111
51.9	0.10524	0.0038259	0.0041413
51.93	0.105	0.0042407	0.0039689
51.96	0.10516	0.0041794	0.0038748
51.99	0.1055	0.0037691	0.0038902
52.02	0.10609	0.0037272	0.0040205
52.05	0.10574	0.0037529	0.0041065
52.08	0.10551	0.0038069	0.0040194
52.11	0.10583	0.0039357	0.0039093
52.14	0.10554	0.004012	0.0040975
52.17	0.10588	0.0039172	0.0041739
52.2	0.10594	0.0038608	0.0042699
52.23	0.1059	0.0038433	0.0036032
52.26	0.10586	0.0037839	0.0041156
52.29	0.10628	0.0037432	0.0041508
52.32	0.1057	0.0040782	0.0040012
52.35	0.10599	0.0039351	0.003877
52.38	0.10588	0.0040258	0.0038223
52.41	0.10565	0.0037069	0.0040114
52.44	0.10558	0.003985	0.0036283
52.47	0.10575	0.0036657	0.0040206
52.5	0.10607	0.0039612	0.004127
52.53	0.10593	0.0041747	0.0040721
52.56	0.10621	0.0042255	0.0037407
52.59	0.10608	0.0041539	0.0039841
52.62	0.10681	0.0039431	0.0041099
52.65	0.10628	0.0034965	0.0040892
52.68	0.10616	0.0041909	0.0037422
52.71	0.1065	0.0037786	0.0038341
52.74	0.10606	0.0038818	0.0038872
52.77	0.10652	0.0038803	0.003874
52.8	0.10702	0.0038558	0.0037959
52.83	0.10654	0.0038224	0.0039233
52.86	0.10681	0.0039991	0.0041836
52.89	0.10722	0.0039132	0.0036439
52.92	0.10681	0.0039121	0.0038593
52.95	0.10741	0.0043046	0.0039843
52.98	0.10762	0.0037366	0.0037853
53.01	0.10752	0.0039311	0.0042099
53.04	0.10747	0.0040092	0.0037442
53.07	0.10837	0.0040196	0.0039403
53.1	0.1075	0.0038066	0.0042602
53.13	0.10801	0.0038926	0.0039863
53.16	0.10872	0.0038216	0.0041387
53.19	0.10848	0.0038923	0.0040314
53.22	0.10831	0.0038779	0.0042154
53.25	0.10856	0.0041433	0.004224
53.28	0.10899	0.0040874	0.0040612
53.31	0.1087	0.0038731	0.0038704
53.34	0.10865	0.0041998	0.0038499
53.37	0.10937	0.0040555	0.004191
53.4	0.10899	0.0040659	0.0036541
53.43	0.10907	0.0038576	0.003956
53.46	0.10935	0.0042746	0.0037604
53.49	0.10969	0.0039791	0.0038346
53.52	0.10989	0.0040744	0.0038306
53.55	0.10936	0.0040924	0.0041263
53.58	0.10915	0.0040064	0.0039042
53.61	0.10955	0.0042079	0.0042687
53.64	0.10943	0.0038392	0.003978
53.67	0.10869	0.0036589	0.0039008
53.7	0.10934	0.0039328	0.0038887
53.73	0.11015	0.0038838	0.0037413
53.76	0.10979	0.004119	0.004034
53.79	0.10972	0.0041664	0.0036976
53.82	0.10941	0.0037973	0.0040103
53.85	0.1101	0.0039699	0.0041193
53.88	0.11016	0.0036516	0.0038707
53.91	0.10997	0.0038116	0.0040096
53.94	0.10944	0.0038403	0.0039855
53.97	0.10998	0.004099	0.0039297
54	0.10992	0.0036087	0.003422
54.03	0.10957	0.0037716	0.0035991
54.06	0.11004	0.0037502	0.0038163
54.09	0.11052	0.003652	0.0039309
54.12	0.11063	0.0039607	0.0038477
54.15	0.11034	0.0041492	0.0039962
54.18	0.11054	0.003772	0.003914
54.21	0.11045	0.0041064	0.0040386
54.24	0.1101	0.0041636	0.0037976
54.27	0.11058	0.0035806	0.0040603
54.3	0.1099	0.0037305	0.0042743
54.33	0.11098	0.0038483	0.0038772
54.36	0.11147	0.0039917	0.0038886
54.39	0.11059	0.0039077	0.0039307
54.42	0.11114	0.0035393	0.0041797
54.45	0.11117	0.0039319	0.0039787
54.48	0.11157	0.0040469	0.0038515
54.51	0.11161	0.0039971	0.0043868
54.54	0.11165	0.003903	0.0039978
54.57	0.11192	0.0039174	0.0038183
54.6	0.11147	0.0040319	0.0039893
54.63	0.1122	0.0034488	0.0036409
54.66	0.11195	0.0040346	0.0042117
54.69	0.11276	0.0042715	0.004162
54.72	0.1123	0.0039742	0.0040402
54.75	0.11222	0.0038744	0.0037661
54.78	0.11253	0.0040241	0.0042426
54.81	0.11248	0.004303	0.003591
54.84	0.11334	0.0039916	0.0040942
54.87	0.11257	0.0036695	0.0041118
54.9	0.11324	0.0039153	0.0040259
54.93	0.11328	0.0038094	0.0037809
54.96	0.11302	0.0038879	0.0039951
54.99	0.11298	0.0041865	0.0038916
55.02	0.11421	0.0041871	0.0038655
55.05	0.11316	0.0039784	0.0038275
55.08	0.11338	0.0039681	0.0040468
55.11	0.1142	0.0037414	0.0040104
55.14	0.11358	0.0036398	0.0037493
55.17	0.11371	0.004046	0.0039417
55.2	0.11446	0.0041048	0.0039207
55.23	0.11407	0.0039831	0.0038944
55.26	0.11391	0.003913	0.0041712
55.29	0.11413	0.0040936	0.0040904
55.32	0.11524	0.0039666	0.0040085
55.35	0.11422	0.003757	0.0038797
55.38	0.11501	0.0037599	0.0042213
55.41	0.11505	0.0040904	0.0038649
55.44	0.11521	0.0037917	0.0040374
55.47	0.11552	0.003945	0.0044356
55.5	0.11534	0.0041659	0.004099
55.53	0.11607	0.0037875	0.0039498
55.56	0.11482	0.0042288	0.0037708
55.59	0.11595	0.0042634	0.0040116
55.62	0.11514	0.0038567	0.0039881
55.65	0.11572	0.0039316	0.0040927
55.68	0.1153	0.0039354	0.0042345
55.71	0.11582	0.0039417	0.004279
55.74	0.11615	0.0042435	0.004156
55.77	0.11648	0.004017	0.0040822
55.8	0.11628	0.0041057	0.0041164
55.83	0.11624	0.0042819	0.0040454
55.86	0.11632	0.0041427	0.0039097
55.89	0.11678	0.004297	0.0045882
55.92	0.11757	0.0039829	0.0041747
55.95	0.11669	0.0040386	0.0043232
55.98	0.11725	0.0043761	0.0041006
56.01	0.1171	0.0041626	0.0041612
56.04	0.11782	0.0042135	0.0040182
56.07	0.11756	0.0040308	0.0042476
56.1	0.1177	0.0041263	0.0041569
56.13	0.11699	0.0041537	0.0042103
56.16	0.11803	0.003999	0.0042646
56.19	0.11842	0.0042002	0.0039619
56.22	0.11783	0.0040493	0.004013
56.25	0.1184	0.0043414	0.0041734
56.28	0.11803	0.0041417	0.0040361
56.31	0.11757	0.0042518	0.0041799
56.34	0.11792	0.0039745	0.0041266
56.37	0.11913	0.0042441	0.0043008
56.4	0.1182	0.0044182	0.0040993
56.43	0.11846	0.004176	0.0040421
56.46	0.11877	0.0045133	0.0044276
56.49	0.11821	0.0041583	0.0041749
56.52	0.11842	0.0040876	0.0047089
56.55	0.11838	0.0041381	0.0043731
56.58	0.11848	0.004763	0.0041968
56.61	0.11766	0.0045936	0.0042613
56.64	0.11832	0.0043117	0.0043299
56.67	0.11792	0.0043603	0.0045205
56.7	0.11891	0.0041884	0.0041367
56.73	0.11801	0.0043968	0.0042991
56.76	0.11853	0.0046025	0.0043622
56.79	0.11791	0.0044466	0.0042142
56.82	0.11783	0.0044302	0.0041639
56.85	0.118	0.0041712	0.0046961
56.88	0.1185	0.0043304	0.0046527
56.91	0.11882	0.0041786	0.0046412
56.94	0.11833	0.0044257	0.0045734
56.97	0.11861	0.0043261	0.004386
57	0.11937	0.0044352	0.0047216
57.03	0.11923	0.0044751	0.0045484
57.06	0.1189	0.0046247	0.004467
57.09	0.1192	0.0045492	0.0049357
57.12	0.11986	0.0043713	0.0046327
57.15	0.11966	0.0046299	0.0049619
57.18	0.11995	0.0045471	0.0048273
57.21	0.12091	0.0044287	0.0047221
57.24	0.11969	0.0047445	0.0046033
57.27	0.12035	0.0043724	0.0045241
57.3	0.11967	0.0047176	0.0043193
57.33	0.1212	0.0045421	0.0047929
57.36	0.1215	0.0044188	0.0047961
57.39	0.12109	0.0049207	0.0046955
57.42	0.12071	0.0047045	0.0043944
57.45	0.12147	0.0046446	0.0045455
57.48	0.12159	0.004485	0.0047354
57.51	0.12085	0.0048574	0.0047645
57.54	0.12153	0.0046523	0.0046058
57.57	0.12178	0.004756	0.0046672
57.6	0.12165	0.0047269	0.0048711
57.63	0.12156	0.0047282	0.0047505
57.66	0.12232	0.0044104	0.0047696
57.69	0.12246	0.0047027	0.004529
57.72	0.12215	0.0046534	0.0047428
57.75	0.1221	0.0047371	0.0046834
57.78	0.12165	0.0047166	0.004489
57.81	0.12187	0.0047773	0.0048351
57.84	0.12216	0.0049502	0.0047433
57.87	0.12232	0.0048263	0.0047628
57.9	0.1218	0.004511	0.0047911
57.93	0.12233	0.0049187	0.0049876
57.96	0.12209	0.0046548	0.004731
57.99	0.12196	0.0051774	0.0048292
58.02	0.12191	0.0044896	0.004755
58.05	0.12221	0.004902	0.0050916
58.08	0.12246	0.0048508	0.004639
58.11	0.12259	0.0047897	0.0048132
58.14	0.1231	0.0048332	0.0049765
58.17	0.12256	0.0047071	0.0046878
58.2	0.12257	0.0052848	0.0049954
58.23	0.12172	0.0049147	0.0051769
58.26	0.12239	0.00491	0.0045762
58.29	0.12332	0.004707	0.0046889
58.32	0.12303	0.0048201	0.0046971
58.35	0.12305	0.0047695	0.0049684
58.38	0.12301	0.0047585	0.0042557
58.41	0.12319	0.0047093	0.0050018
58.44	0.12323	0.0046623	0.0051063
58.47	0.12276	0.004534	0.0045947
58.5	0.12332	0.0045343	0.0047382
58.53	0.12284	0.00458	0.0045198
58.56	0.12281	0.0047716	0.004712
58.59	0.1233	0.0044101	0.0044932
58.62	0.12322	0.004618	0.0049998
58.65	0.12304	0.0048338	0.0049458
58.68	0.12309	0.0046642	0.0048394
58.71	0.12325	0.0050638	0.0047876
58.74	0.1231	0.0043985	0.0049427
58.77	0.12361	0.0048391	0.0046422
58.8	0.12422	0.0045443	0.0052224
58.83	0.12392	0.0046641	0.0047188
58.86	0.12362	0.005262	0.0046652
58.89	0.12396	0.0046665	0.005005
58.92	0.12396	0.0048755	0.0046062
58.95	0.12461	0.0048176	0.0046311
58.98	0.12442	0.0050561	0.0047342
59.01	0.1253	0.0051566	0.0048335
59.04	0.1242	0.0047612	0.0045401
59.07	0.12503	0.0045845	0.0044048
59.1	0.12548	0.0048014	0.0053447
59.13	0.12502	0.0048096	0.0046454
59.16	0.12556	0.0045135	0.0049866
59.19	0.1248	0.0047996	0.0049298
59.22	0.12548	0.0048625	0.0045561
59.25	0.12614	0.0043032	0.0051554
59.28	0.12508	0.0047374	0.0052363
59.31	0.1257	0.0046286	0.004736
59.34	0.12636	0.0049378	0.0048669
59.37	0.12615	0.0050802	0.004866
59.4	0.12599	0.004817	0.0052256
59.43	0.12653	0.0046413	0.0050047
59.46	0.12677	0.0048592	0.005085
59.49	0.12754	0.0046489	0.0053343
59.52	0.12706	0.0054211	0.005044
59.55	0.12728	0.0046278	0.0047697
59.58	0.12724	0.0050153	0.00497
59.61	0.12727	0.0049908	0.0048711
59.64	0.12773	0.0047475	0.0048011
59.67	0.12745	0.0046922	0.0047304
59.7	0.12841	0.0047618	0.0052986
59.73	0.12838	0.004907	0.0051953
59.76	0.1286	0.0048273	0.0052506
59.79	0.1288	0.0047547	0.0050409
59.82	0.1285	0.0048069	0.005082
59.85	0.12957	0.0050658	0.0053328
59.88	0.12862	0.0052229	0.0048208
59.91	0.12994	0.0051029	0.0051033
59.94	0.1301	0.0050389	0.0050577
59.97	0.13039	0.0048667	0.0055014
[truncated: 459 more rows]
