# Supplementary material for: Single nucleosome imaging reveals principles of transient multiscale chromatin reorganization triggered by histone ADP-ribosylation at DNA lesions
Source: Nat Commun. 2025 Jul 19;16:6652. doi: 10.1038/s41467-025-61834-7 (PMC12276361; doi:10.1038/s41467-025-61834-7)
Supplement: Supplementary file 6 — Source Data [file 41467_2025_61834_MOESM6_ESM.zip › DATA_ALL_FIGURES/Fig 1B/Mean_MSD_all_10min_closeIR.csv]

deta t (sec)	MSD (um2)	MSD Standard Deviation bottom	MSD Standard Deviation top
0.03	0.0008565	2.9968e-05	3.342e-05
0.06	0.00097115	3.2667e-05	3.7008e-05
0.09	0.0010903	3.6492e-05	3.712e-05
0.12	0.0011778	3.7681e-05	3.8743e-05
0.15	0.0012689	4.1749e-05	4.6101e-05
0.18	0.001373	5.1527e-05	5.2144e-05
0.21	0.0014378	4.9658e-05	4.8232e-05
0.24	0.0015248	4.8732e-05	4.9408e-05
0.27	0.001599	5.1195e-05	5.5061e-05
0.3	0.0016899	5.4572e-05	5.4651e-05
0.33	0.0017479	5.4269e-05	6.0117e-05
0.36	0.0018106	5.6445e-05	5.9028e-05
0.39	0.0018756	6.3801e-05	5.8429e-05
0.42	0.0019	6.1312e-05	6.372e-05
0.45	0.0019765	5.7754e-05	6.5593e-05
0.48	0.0020223	6.6597e-05	6.9596e-05
0.51	0.0021083	6.9759e-05	7.0584e-05
0.54	0.0021605	6.5063e-05	7.4518e-05
0.57	0.0022271	7.4864e-05	7.6611e-05
0.6	0.0022909	8.0206e-05	7.726e-05
0.63	0.0023503	8.2689e-05	8.5648e-05
0.66	0.0024146	8.7355e-05	8.0926e-05
0.69	0.0024573	8.8886e-05	9.6745e-05
0.72	0.0025423	9.0182e-05	8.9087e-05
0.75	0.0025936	8.8933e-05	9.5459e-05
0.78	0.0026459	9.2105e-05	9.3438e-05
0.81	0.002712	9.7564e-05	0.00010027
0.84	0.0027717	8.969e-05	0.00010126
0.87	0.0028383	0.00010274	9.6325e-05
0.9	0.0029127	9.4629e-05	9.4458e-05
0.93	0.0029642	9.5238e-05	0.00010691
0.96	0.0030314	0.00010904	0.00011076
0.99	0.0030721	9.7711e-05	0.00010926
1.02	0.003141	0.00011324	0.00010964
1.05	0.0031957	0.00010277	0.00010513
1.08	0.0032529	0.00011815	0.00011894
1.11	0.0033024	0.00011238	0.00011754
1.14	0.0033528	0.00011659	0.00011631
1.17	0.0034313	0.00011186	0.00011581
1.2	0.0034912	0.00012185	0.000125
1.23	0.0035701	0.00011596	0.00012387
1.26	0.0036167	0.00012235	0.00012029
1.29	0.0037086	0.00012433	0.00012356
1.32	0.0037584	0.00011719	0.00013738
1.35	0.003816	0.00012864	0.00012573
1.38	0.0038937	0.00013177	0.00012457
1.41	0.003946	0.00013733	0.00014234
1.44	0.0040172	0.00013285	0.00012952
1.47	0.0040422	0.00014176	0.00013235
1.5	0.0041261	0.00013961	0.0001231
1.53	0.0041608	0.00012544	0.00014826
1.56	0.0042271	0.00013524	0.00015422
1.59	0.0042634	0.00013161	0.00013551
1.62	0.0043265	0.00014094	0.00013839
1.65	0.0044033	0.00014065	0.00013919
1.68	0.0044602	0.00013834	0.00014252
1.71	0.0045237	0.0001522	0.0001386
1.74	0.0045526	0.00014711	0.0001477
1.77	0.0046072	0.00013957	0.0001396
1.8	0.0046596	0.00013409	0.00015222
1.83	0.0047144	0.00014351	0.00014793
1.86	0.004752	0.00014259	0.00013566
1.89	0.0048144	0.00015376	0.00015318
1.92	0.0048892	0.00016346	0.00015751
1.95	0.0049227	0.00014805	0.00014459
1.98	0.0049898	0.00015169	0.00015481
2.01	0.0050354	0.00015869	0.00016026
2.04	0.005088	0.00014658	0.00015029
2.07	0.0051301	0.00015665	0.0001622
2.1	0.0051833	0.0001563	0.0001656
2.13	0.0052362	0.00015309	0.00016566
2.16	0.0052913	0.00015559	0.00015141
2.19	0.0053446	0.00015247	0.00016145
2.22	0.0053894	0.00014679	0.00014304
2.25	0.0054377	0.000152	0.0001619
2.28	0.0054892	0.00015083	0.00015574
2.31	0.0055467	0.00016202	0.00016044
2.34	0.005596	0.00015311	0.00016697
2.37	0.0056508	0.00015923	0.00017278
2.4	0.0057154	0.00016424	0.00016729
2.43	0.0057736	0.00017329	0.00018919
2.46	0.0058363	0.00017615	0.00016631
2.49	0.0058775	0.00017616	0.00017019
2.52	0.0059256	0.00017571	0.00019642
2.55	0.0059697	0.00017016	0.0001766
2.58	0.0059988	0.00017175	0.00018718
2.61	0.006036	0.00016798	0.000182
2.64	0.0060851	0.00018159	0.00018122
2.67	0.0061206	0.0001946	0.00018066
2.7	0.0061478	0.00018158	0.00019078
2.73	0.0061989	0.00018618	0.00018123
2.76	0.0062459	0.00018541	0.00018867
2.79	0.00628	0.00018037	0.00018812
2.82	0.0063313	0.00018791	0.000183
2.85	0.0063976	0.00020099	0.0001802
2.88	0.0064395	0.00019886	0.00019168
2.91	0.0064815	0.0001824	0.00018122
2.94	0.0065481	0.00019585	0.00020809
2.97	0.0066009	0.00018408	0.0002057
3	0.0066435	0.00020557	0.00019432
3.03	0.0067037	0.0001863	0.00019558
3.06	0.0067167	0.00018816	0.00020978
3.09	0.0067734	0.00020126	0.0001992
3.12	0.0068255	0.00019872	0.00021802
3.15	0.0068569	0.00020428	0.00020955
3.18	0.006879	0.00019715	0.00018723
3.21	0.0069307	0.00019044	0.00021156
3.24	0.0069946	0.00020897	0.00020393
3.27	0.007026	0.00020245	0.00019848
3.3	0.0070923	0.00020658	0.00020673
3.33	0.0071152	0.00019788	0.0002099
3.36	0.0071818	0.00021165	0.00022495
3.39	0.0072297	0.0001988	0.00021042
3.42	0.0072708	0.00021237	0.00022627
3.45	0.0073458	0.00020758	0.00021776
3.48	0.0074133	0.00021264	0.00022076
3.51	0.0074726	0.00022381	0.00021976
3.54	0.007532	0.00021782	0.00022021
3.57	0.0075852	0.00022437	0.00023413
3.6	0.0076191	0.00020772	0.00023323
3.63	0.0076795	0.00024948	0.00023437
3.66	0.00773	0.00022976	0.00021988
3.69	0.0077571	0.00024026	0.00023415
3.72	0.0078071	0.00023018	0.00023368
3.75	0.0078705	0.00025885	0.00023477
3.78	0.0079132	0.00023133	0.00025046
3.81	0.0079616	0.00023125	0.00024474
3.84	0.0080071	0.000241	0.0002821
3.87	0.0080531	0.00025714	0.00024278
3.9	0.0080796	0.0002382	0.00023925
3.93	0.0081252	0.00023551	0.00025687
3.96	0.0081799	0.00026491	0.0002506
3.99	0.0082356	0.00024946	0.00022184
4.02	0.0082871	0.00021835	0.00024396
4.05	0.0083258	0.00024835	0.00025297
4.08	0.0083992	0.00024839	0.00025593
4.11	0.0084178	0.00026104	0.00026383
4.14	0.0084665	0.0002555	0.00023825
4.17	0.0085236	0.00026797	0.00025181
4.2	0.0085866	0.00025631	0.00027367
4.23	0.0086442	0.00025766	0.00025572
4.26	0.0087121	0.00025984	0.00025552
4.29	0.0087583	0.00026057	0.00025246
4.32	0.0088062	0.00027879	0.00027722
4.35	0.0088742	0.00027653	0.00027421
4.38	0.008949	0.00026778	0.00028624
4.41	0.0089874	0.00029561	0.00028668
4.44	0.0090427	0.00028459	0.00029206
4.47	0.0090903	0.00027333	0.00028005
4.5	0.0091292	0.00025591	0.00029442
4.53	0.0092035	0.00028367	0.00028382
4.56	0.0092445	0.00027611	0.0002829
4.59	0.009292	0.00028857	0.00027283
4.62	0.0093334	0.00031232	0.00028668
4.65	0.0093852	0.000278	0.000283
4.68	0.0094425	0.00029907	0.00028084
4.71	0.0094941	0.00029388	0.00030938
4.74	0.0095489	0.00029603	0.00030098
4.77	0.0095832	0.0002875	0.00028439
4.8	0.0096038	0.00030654	0.00028602
4.83	0.0096813	0.00029129	0.00030239
4.86	0.0097437	0.00029684	0.00028813
4.89	0.009778	0.00026902	0.00029455
4.92	0.0098132	0.00028149	0.00030279
4.95	0.0099037	0.00028344	0.00026535
4.98	0.0099412	0.00027422	0.00030703
5.01	0.010021	0.00028569	0.00029292
5.04	0.010055	0.00030894	0.00029919
5.07	0.010119	0.00030774	0.0003223
5.1	0.010148	0.0003172	0.00028294
5.13	0.010188	0.0002855	0.00030291
5.16	0.010256	0.00030286	0.00030311
5.19	0.010316	0.00029552	0.00028576
5.22	0.010382	0.00030143	0.00031304
5.25	0.010441	0.00033142	0.00029745
5.28	0.01048	0.00029515	0.00029268
5.31	0.010536	0.00031552	0.00029494
5.34	0.010611	0.00031335	0.00029749
5.37	0.010664	0.00029478	0.00030355
5.4	0.010715	0.00030437	0.00033401
5.43	0.010786	0.00030742	0.00032417
5.46	0.010847	0.00031757	0.00030219
5.49	0.010923	0.00030879	0.00031652
5.52	0.010961	0.00030492	0.00031723
5.55	0.011016	0.00030886	0.00031548
5.58	0.011064	0.00030741	0.00034248
5.61	0.011144	0.00031713	0.00034398
5.64	0.011193	0.00028989	0.00032524
5.67	0.011239	0.00029128	0.00031545
5.7	0.011315	0.0003207	0.00028933
5.73	0.011378	0.00033864	0.00031658
5.76	0.011429	0.00034052	0.00031687
5.79	0.011479	0.00031513	0.00031498
5.82	0.011557	0.00032476	0.00031981
5.85	0.011623	0.00032507	0.00031382
5.88	0.01168	0.0002966	0.00034963
5.91	0.011743	0.00031973	0.00033631
5.94	0.011799	0.00028372	0.00033214
5.97	0.011861	0.00031085	0.00030949
6	0.01191	0.00035511	0.00032188
6.03	0.011989	0.00035099	0.0003244
6.06	0.012037	0.00033388	0.00033654
6.09	0.012078	0.00031782	0.00034849
6.12	0.012129	0.00031315	0.00032857
6.15	0.012171	0.00032252	0.00032345
6.18	0.012232	0.00032333	0.00035767
6.21	0.012262	0.00032938	0.00036505
6.24	0.012319	0.00031931	0.00034546
6.27	0.012366	0.00032928	0.00033781
6.3	0.012422	0.00032974	0.00034196
6.33	0.01249	0.00031767	0.0003303
6.36	0.01257	0.00033835	0.00033975
6.39	0.012591	0.00033276	0.00034523
6.42	0.012674	0.00032337	0.00035226
6.45	0.012704	0.00034948	0.00032486
6.48	0.012758	0.00035463	0.00033885
6.51	0.01282	0.00034296	0.00035287
6.54	0.012884	0.00035245	0.00033162
6.57	0.012966	0.00033246	0.00038845
6.6	0.013034	0.00034527	0.00035684
6.63	0.013078	0.00036635	0.00037568
6.66	0.013146	0.00035506	0.00036368
6.69	0.013188	0.00035428	0.0003778
6.72	0.013236	0.00034721	0.00034001
6.75	0.013307	0.00035958	0.0003703
6.78	0.013354	0.00036417	0.00037512
6.81	0.013407	0.00033413	0.0003543
6.84	0.013482	0.00036852	0.0003637
6.87	0.013554	0.00035162	0.0003568
6.9	0.013593	0.00036759	0.00034876
6.93	0.013658	0.00036061	0.00035024
6.96	0.013722	0.00033607	0.00036131
6.99	0.013782	0.00036911	0.00035977
7.02	0.013858	0.00037071	0.00037091
7.05	0.013913	0.00037781	0.00035578
7.08	0.013975	0.00035822	0.00038598
7.11	0.014053	0.0003656	0.00038216
7.14	0.014105	0.00038247	0.00036858
7.17	0.014167	0.00037988	0.00036161
7.2	0.014186	0.00036829	0.00041734
7.23	0.0143	0.00038279	0.00038971
7.26	0.014339	0.00036619	0.00038648
7.29	0.014462	0.0004102	0.00039489
7.32	0.014496	0.00039884	0.0003737
7.35	0.014558	0.00038389	0.00035108
7.38	0.014616	0.0004012	0.00040472
7.41	0.014712	0.00039664	0.00040118
7.44	0.014772	0.00041537	0.00038046
7.47	0.0148	0.00039308	0.00037881
7.5	0.014887	0.00040608	0.00041252
7.53	0.014968	0.00039915	0.0004138
7.56	0.015012	0.0004049	0.00043488
7.59	0.015068	0.00041168	0.00043177
7.62	0.015142	0.00039935	0.00042286
7.65	0.015226	0.00043078	0.00041122
7.68	0.015298	0.00041321	0.00041209
7.71	0.015362	0.00040596	0.00038192
7.74	0.015442	0.00040743	0.00040758
7.77	0.015507	0.00039833	0.00041974
7.8	0.015619	0.0004139	0.00044112
7.83	0.015668	0.00045687	0.00045546
7.86	0.015739	0.00042271	0.00039941
7.89	0.015819	0.0004367	0.00045711
7.92	0.015891	0.0004457	0.0004481
7.95	0.015966	0.00044054	0.00043184
7.98	0.016024	0.00042525	0.00042776
8.01	0.016112	0.00041657	0.00045449
8.04	0.016178	0.00042234	0.00042096
8.07	0.016249	0.00045253	0.00045645
8.1	0.016316	0.00044784	0.0004521
8.13	0.016426	0.00047527	0.00048244
8.16	0.016471	0.00042899	0.00042272
8.19	0.016541	0.00044551	0.00047714
8.22	0.016611	0.00043125	0.00046619
8.25	0.016682	0.00045451	0.00048377
8.28	0.016801	0.00049163	0.00043149
8.31	0.016863	0.00042129	0.00045508
8.34	0.016942	0.0004743	0.00049426
8.37	0.017026	0.00042457	0.00046045
8.4	0.017099	0.00044161	0.00045641
8.43	0.017175	0.00046354	0.00043553
8.46	0.017278	0.00040564	0.00048384
8.49	0.017341	0.00044089	0.00043283
8.52	0.017429	0.00046377	0.00048225
8.55	0.017496	0.00042443	0.00041486
8.58	0.017552	0.00045253	0.00045145
8.61	0.017621	0.00048455	0.00045113
8.64	0.017706	0.00045685	0.00047143
8.67	0.01778	0.00046477	0.00047695
8.7	0.017853	0.00045911	0.00046493
8.73	0.017894	0.0004659	0.00048392
8.76	0.01797	0.00044427	0.00046484
8.79	0.018041	0.00046608	0.00051389
8.82	0.018121	0.00047173	0.00046888
8.85	0.018172	0.00044332	0.00048509
8.88	0.018299	0.00047637	0.00046066
8.91	0.01834	0.00047314	0.00047984
8.94	0.018397	0.00049888	0.00050576
8.97	0.018448	0.0004836	0.00044609
9	0.018514	0.00051268	0.00050006
9.03	0.01854	0.00046947	0.00050376
9.06	0.018618	0.00049403	0.00045362
9.09	0.018699	0.00048237	0.00045944
9.12	0.01874	0.00050876	0.00050603
9.15	0.018794	0.000504	0.00049951
9.18	0.018854	0.00052119	0.00055275
9.21	0.018914	0.00050765	0.00044314
9.24	0.018966	0.00048107	0.00049215
9.27	0.019067	0.00053813	0.00052713
9.3	0.019114	0.00052867	0.00050895
9.33	0.019178	0.00054815	0.00046923
9.36	0.019279	0.00051602	0.0004996
9.39	0.01935	0.00052585	0.00052819
9.42	0.019431	0.00054928	0.00049817
9.45	0.019497	0.00051734	0.00052863
9.48	0.019573	0.0004957	0.00053685
9.51	0.019614	0.00049399	0.00050116
9.54	0.019697	0.00047475	0.00051165
9.57	0.019772	0.00050167	0.00051751
9.6	0.019857	0.0004857	0.00051755
9.63	0.019881	0.00047937	0.00055376
9.66	0.019974	0.00052911	0.00049427
9.69	0.020014	0.00050267	0.00049931
9.72	0.020077	0.00055336	0.00053584
9.75	0.020143	0.00051195	0.00053957
9.78	0.020205	0.00053902	0.00054961
9.81	0.020273	0.00049713	0.00053675
9.84	0.020353	0.0005139	0.00053506
9.87	0.020451	0.00056535	0.00054994
9.9	0.020491	0.00055951	0.00055537
9.93	0.020564	0.00050553	0.00053976
9.96	0.020648	0.00054394	0.00051305
9.99	0.020716	0.00054765	0.00059169
10.02	0.020789	0.00056345	0.00055061
10.05	0.020871	0.00059204	0.00058309
10.08	0.020958	0.00052846	0.00054841
10.11	0.02104	0.00057787	0.00060339
10.14	0.021061	0.00053065	0.00057261
10.17	0.021137	0.00055176	0.00056457
10.2	0.021195	0.0005852	0.00052426
10.23	0.02123	0.00054421	0.00052906
10.26	0.021281	0.00054386	0.0005826
10.29	0.02136	0.00055739	0.00056098
10.32	0.021438	0.00055869	0.00052261
10.35	0.021467	0.00058606	0.0005811
10.38	0.02152	0.00060189	0.00051507
10.41	0.021586	0.00055085	0.00055976
10.44	0.02165	0.0006006	0.00056584
10.47	0.021709	0.00055011	0.00058334
10.5	0.021774	0.00058733	0.00057153
10.53	0.021827	0.00056088	0.0005749
10.56	0.021903	0.00055487	0.00058834
10.59	0.021969	0.00061385	0.00055677
10.62	0.02199	0.00056953	0.00058105
10.65	0.022105	0.00058717	0.00060853
10.68	0.022145	0.0005841	0.00058744
10.71	0.022205	0.00056137	0.00057827
10.74	0.022259	0.00059626	0.00055099
10.77	0.02231	0.00062357	0.00059885
10.8	0.022362	0.00061083	0.00059283
10.83	0.022418	0.00062626	0.00063783
10.86	0.022468	0.00062831	0.00059256
10.89	0.022561	0.00060012	0.00065314
10.92	0.022604	0.00062621	0.00061572
10.95	0.022695	0.00060252	0.0006312
10.98	0.022758	0.00060598	0.00064405
11.01	0.022799	0.00061248	0.00061541
11.04	0.022841	0.00059201	0.00061711
11.07	0.022898	0.00064892	0.00059489
11.1	0.022972	0.00061833	0.00059863
11.13	0.023027	0.00065454	0.00064918
11.16	0.023099	0.00063316	0.00059705
11.19	0.023168	0.00064498	0.00059703
11.22	0.023226	0.00061224	0.00061939
11.25	0.023294	0.00066394	0.0006511
11.28	0.023308	0.00061743	0.00060057
11.31	0.023343	0.00058797	0.00063944
11.34	0.023417	0.00066261	0.00065752
11.37	0.023442	0.00058692	0.00061744
11.4	0.023474	0.00060699	0.00062411
11.43	0.023555	0.00060343	0.00062928
11.46	0.023601	0.00060444	0.0006285
11.49	0.023673	0.0005932	0.0006317
11.52	0.023721	0.00063751	0.00059912
11.55	0.023779	0.00068998	0.00059771
11.58	0.023863	0.00065832	0.00064473
11.61	0.023913	0.00063405	0.0006617
11.64	0.023972	0.00068158	0.0006305
11.67	0.024031	0.0006382	0.00063225
11.7	0.024085	0.00064764	0.00068262
11.73	0.024135	0.00066032	0.00058506
11.76	0.024192	0.00067003	0.00066724
11.79	0.024243	0.0006432	0.00065032
11.82	0.024307	0.00065664	0.00064431
11.85	0.02435	0.00069353	0.00064968
11.88	0.024424	0.00069572	0.00069429
11.91	0.024451	0.0006603	0.00069217
11.94	0.02453	0.00063991	0.00069339
11.97	0.024594	0.00061374	0.00067137
12	0.02464	0.00064827	0.00068695
12.03	0.024728	0.00069389	0.00073677
12.06	0.024792	0.00070067	0.00063925
12.09	0.024861	0.00062675	0.00065498
12.12	0.02489	0.00068719	0.00067573
12.15	0.024979	0.00067345	0.00068071
12.18	0.025029	0.00066048	0.00066617
12.21	0.025112	0.0006716	0.00065042
12.24	0.02514	0.00071573	0.00069721
12.27	0.025207	0.00067737	0.00079108
12.3	0.025269	0.00066895	0.00066335
12.33	0.02532	0.00067704	0.0006558
12.36	0.025387	0.00067697	0.00069115
12.39	0.025414	0.00071165	0.00071165
12.42	0.0255	0.00070758	0.00073394
12.45	0.025534	0.00061753	0.00066559
12.48	0.025626	0.00069869	0.00073832
12.51	0.025671	0.00068716	0.00076579
12.54	0.025727	0.00069757	0.00070594
12.57	0.025796	0.00073246	0.00077161
12.6	0.025873	0.00068357	0.00074357
12.63	0.025917	0.00065434	0.00072815
12.66	0.025993	0.00074257	0.00067898
12.69	0.026056	0.00075697	0.00068788
12.72	0.026133	0.00069481	0.00069244
12.75	0.026221	0.00072625	0.00072319
12.78	0.026286	0.00073685	0.0007221
12.81	0.02637	0.00066879	0.00074392
12.84	0.02646	0.00070802	0.0007363
12.87	0.026516	0.00074639	0.00078555
12.9	0.02659	0.00075167	0.00072759
12.93	0.026708	0.00068486	0.00069726
12.96	0.026784	0.00076341	0.00078542
12.99	0.02687	0.00078455	0.00069699
13.02	0.026954	0.00078131	0.00071387
13.05	0.027018	0.00072106	0.00076603
13.08	0.027105	0.00073875	0.00071127
13.11	0.027182	0.00073739	0.00074127
13.14	0.027261	0.00079685	0.00075903
13.17	0.027346	0.00080983	0.00073229
13.2	0.02741	0.0007982	0.00076902
13.23	0.027481	0.00080311	0.00081124
13.26	0.027566	0.00071753	0.00084575
13.29	0.027661	0.00074467	0.00079686
13.32	0.027715	0.0007735	0.00076027
13.35	0.027803	0.00074547	0.00079283
13.38	0.027865	0.0007901	0.0008022
13.41	0.027962	0.00079125	0.00075405
13.44	0.028022	0.0007946	0.00087223
13.47	0.028102	0.00081983	0.00080804
13.5	0.028216	0.00075838	0.00080538
13.53	0.028262	0.00073063	0.0007758
13.56	0.028346	0.00081266	0.00085191
13.59	0.028437	0.00079841	0.00080352
13.62	0.028544	0.00080593	0.00081351
13.65	0.028608	0.00082066	0.00082397
13.68	0.028688	0.00079222	0.000811
13.71	0.028748	0.00080425	0.00080189
13.74	0.028815	0.00078915	0.00081882
13.77	0.02892	0.00081532	0.00074538
13.8	0.028974	0.00081407	0.00082488
13.83	0.029007	0.00079605	0.00081988
13.86	0.029071	0.00075234	0.00082711
13.89	0.029159	0.00082313	0.00076877
13.92	0.029231	0.00077855	0.00075707
13.95	0.029286	0.00085143	0.00077894
13.98	0.029371	0.00082275	0.00079127
14.01	0.029467	0.00086462	0.00082545
14.04	0.029526	0.00080458	0.00084244
14.07	0.02961	0.00086699	0.00079584
14.1	0.029698	0.00080019	0.00084468
14.13	0.029769	0.00079237	0.00082165
14.16	0.029829	0.00086772	0.00090173
14.19	0.02991	0.00082595	0.00081862
14.22	0.030003	0.00081124	0.00083246
14.25	0.030052	0.00087221	0.00081967
14.28	0.030129	0.00087215	0.00085706
14.31	0.030185	0.00086385	0.00086441
14.34	0.030266	0.00080643	0.00084424
14.37	0.030321	0.00090017	0.00085284
14.4	0.030417	0.00080824	0.00081493
14.43	0.030491	0.00088676	0.00086324
14.46	0.030538	0.00083191	0.00087581
14.49	0.030634	0.00084751	0.00089593
14.52	0.030687	0.0008912	0.000822
14.55	0.030762	0.00088636	0.00086921
14.58	0.030811	0.00092042	0.00085338
14.61	0.030901	0.00086924	0.00081414
14.64	0.030978	0.00086938	0.00095656
14.67	0.031064	0.00087255	0.00090521
14.7	0.03116	0.00088565	0.00092953
14.73	0.031239	0.00084992	0.00087783
14.76	0.031309	0.00085242	0.00088206
14.79	0.031397	0.00086141	0.00083653
14.82	0.031497	0.00092129	0.00088965
14.85	0.031578	0.00090145	0.00088473
14.88	0.031677	0.00095835	0.00088937
14.91	0.03176	0.00091924	0.00092362
14.94	0.031856	0.00083355	0.00092966
14.97	0.031929	0.00084557	0.00093491
15	0.032036	0.00086138	0.00088729
15.03	0.032096	0.00083916	0.0008746
15.06	0.032178	0.00089368	0.0010124
15.09	0.032281	0.00089614	0.00088649
15.12	0.03237	0.00095831	0.00091497
15.15	0.032459	0.00090841	0.00087235
15.18	0.032537	0.00093054	0.00092093
15.21	0.032661	0.00094749	0.00089944
15.24	0.032722	0.00091113	0.00084225
15.27	0.03281	0.00091079	0.00087935
15.3	0.032899	0.00089012	0.00091505
15.33	0.032988	0.00094098	0.00087641
15.36	0.033078	0.00090329	0.00091383
15.39	0.033155	0.00090766	0.00086379
15.42	0.033214	0.0008989	0.0009792
15.45	0.033318	0.00091033	0.0008969
15.48	0.033386	0.00095034	0.00089748
15.51	0.033481	0.00088391	0.0009581
15.54	0.033543	0.00087502	0.00097192
15.57	0.033655	0.00090435	0.00093964
15.6	0.033685	0.00099018	0.00097748
15.63	0.033797	0.00096394	0.00096554
15.66	0.033872	0.00087759	0.00093652
15.69	0.033946	0.001007	0.00089441
15.72	0.034057	0.00096716	0.00096155
15.75	0.03413	0.00094275	0.00099573
15.78	0.034256	0.00096653	0.00095022
15.81	0.034304	0.00096126	0.00091896
15.84	0.034435	0.00091287	0.0009867
15.87	0.034526	0.00095093	0.00092409
15.9	0.034607	0.00088463	0.00090088
15.93	0.03466	0.00099567	0.00097947
15.96	0.034769	0.00087574	0.00093655
15.99	0.03489	0.0010023	0.00093467
16.02	0.034985	0.00098141	0.0010522
16.05	0.035055	0.00092463	0.00094521
16.08	0.035188	0.00092689	0.0010255
16.11	0.035283	0.00091834	0.001052
16.14	0.035338	0.00098563	0.00098032
16.17	0.03544	0.00098077	0.00099057
16.2	0.03553	0.00092545	0.00091833
16.23	0.035639	0.00097941	0.00095232
16.26	0.035771	0.00097097	0.00098577
16.29	0.035821	0.00098373	0.0010019
16.32	0.035914	0.0010104	0.00097732
16.35	0.035983	0.0010136	0.0010076
16.38	0.036099	0.00096017	0.00095925
16.41	0.036181	0.0010848	0.0010086
16.44	0.036275	0.00097401	0.00096477
16.47	0.036356	0.0010847	0.0010594
16.5	0.036483	0.00098975	0.00098668
16.53	0.036563	0.0010313	0.0010387
16.56	0.036641	0.00098762	0.001005
16.59	0.036764	0.0010416	0.0010989
16.62	0.036854	0.00095545	0.0010454
16.65	0.036954	0.00092813	0.0011305
16.68	0.037035	0.0010495	0.0010061
16.71	0.037103	0.0010086	0.00099208
16.74	0.037211	0.0010128	0.001029
16.77	0.037308	0.0010836	0.0010497
16.8	0.037414	0.0010243	0.0010259
16.83	0.037532	0.0009974	0.0010527
16.86	0.037623	0.00096526	0.0010512
16.89	0.037702	0.00099971	0.00097221
16.92	0.037793	0.00099409	0.0010186
16.95	0.037914	0.0010473	0.001034
16.98	0.038002	0.00096352	0.00099881
17.01	0.038068	0.00098473	0.0010309
17.04	0.038168	0.0010935	0.0010763
17.07	0.038256	0.00097574	0.0010525
17.1	0.038372	0.0011488	0.001067
17.13	0.038463	0.0010487	0.0010216
17.16	0.038583	0.0011112	0.0010406
17.19	0.038678	0.001048	0.0010878
17.22	0.038736	0.001046	0.0011754
17.25	0.038815	0.0010927	0.0010532
17.28	0.038916	0.00106	0.0011416
17.31	0.039041	0.001043	0.0010683
17.34	0.039118	0.0010523	0.0011145
17.37	0.039188	0.0010454	0.0010836
17.4	0.039264	0.0010285	0.0011229
17.43	0.039375	0.0010886	0.0010101
17.46	0.039427	0.0010061	0.0011533
17.49	0.039508	0.001056	0.0011098
17.52	0.039638	0.0010745	0.001091
17.55	0.039672	0.0011325	0.0010649
17.58	0.039791	0.0010573	0.00099789
17.61	0.039881	0.001077	0.0011302
17.64	0.03998	0.0010585	0.0010273
17.67	0.040055	0.0010848	0.0011943
17.7	0.040159	0.0010872	0.0011522
17.73	0.04026	0.00117	0.0010413
17.76	0.040353	0.0011451	0.0010859
17.79	0.040439	0.0011677	0.0011099
17.82	0.040568	0.0011194	0.0011066
17.85	0.040651	0.0011128	0.0010804
17.88	0.040715	0.001122	0.0011101
17.91	0.040826	0.0011228	0.0010594
17.94	0.040943	0.00116	0.001108
17.97	0.041027	0.0010674	0.0011425
18	0.041119	0.0011107	0.001137
18.03	0.041253	0.0010661	0.0010787
18.06	0.041333	0.001058	0.0011191
18.09	0.041458	0.0010731	0.0011046
18.12	0.041587	0.0010687	0.0011254
18.15	0.041698	0.0011482	0.001131
18.18	0.041797	0.0010992	0.0010985
18.21	0.041905	0.0011038	0.0011202
18.24	0.042018	0.0012142	0.0011083
18.27	0.042125	0.0011063	0.0011322
18.3	0.04223	0.0011591	0.0010839
18.33	0.042333	0.0011904	0.0011664
18.36	0.042477	0.001247	0.0010351
18.39	0.042584	0.0011583	0.0011245
18.42	0.042708	0.0011388	0.0011436
18.45	0.042826	0.0010422	0.0011833
18.48	0.04291	0.0010723	0.0012086
18.51	0.04303	0.0012208	0.001169
18.54	0.043131	0.0011313	0.0011663
18.57	0.043249	0.001064	0.0011309
18.6	0.043326	0.001145	0.0010746
18.63	0.043437	0.0011481	0.0010945
18.66	0.043532	0.0011488	0.0011064
18.69	0.043633	0.0011198	0.0010653
18.72	0.04375	0.0011273	0.0011669
18.75	0.043858	0.0011741	0.0011496
18.78	0.043976	0.0011482	0.001136
18.81	0.044086	0.0012371	0.0012342
18.84	0.044191	0.0012253	0.0011565
18.87	0.044289	0.0011111	0.0011518
18.9	0.044434	0.0011722	0.00113
18.93	0.044566	0.0012152	0.0011437
18.96	0.04466	0.0011928	0.0012412
18.99	0.04477	0.0012015	0.0012815
19.02	0.044891	0.0011385	0.0012403
19.05	0.045017	0.0011019	0.0012204
19.08	0.045132	0.0011686	0.0011281
19.11	0.045222	0.0011578	0.0011186
19.14	0.04537	0.0012241	0.0011837
19.17	0.045523	0.0011868	0.0011893
19.2	0.045646	0.0012826	0.0012898
19.23	0.045779	0.001215	0.0012719
19.26	0.045873	0.0011319	0.0012043
19.29	0.046026	0.0011897	0.0012726
19.32	0.04609	0.0012329	0.0011834
19.35	0.046196	0.0011553	0.0011605
19.38	0.046334	0.0012005	0.0012435
19.41	0.046487	0.001195	0.0011705
19.44	0.046611	0.0012332	0.001092
19.47	0.046715	0.0012867	0.0011709
19.5	0.046858	0.0011864	0.0012353
19.53	0.046964	0.0012008	0.0011432
19.56	0.04708	0.0012228	0.0012023
19.59	0.047191	0.001289	0.0012813
19.62	0.047328	0.0011865	0.0013197
19.65	0.047443	0.001163	0.001346
19.68	0.04756	0.001239	0.0011648
19.71	0.047676	0.0012294	0.001221
19.74	0.047776	0.0012439	0.0012843
19.77	0.047922	0.0012265	0.0012028
19.8	0.04803	0.0013119	0.0012309
19.83	0.04818	0.0013197	0.0013067
19.86	0.04829	0.0012155	0.0013178
19.89	0.048445	0.0012844	0.0012281
19.92	0.048585	0.0012742	0.001238
19.95	0.048691	0.001247	0.0013352
19.98	0.048877	0.0013211	0.0012663
20.01	0.049009	0.001287	0.001313
20.04	0.049107	0.0013864	0.0012888
20.07	0.049244	0.0014828	0.0013305
20.1	0.049353	0.0013166	0.0014498
20.13	0.049488	0.001294	0.0013312
20.16	0.049589	0.0012812	0.001372
20.19	0.049743	0.0013287	0.0012521
20.22	0.049838	0.0012454	0.0013964
20.25	0.049951	0.0013402	0.0012652
20.28	0.050133	0.0013649	0.0013578
20.31	0.050199	0.0014108	0.0014096
20.34	0.05034	0.0012852	0.001305
20.37	0.05044	0.001273	0.0011929
20.4	0.050587	0.0012942	0.0014002
20.43	0.050702	0.0013145	0.0014488
20.46	0.050788	0.0013201	0.0014225
20.49	0.050939	0.0014059	0.0013045
20.52	0.051084	0.0014259	0.0012964
20.55	0.051186	0.0012746	0.0014142
20.58	0.051298	0.001292	0.0014502
20.61	0.05146	0.0013202	0.0014329
20.64	0.05156	0.0013389	0.0013572
20.67	0.051652	0.0013981	0.0012944
20.7	0.051783	0.0013924	0.0014177
20.73	0.051886	0.0014354	0.0013682
20.76	0.052043	0.0013862	0.001388
20.79	0.052116	0.0013621	0.0013734
20.82	0.052228	0.0014288	0.001395
20.85	0.052348	0.0013527	0.0014139
20.88	0.052484	0.0012409	0.0013731
20.91	0.052562	0.0012941	0.0013859
20.94	0.052706	0.0014533	0.0013091
20.97	0.052824	0.0012753	0.0014176
21	0.052956	0.0013883	0.0012686
21.03	0.053077	0.0014289	0.0014381
21.06	0.053192	0.0012647	0.0013371
21.09	0.053289	0.0013288	0.0013855
21.12	0.053419	0.0014181	0.0013646
21.15	0.053547	0.001432	0.0015541
21.18	0.053647	0.0013876	0.001362
21.21	0.053766	0.0014305	0.0013508
21.24	0.053891	0.0014184	0.0013001
21.27	0.054007	0.0013528	0.0014742
21.3	0.05412	0.0014141	0.001392
21.33	0.054246	0.0014445	0.0013139
21.36	0.054359	0.0013596	0.0013568
21.39	0.054483	0.0013151	0.0013777
21.42	0.05459	0.0013345	0.0014721
21.45	0.054689	0.0013311	0.0014194
21.48	0.054801	0.0014116	0.0014432
21.51	0.05495	0.0014889	0.0013573
21.54	0.055042	0.001439	0.001498
21.57	0.055194	0.0013516	0.0014131
21.6	0.055255	0.0014062	0.0014233
21.63	0.0554	0.0014509	0.0014726
21.66	0.05552	0.0013385	0.0013035
21.69	0.055593	0.0013672	0.0014948
21.72	0.055728	0.001378	0.0014255
21.75	0.055856	0.0014711	0.0014422
21.78	0.055972	0.0013463	0.0014696
21.81	0.056098	0.0014041	0.0013942
21.84	0.056237	0.0013792	0.0015998
21.87	0.056329	0.0014896	0.0014147
21.9	0.056471	0.0013736	0.0014572
21.93	0.05656	0.0013623	0.001388
21.96	0.056683	0.0014848	0.0013577
21.99	0.056786	0.0012896	0.0014287
22.02	0.056929	0.0014313	0.0013441
22.05	0.05706	0.0014279	0.0013963
22.08	0.057142	0.0014295	0.0014365
22.11	0.057265	0.0013773	0.0013788
22.14	0.057366	0.0015221	0.0016364
22.17	0.057542	0.0012901	0.0013973
22.2	0.057651	0.0014014	0.001383
22.23	0.057775	0.0014896	0.0014822
22.26	0.057877	0.0014157	0.0013501
22.29	0.058001	0.0014521	0.0014653
22.32	0.058138	0.0014983	0.001401
22.35	0.058263	0.0014331	0.0014334
22.38	0.058395	0.0014198	0.0014702
22.41	0.058512	0.0014286	0.0013416
22.44	0.058645	0.0014073	0.0014913
22.47	0.058764	0.001491	0.0014244
22.5	0.058843	0.0014804	0.0014296
22.53	0.058964	0.0014641	0.0013736
22.56	0.059113	0.0013936	0.0014118
22.59	0.059234	0.0014381	0.001577
22.62	0.059409	0.0014277	0.0015444
22.65	0.059477	0.0014453	0.0014745
22.68	0.059556	0.0015724	0.0014569
22.71	0.059739	0.0015122	0.0015341
22.74	0.059865	0.0014984	0.0014883
22.77	0.059995	0.0015265	0.0015332
22.8	0.060095	0.0014142	0.0014948
22.83	0.060231	0.0013862	0.0014843
22.86	0.060406	0.0013791	0.0015145
22.89	0.060571	0.0015596	0.0015215
22.92	0.06065	0.0014703	0.0015068
22.95	0.060757	0.0014526	0.0014792
22.98	0.060915	0.001421	0.0015623
23.01	0.06107	0.0015083	0.0014785
23.04	0.061132	0.001526	0.001492
23.07	0.061293	0.0013603	0.0015453
23.1	0.061482	0.0015361	0.0015313
23.13	0.061545	0.0015181	0.0016902
23.16	0.061736	0.0014682	0.0015664
23.19	0.06188	0.0015227	0.0015286
23.22	0.062	0.0014788	0.0015763
23.25	0.062176	0.001501	0.0014697
23.28	0.062299	0.0014994	0.0015779
23.31	0.062431	0.0015373	0.0015306
23.34	0.06261	0.0015369	0.0015123
23.37	0.062708	0.0014562	0.0014392
23.4	0.062821	0.001444	0.0014485
23.43	0.06296	0.0016104	0.0016137
23.46	0.063119	0.0015619	0.001478
23.49	0.063254	0.0014584	0.0016559
23.52	0.063369	0.0015645	0.0014939
23.55	0.063482	0.0015108	0.0016191
23.58	0.063642	0.0014934	0.0015808
23.61	0.06379	0.0016014	0.0015125
23.64	0.063902	0.0016309	0.0014582
23.67	0.063994	0.0014414	0.0015746
23.7	0.06411	0.0013682	0.0015326
23.73	0.064271	0.0015043	0.0015452
23.76	0.064342	0.0015456	0.0015303
23.79	0.064471	0.0015507	0.0017107
23.82	0.064605	0.0015683	0.0013919
23.85	0.064754	0.0016852	0.001627
23.88	0.064852	0.0016372	0.0014657
23.91	0.064946	0.0016433	0.0015782
23.94	0.065104	0.0016423	0.0015188
23.97	0.065268	0.0016559	0.0015374
24	0.065376	0.0016022	0.001648
24.03	0.065527	0.0016106	0.0016911
24.06	0.06563	0.0016364	0.001583
24.09	0.065735	0.001434	0.0016175
24.12	0.065909	0.0016665	0.0016301
24.15	0.066019	0.0017012	0.0015822
24.18	0.066129	0.0015197	0.0015662
24.21	0.066226	0.0017749	0.0015123
24.24	0.066352	0.0015507	0.0015416
24.27	0.066471	0.0017036	0.0015773
24.3	0.066587	0.001683	0.0015146
24.33	0.066739	0.001516	0.0016651
24.36	0.066917	0.0016801	0.0016028
24.39	0.066992	0.0016337	0.0016949
24.42	0.067164	0.001616	0.001633
24.45	0.06727	0.0016003	0.0015708
24.48	0.067441	0.0016969	0.0016699
24.51	0.067596	0.0015078	0.0016552
24.54	0.067716	0.0015975	0.0015921
24.57	0.067834	0.0015214	0.0016355
24.6	0.067927	0.0015286	0.0016899
24.63	0.067983	0.0016324	0.0015334
24.66	0.068099	0.0016666	0.0016405
24.69	0.068261	0.001572	0.0016965
24.72	0.068335	0.0014874	0.0016098
24.75	0.068405	0.0015453	0.0015111
24.78	0.068464	0.0016375	0.0015718
24.81	0.068631	0.001521	0.001634
24.84	0.068727	0.0014465	0.0015882
24.87	0.068843	0.0014793	0.0016587
24.9	0.068994	0.0015749	0.0015106
24.93	0.069101	0.0014862	0.0016049
24.96	0.069201	0.0016863	0.0017083
24.99	0.069345	0.0015846	0.0016721
25.02	0.069471	0.001601	0.0016599
25.05	0.069574	0.0017315	0.00167
25.08	0.069721	0.0016067	0.0016518
25.11	0.069771	0.001599	0.0017436
25.14	0.069923	0.0015603	0.0017359
25.17	0.070053	0.0016004	0.0016862
25.2	0.070164	0.0016058	0.0015585
25.23	0.070304	0.0015488	0.0017569
25.26	0.070453	0.0015378	0.0017429
25.29	0.070551	0.0015553	0.0017323
25.32	0.070702	0.0015461	0.0015795
25.35	0.070801	0.0016093	0.0015876
25.38	0.070941	0.0016649	0.0015758
25.41	0.071157	0.0015418	0.0015607
25.44	0.07125	0.0015494	0.001579
25.47	0.071398	0.0017054	0.0016658
25.5	0.071541	0.0016787	0.0017013
25.53	0.071665	0.0017713	0.0017155
25.56	0.071809	0.0016485	0.001824
25.59	0.071933	0.0018024	0.0016635
25.62	0.072112	0.0017192	0.0017234
25.65	0.072225	0.0015671	0.0017306
25.68	0.072403	0.0018044	0.0016453
25.71	0.072501	0.0016635	0.0016603
25.74	0.072622	0.0017056	0.0016414
25.77	0.072769	0.0016038	0.0016941
25.8	0.072903	0.0017895	0.0017672
25.83	0.072967	0.0017971	0.0015923
25.86	0.073122	0.0017333	0.0016345
25.89	0.073197	0.0016296	0.0017664
25.92	0.073331	0.0017576	0.0017605
25.95	0.073532	0.0016064	0.0016862
25.98	0.073585	0.0016761	0.0018118
26.01	0.073762	0.0017457	0.0017642
26.04	0.073905	0.0016477	0.0016934
26.07	0.07397	0.0017896	0.0015998
26.1	0.07405	0.0018163	0.0017522
26.13	0.074203	0.0017718	0.0017663
26.16	0.074365	0.0017501	0.0018645
26.19	0.074468	0.0016596	0.0017662
26.22	0.074575	0.0017945	0.0017
26.25	0.074703	0.001711	0.0017334
26.28	0.074806	0.0018326	0.001937
26.31	0.07494	0.0017721	0.0017041
26.34	0.07513	0.0016974	0.0018714
26.37	0.075194	0.001743	0.0018092
26.4	0.075318	0.0016342	0.0018666
26.43	0.075461	0.0018717	0.0017374
26.46	0.075624	0.001697	0.0017976
26.49	0.075702	0.0017241	0.0016627
26.52	0.075848	0.0018065	0.0018531
26.55	0.076005	0.0018547	0.0017319
26.58	0.076083	0.0017331	0.0019029
26.61	0.076216	0.0017314	0.0017724
26.64	0.076345	0.0017752	0.0018196
26.67	0.076457	0.0018767	0.0018453
26.7	0.076545	0.0018435	0.0018548
26.73	0.076723	0.0017773	0.0018353
26.76	0.076835	0.0019435	0.0017039
26.79	0.076944	0.0017387	0.0017033
26.82	0.077083	0.0017541	0.0017718
26.85	0.077212	0.0018928	0.0019008
26.88	0.077346	0.001919	0.001976
26.91	0.077483	0.0018188	0.0019173
26.94	0.077556	0.0016102	0.0019995
26.97	0.077671	0.0018745	0.0018433
27	0.077811	0.001892	0.0019143
27.03	0.077956	0.0018907	0.0018106
27.06	0.078061	0.001754	0.0018322
27.09	0.078219	0.0017971	0.00169
27.12	0.078357	0.001895	0.0019319
27.15	0.078488	0.0019549	0.0018778
27.18	0.078593	0.0018607	0.0019983
27.21	0.078729	0.0017462	0.0019711
27.24	0.078849	0.0018387	0.0018744
27.27	0.078955	0.0019396	0.0018492
27.3	0.079087	0.0019124	0.0018211
27.33	0.079209	0.0018537	0.0018577
27.36	0.079299	0.0018914	0.0019168
27.39	0.079442	0.0018326	0.0019749
27.42	0.079586	0.0017973	0.0019692
27.45	0.07968	0.0020117	0.0020433
27.48	0.079816	0.0017944	0.0019662
27.51	0.079986	0.0018451	0.0019979
27.54	0.080095	0.0018093	0.0018558
27.57	0.080236	0.0019488	0.0018476
27.6	0.080334	0.0019139	0.0019356
27.63	0.080492	0.0019478	0.0018533
27.66	0.080666	0.0018339	0.0019861
27.69	0.080798	0.0019966	0.0018577
27.72	0.080906	0.0020034	0.0019698
27.75	0.081023	0.0019611	0.0020851
27.78	0.081162	0.0019022	0.0020344
27.81	0.081258	0.0019112	0.0020527
27.84	0.081379	0.0020179	0.0020234
27.87	0.081501	0.0019518	0.0018805
27.9	0.081677	0.0020288	0.0019157
27.93	0.081753	0.0019054	0.0020122
27.96	0.081897	0.0019749	0.0019926
27.99	0.082036	0.0020582	0.0020478
28.02	0.082145	0.0018071	0.001958
28.05	0.082277	0.0019614	0.0019498
28.08	0.082402	0.0020426	0.0018893
28.11	0.082486	0.0019217	0.0019317
28.14	0.082631	0.0019543	0.0019222
28.17	0.082733	0.0018582	0.0019155
28.2	0.082847	0.0020013	0.001896
28.23	0.082956	0.0020113	0.0020326
28.26	0.083078	0.0019	0.0019263
28.29	0.083245	0.0019787	0.0020352
28.32	0.08335	0.001922	0.001863
28.35	0.083496	0.001995	0.0021047
28.38	0.083625	0.0020189	0.0020172
28.41	0.083791	0.0020308	0.0020489
28.44	0.083923	0.0019416	0.0018903
28.47	0.083994	0.0019614	0.0019206
28.5	0.084109	0.0020261	0.0018538
28.53	0.084275	0.0017974	0.0020071
28.56	0.084344	0.0020542	0.0018569
28.59	0.084517	0.0021735	0.00198
28.62	0.084631	0.001906	0.0018652
28.65	0.084757	0.0018	0.0021018
28.68	0.084855	0.0020016	0.0021227
28.71	0.084991	0.00202	0.0019587
28.74	0.085143	0.0018351	0.0019887
28.77	0.085248	0.0019955	0.0018732
28.8	0.085253	0.0018212	0.0020041
28.83	0.085471	0.002011	0.0020187
28.86	0.085588	0.0020089	0.0020644
28.89	0.0857	0.0018577	0.0019679
28.92	0.085771	0.0019144	0.0021123
28.95	0.085869	0.0019487	0.0020893
28.98	0.085961	0.0018237	0.0020104
29.01	0.0861	0.0020189	0.0018749
29.04	0.086229	0.0020062	0.001954
29.07	0.086295	0.0019455	0.0020119
29.1	0.086382	0.00201	0.0019617
29.13	0.086527	0.0019667	0.0020606
29.16	0.086645	0.0020338	0.0020338
29.19	0.086724	0.0019294	0.0019171
29.22	0.086877	0.0020039	0.0020477
29.25	0.087047	0.0020408	0.0020321
29.28	0.087156	0.0018896	0.0018971
29.31	0.087313	0.0020264	0.0020668
29.34	0.087408	0.0020475	0.0018852
29.37	0.087515	0.0020556	0.0020114
29.4	0.087662	0.0020223	0.0020343
29.43	0.087753	0.0018683	0.0020758
29.46	0.087867	0.0021537	0.0019449
29.49	0.088041	0.0019385	0.001955
29.52	0.088171	0.0020107	0.0019904
29.55	0.088282	0.0019951	0.0020912
29.58	0.088392	0.0021536	0.0021617
29.61	0.088564	0.0020446	0.0018057
29.64	0.088694	0.0020751	0.001891
29.67	0.088804	0.0019542	0.0021595
29.7	0.088967	0.0020036	0.0018619
29.73	0.089135	0.0019334	0.0019323
29.76	0.089253	0.001967	0.0018449
29.79	0.089395	0.0021061	0.0019881
29.82	0.089541	0.0018947	0.0019806
29.85	0.089627	0.0018494	0.0020365
29.88	0.089829	0.0020967	0.00182
29.91	0.089955	0.0019416	0.0020919
29.94	0.09007	0.00206	0.0021043
29.97	0.090102	0.0020071	0.0019839
30	0.090242	0.0020048	0.0019502
30.03	0.090336	0.0019384	0.0021127
30.06	0.090471	0.001959	0.0020988
30.09	0.090528	0.0020667	0.002129
30.12	0.090691	0.0020008	0.0019607
30.15	0.090848	0.0019174	0.0018079
30.18	0.090972	0.0020922	0.0020005
30.21	0.091047	0.0019187	0.0019402
30.24	0.091235	0.0019973	0.0021002
30.27	0.091395	0.0019985	0.0019669
30.3	0.091535	0.0019683	0.0020908
30.33	0.091665	0.0019897	0.0020089
30.36	0.091763	0.0019661	0.0018606
30.39	0.091925	0.001909	0.0021724
30.42	0.092057	0.002076	0.0020751
30.45	0.092184	0.0020022	0.0019197
30.48	0.092406	0.0019213	0.0021179
30.51	0.092508	0.0018905	0.0020374
30.54	0.092664	0.0020679	0.0020324
30.57	0.092794	0.0022174	0.0021001
30.6	0.092952	0.0020782	0.0020101
30.63	0.093117	0.0021658	0.0019736
30.66	0.093224	0.0020576	0.0019703
30.69	0.093385	0.0020786	0.0020026
30.72	0.093488	0.0020981	0.0021673
30.75	0.09364	0.0022313	0.0019451
30.78	0.093874	0.0019965	0.0020615
30.81	0.093952	0.0020665	0.0020391
30.84	0.094119	0.0020228	0.0020659
30.87	0.094277	0.0022242	0.0020437
30.9	0.094304	0.0021433	0.00229
30.93	0.094542	0.0019979	0.002095
30.96	0.094672	0.0021576	0.0020188
30.99	0.094685	0.002218	0.0019713
31.02	0.094872	0.001947	0.0021552
31.05	0.094993	0.0020097	0.0021572
31.08	0.095127	0.0021473	0.0021755
31.11	0.095204	0.002205	0.0021501
31.14	0.095329	0.0021008	0.0019493
31.17	0.09549	0.0022123	0.0021806
31.2	0.095573	0.0021809	0.0020638
31.23	0.095752	0.0020229	0.0019875
31.26	0.095925	0.0021161	0.0021618
31.29	0.095966	0.0020219	0.0020278
31.32	0.096085	0.0021155	0.0021941
31.35	0.096317	0.0020624	0.0021499
31.38	0.096425	0.0021296	0.0020692
31.41	0.096583	0.0021298	0.0021297
31.44	0.096725	0.0020696	0.002225
31.47	0.096837	0.0021318	0.0020072
31.5	0.096978	0.0021701	0.0020107
31.53	0.097038	0.0020786	0.0019941
31.56	0.097203	0.0020156	0.0019893
31.59	0.097342	0.0020693	0.0020905
31.62	0.097413	0.0020434	0.0019672
31.65	0.097555	0.0020222	0.0021532
31.68	0.09765	0.0020399	0.002164
31.71	0.097819	0.0021587	0.002016
31.74	0.098004	0.0021993	0.0020859
31.77	0.098044	0.0020471	0.0021465
31.8	0.098165	0.0021566	0.0020377
31.83	0.098259	0.0022462	0.0020391
31.86	0.098335	0.0022517	0.0019572
31.89	0.098433	0.0021162	0.0021523
31.92	0.098645	0.0021711	0.0022259
31.95	0.098698	0.0020558	0.0022381
31.98	0.098771	0.0023385	0.0021141
32.01	0.098925	0.0020542	0.0020494
32.04	0.098993	0.0021369	0.0021197
32.07	0.099099	0.0020277	0.0021652
32.1	0.099235	0.0020237	0.0020791
32.13	0.099321	0.0020805	0.0018766
32.16	0.099431	0.0021895	0.0021964
32.19	0.099502	0.0021063	0.0021681
32.22	0.099594	0.0022967	0.0021945
32.25	0.099683	0.0020754	0.0020911
32.28	0.099851	0.0021144	0.0022379
32.31	0.099915	0.0021132	0.0021206
32.34	0.10001	0.002249	0.0021115
32.37	0.10003	0.0022241	0.0020414
32.4	0.10021	0.0019337	0.0022775
32.43	0.10029	0.0023308	0.0018828
32.46	0.10033	0.0022097	0.0021082
32.49	0.10041	0.0020796	0.0020866
32.52	0.10047	0.0020135	0.0022124
32.55	0.10052	0.0021937	0.0020989
32.58	0.10062	0.0022216	0.0022016
32.61	0.1007	0.0020143	0.0023942
32.64	0.10082	0.0021597	0.0020392
32.67	0.10092	0.0020315	0.0021355
32.7	0.101	0.0020806	0.0021321
32.73	0.1011	0.0023144	0.00216
32.76	0.10115	0.0018964	0.0021383
32.79	0.10135	0.002177	0.0022249
32.82	0.10133	0.0022521	0.002027
32.85	0.10148	0.0021001	0.0020616
32.88	0.10159	0.0021748	0.0022559
32.91	0.10165	0.0021914	0.0021634
32.94	0.10175	0.0021791	0.0020978
32.97	0.10179	0.0020553	0.0020916
33	0.10189	0.0021342	0.0021532
33.03	0.10197	0.0020958	0.002019
33.06	0.10216	0.0021338	0.0020636
33.09	0.10218	0.0021989	0.0020632
33.12	0.10226	0.0021366	0.002271
33.15	0.10239	0.0023028	0.0021255
33.18	0.1025	0.002145	0.0021483
33.21	0.1026	0.0020761	0.0022343
33.24	0.10266	0.0021936	0.0021682
33.27	0.10279	0.0019477	0.0021136
33.3	0.10288	0.002237	0.0020503
33.33	0.10293	0.0020274	0.0021052
33.36	0.10301	0.0020515	0.0019958
33.39	0.1031	0.0022921	0.0021621
33.42	0.10311	0.0021583	0.0021948
33.45	0.10318	0.0023086	0.0021995
33.48	0.1033	0.0021158	0.0022493
33.51	0.10341	0.0021761	0.0021737
33.54	0.10358	0.0022471	0.0022029
33.57	0.10366	0.0021254	0.0021879
33.6	0.10376	0.0021291	0.0022863
33.63	0.10387	0.0022306	0.0022581
33.66	0.10404	0.0021253	0.002254
33.69	0.10412	0.0022296	0.0021574
33.72	0.10422	0.0021	0.0020969
33.75	0.10437	0.0021759	0.0022095
33.78	0.10444	0.0022433	0.0022743
33.81	0.10458	0.0019788	0.0021693
33.84	0.10473	0.0021175	0.0023378
33.87	0.10483	0.002168	0.002084
33.9	0.10495	0.0022969	0.0020743
33.93	0.10509	0.0023951	0.0022894
33.96	0.10512	0.0021676	0.0021415
33.99	0.10524	0.0022162	0.0022351
34.02	0.1053	0.0020722	0.002301
34.05	0.10543	0.0019874	0.0023476
34.08	0.10554	0.0022779	0.002219
34.11	0.10563	0.0021186	0.0023082
34.14	0.10575	0.0021808	0.0022717
34.17	0.1059	0.0021497	0.0023021
34.2	0.10606	0.0022182	0.0019833
34.23	0.10622	0.0022582	0.0022315
34.26	0.10631	0.0022259	0.0020228
34.29	0.10646	0.0022547	0.0021729
34.32	0.10658	0.0021278	0.0022589
34.35	0.10669	0.0022092	0.0021569
34.38	0.10692	0.0022462	0.002123
34.41	0.10705	0.0023265	0.0021113
34.44	0.10717	0.0020769	0.0023189
34.47	0.10731	0.0022393	0.0023404
34.5	0.1074	0.0023009	0.0024119
34.53	0.10758	0.0021503	0.0023153
34.56	0.10768	0.002097	0.0021638
34.59	0.10782	0.0021917	0.0022222
34.62	0.10799	0.0022881	0.0023297
34.65	0.10806	0.0023849	0.0021547
34.68	0.10819	0.0021715	0.0023278
34.71	0.10836	0.002108	0.0022595
34.74	0.10848	0.0021553	0.0020913
34.77	0.1087	0.0022116	0.0022269
34.8	0.10883	0.0021268	0.0023189
34.83	0.10899	0.0022347	0.0020852
34.86	0.10914	0.002305	0.0020531
34.89	0.10935	0.0022017	0.0023237
34.92	0.10955	0.0023188	0.002313
34.95	0.10962	0.0022035	0.0022428
34.98	0.10971	0.002361	0.0022198
35.01	0.10992	0.0023375	0.002345
35.04	0.11011	0.0022809	0.0022522
35.07	0.11025	0.0022491	0.0023451
35.1	0.11045	0.002162	0.0022766
35.13	0.11056	0.0021498	0.0023314
35.16	0.11066	0.0022757	0.0024369
35.19	0.11081	0.0023354	0.0021619
35.22	0.11084	0.0022172	0.0022617
35.25	0.11109	0.0021617	0.0021976
35.28	0.11118	0.0024537	0.0022723
35.31	0.11133	0.0021946	0.0023664
35.34	0.11144	0.0024228	0.0023414
35.37	0.1116	0.0023156	0.002378
35.4	0.11175	0.0022352	0.0024081
35.43	0.11193	0.0022172	0.0021453
35.46	0.11209	0.0023178	0.0023095
35.49	0.11214	0.002476	0.0024466
35.52	0.11228	0.0022823	0.0020718
35.55	0.11239	0.002381	0.002237
35.58	0.11254	0.0022706	0.0023683
35.61	0.1126	0.0022576	0.0022252
35.64	0.11279	0.0021792	0.0023739
35.67	0.11296	0.0023847	0.002164
35.7	0.11301	0.0025315	0.002189
35.73	0.11318	0.0024991	0.0023391
35.76	0.11334	0.0024198	0.0023072
35.79	0.11347	0.002254	0.0025536
35.82	0.11361	0.0023023	0.0022481
35.85	0.1138	0.0024938	0.0022856
35.88	0.11398	0.0023469	0.0022588
35.91	0.11411	0.0024409	0.0023308
35.94	0.11426	0.0022766	0.0023024
35.97	0.11447	0.0024364	0.0024159
36	0.11462	0.0023749	0.0024703
36.03	0.11477	0.0023149	0.0022811
36.06	0.11489	0.0023146	0.0023869
36.09	0.11506	0.0026047	0.0025994
36.12	0.11522	0.002384	0.0023584
36.15	0.1154	0.002632	0.002291
36.18	0.11558	0.0022834	0.0024456
36.21	0.11577	0.0023833	0.0024131
36.24	0.1159	0.0022425	0.0025575
36.27	0.11602	0.0025354	0.0023526
36.3	0.11622	0.0023075	0.0024138
36.33	0.11636	0.0024553	0.0024724
36.36	0.11653	0.0022439	0.0025217
36.39	0.1166	0.0024376	0.002343
36.42	0.1167	0.0024046	0.00239
36.45	0.11691	0.0022927	0.0023616
36.48	0.11702	0.002323	0.0025316
36.51	0.11717	0.0024157	0.0023576
36.54	0.1173	0.0023841	0.0024268
36.57	0.11745	0.0023437	0.0022299
36.6	0.11765	0.0023853	0.0023239
36.63	0.11786	0.0021468	0.0025337
36.66	0.11798	0.0022158	0.0023527
36.69	0.11818	0.0023877	0.0023795
36.72	0.11832	0.0024546	0.0024437
36.75	0.11844	0.0022647	0.0025329
36.78	0.11863	0.0022855	0.0023479
36.81	0.11879	0.0027464	0.0024503
36.84	0.11891	0.0023077	0.0024674
36.87	0.11903	0.0024415	0.0024389
36.9	0.1192	0.0024071	0.0023247
36.93	0.11937	0.0023152	0.0023609
36.96	0.1195	0.0023055	0.0022294
36.99	0.11969	0.0023158	0.002323
37.02	0.11993	0.0023773	0.0024895
37.05	0.12004	0.002489	0.0026703
37.08	0.12029	0.0024757	0.0023752
37.11	0.12044	0.0024168	0.0025959
37.14	0.12058	0.0023271	0.0024542
37.17	0.12086	0.0024476	0.0022846
37.2	0.12101	0.0024359	0.0025686
37.23	0.12118	0.0026029	0.0025414
37.26	0.12129	0.0024884	0.002427
37.29	0.12141	0.0025202	0.0024939
37.32	0.12164	0.0025826	0.0024741
37.35	0.12169	0.0023995	0.0026295
37.38	0.12183	0.0024829	0.0024676
37.41	0.12202	0.0022275	0.0024629
37.44	0.12215	0.0027031	0.0025685
37.47	0.12233	0.0025119	0.0025655
37.5	0.12253	0.0028132	0.0027151
37.53	0.12269	0.0025897	0.0026051
37.56	0.12282	0.0024728	0.0025123
37.59	0.12301	0.0025636	0.0024845
37.62	0.12316	0.0025927	0.0025007
37.65	0.12332	0.0024037	0.0025611
37.68	0.12351	0.0025452	0.0026002
37.71	0.12367	0.0024288	0.0026043
37.74	0.12383	0.0027473	0.0023531
37.77	0.12393	0.0026661	0.0027177
37.8	0.12408	0.0024323	0.0025433
37.83	0.12425	0.0026672	0.0027091
37.86	0.12439	0.0026342	0.0025734
37.89	0.12453	0.0023011	0.0025562
37.92	0.12463	0.0026951	0.002569
37.95	0.12479	0.0025979	0.0025328
37.98	0.12498	0.002502	0.0024114
38.01	0.12509	0.0027217	0.0024423
38.04	0.12523	0.0024823	0.0027176
38.07	0.12536	0.0026697	0.0027342
38.1	0.12554	0.0023726	0.0026011
38.13	0.12572	0.0025658	0.0027237
38.16	0.12592	0.0024288	0.0026503
38.19	0.12611	0.0025176	0.0027298
38.22	0.12625	0.00255	0.0026387
38.25	0.12648	0.0022905	0.0027336
38.28	0.1266	0.0027353	0.0027538
38.31	0.12677	0.0025934	0.0026507
38.34	0.12692	0.0026587	0.0027373
38.37	0.12714	0.002633	0.0026487
38.4	0.12726	0.0025944	0.0025775
38.43	0.12738	0.0025326	0.0025492
38.46	0.12756	0.0025642	0.0026595
38.49	0.12782	0.0026971	0.0025945
38.52	0.128	0.0026986	0.002618
38.55	0.12815	0.0026246	0.0025546
38.58	0.12834	0.0026175	0.0024236
38.61	0.12852	0.0024836	0.0025923
38.64	0.12873	0.0026135	0.0024742
38.67	0.1289	0.0026967	0.0026021
38.7	0.12909	0.00247	0.0024729
38.73	0.12931	0.0025189	0.0024301
38.76	0.12945	0.0026198	0.0025688
38.79	0.12969	0.0025884	0.0024231
38.82	0.12977	0.0025551	0.0024017
38.85	0.12998	0.0027759	0.0025781
38.88	0.13017	0.0025628	0.0026943
38.91	0.13032	0.00264	0.0024317
38.94	0.13047	0.0025591	0.0026654
38.97	0.13061	0.0024388	0.0026009
39	0.13077	0.0025126	0.0024794
39.03	0.13094	0.0024196	0.0025888
39.06	0.13119	0.002552	0.0026297
39.09	0.13141	0.0026042	0.0026333
39.12	0.13153	0.0027935	0.0025531
39.15	0.13169	0.002792	0.0028012
39.18	0.13187	0.0025242	0.0026449
39.21	0.13198	0.0027154	0.0026157
39.24	0.13224	0.0028416	0.0027216
39.27	0.13245	0.002698	0.0026266
39.3	0.13257	0.0027469	0.0024626
39.33	0.13277	0.0026305	0.0024879
39.36	0.13296	0.0027616	0.0026313
39.39	0.1331	0.0026632	0.0024292
39.42	0.1333	0.0025534	0.0026917
39.45	0.13349	0.002535	0.0025711
39.48	0.13374	0.0028433	0.0027121
39.51	0.13398	0.0026351	0.0026704
39.54	0.13419	0.0026849	0.0026248
39.57	0.13432	0.002739	0.0027875
39.6	0.13451	0.0026636	0.0027011
39.63	0.13463	0.0027384	0.0027456
39.66	0.13483	0.0027134	0.00267
39.69	0.13499	0.0026032	0.0025844
39.72	0.13516	0.0025749	0.0027133
39.75	0.13539	0.0027579	0.0027018
39.78	0.13559	0.0027615	0.0026018
39.81	0.13577	0.0025991	0.0028325
39.84	0.13593	0.0026108	0.0027537
39.87	0.13616	0.0027387	0.0027736
39.9	0.13632	0.0026887	0.0026495
39.93	0.13658	0.0030023	0.0027803
39.96	0.13677	0.0026531	0.0026517
39.99	0.13696	0.0029121	0.0025544
40.02	0.1372	0.0027668	0.002706
40.05	0.13745	0.0026901	0.0026978
40.08	0.13762	0.0028585	0.0026791
40.11	0.13782	0.0027473	0.0026804
40.14	0.13794	0.0026307	0.0028171
40.17	0.13817	0.0028505	0.0026593
40.2	0.13838	0.0026732	0.0027206
40.23	0.13859	0.0027343	0.0027887
40.26	0.13879	0.0027354	0.0027327
40.29	0.13896	0.0028602	0.0030107
40.32	0.13914	0.0027302	0.0028822
40.35	0.13935	0.0026641	0.0027354
40.38	0.13958	0.0026277	0.0028751
40.41	0.13976	0.0029024	0.0026108
40.44	0.14003	0.0028042	0.0027315
40.47	0.14025	0.0027375	0.0027886
40.5	0.14042	0.0027211	0.0027476
40.53	0.14065	0.0028804	0.0028678
40.56	0.14093	0.0027485	0.00277
40.59	0.1411	0.0028862	0.0029179
40.62	0.14134	0.0029387	0.002813
40.65	0.14157	0.0027392	0.002745
40.68	0.14177	0.002771	0.0027719
40.71	0.14205	0.0028056	0.0029163
40.74	0.14225	0.0027597	0.0026547
40.77	0.14247	0.0028178	0.002605
40.8	0.14269	0.002886	0.0026916
40.83	0.14294	0.002932	0.0031423
40.86	0.14316	0.0027994	0.0030659
40.89	0.14342	0.0027583	0.0028689
40.92	0.14367	0.0027638	0.0027831
40.95	0.1439	0.0029034	0.0029993
40.98	0.14415	0.0030139	0.0028177
41.01	0.14435	0.0030968	0.0028817
41.04	0.14461	0.0028493	0.002965
41.07	0.14487	0.002659	0.0028187
41.1	0.14516	0.002946	0.0028729
41.13	0.14542	0.0029098	0.0028723
41.16	0.14565	0.0031652	0.0029921
41.19	0.14587	0.0029264	0.0030368
41.22	0.14611	0.0030256	0.0029367
41.25	0.14634	0.0030243	0.0029781
41.28	0.14659	0.0030396	0.0028523
41.31	0.14692	0.0030739	0.0029716
41.34	0.14713	0.0028692	0.0029098
41.37	0.14733	0.002942	0.0029018
41.4	0.14755	0.0028248	0.0027605
41.43	0.14786	0.0029311	0.0030832
41.46	0.14813	0.0028843	0.0028441
41.49	0.14827	0.0029753	0.0027993
41.52	0.14849	0.0028425	0.0030327
41.55	0.14872	0.003026	0.002899
41.58	0.14897	0.0030504	0.0028141
41.61	0.14923	0.0032378	0.0027772
41.64	0.14952	0.0029348	0.0028797
41.67	0.14969	0.003058	0.0030267
41.7	0.15001	0.0028968	0.003222
41.73	0.15026	0.0026532	0.0026772
41.76	0.15044	0.0029405	0.0029084
41.79	0.15077	0.0029297	0.0028567
41.82	0.15098	0.0029808	0.0031841
41.85	0.15125	0.0029186	0.0032303
41.88	0.15152	0.0028693	0.0030623
41.91	0.15182	0.0030294	0.0028278
41.94	0.15203	0.0031188	0.0032706
41.97	0.15228	0.0030486	0.0030579
42	0.15248	0.0029924	0.0029555
42.03	0.1528	0.0031715	0.0031613
42.06	0.15308	0.0029482	0.0030244
42.09	0.15337	0.0032776	0.0029552
42.12	0.15363	0.0031229	0.0029456
42.15	0.15387	0.0032352	0.0031593
42.18	0.15409	0.0030065	0.0032842
42.21	0.15436	0.0029578	0.0029921
42.24	0.15467	0.00322	0.0033389
42.27	0.1549	0.003068	0.0030599
42.3	0.15525	0.0030772	0.0031825
42.33	0.15547	0.0029674	0.002944
42.36	0.15574	0.0031613	0.0033765
42.39	0.15598	0.0031721	0.0031886
42.42	0.15623	0.0032336	0.003026
42.45	0.15652	0.0031577	0.0032452
42.48	0.1568	0.0032278	0.0029703
42.51	0.15707	0.0029225	0.0031204
42.54	0.15736	0.0033054	0.0032958
42.57	0.15758	0.0030428	0.003114
42.6	0.15783	0.0030733	0.0030828
42.63	0.15813	0.0034458	0.0031322
42.66	0.15839	0.0032245	0.0030802
42.69	0.15874	0.0030768	0.0033356
42.72	0.15897	0.0031493	0.0031346
42.75	0.15923	0.0032602	0.0028795
42.78	0.15952	0.003362	0.0033044
42.81	0.15981	0.003214	0.0031318
42.84	0.16008	0.0033788	0.0034449
42.87	0.16031	0.0032763	0.0031327
42.9	0.16052	0.0034234	0.0033809
42.93	0.16077	0.0035431	0.0030539
42.96	0.16098	0.0031413	0.0033396
42.99	0.16126	0.0031805	0.0034289
43.02	0.16153	0.0032132	0.0033082
43.05	0.1617	0.0033516	0.0035606
43.08	0.16198	0.0031985	0.0031957
43.11	0.16228	0.0034649	0.0032572
43.14	0.16251	0.0032799	0.0032053
43.17	0.16281	0.0030917	0.0031015
43.2	0.16309	0.0032413	0.0032991
43.23	0.16336	0.0032256	0.0032406
43.26	0.16366	0.0033226	0.0032456
43.29	0.16394	0.003514	0.003347
43.32	0.16412	0.0033848	0.0034142
43.35	0.16437	0.0033549	0.0034238
43.38	0.16468	0.0032813	0.003241
43.41	0.16491	0.0035126	0.0035959
43.44	0.16516	0.0032956	0.0034004
43.47	0.16539	0.0033488	0.0035457
43.5	0.16561	0.003022	0.0034884
43.53	0.16581	0.003275	0.0033266
43.56	0.16609	0.0031422	0.0033621
43.59	0.16626	0.0032786	0.0033266
43.62	0.16647	0.0034716	0.0034211
43.65	0.16675	0.0034084	0.0032743
43.68	0.16699	0.0033279	0.0031927
43.71	0.16721	0.0031068	0.0034639
43.74	0.16744	0.0035061	0.0031687
43.77	0.16775	0.0035514	0.0035013
43.8	0.16798	0.003446	0.003507
43.83	0.16813	0.0031841	0.0032887
43.86	0.16839	0.0035164	0.0033581
43.89	0.16862	0.0034393	0.0037212
43.92	0.16893	0.0034356	0.0032626
43.95	0.16914	0.0033255	0.003665
43.98	0.16946	0.0032907	0.0034744
44.01	0.16963	0.0034166	0.0035049
44.04	0.16989	0.0034274	0.0034729
44.07	0.17021	0.0036912	0.0033579
44.1	0.17041	0.0037187	0.0036888
44.13	0.17066	0.0036372	0.00329
44.16	0.17091	0.0035383	0.0034917
44.19	0.1711	0.0035079	0.0033029
44.22	0.17128	0.0034685	0.0034438
44.25	0.17161	0.0034226	0.0036076
44.28	0.1718	0.0035555	0.0036396
44.31	0.17206	0.003306	0.0037068
44.34	0.17226	0.0036099	0.0036724
44.37	0.17247	0.003733	0.00361
44.4	0.17268	0.0038749	0.0039092
44.43	0.17285	0.0034306	0.0033625
44.46	0.17306	0.0037309	0.003435
44.49	0.17325	0.0034378	0.0037593
44.52	0.17355	0.0037575	0.0036086
44.55	0.17377	0.0037181	0.0034307
44.58	0.17401	0.0035174	0.0035675
44.61	0.17419	0.0035087	0.0036034
44.64	0.17447	0.0035588	0.0035309
44.67	0.17476	0.0036233	0.0034526
44.7	0.17497	0.0038786	0.0035632
44.73	0.17518	0.0036879	0.0033392
44.76	0.17545	0.0035924	0.0035728
44.79	0.17568	0.0034372	0.0037174
44.82	0.17586	0.0037053	0.0037323
44.85	0.1761	0.003467	0.0037203
44.88	0.1764	0.0037687	0.0035083
44.91	0.1766	0.0037431	0.0038157
44.94	0.17687	0.0035185	0.0038196
44.97	0.17715	0.0036611	0.0034893
45	0.17733	0.0034895	0.0037421
45.03	0.17764	0.0038778	0.0035449
45.06	0.17789	0.0037126	0.0038296
45.09	0.17815	0.0036616	0.0036715
45.12	0.17834	0.0037361	0.0035895
45.15	0.17864	0.0037115	0.0037531
45.18	0.17886	0.003691	0.0038178
45.21	0.17904	0.0037778	0.0037111
45.24	0.17934	0.0036911	0.0037851
45.27	0.17946	0.0040317	0.0039635
45.3	0.17984	0.0035522	0.0034399
45.33	0.18004	0.0037186	0.0037646
45.36	0.18031	0.0037671	0.0037197
45.39	0.18056	0.0035381	0.0040222
45.42	0.18077	0.0040356	0.003956
45.45	0.18104	0.0036629	0.0036295
45.48	0.18127	0.0037359	0.003544
45.51	0.1815	0.0039666	0.0036422
45.54	0.18181	0.0042819	0.0036858
45.57	0.18199	0.0036177	0.0042018
45.6	0.18221	0.0040069	0.0038325
45.63	0.18245	0.0039574	0.0038742
45.66	0.18275	0.0040014	0.0038111
45.69	0.18303	0.0037361	0.0040754
45.72	0.18323	0.0039738	0.0037108
45.75	0.18347	0.0040087	0.0039229
45.78	0.18374	0.0037704	0.0038663
45.81	0.18403	0.0039314	0.0038466
45.84	0.18425	0.0037735	0.0038445
45.87	0.1845	0.0037824	0.0037801
45.9	0.18467	0.0039978	0.0038124
45.93	0.185	0.0038457	0.0039814
45.96	0.18519	0.0037283	0.0040356
45.99	0.18545	0.0038443	0.0039647
46.02	0.18565	0.0039694	0.0035622
46.05	0.18591	0.0042282	0.0040785
46.08	0.18616	0.0037709	0.0037627
46.11	0.18637	0.0040383	0.0039621
46.14	0.18661	0.0039364	0.0037959
46.17	0.18688	0.003998	0.0040385
46.2	0.18709	0.0037329	0.0041276
46.23	0.18741	0.0038846	0.0038665
46.26	0.1877	0.003791	0.0038366
46.29	0.1878	0.0040014	0.0042915
46.32	0.18807	0.0036016	0.0039284
46.35	0.18834	0.003684	0.0037906
46.38	0.1885	0.0039199	0.0040329
46.41	0.18872	0.0040209	0.0039423
46.44	0.18895	0.0039819	0.0035276
46.47	0.18916	0.0034758	0.0040313
46.5	0.18944	0.0043035	0.0037967
46.53	0.18972	0.0037507	0.004099
46.56	0.1899	0.0040179	0.0040242
46.59	0.19014	0.0038761	0.0037647
46.62	0.19035	0.0038245	0.0042986
46.65	0.19052	0.0043355	0.0040514
46.68	0.19066	0.0042099	0.0039871
46.71	0.19092	0.003993	0.0038461
46.74	0.19115	0.0038496	0.0036415
46.77	0.19137	0.004026	0.0039729
46.8	0.19154	0.0040852	0.0038144
46.83	0.19179	0.0039742	0.0037872
46.86	0.19201	0.0042611	0.004071
46.89	0.19221	0.0038411	0.0038112
46.92	0.19251	0.0038941	0.0039855
46.95	0.19273	0.0039891	0.0040516
46.98	0.1929	0.003923	0.0036627
47.01	0.19315	0.0040195	0.0038644
47.04	0.19337	0.0037242	0.0040497
47.07	0.19347	0.0038535	0.004061
47.1	0.19375	0.0038319	0.0038757
47.13	0.19401	0.0041744	0.0038847
47.16	0.19419	0.0038017	0.0041915
47.19	0.19441	0.0037692	0.0038575
47.22	0.1947	0.0039631	0.0038177
47.25	0.19498	0.003894	0.0039907
47.28	0.19522	0.003771	0.0040254
47.31	0.1955	0.0039392	0.0040411
47.34	0.19571	0.0037551	0.0039896
47.37	0.19594	0.0041566	0.0039388
47.4	0.19615	0.0040373	0.0041119
47.43	0.19651	0.0039113	0.0040513
47.46	0.19667	0.0041537	0.003981
47.49	0.19693	0.0040092	0.00406
47.52	0.19719	0.003679	0.0038934
47.55	0.19747	0.0037424	0.0038857
47.58	0.19767	0.0040017	0.0035325
47.61	0.19789	0.0038275	0.0039752
47.64	0.19821	0.0037559	0.0038429
47.67	0.19843	0.0037533	0.0038558
47.7	0.19873	0.0041586	0.0039762
47.73	0.19895	0.0038997	0.0040688
47.76	0.19914	0.004114	0.0037244
47.79	0.19938	0.0038236	0.0039794
47.82	0.19961	0.00396	0.0037806
47.85	0.19984	0.0035984	0.0040899
47.88	0.20009	0.0038372	0.0040228
47.91	0.20033	0.0039581	0.0038729
47.94	0.2006	0.0037891	0.0040754
47.97	0.20077	0.004096	0.0039234
48	0.20101	0.0042424	0.0037465
48.03	0.20121	0.0039325	0.0041355
48.06	0.20145	0.0038439	0.0039665
48.09	0.2017	0.003773	0.0043022
48.12	0.20198	0.0038343	0.0039084
48.15	0.20211	0.0042333	0.0039133
48.18	0.20224	0.0040373	0.0036022
48.21	0.20254	0.0040364	0.0040802
48.24	0.20282	0.0038849	0.0038947
48.27	0.20295	0.0038133	0.003885
48.3	0.2032	0.0038132	0.003951
48.33	0.20342	0.0040069	0.0042304
48.36	0.2037	0.0039409	0.0038075
48.39	0.20393	0.0044266	0.003931
48.42	0.2042	0.0040413	0.0036241
48.45	0.20443	0.0037999	0.0039637
48.48	0.20476	0.0039703	0.0040018
48.51	0.20497	0.0034279	0.0039104
48.54	0.20521	0.0038117	0.0037265
48.57	0.2054	0.0042366	0.0037727
48.6	0.20568	0.0037938	0.0038519
48.63	0.20593	0.0040845	0.0040273
48.66	0.20613	0.0038494	0.0038712
48.69	0.20637	0.0040932	0.0040468
48.72	0.20663	0.0039014	0.0039788
48.75	0.20687	0.0040902	0.0042675
48.78	0.20719	0.0039496	0.0039511
48.81	0.20744	0.0040454	0.0039873
48.84	0.20772	0.0040507	0.0039361
48.87	0.20788	0.0040327	0.0040236
48.9	0.20821	0.0037236	0.004057
48.93	0.20839	0.0038598	0.0038562
48.96	0.20862	0.0037204	0.0037561
48.99	0.20894	0.0039057	0.0042385
49.02	0.20921	0.0038238	0.0039635
49.05	0.20946	0.0039359	0.0038299
49.08	0.20969	0.0039385	0.0038427
49.11	0.21005	0.003949	0.0037501
49.14	0.21027	0.0042277	0.0039702
49.17	0.21054	0.0042339	0.0040199
49.2	0.21087	0.0043631	0.00382
49.23	0.21109	0.0041423	0.003905
49.26	0.21135	0.0042328	0.0037617
49.29	0.21162	0.0037424	0.0043545
49.32	0.21187	0.0041326	0.0037954
49.35	0.21207	0.0040267	0.0040097
49.38	0.21226	0.0037019	0.0039913
49.41	0.21247	0.0038767	0.0041545
49.44	0.21281	0.0040888	0.0042443
49.47	0.2129	0.0043744	0.0038457
49.5	0.21311	0.0040412	0.0039275
49.53	0.21335	0.0038919	0.004233
49.56	0.21351	0.0042809	0.0038717
49.59	0.21377	0.0042584	0.0039972
49.62	0.21394	0.0041423	0.0043114
49.65	0.21419	0.0039165	0.004082
49.68	0.21445	0.0040591	0.0038951
49.71	0.21474	0.0040433	0.0038351
49.74	0.21487	0.0039963	0.0038941
49.77	0.21511	0.0038325	0.003906
49.8	0.2153	0.0039177	0.0044722
49.83	0.21559	0.0040917	0.0041564
49.86	0.21587	0.0041747	0.0039837
49.89	0.21607	0.0039088	0.0039671
49.92	0.21625	0.0039332	0.0040534
49.95	0.21656	0.0038425	0.0041343
49.98	0.21669	0.0038096	0.0041418
50.01	0.21697	0.0042378	0.004549
50.04	0.21712	0.0039904	0.0041189
50.07	0.21732	0.0040434	0.004432
50.1	0.21754	0.0043078	0.004262
50.13	0.21762	0.0038734	0.0041246
50.16	0.21778	0.0041086	0.0041494
50.19	0.21807	0.0039949	0.0041193
50.22	0.21832	0.0037818	0.0044056
50.25	0.21851	0.0041334	0.0041636
50.28	0.21881	0.0042779	0.0043977
50.31	0.219	0.0039637	0.0039992
50.34	0.21923	0.0037901	0.0041933
50.37	0.21944	0.0038754	0.0041227
50.4	0.21961	0.0039404	0.0039024
50.43	0.21992	0.0045651	0.0042002
50.46	0.22014	0.0042671	0.0040196
50.49	0.22038	0.0046965	0.0041897
50.52	0.22058	0.0040175	0.0040045
50.55	0.22075	0.004203	0.0043339
50.58	0.22097	0.0041766	0.0039925
50.61	0.22121	0.0044507	0.0041126
50.64	0.22147	0.0046136	0.0044243
50.67	0.22154	0.0044811	0.0040409
50.7	0.22184	0.004666	0.0043308
50.73	0.2222	0.0041719	0.0045607
50.76	0.22233	0.0042879	0.0043151
50.79	0.22252	0.0042072	0.0042104
50.82	0.22284	0.0042319	0.0047347
50.85	0.22305	0.0042421	0.0043486
50.88	0.2231	0.0043473	0.0040142
50.91	0.22334	0.0046644	0.0042263
50.94	0.22364	0.004335	0.0045602
50.97	0.22382	0.0041591	0.004287
51	0.22402	0.0040322	0.0042334
51.03	0.22427	0.0044501	0.0043452
51.06	0.22443	0.0045398	0.0044786
51.09	0.22465	0.004278	0.0043805
51.12	0.22489	0.0045149	0.0042116
51.15	0.22507	0.0043597	0.0042827
51.18	0.22532	0.004349	0.0040463
51.21	0.22555	0.0045748	0.0043791
51.24	0.22586	0.0044795	0.0046834
51.27	0.226	0.0042984	0.0044392
51.3	0.22624	0.0043659	0.0044688
51.33	0.22641	0.0048493	0.0043611
51.36	0.22658	0.0043801	0.0046814
51.39	0.22688	0.0040145	0.004353
51.42	0.22711	0.0043461	0.0046107
51.45	0.22732	0.0042585	0.0045634
51.48	0.2276	0.0044403	0.0044167
51.51	0.22783	0.0042886	0.004461
51.54	0.22798	0.0044312	0.0043003
51.57	0.22815	0.0041623	0.0045048
51.6	0.22847	0.0046106	0.0042306
51.63	0.22867	0.0044071	0.0046137
51.66	0.22887	0.0045141	0.0042104
51.69	0.22896	0.0044127	0.0044047
51.72	0.22928	0.0046586	0.00407
51.75	0.22946	0.0045104	0.0047271
51.78	0.2297	0.0044663	0.0043404
51.81	0.22995	0.0045631	0.004357
51.84	0.23018	0.0042954	0.0047466
51.87	0.23036	0.0048459	0.0047079
51.9	0.23055	0.0047886	0.0045602
51.93	0.2308	0.0042357	0.004402
51.96	0.23096	0.0042425	0.0044596
51.99	0.23123	0.0043404	0.0045096
52.02	0.23148	0.0047068	0.004244
52.05	0.23166	0.0048356	0.0045617
52.08	0.23176	0.0044746	0.0047947
52.11	0.232	0.0045357	0.0046365
52.14	0.23226	0.0046037	0.0050112
52.17	0.23257	0.0044892	0.0047375
52.2	0.23276	0.0045647	0.0049957
52.23	0.23304	0.0046762	0.0047128
52.26	0.23329	0.0045021	0.0044633
52.29	0.23354	0.0046502	0.0045252
52.32	0.23366	0.0046821	0.0050819
52.35	0.23394	0.004987	0.0045349
52.38	0.23419	0.0047821	0.0043307
52.41	0.23451	0.0047814	0.0049022
52.44	0.23474	0.0048392	0.0047034
52.47	0.2348	0.0048265	0.0048482
52.5	0.23522	0.0046951	0.0048325
52.53	0.23552	0.0046187	0.0047151
52.56	0.2358	0.0049468	0.004505
52.59	0.236	0.0045509	0.0045915
52.62	0.23632	0.0049225	0.0048178
52.65	0.23652	0.0047931	0.0042902
52.68	0.23675	0.004852	0.0048316
52.71	0.23699	0.0045513	0.004807
52.74	0.23723	0.0043608	0.0050516
52.77	0.2374	0.0051092	0.0049838
52.8	0.23753	0.0050288	0.004842
52.83	0.23784	0.0046045	0.0044477
52.86	0.23798	0.0047463	0.0049434
52.89	0.23824	0.0046992	0.005038
52.92	0.23845	0.0051472	0.0046287
52.95	0.2386	0.0047222	0.0049165
52.98	0.23894	0.0051523	0.0046455
53.01	0.2393	0.0049429	0.005229
53.04	0.2395	0.0048643	0.0050843
53.07	0.23975	0.0049458	0.0048279
53.1	0.23989	0.0049268	0.0046722
53.13	0.24023	0.0052871	0.0053288
53.16	0.24042	0.0051598	0.0048852
53.19	0.24068	0.0047762	0.0049287
53.22	0.24108	0.0051883	0.0048476
53.25	0.24123	0.0051544	0.0048917
53.28	0.2414	0.0047877	0.0055397
53.31	0.24178	0.0046039	0.0052646
53.34	0.24194	0.005122	0.0051433
53.37	0.24225	0.0049607	0.0048138
53.4	0.24257	0.0049232	0.005219
53.43	0.24272	0.0049063	0.0048951
53.46	0.24311	0.0052465	0.0049609
53.49	0.2433	0.0051965	0.004969
53.52	0.24356	0.0047561	0.0054711
53.55	0.24371	0.0048027	0.0049057
53.58	0.24389	0.0048797	0.0046869
53.61	0.24426	0.005449	0.0052251
53.64	0.24463	0.005078	0.0049959
53.67	0.24475	0.0049316	0.0053363
53.7	0.24511	0.0048413	0.0051112
53.73	0.24544	0.0050741	0.005441
53.76	0.24567	0.0051284	0.0057195
53.79	0.24589	0.0051211	0.0052522
53.82	0.24623	0.0053212	0.0049731
53.85	0.24646	0.0048168	0.00522
53.88	0.24673	0.0051931	0.0052263
53.91	0.24715	0.0049824	0.0058427
53.94	0.2473	0.0054314	0.0051834
53.97	0.24743	0.0051349	0.0054171
54	0.24765	0.0049752	0.005382
54.03	0.24787	0.0052288	0.0051166
54.06	0.24812	0.0052306	0.0055663
54.09	0.24844	0.0050563	0.0049989
54.12	0.24856	0.0048917	0.0056517
54.15	0.24898	0.0053705	0.0055251
54.18	0.24921	0.0052364	0.0057068
54.21	0.24947	0.0052518	0.0056789
54.24	0.24958	0.00535	0.0054638
54.27	0.24974	0.0049726	0.0058448
54.3	0.25011	0.0052266	0.0057642
54.33	0.25039	0.0055159	0.0058522
54.36	0.25053	0.0054902	0.0050578
54.39	0.25075	0.0057045	0.005609
54.42	0.25102	0.0050471	0.0056938
54.45	0.25127	0.005165	0.0055451
54.48	0.25152	0.0055349	0.0049738
54.51	0.25169	0.0056661	0.0055385
54.54	0.25216	0.0056424	0.0052225
54.57	0.25226	0.0055945	0.0058374
54.6	0.25249	0.0056956	0.0057719
54.63	0.25276	0.0058331	0.0055679
54.66	0.25313	0.0054926	0.0053038
54.69	0.25341	0.005557	0.0056385
54.72	0.25356	0.0054388	0.0058325
54.75	0.25379	0.0053779	0.005143
54.78	0.25411	0.005456	0.0051355
54.81	0.25426	0.0060599	0.0056477
54.84	0.25451	0.0053841	0.0050426
54.87	0.2547	0.006021	0.0055854
54.9	0.25493	0.005541	0.0058175
54.93	0.25525	0.0057846	0.0058273
54.96	0.25539	0.0052585	0.0056712
54.99	0.25569	0.0052228	0.0055885
55.02	0.25587	0.0054863	0.0055516
55.05	0.25607	0.0055747	0.0057635
55.08	0.25641	0.0051505	0.0054015
55.11	0.25667	0.0056029	0.0056948
55.14	0.2568	0.0054915	0.0055201
55.17	0.25708	0.0055332	0.0056559
55.2	0.25732	0.0055323	0.0059296
55.23	0.25765	0.0054843	0.0059138
55.26	0.25795	0.0050137	0.0056809
55.29	0.258	0.0056546	0.005557
55.32	0.25829	0.0059348	0.0056307
55.35	0.25867	0.0057432	0.0057878
55.38	0.25893	0.0055727	0.0056584
55.41	0.25915	0.0055599	0.0053722
55.44	0.25939	0.0055411	0.0059083
55.47	0.25956	0.0056373	0.0056072
55.5	0.25971	0.0053245	0.0052064
55.53	0.25988	0.0054252	0.0055054
55.56	0.26011	0.006067	0.005662
55.59	0.26029	0.0058583	0.005591
55.62	0.26059	0.00573	0.0050869
55.65	0.26072	0.0055106	0.005663
55.68	0.26092	0.0057193	0.005862
55.71	0.26121	0.0057648	0.0054029
55.74	0.26147	0.0055917	0.0061384
55.77	0.26154	0.0058301	0.0057649
55.8	0.26186	0.0061407	0.0056197
55.83	0.262	0.0056784	0.005703
55.86	0.26217	0.0055077	0.0057152
55.89	0.26249	0.0056043	0.0059602
55.92	0.26261	0.0055115	0.0056695
55.95	0.26269	0.0056085	0.005544
55.98	0.26303	0.0058092	0.0059613
56.01	0.26325	0.0052872	0.0057462
56.04	0.26356	0.0059739	0.0060058
56.07	0.26377	0.0056225	0.0062605
56.1	0.26399	0.0060047	0.0060453
56.13	0.26407	0.0052616	0.0059928
56.16	0.26436	0.005749	0.0062157
56.19	0.26458	0.0060815	0.0058163
56.22	0.26486	0.005841	0.0059914
56.25	0.26507	0.0061034	0.0058201
56.28	0.2652	0.0054859	0.0058778
56.31	0.26554	0.0057236	0.0059862
56.34	0.26581	0.0060351	0.0062577
56.37	0.26605	0.0053663	0.0058226
56.4	0.26636	0.0059705	0.0055774
56.43	0.26658	0.005711	0.0059132
56.46	0.26679	0.0062428	0.0053597
56.49	0.26707	0.0064457	0.005891
56.52	0.26733	0.0060874	0.0060116
56.55	0.26768	0.0061372	0.0058733
56.58	0.2679	0.0055646	0.0061705
56.61	0.26808	0.0060577	0.0058268
56.64	0.26825	0.0061681	0.0058566
56.67	0.26833	0.0056969	0.0058599
56.7	0.26871	0.0061787	0.0060318
56.73	0.26891	0.0063634	0.0063888
56.76	0.26928	0.005988	0.0061344
56.79	0.26958	0.0059056	0.0056929
56.82	0.26975	0.0054548	0.0062152
56.85	0.27006	0.0055519	0.0057324
56.88	0.27024	0.006017	0.0063728
56.91	0.27039	0.0057499	0.0060049
56.94	0.27078	0.0060957	0.0060598
56.97	0.27099	0.0058583	0.0059812
57	0.27117	0.0058756	0.0062395
57.03	0.27143	0.0059606	0.0060212
57.06	0.27166	0.0057532	0.0058515
57.09	0.27194	0.0061595	0.0057384
57.12	0.27214	0.0060103	0.0058394
57.15	0.27237	0.006007	0.0059687
57.18	0.27251	0.0064351	0.0062265
57.21	0.27282	0.0059383	0.0060475
57.24	0.27303	0.0058474	0.0060681
57.27	0.27335	0.0057388	0.0060455
57.3	0.27349	0.0060914	0.0061732
57.33	0.27389	0.005876	0.0060847
57.36	0.27418	0.0060659	0.0059923
57.39	0.27436	0.0062274	0.0061365
57.42	0.27451	0.0060597	0.0061257
57.45	0.27474	0.0062016	0.0062024
57.48	0.27509	0.0058497	0.0059726
57.51	0.27533	0.006113	0.0064419
57.54	0.27547	0.0064031	0.0063248
57.57	0.27577	0.0058206	0.0064041
57.6	0.27599	0.0060772	0.0061275
57.63	0.27628	0.0059326	0.0064109
57.66	0.27643	0.0055648	0.006606
57.69	0.27659	0.0067391	0.0063301
57.72	0.27673	0.0060898	0.005824
57.75	0.27707	0.0058841	0.0057795
57.78	0.27723	0.0056225	0.0064493
57.81	0.27759	0.0057153	0.00609
57.84	0.27788	0.0058848	0.0059022
57.87	0.27811	0.0064614	0.0059431
57.9	0.27838	0.006248	0.0063085
57.93	0.27869	0.0059346	0.0061727
57.96	0.27909	0.0061956	0.0058927
57.99	0.27939	0.0062336	0.0060394
58.02	0.27965	0.0060013	0.0057582
58.05	0.28001	0.0059921	0.0059931
58.08	0.28013	0.0056188	0.0063523
58.11	0.28035	0.0058165	0.0062858
58.14	0.28069	0.0063426	0.0062541
58.17	0.28107	0.0056607	0.005557
58.2	0.28124	0.0066639	0.0057348
58.23	0.28139	0.0061262	0.0057515
58.26	0.28161	0.0061879	0.0058677
58.29	0.28195	0.00596	0.0060264
58.32	0.28231	0.0060965	0.0060629
58.35	0.28253	0.0061896	0.0059792
58.38	0.28266	0.0057347	0.0063325
58.41	0.28315	0.0064235	0.00607
58.44	0.28334	0.0058979	0.005278
58.47	0.28354	0.0061642	0.0059873
58.5	0.28389	0.0061563	0.0059952
58.53	0.28404	0.0061659	0.0059665
58.56	0.28432	0.0059775	0.0062118
58.59	0.28452	0.0059457	0.0060258
58.62	0.28486	0.0059379	0.0064646
58.65	0.28521	0.0060414	0.0062373
58.68	0.28554	0.0064088	0.0055494
58.71	0.28584	0.0062759	0.0063562
58.74	0.28615	0.0064688	0.0059832
58.77	0.28641	0.006207	0.0061376
58.8	0.28673	0.006139	0.0066487
58.83	0.28718	0.0060563	0.0063457
58.86	0.2874	0.0060985	0.0058018
58.89	0.28763	0.0065007	0.0065986
58.92	0.28802	0.0062783	0.0065952
58.95	0.28845	0.0063092	0.006196
58.98	0.28878	0.0063237	0.0064973
59.01	0.2891	0.0065829	0.0062223
59.04	0.28953	0.0062415	0.006301
59.07	0.28972	0.0060579	0.0057178
59.1	0.29025	0.0066741	0.0059914
59.13	0.29061	0.0065163	0.006785
59.16	0.29068	0.0061326	0.0060338
59.19	0.29111	0.0064151	0.0064144
59.22	0.29147	0.0060935	0.0059724
59.25	0.2917	0.0062789	0.0064333
59.28	0.29192	0.0063085	0.0063157
59.31	0.29189	0.0065129	0.0062412
59.34	0.29214	0.0062978	0.005793
59.37	0.29254	0.0060831	0.0064178
59.4	0.29271	0.0062682	0.0061409
59.43	0.29293	0.0060275	0.0060716
59.46	0.29327	0.0061643	0.0068122
59.49	0.29326	0.0067278	0.0061781
59.52	0.29379	0.0065604	0.0061612
59.55	0.29385	0.0063163	0.0064315
59.58	0.2942	0.0066706	0.006147
59.61	0.29448	0.0063535	0.0061128
59.64	0.29474	0.0060865	0.0069921
59.67	0.29504	0.0062862	0.0061057
59.7	0.29518	0.0066192	0.0063892
59.73	0.29547	0.0057302	0.0068311
59.76	0.29581	0.0064682	0.006379
59.79	0.29605	0.0064413	0.0062627
59.82	0.29641	0.0059213	0.0061628
59.85	0.29675	0.0060468	0.0061157
59.88	0.29701	0.0065184	0.0065969
59.91	0.29721	0.0065146	0.0065597
59.94	0.29738	0.0065163	0.0064464
59.97	0.29781	0.0060594	0.006446
[truncated: 500 more rows]
