# Supplementary material for: Single nucleosome imaging reveals principles of transient multiscale chromatin reorganization triggered by histone ADP-ribosylation at DNA lesions
Source: Nat Commun. 2025 Jul 19;16:6652. doi: 10.1038/s41467-025-61834-7 (PMC12276361; doi:10.1038/s41467-025-61834-7)
Supplement: Supplementary file 6 — Source Data [file 41467_2025_61834_MOESM6_ESM.zip › DATA_ALL_FIGURES/Fig 1B/Mean_MSD_all_10min_farIR.csv]

deta t (sec)	MSD (um2)	MSD Standard Deviation bottom	MSD Standard Deviation top
0.03	0.0024943	9.5142e-05	0.00010086
0.06	0.0027354	9.8624e-05	0.00010981
0.09	0.0030485	0.00010324	0.0001088
0.12	0.0032175	0.00010918	0.00011589
0.15	0.0034021	0.00012566	0.00012191
0.18	0.0036477	0.00011426	0.00013344
0.21	0.0037443	0.00012057	0.00011681
0.24	0.0039103	0.00011907	0.00013197
0.27	0.0041011	0.00013129	0.00012907
0.3	0.0042315	0.0001321	0.00012203
0.33	0.0043803	0.0001276	0.00013544
0.36	0.0045278	0.00012884	0.00012748
0.39	0.0046124	0.00013583	0.00013092
0.42	0.0048375	0.00013683	0.00013894
0.45	0.0048906	0.00014578	0.00014235
0.48	0.0050625	0.00013875	0.00014874
0.51	0.0051625	0.00014151	0.0001458
0.54	0.0053069	0.00013389	0.00015915
0.57	0.0054585	0.00015402	0.0001483
0.6	0.0055837	0.00014753	0.00016263
0.63	0.0056696	0.00014273	0.00014809
0.66	0.0058166	0.00014303	0.00015665
0.69	0.0059738	0.00016516	0.00016674
0.72	0.0060198	0.00016498	0.00016259
0.75	0.0061392	0.00016596	0.00016359
0.78	0.0062626	0.00015146	0.00016354
0.81	0.0064175	0.00015554	0.00017605
0.84	0.0065201	0.00015944	0.00018148
0.87	0.0066282	0.00019064	0.00019023
0.9	0.0067331	0.00018068	0.00017932
0.93	0.0068616	0.00017298	0.00018072
0.96	0.006992	0.00019698	0.00018197
0.99	0.0070836	0.00017821	0.00019238
1.02	0.0072004	0.00018707	0.00019441
1.05	0.0073026	0.00019333	0.00019516
1.08	0.0073903	0.00021056	0.00020631
1.11	0.0074707	0.00019871	0.00020908
1.14	0.0075435	0.00020385	0.00019948
1.17	0.0076493	0.00020185	0.00020422
1.2	0.0077761	0.00019781	0.00020734
1.23	0.0078758	0.00020179	0.00020622
1.26	0.0079416	0.00022742	0.00023667
1.29	0.0080896	0.00021775	0.00024248
1.32	0.0081175	0.00022321	0.00019295
1.35	0.008276	0.00022521	0.00020347
1.38	0.0083777	0.00022614	0.00022995
1.41	0.0084262	0.0002249	0.00022808
1.44	0.0086329	0.00025635	0.00027595
1.47	0.0086765	0.00023344	0.00024607
1.5	0.0087572	0.00023589	0.00024012
1.53	0.0088168	0.00024998	0.00024048
1.56	0.0089253	0.00025143	0.00025009
1.59	0.009131	0.00023927	0.00025879
1.62	0.0091954	0.00023817	0.00025598
1.65	0.0092562	0.0002463	0.00026682
1.68	0.0094361	0.00025382	0.00026437
1.71	0.0095761	0.000295	0.00026332
1.74	0.0095944	0.00025651	0.00024166
1.77	0.0097011	0.00030567	0.00028886
1.8	0.009857	0.00027305	0.00028329
1.83	0.0099779	0.00027741	0.00027227
1.86	0.010026	0.00029793	0.00029736
1.89	0.010132	0.00028725	0.00029387
1.92	0.010253	0.00030259	0.00030865
1.95	0.010328	0.00031467	0.00029642
1.98	0.010423	0.00029879	0.00029876
2.01	0.010568	0.00027146	0.00030461
2.04	0.010694	0.00029487	0.00035099
2.07	0.010748	0.00030151	0.00031779
2.1	0.010861	0.00030581	0.00029541
2.13	0.010939	0.00033281	0.0003064
2.16	0.01106	0.00031605	0.00032354
2.19	0.011139	0.00030188	0.0003125
2.22	0.011258	0.00033203	0.00033431
2.25	0.011388	0.00030988	0.00033664
2.28	0.011456	0.00033124	0.00036388
2.31	0.011513	0.00033684	0.00032535
2.34	0.011626	0.00031791	0.00035368
2.37	0.011718	0.00033778	0.00032989
2.4	0.011754	0.00034269	0.00035273
2.43	0.011936	0.00034848	0.00036578
2.46	0.011991	0.00032584	0.00035687
2.49	0.012101	0.00033984	0.00034206
2.52	0.012225	0.0003458	0.00034865
2.55	0.012374	0.00035309	0.00036613
2.58	0.012378	0.00033403	0.00035491
2.61	0.012537	0.0003406	0.0003591
2.64	0.012633	0.00035047	0.00036047
2.67	0.012752	0.00035782	0.0003641
2.7	0.012891	0.00035643	0.00037446
2.73	0.012921	0.00039495	0.00039125
2.76	0.012999	0.0003691	0.00039404
2.79	0.013052	0.00035955	0.00036963
2.82	0.013109	0.00039053	0.00038969
2.85	0.013254	0.00036319	0.00038168
2.88	0.013352	0.00037609	0.00037135
2.91	0.01345	0.00040197	0.00039463
2.94	0.013508	0.00035429	0.00039328
2.97	0.013652	0.00038883	0.00040695
3	0.013696	0.00035014	0.00037694
3.03	0.01373	0.0003992	0.00040473
3.06	0.013822	0.00037954	0.00037768
3.09	0.013892	0.00037346	0.00039627
3.12	0.01396	0.00038951	0.0003755
3.15	0.014045	0.00038629	0.0003776
3.18	0.01419	0.00039223	0.00042
3.21	0.014187	0.00040002	0.00039688
3.24	0.014336	0.00037543	0.00041564
3.27	0.01437	0.0004103	0.00038965
3.3	0.014429	0.0003843	0.00038719
3.33	0.014499	0.00037878	0.00043684
3.36	0.014601	0.00039123	0.00040822
3.39	0.014659	0.00042133	0.00040082
3.42	0.01476	0.00037536	0.00041137
3.45	0.01475	0.00039857	0.000371
3.48	0.014905	0.00038642	0.00042638
3.51	0.015032	0.00039749	0.00040242
3.54	0.015057	0.00039418	0.00039695
3.57	0.015064	0.00039665	0.00040801
3.6	0.015117	0.00037717	0.0003976
3.63	0.015186	0.00038535	0.00039449
3.66	0.015274	0.00040282	0.00043007
3.69	0.015419	0.00042386	0.00042341
3.72	0.015479	0.00041019	0.00045674
3.75	0.015451	0.00038853	0.00041413
3.78	0.015597	0.00040547	0.00040785
3.81	0.01561	0.00039869	0.00039527
3.84	0.015711	0.00042329	0.00039781
3.87	0.015681	0.00037912	0.00033455
3.9	0.015678	0.00039765	0.00039613
3.93	0.015782	0.00038726	0.00040071
3.96	0.015802	0.00041295	0.00039006
3.99	0.015878	0.00041054	0.0004335
4.02	0.015912	0.00039606	0.0004481
4.05	0.015879	0.00040428	0.00043007
4.08	0.015962	0.00037619	0.00039048
4.11	0.016054	0.00040101	0.00038884
4.14	0.016037	0.00037734	0.00040686
4.17	0.016127	0.00037941	0.00040704
4.2	0.016108	0.00039928	0.00039505
4.23	0.016277	0.00042639	0.00045109
4.26	0.016328	0.00039462	0.00040114
4.29	0.016321	0.00039668	0.00039464
4.32	0.016342	0.00039261	0.000421
4.35	0.016304	0.00040491	0.00039713
4.38	0.016382	0.00043202	0.00041102
4.41	0.016429	0.00038309	0.0004449
4.44	0.016508	0.00043152	0.00040647
4.47	0.016523	0.00040731	0.00044331
4.5	0.016588	0.00040754	0.00045138
4.53	0.016625	0.00042652	0.00043117
4.56	0.016725	0.00041117	0.00043074
4.59	0.016733	0.00042892	0.00039062
4.62	0.016864	0.00043031	0.00040199
4.65	0.016902	0.00038746	0.00040702
4.68	0.016899	0.0004313	0.00044186
4.71	0.016955	0.00042192	0.00041044
4.74	0.017081	0.00041506	0.00043006
4.77	0.017097	0.00039055	0.0003871
4.8	0.017187	0.00040726	0.00043742
4.83	0.017179	0.00041883	0.00046383
4.86	0.017285	0.00042071	0.00043088
4.89	0.017368	0.00040349	0.00045036
4.92	0.017432	0.00043549	0.00044201
4.95	0.017437	0.00044176	0.00043754
4.98	0.017558	0.0004554	0.00044349
5.01	0.017578	0.00039443	0.00045475
5.04	0.017648	0.00040578	0.00044928
5.07	0.017637	0.00043456	0.00044973
5.1	0.017738	0.00044868	0.00046999
5.13	0.017718	0.0004295	0.00042324
5.16	0.017795	0.00041539	0.00043648
5.19	0.017845	0.00041076	0.00044641
5.22	0.01787	0.00046506	0.00045701
5.25	0.018002	0.00044234	0.0004171
5.28	0.017983	0.00041274	0.0004271
5.31	0.018016	0.00044749	0.00042457
5.34	0.018084	0.00041662	0.00043779
5.37	0.018156	0.00043254	0.00043552
5.4	0.018185	0.00042098	0.00045436
5.43	0.018309	0.00043597	0.00041639
5.46	0.018308	0.00044514	0.00048329
5.49	0.018283	0.00044906	0.00041033
5.52	0.018362	0.00047637	0.00046423
5.55	0.018437	0.00044841	0.00040522
5.58	0.018453	0.00043126	0.00045543
5.61	0.018516	0.00044469	0.00045025
5.64	0.01857	0.00040276	0.00050651
5.67	0.018645	0.00046977	0.00045922
5.7	0.018611	0.00040838	0.00044261
5.73	0.018714	0.0004567	0.0004417
5.76	0.018764	0.00043616	0.00044741
5.79	0.018795	0.00045179	0.00046072
5.82	0.018859	0.00046066	0.00044127
5.85	0.018939	0.00048064	0.00046374
5.88	0.018963	0.0004556	0.0004615
5.91	0.019006	0.00045961	0.00041276
5.94	0.019015	0.0004402	0.00049701
5.97	0.019043	0.00048051	0.00042939
6	0.019184	0.00042679	0.00047552
6.03	0.019167	0.00042722	0.00043607
6.06	0.019267	0.00047475	0.00045103
6.09	0.019408	0.00045068	0.00048155
6.12	0.019369	0.00045013	0.00045365
6.15	0.019437	0.00046458	0.00042813
6.18	0.019452	0.00047828	0.00049441
6.21	0.019585	0.00045161	0.00043234
6.24	0.019605	0.0004683	0.00046429
6.27	0.019666	0.0004714	0.00050653
6.3	0.019635	0.00045464	0.00047448
6.33	0.019794	0.00048943	0.00046932
6.36	0.019827	0.00047244	0.00048447
6.39	0.019883	0.00047002	0.00049199
6.42	0.019809	0.00047562	0.00050551
6.45	0.019878	0.0004706	0.0005121
6.48	0.019864	0.00050529	0.00045
6.51	0.019871	0.00045067	0.00050914
6.54	0.01996	0.00050727	0.00047811
6.57	0.020082	0.000517	0.00049075
6.6	0.020088	0.00048453	0.00046989
6.63	0.020123	0.00050919	0.00047277
6.66	0.020176	0.00048517	0.00048013
6.69	0.02028	0.0004629	0.0005214
6.72	0.02026	0.00050932	0.00048987
6.75	0.020378	0.0005102	0.00052412
6.78	0.02039	0.0005089	0.00053001
6.81	0.020478	0.00045824	0.00048874
6.84	0.020514	0.00050763	0.0004908
6.87	0.020531	0.00052906	0.00050949
6.9	0.020627	0.0004995	0.00049991
6.93	0.020682	0.00054645	0.00050065
6.96	0.020704	0.00050925	0.0004949
6.99	0.020672	0.00053514	0.00054331
7.02	0.020748	0.00051745	0.00053298
7.05	0.020809	0.00048809	0.00047159
7.08	0.020855	0.0004975	0.0005216
7.11	0.020826	0.00050951	0.0005241
7.14	0.020848	0.00050951	0.0005278
7.17	0.020898	0.00051178	0.00053395
7.2	0.020919	0.00053212	0.00053011
7.23	0.020843	0.00052878	0.00054309
7.26	0.020885	0.00056985	0.00049153
7.29	0.020834	0.00051478	0.00053775
7.32	0.020953	0.00051899	0.00049348
7.35	0.020855	0.00048849	0.00048009
7.38	0.020905	0.00051018	0.00055209
7.41	0.020903	0.0005068	0.00053545
7.44	0.020947	0.00050625	0.00052344
7.47	0.020937	0.00049657	0.00048023
7.5	0.020935	0.00055002	0.00052371
7.53	0.02095	0.00048339	0.00050417
7.56	0.020988	0.0005151	0.00054577
7.59	0.020994	0.00050131	0.00048707
7.62	0.021028	0.00051107	0.00048315
7.65	0.021111	0.00050005	0.00049246
7.68	0.021092	0.00048709	0.00052522
7.71	0.021036	0.00045133	0.00047758
7.74	0.021122	0.00049116	0.00050771
7.77	0.021162	0.00051627	0.00047799
7.8	0.021226	0.00049452	0.00049986
7.83	0.021274	0.00048184	0.00047312
7.86	0.021273	0.00048455	0.00049368
7.89	0.021269	0.00047442	0.00050341
7.92	0.02128	0.00053528	0.00048966
7.95	0.021297	0.00048705	0.00046686
7.98	0.021318	0.00048237	0.00053965
8.01	0.021326	0.00050519	0.00049065
8.04	0.021427	0.00048271	0.00054106
8.07	0.021442	0.00051717	0.00050474
8.1	0.021503	0.00048059	0.00050085
8.13	0.021518	0.00049181	0.00053516
8.16	0.021432	0.00049799	0.00048749
8.19	0.021551	0.00049785	0.00047527
8.22	0.021443	0.0004987	0.00054017
8.25	0.02161	0.00051458	0.00051996
8.28	0.021597	0.00048197	0.00052957
8.31	0.021556	0.00047273	0.00052564
8.34	0.021561	0.00056703	0.00049846
8.37	0.021643	0.00051258	0.00049651
8.4	0.021647	0.00047764	0.00051034
8.43	0.021733	0.00053614	0.00053184
8.46	0.021832	0.00048072	0.00053904
8.49	0.021768	0.00053031	0.0004981
8.52	0.021716	0.00048646	0.00051043
8.55	0.021877	0.00046929	0.00054119
8.58	0.021926	0.00053712	0.00050035
8.61	0.021938	0.00052684	0.00051019
8.64	0.02185	0.00050519	0.0005086
8.67	0.021938	0.00050734	0.00050659
8.7	0.021939	0.00048293	0.00052687
8.73	0.022022	0.00051905	0.00050386
8.76	0.022045	0.00047333	0.000512
8.79	0.022138	0.00052513	0.00049737
8.82	0.022178	0.00051357	0.00051785
8.85	0.022236	0.00051194	0.00051895
8.88	0.02223	0.00054144	0.00053599
8.91	0.022356	0.00052502	0.00054311
8.94	0.022364	0.00048824	0.00054543
8.97	0.022338	0.00050907	0.00053106
9	0.022437	0.00052197	0.00049028
9.03	0.022356	0.00049037	0.00054139
9.06	0.022478	0.00051815	0.00055879
9.09	0.022457	0.00053606	0.00052132
9.12	0.02244	0.00049376	0.00051442
9.15	0.022436	0.00051879	0.00053877
9.18	0.022638	0.00053362	0.00050554
9.21	0.022619	0.00056294	0.00046266
9.24	0.022648	0.00054787	0.00053841
9.27	0.022661	0.00058967	0.00054681
9.3	0.022728	0.000556	0.00052308
9.33	0.022733	0.00053317	0.00051454
9.36	0.022697	0.00049984	0.00054142
9.39	0.022776	0.00048629	0.00055313
9.42	0.022847	0.00054182	0.00056196
9.45	0.022908	0.00054926	0.00052427
9.48	0.022905	0.00054159	0.0005503
9.51	0.022912	0.00051453	0.00054135
9.54	0.023012	0.00050961	0.00051292
9.57	0.022977	0.00053228	0.00053734
9.6	0.023035	0.00056937	0.00054505
9.63	0.023106	0.00052338	0.00051553
9.66	0.02305	0.00055818	0.00053404
9.69	0.023099	0.0005555	0.00055692
9.72	0.023209	0.00051104	0.00053854
9.75	0.023187	0.00054825	0.0005301
9.78	0.023139	0.0005276	0.00054262
9.81	0.023248	0.00053476	0.00051593
9.84	0.023256	0.00058978	0.00051273
9.87	0.023348	0.00055024	0.00051668
9.9	0.023339	0.00051601	0.00052727
9.93	0.023385	0.00056428	0.00055518
9.96	0.023348	0.0005422	0.00055856
9.99	0.023393	0.0005258	0.00057588
10.02	0.023477	0.00056339	0.00055467
10.05	0.023576	0.0005047	0.00052081
10.08	0.023671	0.00055158	0.00057332
10.11	0.023735	0.00055522	0.00053814
10.14	0.023784	0.00054502	0.00052342
10.17	0.023814	0.00055483	0.00053732
10.2	0.023851	0.00056458	0.00054061
10.23	0.023898	0.00053093	0.00056296
10.26	0.023972	0.00057241	0.00058644
10.29	0.024013	0.00051881	0.00054687
10.32	0.024125	0.00055544	0.00056437
10.35	0.024116	0.00051405	0.00051993
10.38	0.024204	0.00056425	0.00053865
10.41	0.024277	0.0005932	0.00055417
10.44	0.024335	0.00058087	0.00053375
10.47	0.02437	0.00056356	0.0005556
10.5	0.024415	0.00056278	0.00054286
10.53	0.024418	0.00057782	0.00051724
10.56	0.02458	0.00051583	0.00055185
10.59	0.024554	0.00054312	0.00055255
10.62	0.024584	0.00054183	0.00056646
10.65	0.02469	0.0005442	0.00060391
10.68	0.024774	0.00057779	0.0005229
10.71	0.024827	0.00056444	0.00059295
10.74	0.024899	0.00053292	0.00054339
10.77	0.024955	0.00055907	0.00057972
10.8	0.025021	0.00058521	0.00059884
10.83	0.025123	0.00060533	0.00055646
10.86	0.025144	0.00054915	0.00054525
10.89	0.025145	0.00056741	0.00060273
10.92	0.025288	0.00061516	0.00055944
10.95	0.025272	0.00057378	0.00058539
10.98	0.025419	0.0005864	0.00058143
11.01	0.025513	0.00061287	0.00060592
11.04	0.025605	0.00058198	0.00062817
11.07	0.025674	0.00055993	0.00060952
11.1	0.025803	0.00063032	0.00055848
11.13	0.025825	0.00063607	0.00060652
11.16	0.025929	0.00062049	0.0006017
11.19	0.026017	0.00059223	0.00058331
11.22	0.026136	0.00057744	0.00061554
11.25	0.026145	0.00060093	0.00060994
11.28	0.026336	0.00059574	0.00060468
11.31	0.026347	0.00061826	0.00064207
11.34	0.026378	0.00062588	0.00060414
11.37	0.026494	0.00058134	0.0005817
11.4	0.026482	0.00061265	0.00065624
11.43	0.026575	0.00060864	0.00063249
11.46	0.026663	0.00062443	0.00063032
11.49	0.026653	0.00059579	0.00060922
11.52	0.026701	0.00061045	0.00063248
11.55	0.026789	0.00062578	0.00062419
11.58	0.026879	0.00062787	0.00060323
11.61	0.026856	0.00059377	0.00064117
11.64	0.026944	0.00062695	0.00061684
11.67	0.027051	0.00064871	0.00063405
11.7	0.027252	0.00063302	0.00065921
11.73	0.02725	0.00062343	0.00069444
11.76	0.027247	0.00060296	0.00066557
11.79	0.027422	0.00064769	0.00062708
11.82	0.027374	0.00062085	0.00062479
11.85	0.027499	0.00063901	0.0006428
11.88	0.027548	0.00060629	0.0006587
11.91	0.027571	0.00060985	0.00063279
11.94	0.027643	0.00066825	0.00064207
11.97	0.02776	0.00061934	0.00059371
12	0.027933	0.00066628	0.0006168
12.03	0.027902	0.00068062	0.00067672
12.06	0.027917	0.00062334	0.00062963
12.09	0.028	0.0006623	0.00061754
12.12	0.028083	0.00063534	0.00063658
12.15	0.028103	0.00059713	0.00063906
12.18	0.028206	0.00067739	0.00067345
12.21	0.028246	0.00064917	0.00062029
12.24	0.028332	0.00068288	0.0006556
12.27	0.02838	0.00071232	0.00065924
12.3	0.028515	0.00064655	0.00064025
12.33	0.028553	0.00065398	0.00065346
12.36	0.028648	0.00062435	0.0007087
12.39	0.028683	0.00063021	0.00072046
12.42	0.028751	0.00067023	0.00071176
12.45	0.028791	0.00065467	0.00064108
12.48	0.028897	0.00067676	0.00066358
12.51	0.028863	0.00063295	0.00067087
12.54	0.029025	0.00064879	0.00073096
12.57	0.029025	0.0007006	0.00069263
12.6	0.029039	0.000682	0.00061333
12.63	0.02917	0.00064984	0.00064369
12.66	0.029274	0.0006543	0.00071868
12.69	0.02926	0.00064568	0.00062369
12.72	0.029349	0.00066338	0.00068178
12.75	0.029473	0.00067676	0.0006464
12.78	0.029535	0.00069669	0.00068131
12.81	0.029613	0.00070593	0.00068499
12.84	0.029688	0.00065553	0.00064298
12.87	0.029706	0.00064295	0.00064413
12.9	0.02982	0.0006375	0.00069525
12.93	0.02996	0.00069866	0.00068956
12.96	0.029961	0.00069414	0.00065436
12.99	0.029966	0.00070824	0.00065623
13.02	0.030105	0.00064945	0.00064627
13.05	0.030117	0.00063329	0.0006571
13.08	0.03019	0.00067604	0.00067144
13.11	0.030302	0.00063908	0.00068762
13.14	0.03042	0.00065171	0.00067591
13.17	0.030443	0.00065419	0.00067083
13.2	0.030547	0.0006894	0.00068237
13.23	0.030568	0.00069096	0.00068965
13.26	0.030702	0.00069599	0.0007323
13.29	0.030652	0.00062405	0.00069519
13.32	0.030676	0.00067717	0.00071927
13.35	0.030818	0.00064632	0.00070638
13.38	0.030953	0.00067326	0.00067435
13.41	0.03077	0.0006671	0.00065816
13.44	0.030966	0.00065835	0.00066046
13.47	0.031108	0.00070119	0.00072232
13.5	0.031075	0.00070076	0.00065663
13.53	0.031232	0.00069701	0.00063697
13.56	0.031341	0.00064555	0.00065143
13.59	0.031374	0.0006622	0.00063796
13.62	0.031345	0.00061263	0.00075179
13.65	0.031552	0.00068953	0.00069114
13.68	0.031595	0.00065417	0.00070869
13.71	0.031475	0.00067588	0.00065279
13.74	0.0317	0.00071695	0.0006542
13.77	0.031898	0.00070497	0.00066557
13.8	0.031826	0.00068702	0.00071117
13.83	0.031871	0.00066074	0.00072672
13.86	0.031903	0.00075991	0.00066418
13.89	0.03201	0.00069742	0.00073077
13.92	0.032119	0.0006643	0.00070453
13.95	0.032245	0.00068235	0.00071645
13.98	0.032272	0.00065834	0.00072013
14.01	0.032277	0.00066984	0.00072001
14.04	0.032324	0.00067662	0.00068305
14.07	0.03257	0.00078251	0.00073227
14.1	0.032482	0.00069375	0.00072138
14.13	0.032655	0.00066452	0.00073181
14.16	0.032591	0.00070135	0.00071456
14.19	0.032803	0.00066304	0.0007082
14.22	0.032852	0.00067827	0.0007041
14.25	0.032815	0.00071307	0.00069383
14.28	0.033055	0.00070683	0.00069732
14.31	0.03314	0.00071633	0.0007209
14.34	0.033102	0.00066976	0.0007705
14.37	0.033286	0.00068572	0.00066913
14.4	0.033303	0.00076549	0.00075797
14.43	0.033409	0.0007793	0.0007405
14.46	0.033549	0.00074364	0.00078309
14.49	0.033638	0.00079631	0.00069681
14.52	0.033825	0.00077037	0.00073321
14.55	0.03387	0.00073234	0.00070177
14.58	0.033886	0.00069126	0.00070878
14.61	0.034028	0.00076071	0.00074423
14.64	0.034056	0.00075477	0.00072092
14.67	0.034098	0.00076532	0.00075213
14.7	0.034223	0.00075874	0.00069445
14.73	0.034327	0.00082528	0.00073732
14.76	0.034394	0.0007001	0.00075218
14.79	0.034437	0.00072035	0.00077848
14.82	0.034534	0.00075034	0.0008314
14.85	0.034449	0.0007292	0.00073075
14.88	0.034598	0.00072348	0.00077428
14.91	0.034676	0.00076167	0.00075123
14.94	0.03471	0.00074031	0.00073722
14.97	0.03469	0.00075394	0.00076676
15	0.034842	0.00076656	0.00071927
15.03	0.034802	0.00073988	0.00074979
15.06	0.034825	0.00076209	0.00073752
15.09	0.034933	0.00081454	0.00079425
15.12	0.034932	0.00072064	0.00077278
15.15	0.034916	0.00079665	0.00073266
15.18	0.034948	0.000746	0.00080097
15.21	0.035072	0.00072563	0.00082741
15.24	0.034969	0.00072037	0.00072938
15.27	0.035108	0.00076159	0.00081971
15.3	0.035152	0.00081437	0.00078711
15.33	0.035301	0.00072044	0.00077063
15.36	0.035421	0.00079722	0.00076763
15.39	0.035368	0.00075628	0.00078838
15.42	0.035507	0.00077468	0.00076475
15.45	0.035488	0.00076003	0.00079868
15.48	0.035559	0.00072182	0.00072071
15.51	0.035581	0.00075669	0.00085882
15.54	0.035537	0.0007558	0.00072513
15.57	0.035671	0.0007901	0.00077158
15.6	0.035597	0.0007597	0.00073455
15.63	0.035749	0.00079083	0.00077337
15.66	0.035816	0.00079871	0.00076566
15.69	0.035912	0.00074081	0.00078509
15.72	0.035851	0.0008117	0.00074169
15.75	0.03604	0.0007769	0.00079228
15.78	0.036027	0.00081263	0.00075745
15.81	0.036039	0.00077542	0.00079855
15.84	0.036083	0.00082349	0.00077436
15.87	0.036073	0.00075223	0.00078338
15.9	0.035948	0.00070758	0.00076328
15.93	0.036094	0.00075371	0.00074967
15.96	0.036243	0.000797	0.00075198
15.99	0.036192	0.00076861	0.00075066
16.02	0.036268	0.00077593	0.00077467
16.05	0.036304	0.00079989	0.00082258
16.08	0.036325	0.0007615	0.00080622
16.11	0.036351	0.00071096	0.00074684
16.14	0.036372	0.00075611	0.00078172
16.17	0.036501	0.00079476	0.00078475
16.2	0.036549	0.0007839	0.00083546
16.23	0.03648	0.00073357	0.00077678
16.26	0.036668	0.00078476	0.00077272
16.29	0.036777	0.00077965	0.00078149
16.32	0.036718	0.00072696	0.00077532
16.35	0.036742	0.00083956	0.0008662
16.38	0.036844	0.00075247	0.00081182
16.41	0.036908	0.00082077	0.0007531
16.44	0.036936	0.00083381	0.00075788
16.47	0.037015	0.00076887	0.00081458
16.5	0.037074	0.00082343	0.00077765
16.53	0.03719	0.00083018	0.00081733
16.56	0.037204	0.00083756	0.00085307
16.59	0.037227	0.00082549	0.00079775
16.62	0.037286	0.0007561	0.00079533
16.65	0.03731	0.00075062	0.00078401
16.68	0.037435	0.00080029	0.00077317
16.71	0.037416	0.00078671	0.00086074
16.74	0.037558	0.00083714	0.0008042
16.77	0.037531	0.00075423	0.00085961
16.8	0.0376	0.00078397	0.00080941
16.83	0.037703	0.00085463	0.00081933
16.86	0.037834	0.00080816	0.00080175
16.89	0.037884	0.00080268	0.00078841
16.92	0.037956	0.00081193	0.00087717
16.95	0.03791	0.00081902	0.00079713
16.98	0.037983	0.00078693	0.00079062
17.01	0.038031	0.00080117	0.00083571
17.04	0.038041	0.00078615	0.00086308
17.07	0.038099	0.00081166	0.00079436
17.1	0.038178	0.00082781	0.00085247
17.13	0.038085	0.00084299	0.00094178
17.16	0.038181	0.00078962	0.0007712
17.19	0.038172	0.00080736	0.00079024
17.22	0.038233	0.00082046	0.00080877
17.25	0.03834	0.00080035	0.00081382
17.28	0.038315	0.00076287	0.00080732
17.31	0.038478	0.00078419	0.00082151
17.34	0.038435	0.00076764	0.00079802
17.37	0.038574	0.00084683	0.00084614
17.4	0.038637	0.00084793	0.00086907
17.43	0.038742	0.00078554	0.0008042
17.46	0.038566	0.0008043	0.00085709
17.49	0.038742	0.00082522	0.00086833
17.52	0.03875	0.00076061	0.00084
17.55	0.038869	0.00080165	0.00079287
17.58	0.038991	0.00079265	0.00081214
17.61	0.03892	0.0008578	0.00082766
17.64	0.039011	0.00078892	0.00087684
17.67	0.039088	0.00082368	0.00088924
17.7	0.039171	0.00079723	0.00080338
17.73	0.039207	0.00082547	0.00082007
17.76	0.039152	0.00082862	0.00086342
17.79	0.039255	0.00081585	0.00076868
17.82	0.039392	0.00081408	0.00080361
17.85	0.039494	0.00086455	0.00083365
17.88	0.039511	0.00082638	0.00075834
17.91	0.039463	0.00079221	0.0007661
17.94	0.039553	0.0008571	0.00081431
17.97	0.039541	0.00083958	0.00083125
18	0.039702	0.00079	0.00077392
18.03	0.039795	0.0009146	0.00085344
18.06	0.039825	0.00081544	0.00087281
18.09	0.039865	0.00091846	0.00078707
18.12	0.039981	0.00082348	0.00087151
18.15	0.039902	0.00079968	0.00085879
18.18	0.040017	0.00089396	0.00091065
18.21	0.040089	0.00081125	0.00086402
18.24	0.040038	0.00084698	0.00086004
18.27	0.040249	0.00079665	0.00086138
18.3	0.040094	0.00088213	0.00087103
18.33	0.040252	0.00081022	0.00083454
18.36	0.040422	0.00085614	0.00081158
18.39	0.04042	0.00083349	0.00085108
18.42	0.040494	0.0009017	0.00087005
18.45	0.040532	0.00082764	0.0008379
18.48	0.040609	0.00087627	0.00087576
18.51	0.040693	0.00082953	0.00088359
18.54	0.040625	0.00085262	0.00088455
18.57	0.040715	0.00081427	0.00084203
18.6	0.040804	0.00085334	0.0008739
18.63	0.040775	0.00083224	0.00082293
18.66	0.04097	0.00087702	0.00088117
18.69	0.040898	0.0008617	0.00083348
18.72	0.04095	0.00093861	0.00089297
18.75	0.040914	0.00087453	0.00092574
18.78	0.040999	0.00092742	0.00085361
18.81	0.041058	0.0008993	0.00090092
18.84	0.041052	0.00096036	0.00087855
18.87	0.041066	0.00083609	0.00086172
18.9	0.041112	0.00084533	0.0008683
18.93	0.04104	0.00091413	0.00091258
18.96	0.041213	0.00086911	0.00094638
18.99	0.041339	0.00081245	0.00087382
19.02	0.04127	0.00088382	0.00086417
19.05	0.04132	0.0008236	0.00090091
19.08	0.04141	0.00090061	0.00087107
19.11	0.041461	0.00086427	0.00088069
19.14	0.041554	0.0008734	0.00092439
19.17	0.041613	0.00088175	0.00085074
19.2	0.041607	0.00088859	0.00092814
19.23	0.041672	0.00079077	0.00086625
19.26	0.041488	0.0008729	0.00086908
19.29	0.041665	0.00091003	0.00086488
19.32	0.041664	0.00095137	0.00084944
19.35	0.041652	0.00090747	0.00085435
19.38	0.041652	0.0007973	0.00084295
19.41	0.041745	0.00085472	0.0008806
19.44	0.041876	0.00086099	0.00085463
19.47	0.041807	0.000892	0.00081325
19.5	0.041698	0.00093562	0.0009397
19.53	0.04188	0.00092115	0.00083323
19.56	0.041964	0.00085745	0.00093051
19.59	0.042035	0.00084964	0.0008599
19.62	0.041952	0.00088906	0.00088766
19.65	0.042089	0.00088687	0.00083585
19.68	0.042093	0.00085723	0.0009219
19.71	0.041999	0.00093613	0.00090684
19.74	0.042114	0.00087348	0.0008954
19.77	0.04219	0.00086548	0.00088588
19.8	0.04224	0.0009005	0.00088573
19.83	0.042215	0.00093883	0.0009254
19.86	0.042245	0.00092442	0.00089591
19.89	0.042299	0.00092512	0.00087933
19.92	0.042316	0.00087246	0.00090456
19.95	0.042372	0.00090137	0.00077819
19.98	0.042372	0.00091954	0.00093004
20.01	0.042358	0.00085679	0.00094094
20.04	0.042475	0.00089852	0.00092494
20.07	0.042451	0.00095835	0.00092116
20.1	0.042562	0.00089704	0.0008521
20.13	0.042666	0.00089531	0.00087879
20.16	0.042711	0.00091935	0.00094588
20.19	0.042606	0.0009257	0.0009692
20.22	0.042757	0.00089607	0.00087532
20.25	0.042745	0.00089612	0.00093879
20.28	0.042689	0.00086509	0.00090174
20.31	0.042696	0.00094505	0.00088029
20.34	0.042776	0.00090114	0.00096484
20.37	0.042836	0.00089756	0.00091588
20.4	0.042879	0.00092247	0.00090387
20.43	0.042897	0.00089442	0.0010206
20.46	0.042802	0.00091031	0.00090026
20.49	0.042936	0.00091807	0.00086562
20.52	0.042963	0.00082758	0.0009199
20.55	0.043032	0.00082474	0.00097692
20.58	0.043058	0.00089964	0.00092593
20.61	0.043109	0.00095608	0.00096057
20.64	0.043143	0.00089424	0.0009094
20.67	0.04322	0.0009566	0.00095303
20.7	0.043345	0.00091293	0.0010231
20.73	0.043334	0.00099459	0.00089126
20.76	0.043286	0.00092338	0.00092757
20.79	0.043282	0.00097525	0.00094884
20.82	0.043284	0.00088421	0.00091788
20.85	0.043453	0.00099786	0.00095382
20.88	0.043402	0.00098436	0.00093378
20.91	0.04346	0.00089795	0.0009901
20.94	0.043568	0.00082686	0.00091428
20.97	0.043559	0.000962	0.00093914
21	0.043604	0.00093134	0.0009525
21.03	0.043663	0.00093033	0.00095847
21.06	0.043701	0.00088318	0.00095789
21.09	0.043803	0.00094923	0.00095219
21.12	0.043682	0.0010056	0.00091946
21.15	0.043714	0.00093031	0.0010025
21.18	0.043771	0.00092288	0.0010002
21.21	0.04379	0.00099219	0.00096867
21.24	0.04388	0.0009859	0.00093423
21.27	0.043814	0.00099107	0.0010046
21.3	0.043842	0.00098552	0.00089808
21.33	0.043926	0.00090224	0.00089868
21.36	0.043968	0.00093423	0.00094943
21.39	0.043939	0.00094502	0.00094665
21.42	0.044028	0.0009984	0.00099229
21.45	0.044099	0.0010164	0.0010346
21.48	0.044055	0.0009087	0.0010091
21.51	0.044025	0.0010144	0.00097369
21.54	0.044007	0.00099148	0.0010666
21.57	0.044071	0.00097118	0.00097641
21.6	0.044021	0.00099056	0.00096035
21.63	0.044132	0.00097107	0.00095359
21.66	0.044196	0.00092565	0.00099121
21.69	0.04422	0.0010304	0.00098157
21.72	0.044202	0.00096157	0.00095831
21.75	0.044295	0.00091952	0.00096851
21.78	0.04424	0.00096975	0.0010637
21.81	0.044279	0.00088281	0.00091643
21.84	0.04443	0.00099003	0.0010196
21.87	0.044345	0.00095354	0.00089119
21.9	0.04445	0.00098977	0.00093199
21.93	0.044505	0.0008843	0.00096346
21.96	0.044504	0.00093396	0.00097124
21.99	0.044536	0.0008825	0.0010063
22.02	0.044606	0.001012	0.00095453
22.05	0.044664	0.00095362	0.0009653
22.08	0.04474	0.0010294	0.00095354
22.11	0.044792	0.0010216	0.00098562
22.14	0.044756	0.0010076	0.00099642
22.17	0.04486	0.00092391	0.0010945
22.2	0.044911	0.00092694	0.0009764
22.23	0.044989	0.00098294	0.0010183
22.26	0.045071	0.0009513	0.0010327
22.29	0.04506	0.00093254	0.00095917
22.32	0.045172	0.00097529	0.00102
22.35	0.045279	0.0010103	0.00098673
22.38	0.045004	0.0010498	0.0010257
22.41	0.045431	0.00096598	0.0010024
22.44	0.045416	0.0009915	0.00099376
22.47	0.045428	0.00093039	0.0010051
22.5	0.045533	0.0010125	0.0010219
22.53	0.045642	0.0010088	0.0010821
22.56	0.045599	0.00091695	0.00094711
22.59	0.045646	0.0010544	0.0010131
22.62	0.045664	0.0010246	0.0010718
22.65	0.04557	0.0010488	0.00091702
22.68	0.045812	0.001031	0.0010633
22.71	0.045902	0.0010082	0.0010902
22.74	0.045892	0.00096495	0.0010345
22.77	0.045956	0.0010793	0.0010075
22.8	0.045962	0.0010253	0.0010221
22.83	0.046067	0.00098941	0.00097913
22.86	0.046077	0.0010189	0.0010939
22.89	0.046308	0.0010708	0.00098945
22.92	0.046323	0.00099273	0.00099941
22.95	0.046283	0.001004	0.0010153
22.98	0.046304	0.0011	0.0010403
23.01	0.046535	0.0010656	0.0010451
23.04	0.046458	0.0010117	0.001013
23.07	0.046238	0.00096619	0.0011394
23.1	0.046465	0.0010256	0.0010375
23.13	0.046592	0.0010973	0.0010312
23.16	0.046693	0.00095273	0.0011186
23.19	0.046551	0.0010473	0.0010102
23.22	0.046645	0.0010847	0.0010525
23.25	0.046638	0.0010892	0.0010786
23.28	0.046712	0.0011091	0.0010918
23.31	0.046842	0.0010056	0.0010846
23.34	0.046909	0.0010893	0.0010751
23.37	0.046861	0.001024	0.0010576
23.4	0.046979	0.0010304	0.0011237
23.43	0.047114	0.0010866	0.00111
23.46	0.047126	0.001062	0.0011231
23.49	0.047385	0.0010954	0.0011
23.52	0.047336	0.0011055	0.0011419
23.55	0.047483	0.0010976	0.0011533
23.58	0.047469	0.0011333	0.0011298
23.61	0.04764	0.0011345	0.0010171
23.64	0.047809	0.0010037	0.0011158
23.67	0.04793	0.0011577	0.0010935
23.7	0.047933	0.0010629	0.0011798
23.73	0.04802	0.0010835	0.0010729
23.76	0.048023	0.0010014	0.0010917
23.79	0.048166	0.0011479	0.0011413
23.82	0.048359	0.0011708	0.0010783
23.85	0.048404	0.0010544	0.0010566
23.88	0.048464	0.0010753	0.0010841
23.91	0.048445	0.0011753	0.0010807
23.94	0.048527	0.0010872	0.0011086
23.97	0.048726	0.0011468	0.0012133
24	0.04879	0.0011075	0.0010186
24.03	0.049011	0.0011545	0.0011855
24.06	0.048896	0.0011232	0.0012408
24.09	0.049084	0.0011429	0.0012547
24.12	0.049193	0.0011126	0.0011022
24.15	0.049234	0.0010936	0.0011685
24.18	0.049309	0.0011737	0.0011952
24.21	0.049425	0.0011777	0.0011678
24.24	0.049307	0.0011496	0.001272
24.27	0.049464	0.0011208	0.0012194
24.3	0.049677	0.0011782	0.0011707
24.33	0.049528	0.0012111	0.0011652
24.36	0.049737	0.0011733	0.0011684
24.39	0.04971	0.0011766	0.0011457
24.42	0.049869	0.0011712	0.0012248
24.45	0.049994	0.0012227	0.0011843
24.48	0.050023	0.001188	0.0011655
24.51	0.050079	0.0012068	0.0012029
24.54	0.050152	0.0011488	0.0011753
24.57	0.050067	0.0012294	0.001212
24.6	0.050245	0.0011915	0.0012332
24.63	0.050319	0.0011705	0.0011581
24.66	0.050396	0.0012277	0.0011815
24.69	0.050384	0.0011421	0.0011344
24.72	0.050634	0.0011645	0.0011801
24.75	0.05061	0.0012428	0.0011951
24.78	0.050737	0.001113	0.0012849
24.81	0.050795	0.0011802	0.0011942
24.84	0.05094	0.0012261	0.0012081
24.87	0.051112	0.001335	0.0012733
24.9	0.051038	0.0011227	0.0011654
24.93	0.051317	0.0011564	0.0012534
24.96	0.051337	0.0011628	0.0011521
24.99	0.05148	0.001198	0.0012685
25.02	0.051497	0.0011383	0.0011665
25.05	0.051509	0.0012016	0.0012325
25.08	0.051649	0.001229	0.0012098
25.11	0.051705	0.0012585	0.001272
25.14	0.051736	0.0012962	0.0012104
25.17	0.051927	0.0012928	0.00117
25.2	0.051972	0.0012606	0.0012949
25.23	0.052015	0.0012304	0.0011985
25.26	0.052172	0.0011979	0.0013128
25.29	0.052102	0.0013173	0.0011943
25.32	0.052253	0.0011494	0.0012752
25.35	0.052311	0.0013124	0.0012086
25.38	0.052435	0.0012521	0.0013397
25.41	0.052311	0.0012539	0.0012584
25.44	0.052348	0.0013131	0.0012523
25.47	0.05243	0.0011691	0.0012336
25.5	0.052483	0.0012837	0.0013138
25.53	0.052475	0.0012154	0.0013111
25.56	0.052669	0.0012955	0.0013152
25.59	0.052692	0.0012354	0.0012659
25.62	0.052817	0.00125	0.0013227
25.65	0.052723	0.0012696	0.0013329
25.68	0.05285	0.0013237	0.0013925
25.71	0.052943	0.0012699	0.0013604
25.74	0.052824	0.0012864	0.001249
25.77	0.053055	0.001294	0.001297
25.8	0.05303	0.0012727	0.0012479
25.83	0.053134	0.0012581	0.0013389
25.86	0.053134	0.0013132	0.0012454
25.89	0.053256	0.0013351	0.0012138
25.92	0.053292	0.0013291	0.0013003
25.95	0.053341	0.001248	0.0013064
25.98	0.053354	0.0012598	0.0011753
26.01	0.053445	0.0012493	0.0014055
26.04	0.05349	0.0013422	0.0012951
26.07	0.053504	0.0012497	0.0013189
26.1	0.053642	0.0013213	0.001309
26.13	0.053535	0.0013681	0.0013656
26.16	0.053758	0.0013054	0.0011884
26.19	0.053612	0.0013612	0.0012419
26.22	0.05384	0.0013118	0.0012055
26.25	0.053658	0.0012686	0.00127
26.28	0.053813	0.0012459	0.0013181
26.31	0.053968	0.001387	0.0012255
26.34	0.054001	0.0013085	0.00139
26.37	0.054012	0.001287	0.0013451
26.4	0.054062	0.0012998	0.001289
26.43	0.054207	0.0012093	0.0013887
26.46	0.054094	0.0012128	0.0012694
26.49	0.054265	0.0012427	0.0012456
26.52	0.054258	0.0013796	0.0013012
26.55	0.054444	0.0013387	0.0014575
26.58	0.054459	0.0013647	0.0012623
26.61	0.054432	0.0013905	0.0013257
26.64	0.054632	0.0012044	0.0013854
26.67	0.054714	0.0013659	0.0013554
26.7	0.05468	0.0012652	0.0013487
26.73	0.054736	0.0013729	0.0012382
26.76	0.054658	0.0013633	0.0013542
26.79	0.054737	0.0012592	0.0012938
26.82	0.05476	0.00139	0.0013065
26.85	0.054849	0.0014187	0.0012742
26.88	0.054751	0.0013565	0.0012587
26.91	0.054911	0.0012494	0.0013457
26.94	0.054913	0.0013735	0.0012421
26.97	0.054986	0.0013612	0.0012635
27	0.055191	0.0013459	0.0013968
27.03	0.055228	0.0013127	0.0013311
27.06	0.055205	0.0013284	0.0013618
27.09	0.055296	0.0014119	0.0012982
27.12	0.055246	0.0012866	0.001283
27.15	0.055315	0.001237	0.0014235
27.18	0.05546	0.0013762	0.0013107
27.21	0.055466	0.0012679	0.0013741
27.24	0.055601	0.0012841	0.0013864
27.27	0.055337	0.0013109	0.0012603
27.3	0.055521	0.0014692	0.0013916
27.33	0.055465	0.0013411	0.0013803
27.36	0.055598	0.0013241	0.0012899
27.39	0.055619	0.0013522	0.0013155
27.42	0.055549	0.0013867	0.0012945
27.45	0.055714	0.0013771	0.0013814
27.48	0.055676	0.0013442	0.0012589
27.51	0.055771	0.0013791	0.0012406
27.54	0.055847	0.0013701	0.0012893
27.57	0.055692	0.0013517	0.0013311
27.6	0.055837	0.0011881	0.0013361
27.63	0.055941	0.0013034	0.0013578
27.66	0.055944	0.0013427	0.0014133
27.69	0.055916	0.0014289	0.0014519
27.72	0.055834	0.0013668	0.001355
27.75	0.056007	0.0013701	0.001243
27.78	0.056154	0.0013111	0.0013357
27.81	0.056232	0.0013392	0.0013794
27.84	0.056208	0.0012665	0.0012636
27.87	0.05634	0.0013001	0.0013125
27.9	0.056359	0.0013217	0.0013408
27.93	0.056462	0.0013546	0.0013999
27.96	0.056548	0.0013459	0.0014331
27.99	0.056555	0.001316	0.0013248
28.02	0.056547	0.0013325	0.0014292
28.05	0.056607	0.0012974	0.0011953
28.08	0.056464	0.0012627	0.0012852
28.11	0.056618	0.0012952	0.0013128
28.14	0.056721	0.0013199	0.0014418
28.17	0.05686	0.0013796	0.0012996
28.2	0.056762	0.0013297	0.0013096
28.23	0.056959	0.0013817	0.0014289
28.26	0.056882	0.0013569	0.0014324
28.29	0.05704	0.001203	0.0013407
28.32	0.057363	0.0013788	0.0014884
28.35	0.057249	0.0014031	0.0015018
28.38	0.057355	0.0013187	0.0013443
28.41	0.057562	0.0014056	0.0013509
28.44	0.057608	0.0013991	0.001382
28.47	0.057535	0.0012823	0.0013402
28.5	0.057655	0.0013858	0.0013652
28.53	0.057752	0.0012979	0.0014222
28.56	0.057824	0.0013554	0.0012387
28.59	0.057802	0.0013839	0.0014528
28.62	0.057963	0.0014379	0.0013325
28.65	0.057897	0.0014968	0.0013677
28.68	0.057831	0.0013313	0.0013932
28.71	0.057973	0.0013674	0.0014444
28.74	0.058003	0.0013372	0.0013006
28.77	0.058006	0.0012816	0.0013826
28.8	0.058138	0.001434	0.0014062
28.83	0.058088	0.0013252	0.0012985
28.86	0.058211	0.0012557	0.0014607
28.89	0.058338	0.0013085	0.0014809
28.92	0.058558	0.0014137	0.0013139
28.95	0.058513	0.0014698	0.0013574
28.98	0.058613	0.0013711	0.0013872
29.01	0.058643	0.0014245	0.0015656
29.04	0.058663	0.0014431	0.0013997
29.07	0.058735	0.001414	0.001373
29.1	0.058646	0.0013847	0.0014692
29.13	0.058856	0.0012845	0.0013766
29.16	0.058789	0.0013573	0.0013725
29.19	0.058893	0.0013636	0.0014243
29.22	0.058909	0.0013433	0.0013874
29.25	0.059135	0.0013707	0.0014116
29.28	0.05907	0.0013005	0.0013403
29.31	0.059037	0.0013268	0.0013569
29.34	0.059086	0.0012981	0.0015538
29.37	0.059344	0.0014717	0.0012338
29.4	0.059413	0.0012732	0.0013907
29.43	0.059407	0.0013429	0.0014262
29.46	0.059574	0.0013657	0.001421
29.49	0.059547	0.0013182	0.0015013
29.52	0.059484	0.0013039	0.0013928
29.55	0.059639	0.0013485	0.0013756
29.58	0.059592	0.0014263	0.001342
29.61	0.059898	0.0014008	0.0013102
29.64	0.059791	0.0014299	0.001338
29.67	0.059886	0.001399	0.0014312
29.7	0.060084	0.0013868	0.0014284
29.73	0.060108	0.0014297	0.0014362
29.76	0.060073	0.0013895	0.0014269
29.79	0.060134	0.0015126	0.0014614
29.82	0.060169	0.0013691	0.0013075
29.85	0.060381	0.0013424	0.0013389
29.88	0.060279	0.0014482	0.0012975
29.91	0.060345	0.0015117	0.0013528
29.94	0.060381	0.0013266	0.0014296
29.97	0.060479	0.0014333	0.0014293
30	0.0606	0.0013783	0.0013236
30.03	0.060662	0.0013118	0.001376
30.06	0.06088	0.0012916	0.0014507
30.09	0.060857	0.0013798	0.00139
30.12	0.060846	0.001285	0.0014621
30.15	0.060971	0.0012697	0.0014633
30.18	0.060991	0.0013039	0.0014251
30.21	0.060979	0.0013495	0.0013744
30.24	0.061018	0.001331	0.001386
30.27	0.061195	0.0014013	0.0014928
30.3	0.061049	0.0013899	0.0013475
30.33	0.061218	0.0014011	0.0014011
30.36	0.061293	0.0014063	0.0014507
30.39	0.061286	0.0013901	0.0013202
30.42	0.061432	0.0013357	0.0014662
30.45	0.061521	0.0014223	0.0014609
30.48	0.061598	0.0015889	0.0012513
30.51	0.061693	0.0014691	0.0014129
30.54	0.06173	0.0014673	0.0015777
30.57	0.061851	0.0014204	0.0014239
30.6	0.062067	0.0013163	0.0015639
30.63	0.062006	0.0014525	0.0013876
30.66	0.062365	0.0014066	0.0013572
30.69	0.062452	0.0014064	0.0015143
30.72	0.062407	0.0013694	0.0014652
30.75	0.062575	0.0013535	0.0014508
30.78	0.062643	0.0013805	0.0013307
30.81	0.062811	0.0013655	0.0013643
30.84	0.062789	0.0013419	0.0013321
30.87	0.062909	0.0015504	0.0013925
30.9	0.062938	0.0013532	0.0015025
30.93	0.062995	0.0013123	0.0014449
30.96	0.063038	0.0014007	0.0014371
30.99	0.06333	0.0014035	0.0014007
31.02	0.063367	0.0014211	0.0013201
31.05	0.063463	0.0013918	0.0014208
31.08	0.063526	0.0014835	0.0015373
31.11	0.063576	0.001447	0.0014125
31.14	0.063637	0.0013187	0.0015092
31.17	0.063795	0.0014481	0.0013744
31.2	0.063905	0.0014226	0.0013684
31.23	0.064048	0.0014519	0.0015107
31.26	0.063931	0.0013007	0.0015059
31.29	0.064141	0.001409	0.0014399
31.32	0.064215	0.0014954	0.001489
31.35	0.064397	0.0013355	0.0014878
31.38	0.064345	0.0014917	0.0014136
31.41	0.064443	0.0013978	0.001444
31.44	0.06472	0.0015154	0.0014551
31.47	0.064567	0.0014199	0.0014391
31.5	0.064893	0.0013987	0.001558
31.53	0.065016	0.0014301	0.0014721
31.56	0.065048	0.0014822	0.0015202
31.59	0.065229	0.0015397	0.0014763
31.62	0.065219	0.0015436	0.0015349
31.65	0.06534	0.0014342	0.0014786
31.68	0.065331	0.0014677	0.0014641
31.71	0.065539	0.0015192	0.0014494
31.74	0.065499	0.0014104	0.0015052
31.77	0.065502	0.0014762	0.0013479
31.8	0.06557	0.0016136	0.0014425
31.83	0.065689	0.001477	0.0014921
31.86	0.065709	0.0013882	0.0015683
31.89	0.065997	0.0014241	0.0014446
31.92	0.066076	0.0015022	0.0014837
31.95	0.066219	0.0015036	0.0015369
31.98	0.066312	0.0013632	0.0015085
32.01	0.066493	0.0014731	0.0013549
32.04	0.066753	0.0014442	0.0014692
32.07	0.06676	0.0014825	0.0014948
32.1	0.066753	0.0015133	0.0015465
32.13	0.066858	0.0013934	0.0015522
32.16	0.066853	0.0015195	0.0014731
32.19	0.067055	0.0014208	0.0016498
32.22	0.067059	0.0014897	0.0014928
32.25	0.067261	0.0014804	0.0014811
32.28	0.067434	0.0014606	0.0014923
32.31	0.067469	0.0013978	0.0014715
32.34	0.067747	0.0014832	0.0015157
32.37	0.067746	0.0015714	0.0016358
32.4	0.067763	0.0015094	0.0015109
32.43	0.067784	0.0016388	0.001453
32.46	0.067823	0.0013051	0.0015606
32.49	0.067962	0.0015376	0.0016313
32.52	0.068117	0.0014551	0.0014352
32.55	0.067945	0.0016467	0.001415
32.58	0.068184	0.0015823	0.0014905
32.61	0.068177	0.0014785	0.0014601
32.64	0.068367	0.0014998	0.0015047
32.67	0.068412	0.0015162	0.0014906
32.7	0.068513	0.0015437	0.0015015
32.73	0.068465	0.0015046	0.0015195
32.76	0.068587	0.0014085	0.0015282
32.79	0.068567	0.0015432	0.0015005
32.82	0.068665	0.0014865	0.0014527
32.85	0.068944	0.0015213	0.0013967
32.88	0.068892	0.0015786	0.0014785
32.91	0.068978	0.0014758	0.0015724
32.94	0.069022	0.0014798	0.0014837
32.97	0.069137	0.0015462	0.0015265
33	0.06925	0.0014927	0.0015509
33.03	0.069322	0.001506	0.0015737
33.06	0.069307	0.0015059	0.0014841
33.09	0.069483	0.0015622	0.0014742
33.12	0.069375	0.0015524	0.0015317
33.15	0.069685	0.0015099	0.0015277
33.18	0.069705	0.0015597	0.0016243
33.21	0.069716	0.0015351	0.0016536
33.24	0.06984	0.0014873	0.0015985
33.27	0.069916	0.0016533	0.0016144
33.3	0.070173	0.0015501	0.0015065
33.33	0.07013	0.0016222	0.0015025
33.36	0.070087	0.0015273	0.0015237
33.39	0.070222	0.0015681	0.001566
33.42	0.070364	0.0016122	0.0016127
33.45	0.07041	0.0015415	0.0015972
33.48	0.070609	0.0015777	0.0016021
33.51	0.070656	0.0016651	0.0016571
33.54	0.07091	0.0015461	0.0014585
33.57	0.070968	0.0015425	0.00159
33.6	0.070829	0.0016527	0.0015691
33.63	0.070964	0.0016093	0.0015127
33.66	0.071007	0.0016215	0.0015961
33.69	0.071186	0.0016373	0.0014977
33.72	0.071256	0.0015751	0.0016823
33.75	0.071324	0.0017182	0.001605
33.78	0.071424	0.0016342	0.0015965
33.81	0.071538	0.0016448	0.0017006
33.84	0.071718	0.001629	0.0016855
33.87	0.071731	0.0016166	0.0016273
33.9	0.071964	0.0017771	0.0016471
33.93	0.071972	0.0017857	0.0015991
33.96	0.072023	0.0016039	0.0016899
33.99	0.072198	0.0015041	0.0016991
34.02	0.072397	0.0016513	0.0016454
34.05	0.072408	0.0015979	0.0016642
34.08	0.072741	0.001686	0.0016568
34.11	0.072715	0.0015312	0.0015148
34.14	0.072858	0.0017328	0.0016809
34.17	0.072919	0.0016497	0.0017838
34.2	0.072977	0.0016742	0.0016488
34.23	0.073175	0.0015552	0.0017419
34.26	0.073257	0.001626	0.0017122
34.29	0.073353	0.0016416	0.0016701
34.32	0.073608	0.0016795	0.0017392
34.35	0.073627	0.0017252	0.0018935
34.38	0.073815	0.0016728	0.0017754
34.41	0.073775	0.0017617	0.0017564
34.44	0.073973	0.0017138	0.0018079
34.47	0.07398	0.0017234	0.0018362
34.5	0.074239	0.001661	0.0018734
34.53	0.074229	0.0018397	0.0016078
34.56	0.074227	0.0017817	0.0017817
34.59	0.07442	0.0019277	0.0017484
34.62	0.074499	0.0018928	0.0016863
34.65	0.074717	0.001782	0.0016151
34.68	0.074475	0.001702	0.0018226
34.71	0.074653	0.0016854	0.0018919
34.74	0.074937	0.0017689	0.0017439
34.77	0.074617	0.0016757	0.001783
34.8	0.074948	0.0019078	0.0017448
34.83	0.075188	0.0019287	0.0019024
34.86	0.075011	0.0018569	0.0017802
34.89	0.075104	0.0017407	0.0017642
34.92	0.075255	0.0017066	0.0019565
34.95	0.075189	0.0018549	0.0017657
34.98	0.075434	0.001785	0.0016626
35.01	0.075573	0.0018131	0.0018838
35.04	0.075512	0.0016628	0.0020077
35.07	0.075925	0.001826	0.0018332
35.1	0.075897	0.0017757	0.0019472
35.13	0.075848	0.0018744	0.0017866
35.16	0.07613	0.0018044	0.0018097
35.19	0.076165	0.0017806	0.0019103
35.22	0.076165	0.0019879	0.0019186
35.25	0.076256	0.0019367	0.0019367
35.28	0.076265	0.0018705	0.0019141
35.31	0.076309	0.001897	0.0019757
35.34	0.076537	0.0018351	0.0017641
35.37	0.076434	0.0018772	0.0019266
35.4	0.076518	0.0020025	0.0017873
35.43	0.076648	0.0018236	0.0019286
35.46	0.076753	0.0018483	0.0018633
35.49	0.076806	0.0019456	0.0019657
35.52	0.076834	0.0020459	0.0019519
35.55	0.076775	0.0017594	0.0019614
35.58	0.076868	0.0019212	0.0018603
35.61	0.076967	0.0019262	0.0018922
35.64	0.077234	0.0019168	0.0019609
35.67	0.077169	0.0019699	0.0020942
35.7	0.077234	0.0019998	0.0018707
35.73	0.077332	0.0017062	0.0018831
35.76	0.077423	0.0019033	0.0020116
35.79	0.077617	0.0017175	0.0019938
35.82	0.077727	0.0019975	0.0020536
35.85	0.077707	0.0020151	0.0020002
35.88	0.077716	0.0019378	0.0019703
35.91	0.078062	0.0019383	0.0018055
35.94	0.078082	0.0018944	0.0020555
35.97	0.078154	0.0020656	0.0020378
36	0.078284	0.0017723	0.0019968
36.03	0.078393	0.0020133	0.0019775
36.06	0.078465	0.0018911	0.0020982
36.09	0.078527	0.0019664	0.0018827
36.12	0.078949	0.002012	0.0018353
36.15	0.078794	0.0019377	0.0019686
36.18	0.078942	0.0018873	0.00204
36.21	0.079122	0.0019313	0.0019412
36.24	0.079125	0.0019818	0.0020973
36.27	0.079478	0.0020919	0.0018914
36.3	0.079462	0.0020875	0.0020797
36.33	0.079672	0.001863	0.0020359
36.36	0.079435	0.0018915	0.0020483
36.39	0.079817	0.0020051	0.0020229
36.42	0.079976	0.0018609	0.0020051
36.45	0.080028	0.0021307	0.0021201
36.48	0.080043	0.0020925	0.002137
36.51	0.080152	0.0018943	0.0019871
36.54	0.080111	0.0019534	0.0020167
36.57	0.080429	0.0018656	0.0019426
36.6	0.080534	0.002035	0.0019999
36.63	0.080436	0.0020172	0.001959
36.66	0.080659	0.0021393	0.0020396
36.69	0.080537	0.0021038	0.0020245
36.72	0.08086	0.0022065	0.0021136
36.75	0.081069	0.0020094	0.0020481
36.78	0.081094	0.0020717	0.0019159
36.81	0.081027	0.0021341	0.0018726
36.84	0.081159	0.0019912	0.0021407
36.87	0.081326	0.0018291	0.0020189
36.9	0.081315	0.001917	0.0019722
36.93	0.081688	0.0018343	0.002016
36.96	0.081581	0.0019993	0.0020845
36.99	0.081767	0.0021086	0.0020596
37.02	0.081873	0.0020708	0.0019986
37.05	0.082159	0.0019763	0.002096
37.08	0.082174	0.002163	0.0021249
37.11	0.082106	0.0019454	0.0020208
37.14	0.082386	0.0019533	0.0021049
37.17	0.082514	0.0019754	0.002069
37.2	0.082739	0.0019325	0.002093
37.23	0.082802	0.002162	0.0020427
37.26	0.082904	0.0019523	0.002081
37.29	0.082981	0.002016	0.0020771
37.32	0.083105	0.0019893	0.0020298
37.35	0.083267	0.0019545	0.0022302
37.38	0.083407	0.002007	0.0020508
37.41	0.083388	0.0022156	0.0021141
37.44	0.083637	0.002017	0.0020213
37.47	0.083628	0.0020897	0.0020404
37.5	0.083788	0.0020452	0.0020297
37.53	0.08393	0.0020588	0.0019793
37.56	0.08415	0.0020636	0.0021075
37.59	0.08422	0.0020944	0.0019819
37.62	0.084272	0.0020482	0.0021557
37.65	0.084633	0.0019873	0.0020829
37.68	0.084483	0.0021064	0.0021961
37.71	0.084619	0.0018619	0.002016
37.74	0.084708	0.0020929	0.002103
37.77	0.084671	0.0020977	0.0020321
37.8	0.08493	0.0020728	0.0021852
37.83	0.085035	0.00201	0.0020103
37.86	0.08494	0.0020122	0.0020176
37.89	0.085384	0.0022202	0.0020005
37.92	0.085343	0.0019861	0.0020429
37.95	0.085501	0.0020457	0.0020148
37.98	0.085513	0.0021005	0.0020152
38.01	0.085735	0.0020588	0.002125
38.04	0.085851	0.0020172	0.0020734
38.07	0.085992	0.0021173	0.0019552
38.1	0.085811	0.00207	0.0020212
38.13	0.086266	0.0021478	0.0021182
38.16	0.086282	0.0020496	0.0022015
38.19	0.086161	0.0021319	0.0019793
38.22	0.086325	0.0020849	0.0019695
38.25	0.086416	0.0020009	0.0020657
38.28	0.086548	0.0022363	0.0021773
38.31	0.08642	0.0020416	0.00208
38.34	0.086739	0.0022192	0.002174
38.37	0.086854	0.0020057	0.0021565
38.4	0.087115	0.0020354	0.0020235
38.43	0.08706	0.0020957	0.0019526
38.46	0.087242	0.0020036	0.0021563
38.49	0.087475	0.0020193	0.0021809
38.52	0.087364	0.0019841	0.0020314
38.55	0.087579	0.0020692	0.002174
38.58	0.08772	0.0020114	0.0021267
38.61	0.087745	0.002244	0.0020003
38.64	0.087845	0.0020536	0.0022086
38.67	0.088192	0.0021199	0.0020157
38.7	0.088287	0.002131	0.0019925
38.73	0.08834	0.0022027	0.0020223
38.76	0.088483	0.0021208	0.0022298
38.79	0.088464	0.0019696	0.0022051
38.82	0.088621	0.0020822	0.002076
38.85	0.088666	0.0020238	0.0021153
38.88	0.088958	0.0020365	0.002065
38.91	0.088978	0.0020793	0.0021373
38.94	0.089094	0.0021822	0.002153
38.97	0.08915	0.0018977	0.0021624
39	0.089205	0.0022817	0.0019974
39.03	0.089525	0.0020917	0.002066
39.06	0.089552	0.002182	0.002211
39.09	0.089852	0.002125	0.0022562
39.12	0.089688	0.0019357	0.0020738
39.15	0.089783	0.0020649	0.0020078
39.18	0.089905	0.0020602	0.0022767
39.21	0.090056	0.0020447	0.0020356
39.24	0.090146	0.0019748	0.0019795
39.27	0.09025	0.0019578	0.0020443
39.3	0.090149	0.0020523	0.0019345
39.33	0.090502	0.0021739	0.0019568
39.36	0.090484	0.0020982	0.0019065
39.39	0.090637	0.0021923	0.0021395
39.42	0.090798	0.0020487	0.0021444
39.45	0.090714	0.0021178	0.0020867
39.48	0.090835	0.0022657	0.0021893
39.51	0.091178	0.0021118	0.001982
39.54	0.090967	0.0019464	0.0022584
39.57	0.091288	0.0019765	0.0021905
39.6	0.091573	0.0022589	0.0020945
39.63	0.091546	0.0018976	0.0020212
39.66	0.091874	0.0020829	0.002126
39.69	0.091405	0.0020801	0.002105
39.72	0.091717	0.0019077	0.0020135
39.75	0.091888	0.0021521	0.0021518
39.78	0.091908	0.0020334	0.0020517
39.81	0.091916	0.002027	0.0020735
39.84	0.092027	0.002177	0.0018967
39.87	0.092468	0.0021753	0.0020222
39.9	0.092383	0.0019286	0.0022901
39.93	0.092503	0.0020051	0.0022041
39.96	0.092352	0.002205	0.0020242
39.99	0.092472	0.0021194	0.0019721
40.02	0.092746	0.0020259	0.0021445
40.05	0.092807	0.0019598	0.002086
40.08	0.092952	0.0020935	0.0021564
40.11	0.092982	0.0021138	0.0019744
40.14	0.092895	0.0018912	0.0021224
40.17	0.092875	0.0022525	0.0021841
40.2	0.093249	0.0021289	0.0020506
40.23	0.09343	0.0021213	0.0020553
40.26	0.093146	0.00206	0.0021109
40.29	0.093333	0.0020306	0.0022322
40.32	0.093837	0.0019461	0.0019536
40.35	0.093618	0.0020015	0.0021754
40.38	0.093763	0.002172	0.0020998
40.41	0.093835	0.0020772	0.0020193
40.44	0.094003	0.0021726	0.0019625
40.47	0.094046	0.0020501	0.0021602
40.5	0.09405	0.0021743	0.0020795
40.53	0.094186	0.002227	0.0020369
40.56	0.094381	0.0021481	0.0021645
40.59	0.094383	0.0021113	0.0020866
40.62	0.094561	0.00201	0.0022013
40.65	0.094941	0.0021399	0.002072
40.68	0.094992	0.0019629	0.0021066
40.71	0.094741	0.0020589	0.00207
40.74	0.094691	0.0020465	0.00201
40.77	0.095034	0.0019803	0.0020805
40.8	0.094872	0.0021402	0.0019731
40.83	0.094862	0.0020429	0.0021645
40.86	0.095191	0.002143	0.0021679
40.89	0.09493	0.0021144	0.0020221
40.92	0.095035	0.0018289	0.0018921
40.95	0.095317	0.0019587	0.0021072
40.98	0.095312	0.0020916	0.0022007
41.01	0.0954	0.0020788	0.0020236
41.04	0.095645	0.0021044	0.002078
41.07	0.095427	0.0020697	0.0020285
41.1	0.095655	0.0020966	0.0020549
41.13	0.095666	0.0020763	0.0021026
41.16	0.095774	0.0020851	0.0018602
41.19	0.095674	0.002079	0.0021832
41.22	0.095958	0.0019026	0.002136
41.25	0.095983	0.0018189	0.0019977
41.28	0.096006	0.0020059	0.0022442
41.31	0.095788	0.0019323	0.0019304
41.34	0.095796	0.0022186	0.0020294
41.37	0.095964	0.0019867	0.0019862
41.4	0.095618	0.0020083	0.0020801
41.43	0.095725	0.0019117	0.0020011
41.46	0.096203	0.001805	0.0021619
41.49	0.096222	0.0019753	0.0019954
41.52	0.096174	0.002055	0.0020749
41.55	0.096054	0.0021299	0.0021147
41.58	0.096038	0.0019818	0.0020542
41.61	0.096374	0.0020039	0.0019759
41.64	0.096429	0.0020117	0.0019556
41.67	0.096535	0.0021264	0.0019881
41.7	0.096711	0.0020072	0.0020001
41.73	0.09675	0.0021519	0.0020337
41.76	0.096733	0.0020367	0.0020261
41.79	0.097252	0.0021182	0.0020074
41.82	0.097077	0.0020835	0.0020273
41.85	0.096865	0.0020242	0.0020371
41.88	0.09701	0.0020092	0.0022025
41.91	0.096917	0.002104	0.0020187
41.94	0.097282	0.0019074	0.0021328
41.97	0.09726	0.0019906	0.0020791
42	0.096947	0.0019575	0.0019362
42.03	0.097201	0.0021535	0.0022117
42.06	0.097569	0.0020336	0.0019162
42.09	0.097224	0.0020059	0.0020104
42.12	0.097369	0.001999	0.0020425
42.15	0.097632	0.0019966	0.0020994
42.18	0.09784	0.0019602	0.0021643
42.21	0.097938	0.002236	0.0019982
42.24	0.097963	0.0017806	0.0020034
42.27	0.097953	0.0021221	0.0022686
42.3	0.097903	0.0020811	0.0020334
42.33	0.098061	0.0018081	0.0020397
42.36	0.098152	0.0018771	0.0019378
42.39	0.098096	0.0020003	0.0021325
42.42	0.098497	0.0018411	0.0021943
42.45	0.098201	0.0020674	0.00211
42.48	0.098429	0.0021805	0.0019197
42.51	0.098272	0.0020368	0.0020279
42.54	0.098487	0.002055	0.0020182
42.57	0.098429	0.0019829	0.0020672
42.6	0.098756	0.0019736	0.0021304
42.63	0.098692	0.0019873	0.0020082
42.66	0.098989	0.0020379	0.0019707
42.69	0.098739	0.0022111	0.0021097
42.72	0.098955	0.0020178	0.002056
42.75	0.098916	0.0021136	0.0020096
42.78	0.098915	0.0021012	0.002136
42.81	0.099096	0.0021411	0.0019076
42.84	0.099451	0.0021654	0.0019216
42.87	0.099675	0.0019918	0.0021953
42.9	0.099687	0.0021449	0.0023393
42.93	0.09963	0.0021629	0.0022898
42.96	0.099519	0.0020693	0.0020817
42.99	0.099592	0.0021963	0.0021289
43.02	0.1002	0.0021609	0.0020681
43.05	0.099862	0.0020155	0.0021144
43.08	0.10026	0.0021323	0.0020888
43.11	0.10013	0.002082	0.0019927
43.14	0.10029	0.0022621	0.0020719
43.17	0.10035	0.0021301	0.0020108
43.2	0.10022	0.0019956	0.002153
43.23	0.10061	0.0022192	0.0020538
43.26	0.10064	0.0020979	0.0020637
43.29	0.10076	0.0019661	0.0021188
43.32	0.10059	0.0019771	0.0020172
43.35	0.10102	0.0019915	0.0020966
43.38	0.10078	0.0020897	0.0019628
43.41	0.1006	0.0020235	0.0021857
43.44	0.10085	0.0020588	0.0020665
43.47	0.10076	0.0019654	0.0019976
43.5	0.10089	0.0021037	0.0021114
43.53	0.1011	0.0020814	0.0019635
43.56	0.10095	0.0020425	0.0021
43.59	0.10116	0.0019541	0.0019459
43.62	0.10133	0.0018703	0.0019703
43.65	0.10136	0.0019762	0.0021224
43.68	0.10169	0.0019645	0.0021649
43.71	0.10157	0.0020121	0.0021495
43.74	0.10146	0.0022189	0.0021315
43.77	0.1022	0.0022471	0.0020252
43.8	0.10214	0.0021168	0.0020688
43.83	0.10208	0.0020697	0.0021643
43.86	0.10213	0.0021714	0.0021616
43.89	0.10215	0.0021829	0.001921
43.92	0.10228	0.0020506	0.0021249
43.95	0.10262	0.0022773	0.0020429
43.98	0.10287	0.0021131	0.0020335
44.01	0.10268	0.0020903	0.0022671
44.04	0.10311	0.0020745	0.0020187
44.07	0.10274	0.0020962	0.0021302
44.1	0.10306	0.0019169	0.0019829
44.13	0.10295	0.0020775	0.00181
44.16	0.10275	0.0021853	0.0019946
44.19	0.1031	0.0022426	0.0021092
44.22	0.10337	0.0021818	0.0021178
44.25	0.10329	0.0022073	0.0023413
44.28	0.10371	0.0022518	0.002055
44.31	0.10382	0.0020555	0.0021463
44.34	0.10367	0.0022027	0.0021067
44.37	0.10367	0.0019589	0.0021775
44.4	0.10404	0.0023014	0.0022416
44.43	0.10434	0.0021077	0.0020203
44.46	0.10427	0.0022466	0.0021555
44.49	0.10425	0.0020558	0.0020466
44.52	0.10435	0.0021147	0.0022289
44.55	0.10399	0.0019785	0.0022874
44.58	0.10455	0.0020396	0.0021203
44.61	0.10447	0.0021322	0.002033
44.64	0.10466	0.0021538	0.0021622
44.67	0.10465	0.0020103	0.0020541
44.7	0.10487	0.0021514	0.0021392
44.73	0.10497	0.0021146	0.0021075
44.76	0.10538	0.0021809	0.0022333
44.79	0.1054	0.0021035	0.0021631
44.82	0.10529	0.002317	0.0021579
44.85	0.1054	0.0023209	0.0020216
44.88	0.1057	0.0022913	0.0020783
44.91	0.10581	0.0020951	0.0022031
44.94	0.10561	0.0022365	0.0022058
44.97	0.1061	0.0022395	0.0022402
45	0.10583	0.0021189	0.0019899
45.03	0.10607	0.0022232	0.002253
45.06	0.10615	0.002069	0.0021461
45.09	0.1066	0.0021846	0.0022381
45.12	0.10665	0.0019862	0.0023054
45.15	0.10657	0.0021742	0.0021851
45.18	0.10666	0.0021026	0.0022016
45.21	0.1074	0.00219	0.0021241
45.24	0.10717	0.0020255	0.0023022
45.27	0.10729	0.0021196	0.0020265
45.3	0.10745	0.0021397	0.0020963
45.33	0.10745	0.0022241	0.0021845
45.36	0.10776	0.0021793	0.0022917
45.39	0.10798	0.002375	0.0021403
45.42	0.10805	0.0023527	0.0022919
45.45	0.1082	0.0023822	0.0023774
45.48	0.10825	0.0021305	0.0022571
45.51	0.10837	0.0022355	0.0022846
45.54	0.10891	0.002123	0.0023185
45.57	0.10881	0.002295	0.0022095
45.6	0.10894	0.0021719	0.0022886
45.63	0.10889	0.0022644	0.0023225
45.66	0.10896	0.0023028	0.0023014
45.69	0.10924	0.0022894	0.0022445
45.72	0.10926	0.0022431	0.0023709
45.75	0.10917	0.0022823	0.0022252
45.78	0.10946	0.0024107	0.0022178
45.81	0.10991	0.0021698	0.0023278
45.84	0.10961	0.0022477	0.002545
45.87	0.10993	0.0024719	0.0023179
45.9	0.11038	0.0023937	0.0023696
45.93	0.11024	0.0022625	0.0025807
45.96	0.11057	0.0022417	0.0026127
45.99	0.11075	0.0023498	0.0024315
46.02	0.1108	0.0025909	0.0024485
46.05	0.11111	0.0025099	0.0026385
46.08	0.1109	0.0023249	0.0026786
46.11	0.11105	0.0025476	0.0024368
46.14	0.11124	0.002541	0.0024916
46.17	0.11141	0.0025079	0.0026412
46.2	0.11143	0.0025618	0.0025389
46.23	0.11161	0.0024028	0.0024501
46.26	0.11137	0.0026347	0.0025204
46.29	0.11167	0.0025756	0.0025781
46.32	0.112	0.0026122	0.002546
46.35	0.11213	0.0025743	0.0024077
46.38	0.11189	0.0023564	0.0026525
46.41	0.11208	0.0025308	0.0023813
46.44	0.1121	0.002598	0.0027073
46.47	0.11244	0.0025906	0.0025785
46.5	0.11265	0.0026859	0.0026929
46.53	0.11196	0.0025046	0.0027176
46.56	0.11231	0.0027726	0.0025714
46.59	0.11254	0.0026273	0.0025528
46.62	0.11246	0.0024771	0.0024775
46.65	0.11246	0.0025258	0.0025112
46.68	0.11312	0.0025087	0.0026947
46.71	0.11311	0.0026577	0.0027712
46.74	0.11313	0.0026608	0.0027007
46.77	0.11319	0.0025715	0.002511
46.8	0.11327	0.0027065	0.0027911
46.83	0.11329	0.0026016	0.0027581
46.86	0.11313	0.0025867	0.0027019
46.89	0.11309	0.0027841	0.0027553
46.92	0.11296	0.0026129	0.002586
46.95	0.11318	0.0029362	0.0027559
46.98	0.11305	0.0027635	0.0027256
47.01	0.11348	0.0027534	0.0029183
47.04	0.11345	0.0027261	0.0027198
47.07	0.11337	0.002676	0.0026695
47.1	0.11338	0.0028556	0.002644
47.13	0.11381	0.0027433	0.0029825
47.16	0.11385	0.0027828	0.0027107
47.19	0.11382	0.0027817	0.0028645
47.22	0.11426	0.0027412	0.0026435
47.25	0.11425	0.0028321	0.0027471
47.28	0.11475	0.0027061	0.0028113
47.31	0.11448	0.0026742	0.0027542
47.34	0.11448	0.0027488	0.0032015
47.37	0.11488	0.002867	0.0031329
47.4	0.11496	0.0027145	0.002713
47.43	0.115	0.0028354	0.0028503
47.46	0.11511	0.0028078	0.0027248
47.49	0.11531	0.0027274	0.0025591
47.52	0.11485	0.0026429	0.0028095
47.55	0.11556	0.0029483	0.0026718
47.58	0.11555	0.0028072	0.0027421
47.61	0.11598	0.003009	0.0028692
47.64	0.11566	0.0026746	0.0028464
47.67	0.11573	0.0028441	0.0026504
47.7	0.1157	0.0026974	0.0029852
47.73	0.11572	0.0026807	0.0030702
47.76	0.11579	0.0026923	0.0029537
47.79	0.11572	0.0028371	0.00288
47.82	0.11572	0.0029384	0.002715
47.85	0.11619	0.0029388	0.0029141
47.88	0.11599	0.0029095	0.0027479
47.91	0.11605	0.0029449	0.0027572
47.94	0.11647	0.0029809	0.0027893
47.97	0.11643	0.0029971	0.0031656
48	0.11626	0.0029297	0.0028739
48.03	0.11702	0.0031515	0.003113
48.06	0.11698	0.0030403	0.0031147
48.09	0.1171	0.0027658	0.0029611
48.12	0.11705	0.002846	0.0029861
48.15	0.11706	0.0031009	0.0029164
48.18	0.11721	0.0029555	0.0029701
48.21	0.11739	0.0028655	0.0028082
48.24	0.11787	0.0027892	0.0028057
48.27	0.11735	0.0028767	0.0027153
48.3	0.11744	0.0027991	0.0024868
48.33	0.1176	0.0030041	0.0030575
48.36	0.1177	0.0029457	0.0030738
48.39	0.11796	0.002876	0.003038
48.42	0.11827	0.0030255	0.002884
48.45	0.11805	0.0026868	0.0029917
48.48	0.11811	0.0029739	0.0027806
48.51	0.1182	0.0030206	0.003132
48.54	0.11848	0.0029463	0.0027148
48.57	0.11854	0.0028243	0.0029821
48.6	0.11873	0.0028729	0.0029672
48.63	0.11878	0.0028427	0.0030622
48.66	0.11836	0.0029791	0.0027137
48.69	0.11843	0.0028009	0.002969
48.72	0.11861	0.0028444	0.0028758
48.75	0.11874	0.0030461	0.0027574
48.78	0.11885	0.0031438	0.0029103
48.81	0.1184	0.0030523	0.0027931
48.84	0.11918	0.0032337	0.0030475
48.87	0.11901	0.0029378	0.0032292
48.9	0.1193	0.0027158	0.0029427
48.93	0.11942	0.0030094	0.0031712
48.96	0.11943	0.0031583	0.0031512
48.99	0.11931	0.0027813	0.0030133
49.02	0.11946	0.0029631	0.0032377
49.05	0.11942	0.0031079	0.0031099
49.08	0.11923	0.0030528	0.0034143
49.11	0.11906	0.0029773	0.0031226
49.14	0.11916	0.0029284	0.0028832
49.17	0.11967	0.0030139	0.0030928
49.2	0.11963	0.0029162	0.0030023
49.23	0.11935	0.0030556	0.0029824
49.26	0.1198	0.003008	0.003136
49.29	0.11954	0.0030289	0.0028786
49.32	0.12007	0.0029628	0.0034224
49.35	0.11991	0.0031209	0.0031675
49.38	0.12025	0.0031369	0.003295
49.41	0.11999	0.0031811	0.0033595
49.44	0.12014	0.0031243	0.0033799
49.47	0.1199	0.0030231	0.0030085
49.5	0.12004	0.0030567	0.0028744
49.53	0.11982	0.0031032	0.0030916
49.56	0.11978	0.0027458	0.0031852
49.59	0.12027	0.0034753	0.00325
49.62	0.11979	0.0031477	0.0031155
49.65	0.1197	0.0029257	0.0031273
49.68	0.11984	0.0029266	0.0031908
49.71	0.12003	0.0029194	0.0029457
49.74	0.11999	0.0031057	0.0032038
49.77	0.12027	0.0030115	0.0031105
49.8	0.12061	0.0030477	0.0028944
49.83	0.12073	0.0032405	0.0030778
49.86	0.12048	0.0029312	0.0026759
49.89	0.12036	0.0028399	0.0032149
49.92	0.12068	0.0028971	0.0029666
49.95	0.12059	0.0030409	0.0031762
49.98	0.12094	0.0032871	0.0031214
50.01	0.12089	0.0030117	0.0028927
50.04	0.12075	0.0030426	0.0030943
50.07	0.12092	0.0029774	0.0031634
50.1	0.12095	0.0029426	0.0029978
50.13	0.12075	0.0031212	0.0030624
50.16	0.12118	0.0027986	0.0032176
50.19	0.12118	0.0029548	0.0032833
50.22	0.12138	0.0032284	0.003221
50.25	0.12115	0.0028667	0.0033321
50.28	0.12137	0.0027946	0.0030863
50.31	0.12138	0.0028413	0.0027631
50.34	0.12187	0.0029834	0.0032254
50.37	0.12216	0.0030876	0.0029762
50.4	0.12219	0.0031003	0.0030383
50.43	0.12233	0.0031695	0.0032954
50.46	0.12221	0.0030788	0.0031641
50.49	0.1229	0.0031206	0.0030902
50.52	0.12271	0.0029052	0.0032418
50.55	0.12253	0.0031733	0.0032081
50.58	0.12305	0.0032477	0.0029999
50.61	0.12359	0.0031488	0.0031136
50.64	0.12359	0.0031236	0.0031473
50.67	0.12384	0.0030911	0.0030462
50.7	0.12367	0.0033636	0.0031703
50.73	0.12391	0.0029302	0.0033442
50.76	0.12408	0.003213	0.003113
50.79	0.12403	0.0030537	0.0030413
50.82	0.12426	0.0028578	0.0031327
50.85	0.12466	0.003168	0.0034571
50.88	0.12502	0.002994	0.0032267
50.91	0.12499	0.0034457	0.0030437
50.94	0.12496	0.0030219	0.0031872
50.97	0.12517	0.0030496	0.0030835
51	0.12521	0.0028262	0.0032205
51.03	0.1253	0.0028424	0.003181
51.06	0.12568	0.003214	0.0032096
51.09	0.12524	0.0031975	0.0032479
51.12	0.12526	0.0029717	0.0031996
51.15	0.12591	0.0032437	0.0029766
51.18	0.12596	0.0029515	0.0029184
51.21	0.12579	0.0032607	0.0032037
51.24	0.12623	0.0030373	0.0032607
51.27	0.12617	0.0031635	0.0033383
51.3	0.12644	0.0030875	0.0032639
51.33	0.12637	0.0032098	0.0033525
51.36	0.12635	0.0031266	0.0032674
51.39	0.12642	0.003036	0.0036835
51.42	0.12652	0.0032649	0.003611
51.45	0.12677	0.0032677	0.0034547
51.48	0.12684	0.0031434	0.0029264
51.51	0.12687	0.003023	0.0031634
51.54	0.12732	0.0031639	0.0031676
51.57	0.12737	0.0031836	0.0034495
51.6	0.12726	0.0031816	0.0036345
51.63	0.12762	0.0033063	0.0033728
51.66	0.12724	0.0032951	0.0033856
51.69	0.12773	0.003339	0.0034722
51.72	0.12772	0.0032293	0.0033967
51.75	0.12818	0.0033165	0.0031781
51.78	0.12779	0.003212	0.0033804
51.81	0.1275	0.0031294	0.0035091
51.84	0.12811	0.0033552	0.0034151
51.87	0.12781	0.0030144	0.0035664
51.9	0.12795	0.0033632	0.0035124
51.93	0.12761	0.0034461	0.0034315
51.96	0.12806	0.0037022	0.0032436
51.99	0.12839	0.0030472	0.0030462
52.02	0.12831	0.0034259	0.0034782
52.05	0.12844	0.0033679	0.0033162
52.08	0.12817	0.0029867	0.0035335
52.11	0.1284	0.0034193	0.003156
52.14	0.12807	0.0031998	0.0032763
52.17	0.12876	0.0034447	0.0032617
52.2	0.12884	0.003084	0.0037742
52.23	0.12884	0.0031665	0.0034356
52.26	0.12881	0.0032891	0.0035528
52.29	0.12914	0.0034421	0.0032561
52.32	0.12901	0.0032133	0.0035
52.35	0.12948	0.0031038	0.0033193
52.38	0.12936	0.003415	0.0033594
52.41	0.12924	0.0032991	0.0033714
52.44	0.12914	0.0033398	0.0032743
52.47	0.12929	0.0031401	0.003687
52.5	0.12968	0.0035292	0.0034429
52.53	0.1296	0.0030692	0.0033223
52.56	0.12967	0.0032426	0.003105
52.59	0.12959	0.0034628	0.0033304
52.62	0.12983	0.0033688	0.0032564
52.65	0.12998	0.0032343	0.0034379
52.68	0.12997	0.0031889	0.0031615
52.71	0.1299	0.0033168	0.0031257
52.74	0.13019	0.0034164	0.0034467
52.77	0.13042	0.0033227	0.0031556
52.8	0.13065	0.0030869	0.0032242
52.83	0.13039	0.0030388	0.0034134
52.86	0.13049	0.0032416	0.0030834
52.89	0.13085	0.0032492	0.0033424
52.92	0.13105	0.003279	0.0032896
52.95	0.13099	0.0032825	0.003097
52.98	0.13131	0.0032093	0.0031731
53.01	0.13111	0.0031056	0.0032647
53.04	0.13126	0.0030094	0.0032669
53.07	0.13174	0.0033728	0.0032166
53.1	0.13155	0.0032866	0.0033679
53.13	0.13184	0.0033701	0.0034912
53.16	0.13164	0.0036453	0.0032015
53.19	0.13235	0.003159	0.0032944
53.22	0.13234	0.0031266	0.0035039
53.25	0.13246	0.0032126	0.0032788
53.28	0.13256	0.0034033	0.0032856
53.31	0.13223	0.0033171	0.0031232
53.34	0.13252	0.0030718	0.0036069
53.37	0.1326	0.0032833	0.0032697
53.4	0.1326	0.0032164	0.0036072
53.43	0.1326	0.0032662	0.0033789
53.46	0.13289	0.0031299	0.0033396
53.49	0.13278	0.0032649	0.0031367
53.52	0.13315	0.0030233	0.0034992
53.55	0.13319	0.0032549	0.0033418
53.58	0.13282	0.0031045	0.0032801
53.61	0.13298	0.0031139	0.0034076
53.64	0.13302	0.0033642	0.003365
53.67	0.13324	0.0030577	0.0033951
53.7	0.13297	0.0035011	0.0034055
53.73	0.1339	0.0035153	0.0030997
53.76	0.13333	0.0034024	0.0032593
53.79	0.13351	0.0034429	0.0031611
53.82	0.13346	0.0033724	0.003468
53.85	0.13361	0.003211	0.0032224
53.88	0.13366	0.0032165	0.0034824
53.91	0.13374	0.0032136	0.003502
53.94	0.13368	0.0030261	0.0033027
53.97	0.13354	0.0032643	0.0032141
54	0.13383	0.0036624	0.0030936
54.03	0.13393	0.0034122	0.0031392
54.06	0.13398	0.003095	0.003538
54.09	0.13414	0.0032367	0.0030169
54.12	0.13429	0.0032803	0.0032471
54.15	0.13382	0.0032715	0.0033443
54.18	0.13422	0.0032875	0.0031903
54.21	0.13405	0.0030878	0.0032302
54.24	0.13403	0.0032497	0.0030871
54.27	0.13454	0.0031107	0.0032472
54.3	0.13414	0.003188	0.003262
54.33	0.13473	0.003031	0.0032803
54.36	0.13512	0.0031887	0.003244
54.39	0.13454	0.0031356	0.0030988
54.42	0.13479	0.0030524	0.0031799
54.45	0.13502	0.0032336	0.0030414
54.48	0.13529	0.0032615	0.0031781
54.51	0.13537	0.0033249	0.0032371
54.54	0.1354	0.0032428	0.0031952
54.57	0.13561	0.0031533	0.0031362
54.6	0.13553	0.0030928	0.0032319
54.63	0.13597	0.0032526	0.0030884
54.66	0.13603	0.0033058	0.0029203
54.69	0.13614	0.0031498	0.003413
54.72	0.13607	0.0031984	0.003182
54.75	0.13609	0.0031431	0.0030708
54.78	0.13656	0.0030529	0.0032584
54.81	0.13653	0.0030623	0.0032044
54.84	0.13665	0.0033778	0.0032339
54.87	0.13664	0.0032651	0.0033149
54.9	0.13711	0.0028442	0.0033948
54.93	0.13689	0.0030615	0.0034444
54.96	0.13703	0.0030642	0.0033907
54.99	0.13718	0.0031073	0.0032793
55.02	0.13722	0.0032134	0.0033776
55.05	0.13737	0.0031008	0.0029979
55.08	0.13747	0.003294	0.0031054
55.11	0.13792	0.0031573	0.0032603
55.14	0.13722	0.0030988	0.0031763
55.17	0.13782	0.0031677	0.0033996
55.2	0.1381	0.0029814	0.003425
55.23	0.13786	0.0033911	0.0032641
55.26	0.13772	0.0034425	0.0035411
55.29	0.13817	0.0033821	0.0030619
55.32	0.13831	0.0033541	0.0033945
55.35	0.1381	0.0029469	0.0033094
55.38	0.13835	0.003282	0.003276
55.41	0.13857	0.0032388	0.0033799
55.44	0.13884	0.0031053	0.0031507
55.47	0.13891	0.0032586	0.0035479
55.5	0.13887	0.0032667	0.0032516
55.53	0.13873	0.0031316	0.0034602
55.56	0.13872	0.0033072	0.0032413
55.59	0.13895	0.0031729	0.0034702
55.62	0.13885	0.0031766	0.0032109
55.65	0.13928	0.0031746	0.0031082
55.68	0.13861	0.003081	0.0031478
55.71	0.13887	0.003344	0.0033781
55.74	0.139	0.0033258	0.0032663
55.77	0.13925	0.0033494	0.0032034
55.8	0.13942	0.0031092	0.0033183
55.83	0.13949	0.003373	0.0033835
55.86	0.13919	0.0033925	0.0033664
55.89	0.13939	0.0034944	0.0028644
55.92	0.13968	0.0033839	0.0031613
55.95	0.13946	0.0034023	0.0031189
55.98	0.13955	0.0031554	0.0034114
56.01	0.13962	0.0032934	0.0033538
56.04	0.13969	0.0032892	0.0032049
56.07	0.13958	0.0035168	0.0033547
56.1	0.13995	0.0032949	0.0035999
56.13	0.13933	0.0033417	0.0032292
56.16	0.13951	0.0034548	0.0033937
56.19	0.13976	0.0031947	0.0034417
56.22	0.13958	0.003479	0.0034855
56.25	0.13953	0.0031736	0.0035185
56.28	0.1397	0.0032636	0.0034999
56.31	0.13931	0.0033989	0.0032228
56.34	0.1396	0.0034366	0.0032599
56.37	0.14014	0.0033575	0.0033202
56.4	0.13948	0.0033591	0.003483
56.43	0.13945	0.0035376	0.0033292
56.46	0.1402	0.0032074	0.0035231
56.49	0.13942	0.0034548	0.0034185
56.52	0.14001	0.0032736	0.0034747
56.55	0.14019	0.0033634	0.0034477
56.58	0.13986	0.0035656	0.0033507
56.61	0.13934	0.003387	0.003403
56.64	0.14002	0.0037098	0.003322
56.67	0.14012	0.0032446	0.0035578
56.7	0.14015	0.0035171	0.0035491
56.73	0.13956	0.003301	0.0035123
56.76	0.13996	0.0038101	0.0032695
56.79	0.13985	0.003488	0.0034869
56.82	0.13986	0.0034624	0.0037363
56.85	0.14004	0.0033966	0.0035247
56.88	0.14	0.0037111	0.0035829
56.91	0.13969	0.0031918	0.0034801
56.94	0.14004	0.0035011	0.003613
56.97	0.14004	0.0035393	0.0035235
57	0.14032	0.0037283	0.0035971
57.03	0.14024	0.003724	0.0040371
57.06	0.13964	0.0034788	0.0033747
57.09	0.1401	0.0035254	0.0040551
57.12	0.14035	0.003681	0.0039048
57.15	0.14005	0.003651	0.0037462
57.18	0.14033	0.0034816	0.003603
57.21	0.14076	0.0038801	0.0038384
57.24	0.14057	0.0038615	0.0036307
57.27	0.14082	0.0035167	0.0038133
57.3	0.1401	0.0035683	0.003805
57.33	0.14093	0.0037888	0.0038572
57.36	0.14102	0.0038178	0.0038204
57.39	0.1412	0.0041292	0.0038171
57.42	0.14085	0.0038086	0.0039699
57.45	0.14091	0.0037775	0.0036912
57.48	0.14128	0.0039349	0.0037892
57.51	0.1407	0.0037219	0.0039458
57.54	0.14113	0.0041009	0.0039419
57.57	0.14129	0.0039166	0.0042621
57.6	0.14106	0.0042398	0.0038138
57.63	0.14122	0.0037516	0.0037986
57.66	0.1418	0.004031	0.0039812
57.69	0.14175	0.0037541	0.0041039
57.72	0.14171	0.0038152	0.0038038
57.75	0.14171	0.0040067	0.0038265
57.78	0.14119	0.0042006	0.0045599
57.81	0.14122	0.0039848	0.0040342
57.84	0.14127	0.0040057	0.003941
57.87	0.14131	0.0039952	0.0040517
57.9	0.14115	0.0037259	0.0042865
57.93	0.14124	0.00422	0.0041673
57.96	0.14096	0.0040202	0.0042269
57.99	0.14109	0.0037306	0.0040886
58.02	0.14068	0.0039142	0.0039205
58.05	0.14088	0.003859	0.0038315
58.08	0.14103	0.0040228	0.0039924
58.11	0.1412	0.0038329	0.0040397
58.14	0.14138	0.0040404	0.0041717
58.17	0.14088	0.0038063	0.0038637
58.2	0.14075	0.0038097	0.0038588
58.23	0.1405	0.0041222	0.0034619
58.26	0.14111	0.004257	0.0037597
58.29	0.1415	0.0038521	0.0036973
58.32	0.14142	0.0038436	0.0039277
58.35	0.14119	0.0039795	0.0038756
58.38	0.14152	0.0038183	0.0042725
58.41	0.1413	0.0039788	0.0036581
58.44	0.14151	0.0039167	0.0043136
58.47	0.14119	0.0038729	0.0037593
58.5	0.1414	0.0036946	0.0038415
58.53	0.14139	0.0036696	0.0038778
58.56	0.14147	0.0038172	0.0039942
58.59	0.14158	0.0038207	0.0040308
58.62	0.14129	0.0038687	0.0037514
58.65	0.14126	0.0042386	0.0037362
58.68	0.14097	0.0038783	0.0037725
58.71	0.14113	0.004011	0.003757
58.74	0.14096	0.0039038	0.0037088
58.77	0.14104	0.0040504	0.0040907
58.8	0.14135	0.0039288	0.0037389
58.83	0.1414	0.0038072	0.0041289
58.86	0.14117	0.0037756	0.0042133
58.89	0.1412	0.0037788	0.0040136
58.92	0.14114	0.0040089	0.0041367
58.95	0.14129	0.0039707	0.0038435
58.98	0.14149	0.0042234	0.0040913
59.01	0.14162	0.0041093	0.0041629
59.04	0.14114	0.0039187	0.0043855
59.07	0.14175	0.0038791	0.0037532
59.1	0.14204	0.0039028	0.0037644
59.13	0.14174	0.0040757	0.0040912
59.16	0.14194	0.0040004	0.0037942
59.19	0.14161	0.0037783	0.0040561
59.22	0.14194	0.0039787	0.0041605
59.25	0.14228	0.0037557	0.0040845
59.28	0.14145	0.0044987	0.004026
59.31	0.14192	0.0042371	0.0043882
59.34	0.14177	0.0037265	0.0041063
59.37	0.14211	0.0040771	0.0040179
59.4	0.14202	0.0038967	0.0041032
59.43	0.14192	0.0039976	0.0037998
59.46	0.14184	0.0040327	0.0040516
59.49	0.14233	0.004263	0.0042141
59.52	0.14283	0.0038247	0.0041888
59.55	0.14262	0.0041716	0.0041472
59.58	0.14262	0.0039085	0.0043939
59.61	0.14232	0.0040974	0.0043186
59.64	0.14265	0.004206	0.0041992
59.67	0.14222	0.0040383	0.004361
59.7	0.14315	0.0041636	0.0042488
59.73	0.14285	0.0044169	0.0041127
59.76	0.14271	0.004023	0.0039073
59.79	0.14269	0.0038738	0.0041873
59.82	0.14267	0.0040897	0.0041003
59.85	0.14301	0.0043352	0.0045778
59.88	0.14239	0.004345	0.004697
59.91	0.1432	0.0044814	0.0040082
59.94	0.14316	0.004235	0.0041306
59.97	0.14334	0.0039082	0.0042884
[truncated: 500 more rows]
