# Supplementary material for: Single nucleosome imaging reveals principles of transient multiscale chromatin reorganization triggered by histone ADP-ribosylation at DNA lesions
Source: Nat Commun. 2025 Jul 19;16:6652. doi: 10.1038/s41467-025-61834-7 (PMC12276361; doi:10.1038/s41467-025-61834-7)
Supplement: Supplementary file 6 — Source Data [file 41467_2025_61834_MOESM6_ESM.zip › DATA_ALL_FIGURES/Fig 1B/Mean_MSD_all_1min_CloseIR.csv]

deta t (sec)	MSD (um2)	MSD Standard Deviation bottom	MSD Standard Deviation top
0.03	0.0036786	0.00027779	0.00027351
0.06	0.0037207	0.00026494	0.00026833
0.09	0.0039049	0.00026826	0.00029002
0.12	0.0039413	0.00024067	0.00025095
0.15	0.0040391	0.00025866	0.00025036
0.18	0.0041156	0.00027231	0.00028161
0.21	0.0042797	0.00029793	0.00031008
0.24	0.0044464	0.000271	0.00028544
0.27	0.0044876	0.00029977	0.00031474
0.3	0.0045648	0.00028703	0.00030005
0.33	0.0046199	0.00031108	0.0003043
0.36	0.0046688	0.0002881	0.00029426
0.39	0.0048382	0.00031492	0.00031726
0.42	0.0047861	0.00026608	0.00029388
0.45	0.0048358	0.00029708	0.00029615
0.48	0.0051038	0.00032543	0.0003109
0.51	0.0050769	0.00028612	0.0003264
0.54	0.0050891	0.00027914	0.00027276
0.57	0.0051953	0.00028852	0.00031797
0.6	0.0052337	0.00025926	0.00027656
0.63	0.0053242	0.0002806	0.00031811
0.66	0.0054136	0.0002823	0.00028266
0.69	0.0055493	0.00030105	0.0003332
0.72	0.005673	0.00033942	0.00031624
0.75	0.0057911	0.0002894	0.00029201
0.78	0.0058237	0.00029963	0.00033212
0.81	0.0059502	0.00031735	0.00033093
0.84	0.0060827	0.00032137	0.00033171
0.87	0.0060423	0.0003235	0.00036238
0.9	0.0061331	0.00034212	0.00037317
0.93	0.0064385	0.00033504	0.00036807
0.96	0.0062263	0.00031437	0.00031547
0.99	0.006382	0.00034247	0.00036767
1.02	0.0062213	0.00031187	0.00030694
1.05	0.0064263	0.00031515	0.00033568
1.08	0.006668	0.00034826	0.00037692
1.11	0.0066901	0.00033888	0.00032157
1.14	0.0066113	0.00029533	0.00033316
1.17	0.006884	0.00034588	0.00034006
1.2	0.0066978	0.0002972	0.00034503
1.23	0.0068885	0.00031356	0.00033295
1.26	0.0071273	0.00035202	0.00033045
1.29	0.0070049	0.00031547	0.00032801
1.32	0.0072791	0.00036859	0.00035398
1.35	0.0074115	0.00036089	0.0004143
1.38	0.0074425	0.00035531	0.00037077
1.41	0.007382	0.00036397	0.00037054
1.44	0.0076621	0.00037346	0.00041911
1.47	0.0076856	0.00038475	0.00042469
1.5	0.0074877	0.00031967	0.00032663
1.53	0.0078865	0.00035811	0.00036993
1.56	0.008037	0.00038805	0.00040258
1.59	0.0077819	0.00033195	0.00036567
1.62	0.0078288	0.00033995	0.0003898
1.65	0.0081789	0.0003989	0.00038618
1.68	0.0081043	0.00038452	0.00034983
1.71	0.0081471	0.00038773	0.00039235
1.74	0.0083142	0.00037201	0.00039151
1.77	0.0084775	0.00045776	0.00040612
1.8	0.0085528	0.00039796	0.00037592
1.83	0.0087685	0.00042225	0.00042914
1.86	0.0087036	0.0003978	0.00042032
1.89	0.0090838	0.00041247	0.00042757
1.92	0.0088615	0.00039172	0.00041096
1.95	0.0089983	0.00044285	0.00039853
1.98	0.0090598	0.00043059	0.00041984
2.01	0.0092719	0.00044441	0.00040846
2.04	0.0093826	0.00045352	0.00046334
2.07	0.0095667	0.00041541	0.00045529
2.1	0.009609	0.00044082	0.00045529
2.13	0.0097561	0.00043267	0.00047861
2.16	0.0096995	0.00042115	0.00043057
2.19	0.0096816	0.0004218	0.00041436
2.22	0.0098388	0.00043228	0.00040972
2.25	0.0099377	0.00046498	0.00044574
2.28	0.01008	0.00041123	0.00048804
2.31	0.010285	0.00044783	0.00045741
2.34	0.01007	0.00045465	0.00045745
2.37	0.010449	0.00047405	0.00047576
2.4	0.010494	0.00046473	0.00045504
2.43	0.010699	0.00048599	0.00046129
2.46	0.010526	0.00043182	0.00044085
2.49	0.01092	0.00050185	0.00051642
2.52	0.01088	0.00047592	0.00048138
2.55	0.010885	0.00042979	0.00049412
2.58	0.011089	0.00046316	0.00051745
2.61	0.011291	0.00050319	0.00051917
2.64	0.011158	0.00051395	0.00051179
2.67	0.011325	0.00049192	0.00053554
2.7	0.011591	0.00051154	0.00052958
2.73	0.011624	0.00051302	0.00050005
2.76	0.011678	0.00051485	0.00052432
2.79	0.011717	0.00050537	0.00047562
2.82	0.011966	0.00054239	0.00051436
2.85	0.01188	0.00050413	0.00053896
2.88	0.012082	0.00052679	0.00054105
2.91	0.012086	0.00053479	0.00055911
2.94	0.012219	0.00051936	0.00055403
2.97	0.012367	0.00051264	0.00057399
3	0.012532	0.00050009	0.00053937
3.03	0.012564	0.0005519	0.00057992
3.06	0.012649	0.00051493	0.00057141
3.09	0.012767	0.00052628	0.00059638
3.12	0.012722	0.00051172	0.00053399
3.15	0.012955	0.00055562	0.00055255
3.18	0.013165	0.00056844	0.00058804
3.21	0.013176	0.00048347	0.0005125
3.24	0.01332	0.00058643	0.00059795
3.27	0.013282	0.00052921	0.0005402
3.3	0.013631	0.00053863	0.00060613
3.33	0.013358	0.00052211	0.00056162
3.36	0.013677	0.00056584	0.00057617
3.39	0.013934	0.00057312	0.00056853
3.42	0.013687	0.00054941	0.00056107
3.45	0.014048	0.00054962	0.00060253
3.48	0.013871	0.00056707	0.00063718
3.51	0.014053	0.00060914	0.00059356
3.54	0.014015	0.00059086	0.00059272
3.57	0.014076	0.00054266	0.00052527
3.6	0.014301	0.00050912	0.00059298
3.63	0.014368	0.00057475	0.00056208
3.66	0.014329	0.00052521	0.00056278
3.69	0.014312	0.00054176	0.00057265
3.72	0.01457	0.00058876	0.00059209
3.75	0.014619	0.0006004	0.00058933
3.78	0.014574	0.00056123	0.0005949
3.81	0.01485	0.00060355	0.00058822
3.84	0.014857	0.00062295	0.00063677
3.87	0.014963	0.00061796	0.00059033
3.9	0.014823	0.0005697	0.0005446
3.93	0.015203	0.00061207	0.00060198
3.96	0.01512	0.0005686	0.00063285
3.99	0.015336	0.00057942	0.00057216
4.02	0.015531	0.00059767	0.00063632
4.05	0.015529	0.00060591	0.00066088
4.08	0.015323	0.00057001	0.00057876
4.11	0.015195	0.00059295	0.00061291
4.14	0.015551	0.00061927	0.0005945
4.17	0.015693	0.00061144	0.00057345
4.2	0.01585	0.00059659	0.00058038
4.23	0.015874	0.00062091	0.00062035
4.26	0.01591	0.00056567	0.00063268
4.29	0.016045	0.00055008	0.0006078
4.32	0.016202	0.00057528	0.00063524
4.35	0.016123	0.00058985	0.00059687
4.38	0.016057	0.0006254	0.00061672
4.41	0.016193	0.00059492	0.00059657
4.44	0.016426	0.00058933	0.0006592
4.47	0.016263	0.00060757	0.00064186
4.5	0.016368	0.00058244	0.00060218
4.53	0.016781	0.00061547	0.00063417
4.56	0.016566	0.00061572	0.00062684
4.59	0.016792	0.00066392	0.0006432
4.62	0.016918	0.00061488	0.00062817
4.65	0.016869	0.00062092	0.00058196
4.68	0.017084	0.00064219	0.00064743
4.71	0.016981	0.00061808	0.00062374
4.74	0.017251	0.00059748	0.0006545
4.77	0.017208	0.00057612	0.00059423
4.8	0.01753	0.0006801	0.0006512
4.83	0.017555	0.00062103	0.00061599
4.86	0.017487	0.00062984	0.00061008
4.89	0.017677	0.00067425	0.00062888
4.92	0.017955	0.00068485	0.00068419
4.95	0.017825	0.00065922	0.0006566
4.98	0.017977	0.00064444	0.00069754
5.01	0.017992	0.00059372	0.00065183
5.04	0.018036	0.0006153	0.00069512
5.07	0.018164	0.00066686	0.00065514
5.1	0.018387	0.00074004	0.00067131
5.13	0.018276	0.00066822	0.0007685
5.16	0.018614	0.00066426	0.00074071
5.19	0.018501	0.00068858	0.00062506
5.22	0.018773	0.00067232	0.0007324
5.25	0.018832	0.00066383	0.00073923
5.28	0.018721	0.00073667	0.00066366
5.31	0.019028	0.00072347	0.00069265
5.34	0.019069	0.00071993	0.00074082
5.37	0.019134	0.00065035	0.00074086
5.4	0.019195	0.0006964	0.00074501
5.43	0.019235	0.00067244	0.00069088
5.46	0.019306	0.00070795	0.00068432
5.49	0.019539	0.00073355	0.00074378
5.52	0.019435	0.00068985	0.00073049
5.55	0.019393	0.00070094	0.00066
5.58	0.01955	0.00073709	0.00071076
5.61	0.019571	0.00070649	0.00075271
5.64	0.019812	0.00070902	0.00074546
5.67	0.019962	0.0007542	0.00075915
5.7	0.019904	0.00075667	0.0007225
5.73	0.019878	0.00070059	0.00068787
5.76	0.01986	0.00071091	0.00068442
5.79	0.019962	0.00079334	0.00073047
5.82	0.020277	0.00072714	0.00075389
5.85	0.020236	0.00074652	0.00071931
5.88	0.020218	0.000746	0.00072097
5.91	0.020315	0.00073099	0.00076594
5.94	0.020627	0.00073273	0.00076292
5.97	0.020431	0.00072503	0.00079105
6	0.020404	0.00068653	0.0007719
6.03	0.020506	0.00073919	0.00072737
6.06	0.020494	0.00076322	0.00075579
6.09	0.020851	0.00074081	0.00080852
6.12	0.020484	0.00065238	0.00079121
6.15	0.020849	0.00076882	0.00076459
6.18	0.020961	0.00074148	0.0007978
6.21	0.020796	0.00075438	0.00073686
6.24	0.020997	0.00078697	0.00075649
6.27	0.021132	0.0007929	0.00074098
6.3	0.020916	0.00076541	0.00074811
6.33	0.021154	0.00079569	0.00078685
6.36	0.021216	0.00073672	0.00081515
6.39	0.021282	0.00079077	0.00083911
6.42	0.021302	0.00075915	0.00076485
6.45	0.021411	0.00078292	0.00071994
6.48	0.021405	0.00075973	0.00078069
6.51	0.021404	0.00084778	0.00078519
6.54	0.021646	0.00077531	0.00073209
6.57	0.021492	0.00084005	0.00077637
6.6	0.021636	0.00085149	0.0007692
6.63	0.021571	0.00076987	0.00078467
6.66	0.021735	0.00079137	0.00075511
6.69	0.021596	0.00073128	0.0007775
6.72	0.021993	0.00081597	0.00081446
6.75	0.022013	0.00074976	0.00080963
6.78	0.021715	0.00072647	0.00081421
6.81	0.022083	0.00076747	0.0007796
6.84	0.02221	0.00082156	0.00081044
6.87	0.022158	0.00073454	0.00088256
6.9	0.022132	0.00082418	0.0008003
6.93	0.022303	0.00074609	0.00086463
6.96	0.022433	0.00079479	0.00088347
6.99	0.022429	0.00076145	0.00083374
7.02	0.022322	0.00079808	0.00083335
7.05	0.022418	0.00081219	0.00082748
7.08	0.022751	0.00082649	0.00087343
7.11	0.022651	0.00082633	0.00084239
7.14	0.022767	0.00089307	0.00085191
7.17	0.022786	0.00083988	0.00082564
7.2	0.022822	0.00084398	0.00080774
7.23	0.023002	0.00084082	0.00087391
7.26	0.022943	0.00080607	0.00084446
7.29	0.023084	0.00091889	0.00084359
7.32	0.022789	0.0007717	0.00081035
7.35	0.023125	0.00086234	0.00086371
7.38	0.023112	0.00084003	0.000902
7.41	0.023295	0.00088344	0.00095518
7.44	0.023449	0.00081821	0.000904
7.47	0.023142	0.000945	0.00083177
7.5	0.023384	0.0008806	0.00084682
7.53	0.023256	0.00079929	0.00085547
7.56	0.023346	0.00081973	0.00085498
7.59	0.023454	0.00085049	0.00087666
7.62	0.023651	0.00087398	0.00087398
7.65	0.023493	0.00089989	0.00093045
7.68	0.023708	0.00087121	0.00085112
7.71	0.023863	0.00092318	0.00085325
7.74	0.023871	0.00087029	0.00088157
7.77	0.023887	0.00090359	0.00083551
7.8	0.023759	0.00080943	0.00088622
7.83	0.024021	0.00092087	0.00083018
7.86	0.023961	0.00080092	0.00085318
7.89	0.024115	0.00088916	0.00084299
7.92	0.024111	0.00088439	0.00092318
7.95	0.024396	0.00092524	0.00090589
7.98	0.024138	0.00083917	0.00094733
8.01	0.024224	0.00088669	0.00092319
8.04	0.024419	0.00095887	0.00095287
8.07	0.024438	0.00089725	0.00091236
8.1	0.024608	0.00088703	0.00085682
8.13	0.024421	0.00087095	0.00082597
8.16	0.024333	0.00090526	0.00089582
8.19	0.024545	0.00091201	0.0009013
8.22	0.024789	0.00091815	0.00093815
8.25	0.024827	0.00081922	0.00088515
8.28	0.024916	0.00091148	0.00095441
8.31	0.025057	0.00089753	0.00093687
8.34	0.024913	0.00090327	0.00090517
8.37	0.025034	0.00087707	0.00088728
8.4	0.025019	0.0008583	0.00094375
8.43	0.024894	0.00089432	0.0009284
8.46	0.025133	0.0009167	0.000958
8.49	0.025209	0.00093172	0.00089752
8.52	0.025115	0.00088199	0.00090389
8.55	0.025096	0.00088375	0.00088603
8.58	0.025351	0.00090937	0.00090301
8.61	0.025373	0.00095331	0.0009122
8.64	0.025438	0.0009386	0.00089635
8.67	0.02554	0.00094016	0.00094943
8.7	0.025553	0.00091021	0.00094228
8.73	0.025671	0.00093695	0.00085979
8.76	0.025561	0.00092064	0.00099373
8.79	0.025507	0.00089535	0.00092653
8.82	0.025661	0.00088076	0.00089828
8.85	0.025867	0.0010248	0.00094733
8.88	0.025773	0.00090744	0.0010052
8.91	0.026049	0.0009509	0.0010527
8.94	0.026015	0.00097893	0.00089529
8.97	0.025787	0.00096453	0.00097592
9	0.026186	0.0010271	0.00098593
9.03	0.026002	0.00093341	0.00096583
9.06	0.026141	0.00097771	0.00096227
9.09	0.026365	0.00092103	0.0010162
9.12	0.026159	0.00093307	0.00094734
9.15	0.026023	0.00093189	0.00092154
9.18	0.026557	0.00096758	0.00094571
9.21	0.026156	0.0008968	0.0010637
9.24	0.026576	0.00099084	0.0010705
9.27	0.0264	0.00091549	0.001026
9.3	0.026498	0.00098305	0.001073
9.33	0.026721	0.00090986	0.000994
9.36	0.026791	0.00098318	0.0010715
9.39	0.026814	0.00096414	0.0010738
9.42	0.026954	0.00098685	0.00098581
9.45	0.0271	0.0010176	0.00099284
9.48	0.026998	0.0010676	0.0010209
9.51	0.026967	0.0010786	0.0010397
9.54	0.02685	0.00093455	0.00098963
9.57	0.027256	0.00092485	0.0010264
9.6	0.027313	0.00095264	0.0010008
9.63	0.027399	0.0010439	0.001097
9.66	0.027609	0.0011255	0.0009918
9.69	0.02771	0.001008	0.0010616
9.72	0.027569	0.00097894	0.0010431
9.75	0.027522	0.0010433	0.0010755
9.78	0.027654	0.0010564	0.0010232
9.81	0.027844	0.00097934	0.0010901
9.84	0.027937	0.0010428	0.001179
9.87	0.028088	0.00098789	0.0010671
9.9	0.028257	0.0011036	0.0011221
9.93	0.028082	0.0010749	0.001075
9.96	0.028298	0.0011915	0.0011121
9.99	0.028062	0.0010946	0.0011241
10.02	0.028164	0.0010674	0.001049
10.05	0.028485	0.0010129	0.0011121
10.08	0.028603	0.0010336	0.0010659
10.11	0.028643	0.0010048	0.0011234
10.14	0.028331	0.0011366	0.0011912
10.17	0.028279	0.0010127	0.001074
10.2	0.02892	0.0010953	0.0011369
10.23	0.02893	0.0010622	0.0011321
10.26	0.028608	0.001072	0.0011671
10.29	0.028907	0.0011697	0.001236
10.32	0.029115	0.0010816	0.0011749
10.35	0.029335	0.0011568	0.0010647
10.38	0.028962	0.0011263	0.0011369
10.41	0.029629	0.0011499	0.0013096
10.44	0.029542	0.0011197	0.0011799
10.47	0.029589	0.001135	0.0011228
10.5	0.029367	0.0011466	0.0012251
10.53	0.029883	0.001192	0.0011512
10.56	0.03001	0.0011222	0.0011939
10.59	0.029815	0.0012052	0.0010893
10.62	0.029809	0.0012029	0.0011788
10.65	0.029836	0.0011416	0.0011775
10.68	0.029957	0.0011873	0.0011941
10.71	0.029931	0.0011659	0.0011932
10.74	0.03011	0.0011725	0.0012199
10.77	0.030317	0.00112	0.0011859
10.8	0.030651	0.0011529	0.0012594
10.83	0.030558	0.0011177	0.0012334
10.86	0.030372	0.0012497	0.0012021
10.89	0.030914	0.0011678	0.001216
10.92	0.030522	0.0011728	0.0012501
10.95	0.030885	0.0012766	0.0012661
10.98	0.030832	0.0012811	0.0012312
11.01	0.031014	0.0011587	0.0013594
11.04	0.030651	0.0011696	0.0013015
11.07	0.031102	0.0011537	0.0012254
11.1	0.031143	0.0013033	0.0012576
11.13	0.031241	0.0011751	0.0012872
11.16	0.031132	0.0011893	0.0011688
11.19	0.031141	0.0012537	0.0012342
11.22	0.031589	0.0013394	0.0012924
11.25	0.031519	0.0011857	0.0011908
11.28	0.031489	0.0012292	0.0012909
11.31	0.031696	0.0012536	0.0013391
11.34	0.031612	0.001176	0.0013264
11.37	0.032167	0.0013756	0.0013457
11.4	0.032041	0.0012751	0.0013598
11.43	0.031924	0.0012286	0.0013229
11.46	0.032328	0.0013217	0.0013177
11.49	0.032314	0.001267	0.0013743
11.52	0.032285	0.0013075	0.0013203
11.55	0.032625	0.0013757	0.0013486
11.58	0.032856	0.0013469	0.0012775
11.61	0.032543	0.0012801	0.0013585
11.64	0.032685	0.0012734	0.0013618
11.67	0.032818	0.0013314	0.0013028
11.7	0.03277	0.0014292	0.0013621
11.73	0.033101	0.0014051	0.0012654
11.76	0.032998	0.0012872	0.0014085
11.79	0.033301	0.0013216	0.0013449
11.82	0.033163	0.0014014	0.0014507
11.85	0.033135	0.0013765	0.0014255
11.88	0.033541	0.0013816	0.0013225
11.91	0.033585	0.0013611	0.0013617
11.94	0.033288	0.0013418	0.0013649
11.97	0.033547	0.0014312	0.0014427
12	0.033681	0.0013105	0.0014268
12.03	0.033864	0.0013458	0.0013941
12.06	0.033567	0.0014067	0.0015114
12.09	0.034083	0.0014063	0.0014306
12.12	0.034285	0.0013152	0.0014917
12.15	0.034122	0.0015138	0.001357
12.18	0.034395	0.0013799	0.001491
12.21	0.034276	0.0013193	0.0014813
12.24	0.034287	0.0014155	0.0014037
12.27	0.034604	0.0014249	0.0012946
12.3	0.034715	0.0013641	0.0014734
12.33	0.034564	0.0014087	0.0015443
12.36	0.03492	0.0014181	0.0014487
12.39	0.034669	0.0014718	0.0014209
12.42	0.035021	0.001482	0.0014088
12.45	0.035238	0.0014241	0.001531
12.48	0.034777	0.0014532	0.0014838
12.51	0.035344	0.0014301	0.0015435
12.54	0.035087	0.0014377	0.0014681
12.57	0.035134	0.001343	0.0015905
12.6	0.035562	0.0015202	0.0015033
12.63	0.035338	0.0015045	0.0015755
12.66	0.036022	0.0013372	0.0015608
12.69	0.035845	0.0015189	0.0015556
12.72	0.035562	0.0015282	0.0014979
12.75	0.036252	0.0014806	0.0014515
12.78	0.03597	0.0014236	0.0015396
12.81	0.036106	0.0015585	0.0015231
12.84	0.035937	0.00154	0.0015722
12.87	0.036487	0.0015192	0.0016149
12.9	0.03647	0.0016347	0.00168
12.93	0.036467	0.0015904	0.0015762
12.96	0.036535	0.0015158	0.0014928
12.99	0.036759	0.0016165	0.0016721
13.02	0.036897	0.0016525	0.0016291
13.05	0.036719	0.0016071	0.0016768
13.08	0.036781	0.0015656	0.0016922
13.11	0.03727	0.0015586	0.0015891
13.14	0.037363	0.0016196	0.001637
13.17	0.037449	0.0016126	0.001709
13.2	0.037549	0.0015045	0.0015866
13.23	0.037313	0.0015424	0.0015991
13.26	0.037792	0.0017739	0.0016077
13.29	0.037367	0.0016473	0.0017442
13.32	0.037725	0.0016134	0.0015955
13.35	0.037904	0.0016655	0.0017165
13.38	0.037986	0.0014519	0.0016718
13.41	0.037908	0.0015933	0.0016921
13.44	0.038034	0.0017164	0.0017178
13.47	0.038179	0.0017007	0.0016059
13.5	0.038136	0.0016053	0.0016167
13.53	0.03882	0.001672	0.0017085
13.56	0.038619	0.0017138	0.0017026
13.59	0.038541	0.0017603	0.0019141
13.62	0.038392	0.0015782	0.0016252
13.65	0.03875	0.0015988	0.0018087
13.68	0.038777	0.0016884	0.0018078
13.71	0.038979	0.0016528	0.0016608
13.74	0.038977	0.0016307	0.0016852
13.77	0.039097	0.0015472	0.001721
13.8	0.039163	0.0016775	0.0018239
13.83	0.039438	0.0016914	0.0015941
13.86	0.039601	0.0017883	0.0017143
13.89	0.039612	0.001833	0.0016523
13.92	0.03986	0.0015919	0.0017617
13.95	0.039701	0.0016569	0.0017385
13.98	0.039768	0.0015788	0.0017222
14.01	0.039836	0.0016675	0.0017149
14.04	0.039772	0.0016164	0.0018336
14.07	0.04001	0.0017353	0.0017422
14.1	0.040325	0.0016355	0.0018388
14.13	0.040392	0.0017127	0.0018318
14.16	0.040603	0.0017089	0.0018556
14.19	0.040572	0.0017605	0.0017685
14.22	0.040665	0.001719	0.0018575
14.25	0.040826	0.0018333	0.0018411
14.28	0.040918	0.001953	0.0017179
14.31	0.040911	0.0017632	0.0018821
14.34	0.04136	0.0017313	0.0018998
14.37	0.041274	0.001828	0.0018041
14.4	0.041344	0.0018383	0.0018839
14.43	0.041798	0.0018582	0.0019742
14.46	0.041731	0.0016245	0.0017828
14.49	0.042081	0.0018166	0.0017958
14.52	0.042146	0.0018542	0.0018038
14.55	0.042129	0.0017048	0.0020167
14.58	0.042426	0.0018255	0.0018022
14.61	0.042604	0.0018428	0.0015766
14.64	0.042215	0.0017966	0.0017379
14.67	0.042708	0.002015	0.0019284
14.7	0.042765	0.0018698	0.0019215
14.73	0.043034	0.0018322	0.0017432
14.76	0.042598	0.0019803	0.0017083
14.79	0.04327	0.0019536	0.0019032
14.82	0.043851	0.001813	0.0019409
14.85	0.043281	0.0018229	0.0018343
14.88	0.043485	0.0018764	0.001817
14.91	0.043752	0.0019302	0.0017829
14.94	0.044043	0.0018939	0.0021331
14.97	0.044117	0.001972	0.0019489
15	0.04412	0.0019266	0.0018318
15.03	0.044367	0.0021218	0.0019604
15.06	0.044281	0.0019426	0.0019468
15.09	0.044273	0.0019183	0.0018303
15.12	0.044371	0.0020428	0.0019861
15.15	0.044973	0.0019753	0.0020034
15.18	0.045219	0.0019786	0.0018842
15.21	0.044934	0.0017715	0.0020652
15.24	0.045304	0.0020758	0.0020323
15.27	0.045297	0.0019409	0.0020664
15.3	0.045527	0.0019402	0.001981
15.33	0.045269	0.0019819	0.0020643
15.36	0.045548	0.001879	0.002011
15.39	0.045919	0.0020334	0.0019024
15.42	0.045683	0.0019088	0.0019979
15.45	0.045791	0.0020271	0.0020772
15.48	0.045895	0.0019324	0.0019001
15.51	0.046291	0.0020577	0.0019134
15.54	0.046175	0.0018872	0.0020678
15.57	0.046749	0.0020033	0.002064
15.6	0.046869	0.0019512	0.0020364
15.63	0.046128	0.0021276	0.0020383
15.66	0.047186	0.0020002	0.002016
15.69	0.046722	0.0021458	0.0021234
15.72	0.047362	0.0021793	0.0020639
15.75	0.047494	0.0021229	0.0020746
15.78	0.047937	0.0021039	0.0022585
15.81	0.047798	0.0020951	0.0022323
15.84	0.048042	0.0020673	0.0022125
15.87	0.048081	0.0020752	0.0019245
15.9	0.048122	0.0018804	0.00212
15.93	0.048129	0.0019873	0.002301
15.96	0.048535	0.0021555	0.0022279
15.99	0.048474	0.0020664	0.0023014
16.02	0.048688	0.0021727	0.0023877
16.05	0.048489	0.0021486	0.0023203
16.08	0.048885	0.0021294	0.0020812
16.11	0.049231	0.0020171	0.0021697
16.14	0.049206	0.0020643	0.0022932
16.17	0.049475	0.0021065	0.0021898
16.2	0.049337	0.0020739	0.0022064
16.23	0.049705	0.0022541	0.0023297
16.26	0.049852	0.0020256	0.0021308
16.29	0.050153	0.0022092	0.0024038
16.32	0.050384	0.0023753	0.0022902
16.35	0.050323	0.0023673	0.0022037
16.38	0.050773	0.0022207	0.0022693
16.41	0.050741	0.0021633	0.0021719
16.44	0.050886	0.0023359	0.0023514
16.47	0.050739	0.002119	0.0021511
16.5	0.051295	0.0023741	0.0022196
16.53	0.05144	0.0021611	0.0022504
16.56	0.051092	0.0022629	0.0021303
16.59	0.051009	0.0022	0.0021965
16.62	0.05178	0.0021898	0.0023195
16.65	0.051696	0.0021244	0.0022776
16.68	0.051694	0.0022558	0.0022335
16.71	0.051804	0.0022652	0.0024529
16.74	0.051852	0.0023243	0.002351
16.77	0.052081	0.0022289	0.0022335
16.8	0.052274	0.0022442	0.0022007
16.83	0.052685	0.0022897	0.0024466
16.86	0.052397	0.0023186	0.0021751
16.89	0.052976	0.00248	0.0023816
16.92	0.052857	0.0024783	0.0022241
16.95	0.05288	0.0024408	0.0025115
16.98	0.053136	0.0024051	0.0023658
17.01	0.052877	0.0023345	0.0022484
17.04	0.053716	0.0024838	0.0023745
17.07	0.053728	0.0023331	0.0024419
17.1	0.053818	0.0022149	0.0024177
17.13	0.053765	0.0022562	0.0024644
17.16	0.053999	0.0023518	0.0026022
17.19	0.054191	0.0022957	0.0026902
17.22	0.0545	0.0023071	0.0025954
17.25	0.054442	0.0024572	0.0023895
17.28	0.05486	0.002266	0.0022386
17.31	0.054973	0.0023664	0.0026238
17.34	0.055002	0.0023679	0.0024287
17.37	0.055346	0.0024177	0.0024772
17.4	0.055502	0.0024029	0.0024361
17.43	0.05559	0.0027779	0.0023874
17.46	0.055609	0.0023365	0.0024972
17.49	0.055591	0.0024204	0.0023797
17.52	0.055629	0.0024908	0.0025869
17.55	0.055643	0.0024138	0.0025861
17.58	0.056655	0.0025008	0.0023562
17.61	0.056399	0.0023583	0.0024876
17.64	0.056642	0.0025274	0.0023827
17.67	0.056699	0.0025589	0.0023473
17.7	0.056675	0.0023736	0.0024108
17.73	0.057067	0.00266	0.0025828
17.76	0.057014	0.0025043	0.0025905
17.79	0.057707	0.0025067	0.0024981
17.82	0.057501	0.0025604	0.0027826
17.85	0.057593	0.0023738	0.0024
17.88	0.05809	0.0024955	0.0027346
17.91	0.057742	0.0025308	0.0025236
17.94	0.058685	0.0025257	0.0026799
17.97	0.058357	0.0024884	0.0026032
18	0.058343	0.0024883	0.0025437
18.03	0.059057	0.0025517	0.0027087
18.06	0.058776	0.0025666	0.0025557
18.09	0.059288	0.002651	0.0025915
18.12	0.05953	0.0026367	0.0026165
18.15	0.059015	0.002555	0.0025512
18.18	0.059515	0.0024296	0.0026135
18.21	0.059664	0.002356	0.0028571
18.24	0.059656	0.002619	0.0027936
18.27	0.060288	0.0025147	0.0025515
18.3	0.06025	0.0026327	0.0026976
18.33	0.060033	0.0025025	0.0025646
18.36	0.060342	0.0027774	0.0027225
18.39	0.06073	0.0026079	0.0027365
18.42	0.061233	0.0025215	0.002722
18.45	0.060612	0.0029051	0.0025665
18.48	0.061234	0.0026049	0.0027721
18.51	0.061776	0.0027204	0.0027028
18.54	0.061209	0.0028962	0.0026068
18.57	0.061712	0.0025882	0.0027419
18.6	0.061635	0.0028537	0.0027855
18.63	0.062325	0.0029957	0.0027724
18.66	0.062191	0.0027055	0.0028099
18.69	0.062081	0.0028255	0.0029712
18.72	0.06258	0.0026724	0.0028113
18.75	0.062993	0.0025721	0.0028615
18.78	0.063232	0.0027959	0.002839
18.81	0.063169	0.0024705	0.002926
18.84	0.063347	0.0029461	0.0027846
18.87	0.063617	0.0031	0.0030296
18.9	0.06349	0.0029166	0.0027386
18.93	0.064009	0.0028944	0.0030061
18.96	0.064347	0.0028421	0.0028933
18.99	0.064364	0.0027575	0.0029532
19.02	0.064549	0.002788	0.0029468
19.05	0.064512	0.0028446	0.0032549
19.08	0.064459	0.0029643	0.0027056
19.11	0.064907	0.0028823	0.0030959
19.14	0.065252	0.0027905	0.0029108
19.17	0.065486	0.0028247	0.00303
19.2	0.065388	0.0028507	0.0029954
19.23	0.066127	0.0031141	0.0031845
19.26	0.065871	0.0029374	0.003006
19.29	0.065837	0.0030236	0.0029904
19.32	0.065964	0.002912	0.0029513
19.35	0.067005	0.0032105	0.0033565
19.38	0.066785	0.0031453	0.0029868
19.41	0.067157	0.0031035	0.0031511
19.44	0.067203	0.0030739	0.0030858
19.47	0.067073	0.0031415	0.0033105
19.5	0.067578	0.0030878	0.0029892
19.53	0.067671	0.0032101	0.0031623
19.56	0.068353	0.0030647	0.0031412
19.59	0.068659	0.0028396	0.0034185
19.62	0.068509	0.0032485	0.0031426
19.65	0.068535	0.0031471	0.0029814
19.68	0.069205	0.0033967	0.0033784
19.71	0.069371	0.0032121	0.0033448
19.74	0.069581	0.0031691	0.0032715
19.77	0.069342	0.0035262	0.0031674
19.8	0.069748	0.0032758	0.0034394
19.83	0.069727	0.0030462	0.0032579
19.86	0.069776	0.0030919	0.0032905
19.89	0.070467	0.0032061	0.003454
19.92	0.070249	0.0031463	0.0032475
19.95	0.070835	0.0034731	0.0033973
19.98	0.071142	0.0032342	0.0036915
20.01	0.071186	0.0034609	0.0035022
20.04	0.071414	0.0035341	0.0032997
20.07	0.071452	0.003467	0.0034998
20.1	0.071495	0.0035766	0.0034442
20.13	0.071916	0.0033197	0.0035498
20.16	0.072053	0.0032198	0.0034379
20.19	0.072565	0.0033428	0.0033146
20.22	0.072722	0.0036751	0.0031812
20.25	0.072677	0.0035255	0.0034093
20.28	0.073314	0.003575	0.0035117
20.31	0.073178	0.0033831	0.0034448
20.34	0.073392	0.0033699	0.0036408
20.37	0.073098	0.003435	0.0037495
20.4	0.074155	0.0034483	0.0037191
20.43	0.073976	0.0036212	0.0034469
20.46	0.073899	0.0033449	0.0033386
20.49	0.074606	0.0033622	0.0033476
20.52	0.074094	0.00355	0.0037052
20.55	0.074971	0.0035856	0.0036411
20.58	0.074691	0.0037242	0.0035303
20.61	0.07522	0.0035781	0.0036446
20.64	0.075619	0.0035906	0.003599
20.67	0.075394	0.0033694	0.0038146
20.7	0.075299	0.0037984	0.0034811
20.73	0.076289	0.003656	0.0036522
20.76	0.076201	0.003499	0.0035321
20.79	0.076704	0.003881	0.0035997
20.82	0.076614	0.0037614	0.0038685
20.85	0.07669	0.0037257	0.003576
20.88	0.077308	0.0036187	0.0034878
20.91	0.077644	0.0039009	0.0040453
20.94	0.077506	0.00368	0.0037626
20.97	0.077266	0.0036442	0.0039226
21	0.078021	0.0038625	0.0038659
21.03	0.078481	0.0040212	0.0039041
21.06	0.078257	0.0040306	0.0037823
21.09	0.077911	0.0035961	0.0039321
21.12	0.079221	0.0038954	0.0040292
21.15	0.079053	0.0037776	0.0038851
21.18	0.079517	0.004003	0.003765
21.21	0.079364	0.0041051	0.0036838
21.24	0.079387	0.0039633	0.0043395
21.27	0.079375	0.003994	0.0037868
21.3	0.07958	0.0039656	0.004098
21.33	0.080655	0.0041245	0.0042132
21.36	0.081102	0.0040365	0.0041667
21.39	0.080613	0.0039997	0.0041352
21.42	0.080544	0.004114	0.0041942
21.45	0.080973	0.0041966	0.0038188
21.48	0.08206	0.0044802	0.0042272
21.51	0.081514	0.0042662	0.0045544
21.54	0.082075	0.0041947	0.0039886
21.57	0.082357	0.0039259	0.0043055
21.6	0.082069	0.0042055	0.0043666
21.63	0.082437	0.0044248	0.0039795
21.66	0.082407	0.0038477	0.0043368
21.69	0.08311	0.0039807	0.0042396
21.72	0.083438	0.0040539	0.0041139
21.75	0.082918	0.0039054	0.0041554
21.78	0.083201	0.0041244	0.0042667
21.81	0.083616	0.0042494	0.0044352
21.84	0.08345	0.0041752	0.0044705
21.87	0.083818	0.0042156	0.004514
21.9	0.083898	0.0042181	0.0041403
21.93	0.084206	0.0045599	0.0043591
21.96	0.084106	0.0043878	0.0044783
21.99	0.085222	0.0039406	0.004184
22.02	0.084787	0.0041075	0.004483
22.05	0.085097	0.0043193	0.0043362
22.08	0.085846	0.0041122	0.0041208
22.11	0.084868	0.0040421	0.0046153
22.14	0.085457	0.0044104	0.0043008
22.17	0.085462	0.0041232	0.0045657
22.2	0.085483	0.0043655	0.0045505
22.23	0.085927	0.0045986	0.0044953
22.26	0.086148	0.0045165	0.0045328
22.29	0.086208	0.0044065	0.0044896
22.32	0.086473	0.0046645	0.0047454
22.35	0.086324	0.0041764	0.0047225
22.38	0.086492	0.0044412	0.0047755
22.41	0.086412	0.004359	0.0045667
22.44	0.086805	0.0043539	0.0047154
22.47	0.086867	0.0046502	0.0049277
22.5	0.087412	0.0045588	0.0047126
22.53	0.087235	0.00454	0.0047961
22.56	0.087886	0.004515	0.0045864
22.59	0.088067	0.0047423	0.0045047
22.62	0.08712	0.0046175	0.0045038
22.65	0.087624	0.0045174	0.0048875
22.68	0.08812	0.0046859	0.0043108
22.71	0.088513	0.0048058	0.0047858
22.74	0.088716	0.00459	0.0047131
22.77	0.088237	0.0047113	0.0045739
22.8	0.08909	0.0048113	0.0049919
22.83	0.089095	0.0048926	0.0046322
22.86	0.08927	0.0045037	0.0046309
22.89	0.089301	0.0047809	0.0052493
22.92	0.089467	0.0048372	0.0046212
22.95	0.088959	0.0052397	0.0047458
22.98	0.089589	0.0048189	0.00488
23.01	0.089974	0.0049018	0.0048561
23.04	0.090481	0.0046205	0.0046157
23.07	0.089818	0.0050882	0.0049745
23.1	0.090405	0.0044722	0.0046613
23.13	0.090823	0.0047615	0.0049651
23.16	0.090352	0.0051044	0.0048738
23.19	0.090545	0.0052801	0.0054634
23.22	0.090086	0.0051446	0.0048183
23.25	0.090855	0.0051525	0.0049162
23.28	0.091038	0.0048645	0.0050723
23.31	0.091119	0.0048759	0.0049378
23.34	0.091608	0.0052608	0.0050162
23.37	0.091483	0.0048561	0.0052324
23.4	0.091767	0.005434	0.0049596
23.43	0.091489	0.0053494	0.0053747
23.46	0.091969	0.0050267	0.0057811
23.49	0.092405	0.0052163	0.0054122
23.52	0.093266	0.0051103	0.0052635
23.55	0.092129	0.0056459	0.0057315
23.58	0.092031	0.0048068	0.0052813
23.61	0.093183	0.0054726	0.0051971
23.64	0.093328	0.0050212	0.0054804
23.67	0.092802	0.0051748	0.0055564
23.7	0.09369	0.0052426	0.0051547
23.73	0.094229	0.0053875	0.0051892
23.76	0.093476	0.0051812	0.0052253
23.79	0.094168	0.005253	0.0058451
23.82	0.094236	0.0053598	0.0056795
23.85	0.094006	0.0054837	0.0052751
23.88	0.094162	0.0053013	0.0056105
23.91	0.094491	0.0053052	0.0051616
23.94	0.094505	0.0054652	0.0056638
23.97	0.094687	0.0052416	0.0057621
24	0.095138	0.0057145	0.0052384
24.03	0.095216	0.005799	0.0053638
24.06	0.095285	0.0057973	0.0053162
24.09	0.095888	0.0054518	0.0061083
24.12	0.095387	0.0056015	0.0058678
24.15	0.09579	0.005321	0.0061298
24.18	0.09596	0.0052983	0.0058674
24.21	0.096094	0.0055272	0.0059394
24.24	0.095797	0.0055253	0.0058089
24.27	0.096172	0.0057497	0.005641
24.3	0.095745	0.0058185	0.0059688
24.33	0.096869	0.0057749	0.0057585
24.36	0.097243	0.0061982	0.006125
24.39	0.096416	0.0061242	0.0054048
24.42	0.096636	0.0056047	0.0059745
24.45	0.097268	0.0060318	0.0057327
24.48	0.097243	0.0056885	0.0060638
24.51	0.097071	0.0058808	0.0056841
24.54	0.096912	0.0056499	0.00607
24.57	0.098309	0.0059994	0.0058763
24.6	0.098349	0.0059498	0.0060649
24.63	0.097842	0.0059631	0.0066263
24.66	0.098429	0.0063385	0.00622
24.69	0.098488	0.0060893	0.0058609
24.72	0.098184	0.005801	0.0067765
24.75	0.097989	0.0059161	0.0060859
24.78	0.09824	0.0058131	0.005622
24.81	0.098395	0.0057212	0.0058504
24.84	0.098684	0.0059205	0.0061331
24.87	0.098196	0.0056212	0.0061446
24.9	0.098883	0.0061044	0.0059471
24.93	0.098661	0.0060987	0.0060715
24.96	0.098277	0.0059467	0.0056731
24.99	0.098405	0.0061995	0.0060558
25.02	0.098233	0.0065086	0.0063004
25.05	0.098507	0.0056652	0.006309
25.08	0.098559	0.0056988	0.0063484
25.11	0.099011	0.0060235	0.0063985
25.14	0.098482	0.0063481	0.0062935
25.17	0.098187	0.0060021	0.0064859
25.2	0.097818	0.0059381	0.0068317
25.23	0.098869	0.0060373	0.0066478
25.26	0.098712	0.0057697	0.0064067
25.29	0.098182	0.0066603	0.0067607
25.32	0.098517	0.0062439	0.0066295
25.35	0.09875	0.0070535	0.0063866
25.38	0.09836	0.0064857	0.0066074
25.41	0.098396	0.0062317	0.0061467
25.44	0.098971	0.0062792	0.0064376
25.47	0.09777	0.0065383	0.0063462
25.5	0.097614	0.0061691	0.0066985
25.53	0.097797	0.0071476	0.0067829
25.56	0.098021	0.0061157	0.0062464
25.59	0.098487	0.0063513	0.0067316
25.62	0.09841	0.0064206	0.0068785
25.65	0.098175	0.0067006	0.0064993
25.68	0.097096	0.0065403	0.0066466
25.71	0.097412	0.0065371	0.0066924
25.74	0.096874	0.0060653	0.0065722
25.77	0.096476	0.0063843	0.0066022
25.8	0.09729	0.0065699	0.0065193
25.83	0.096455	0.0066227	0.0073846
25.86	0.09741	0.0067061	0.0065128
25.89	0.096641	0.0065036	0.0071834
25.92	0.096412	0.0069044	0.0070532
25.95	0.096458	0.0063748	0.0068386
25.98	0.096323	0.0064233	0.0066233
26.01	0.096097	0.0068297	0.0068448
26.04	0.09441	0.0064974	0.0071202
26.07	0.096219	0.0066803	0.0066397
26.1	0.096108	0.0066037	0.0068483
26.13	0.09561	0.006652	0.0069298
26.16	0.095808	0.0070563	0.0071335
26.19	0.095021	0.0061629	0.0067997
26.22	0.094495	0.0068121	0.0071264
26.25	0.094269	0.0067056	0.0074966
26.28	0.094033	0.0071451	0.0070059
26.31	0.094191	0.0067428	0.0070885
26.34	0.093483	0.0069318	0.0071427
26.37	0.094768	0.0072104	0.0066104
26.4	0.093295	0.0068178	0.006979
26.43	0.093803	0.0070868	0.0072136
26.46	0.093529	0.0069125	0.0073778
26.49	0.093142	0.0068672	0.0071929
26.52	0.093126	0.007068	0.0067656
26.55	0.092975	0.0066797	0.007451
26.58	0.094354	0.0071713	0.0070195
26.61	0.092701	0.0068246	0.0067992
26.64	0.093378	0.0068495	0.007751
26.67	0.09256	0.0073742	0.00717
26.7	0.091398	0.0071763	0.0080183
26.73	0.092772	0.0076451	0.0076725
26.76	0.092184	0.0068869	0.0072313
26.79	0.092029	0.006816	0.0069643
26.82	0.092587	0.0074904	0.00748
26.85	0.091541	0.0073036	0.0082478
26.88	0.092082	0.0074691	0.0078328
26.91	0.091871	0.0076603	0.0074298
26.94	0.092112	0.008055	0.008435
26.97	0.091487	0.0070675	0.007404
27	0.09236	0.0076742	0.0084428
27.03	0.092286	0.0078145	0.0079477
27.06	0.091731	0.0074047	0.0080217
27.09	0.093053	0.0080071	0.0084941
27.12	0.092004	0.0082119	0.0083017
27.15	0.093373	0.0077916	0.0082213
27.18	0.09237	0.007519	0.0077425
27.21	0.091837	0.0078862	0.0078499
27.24	0.09244	0.0082007	0.0084141
27.27	0.091868	0.0076888	0.0082849
27.3	0.092715	0.0086127	0.0087529
27.33	0.091688	0.0082704	0.0079676
27.36	0.091353	0.0077164	0.0084708
27.39	0.092051	0.008893	0.0083803
27.42	0.092335	0.0086484	0.0088288
27.45	0.091672	0.0081325	0.0088436
27.48	0.090544	0.0091384	0.0082911
27.51	0.09261	0.0084614	0.0099764
27.54	0.091879	0.0085237	0.0092843
27.57	0.092972	0.0086803	0.0082786
27.6	0.093449	0.0087761	0.0092423
27.63	0.092728	0.0095901	0.0092873
27.66	0.093528	0.0096329	0.0091867
27.69	0.09349	0.0092703	0.0095884
27.72	0.092964	0.0092336	0.010423
27.75	0.093926	0.0099816	0.0098957
27.78	0.093453	0.0098215	0.010803
27.81	0.093666	0.0094171	0.0096127
27.84	0.093004	0.0099696	0.0096874
27.87	0.094331	0.0092912	0.009978
27.9	0.092239	0.010324	0.010031
27.93	0.09162	0.0093236	0.0097803
27.96	0.092543	0.010269	0.010612
27.99	0.090772	0.010151	0.010402
28.02	0.092145	0.010252	0.010152
28.05	0.090808	0.0099764	0.012408
28.08	0.090873	0.0095236	0.010671
28.11	0.091343	0.010238	0.010896
28.14	0.091835	0.010599	0.0096719
28.17	0.091259	0.010049	0.010359
28.2	0.08958	0.010333	0.011098
28.23	0.091087	0.010203	0.011587
28.26	0.09168	0.010109	0.010801
28.29	0.091125	0.010855	0.011061
28.32	0.090303	0.011063	0.010701
28.35	0.090922	0.010096	0.010625
28.38	0.09124	0.010887	0.011196
28.41	0.090055	0.011065	0.011723
28.44	0.091626	0.010795	0.011801
28.47	0.090393	0.0096231	0.01131
28.5	0.090856	0.01139	0.011904
28.53	0.091353	0.012321	0.011838
28.56	0.090578	0.011413	0.012084
28.59	0.09036	0.01211	0.012054
28.62	0.090436	0.011876	0.012611
28.65	0.091519	0.011528	0.012477
28.68	0.09016	0.01138	0.013092
28.71	0.09057	0.011615	0.013027
28.74	0.090542	0.011911	0.012342
28.77	0.090323	0.01196	0.012774
28.8	0.090559	0.012939	0.013412
28.83	0.090219	0.013071	0.013299
28.86	0.091142	0.012179	0.012864
28.89	0.093141	0.014022	0.013435
28.92	0.091637	0.013682	0.013681
28.95	0.091426	0.014472	0.013794
28.98	0.090712	0.013475	0.014753
29.01	0.092027	0.01207	0.014826
29.04	0.091439	0.014061	0.014915
29.07	0.092393	0.014145	0.015745
29.1	0.091511	0.014042	0.015261
29.13	0.092568	0.014601	0.014855
29.16	0.091403	0.014839	0.016399
29.19	0.092995	0.015829	0.017274
29.22	0.093151	0.014807	0.016914
29.25	0.092321	0.016537	0.017558
29.28	0.094094	0.01756	0.018276
29.31	0.094232	0.01606	0.018898
29.34	0.093856	0.017214	0.018285
29.37	0.09382	0.018752	0.019665
29.4	0.093923	0.017855	0.020281
29.43	0.097184	0.018106	0.018996
29.46	0.093574	0.017296	0.021333
29.49	0.095636	0.018483	0.020057
29.52	0.093806	0.020347	0.020917
29.55	0.094988	0.020164	0.020352
29.58	0.092774	0.020808	0.021635
29.61	0.091086	0.020169	0.0223
29.64	0.091596	0.023431	0.024695
29.67	0.091508	0.019613	0.02451
29.7	0.088364	0.023206	0.024705
29.73	0.087235	0.024936	0.027045
29.76	0.090902	0.024225	0.026156
29.79	0.088245	0.025501	0.030092
29.82	0.086084	0.025755	0.029241
29.85	0.087839	0.026365	0.03266
29.88	0.086368	0.028313	0.034756
29.91	0.085108	0.033745	0.044525
29.94	0	0	0
29.97	0	0	0
