# Supplementary material for: Single nucleosome imaging reveals principles of transient multiscale chromatin reorganization triggered by histone ADP-ribosylation at DNA lesions
Source: Nat Commun. 2025 Jul 19;16:6652. doi: 10.1038/s41467-025-61834-7 (PMC12276361; doi:10.1038/s41467-025-61834-7)
Supplement: Supplementary file 6 — Source Data [file 41467_2025_61834_MOESM6_ESM.zip › DATA_ALL_FIGURES/Fig 1B/Mean_MSD_all_noIR.csv]

deta t (sec)	MSD (um2)	MSD Standard Deviation bottom	MSD Standard Deviation top
0.03	0.0044209	0.00018163	0.00019045
0.06	0.0047357	0.00018921	0.00017671
0.09	0.0049953	0.00017849	0.00017909
0.12	0.0051437	0.00017537	0.00018949
0.15	0.0054649	0.0002031	0.00021169
0.18	0.0056103	0.00018749	0.00020903
0.21	0.00567	0.00017752	0.00019921
0.24	0.0058856	0.00019451	0.00020016
0.27	0.0060448	0.00020907	0.00021958
0.3	0.0062032	0.00018279	0.00018133
0.33	0.0063559	0.00019067	0.000212
0.36	0.0065746	0.00020543	0.00021406
0.39	0.0066446	0.00018584	0.00019205
0.42	0.006785	0.00022079	0.00020726
0.45	0.0067908	0.00020246	0.00018931
0.48	0.0070531	0.0002101	0.00020025
0.51	0.0071602	0.00019889	0.0001943
0.54	0.007272	0.00019959	0.0002079
0.57	0.0074124	0.00022196	0.00021889
0.6	0.0075688	0.00022981	0.00022205
0.63	0.0076558	0.00022846	0.0002038
0.66	0.007838	0.000226	0.00022579
0.69	0.0078167	0.00023614	0.00021273
0.72	0.0078691	0.00020371	0.00020681
0.75	0.0080115	0.00022816	0.00021788
0.78	0.0081882	0.00022073	0.00023504
0.81	0.0082843	0.00024109	0.00022955
0.84	0.0083381	0.00023183	0.00021794
0.87	0.008347	0.00022399	0.00022735
0.9	0.008426	0.00021248	0.00023192
0.93	0.0085589	0.00021343	0.00023838
0.96	0.0085299	0.00022897	0.00021766
0.99	0.0086605	0.00021795	0.00022519
1.02	0.0088096	0.00022644	0.00022635
1.05	0.0087851	0.00022994	0.00023126
1.08	0.0088955	0.00021734	0.00023593
1.11	0.0090151	0.00022246	0.00023282
1.14	0.0089249	0.00021022	0.00021527
1.17	0.0089814	0.00024548	0.00021964
1.2	0.0091574	0.00021754	0.00022469
1.23	0.0092327	0.00024426	0.00022086
1.26	0.0091925	0.00023882	0.00022796
1.29	0.0093507	0.00023748	0.00023044
1.32	0.009358	0.00023375	0.00023142
1.35	0.0093719	0.00024582	0.00022663
1.38	0.0094875	0.00024005	0.00022731
1.41	0.0095222	0.00022942	0.00023507
1.44	0.009593	0.00024215	0.00022954
1.47	0.009591	0.00024363	0.00023919
1.5	0.0097748	0.00022428	0.00024851
1.53	0.0097345	0.00023301	0.00022361
1.56	0.0098915	0.00022575	0.00022953
1.59	0.0098751	0.00024309	0.00024235
1.62	0.0099462	0.00024248	0.00024427
1.65	0.010071	0.00023861	0.0002785
1.68	0.010154	0.00024663	0.00025434
1.71	0.010133	0.00023268	0.00024906
1.74	0.010208	0.0002277	0.00024233
1.77	0.010121	0.00023619	0.0002302
1.8	0.010216	0.00022957	0.00024776
1.83	0.010318	0.00024165	0.00023018
1.86	0.010333	0.00024886	0.00024964
1.89	0.010332	0.00024841	0.00025359
1.92	0.010404	0.00024629	0.00025124
1.95	0.010471	0.00024435	0.00025972
1.98	0.010532	0.00022795	0.00024997
2.01	0.010388	0.00023504	0.00024354
2.04	0.010538	0.00024468	0.00025228
2.07	0.010693	0.00025085	0.00026313
2.1	0.010734	0.00025094	0.00024709
2.13	0.010682	0.00023295	0.00023135
2.16	0.010849	0.00023235	0.00023652
2.19	0.010972	0.00026885	0.00022695
2.22	0.010904	0.0002355	0.000272
2.25	0.011005	0.0002612	0.00026904
2.28	0.011017	0.00026613	0.00026623
2.31	0.011108	0.00023175	0.00024006
2.34	0.011236	0.00025657	0.0002501
2.37	0.011092	0.00023629	0.00023464
2.4	0.011247	0.00027994	0.00025186
2.43	0.011168	0.00027007	0.00023178
2.46	0.011246	0.00024667	0.00023856
2.49	0.011218	0.00025298	0.00027393
2.52	0.011429	0.00026164	0.00024985
2.55	0.011318	0.00026851	0.00023987
2.58	0.011441	0.00025599	0.00025923
2.61	0.011587	0.00027733	0.00022917
2.64	0.011611	0.00025587	0.0002664
2.67	0.01156	0.0002475	0.00024102
2.7	0.011594	0.00026164	0.00025708
2.73	0.011696	0.00026646	0.00026821
2.76	0.011729	0.00026574	0.0002703
2.79	0.011666	0.0002403	0.00025736
2.82	0.011714	0.00026841	0.00024787
2.85	0.01172	0.00025962	0.00027731
2.88	0.011978	0.00026785	0.00027212
2.91	0.012031	0.00024129	0.00029224
2.94	0.011882	0.00026128	0.00024599
2.97	0.011979	0.00025563	0.0002525
3	0.012108	0.00024956	0.00027781
3.03	0.012212	0.00025878	0.00026982
3.06	0.012102	0.00024189	0.0002564
3.09	0.012221	0.000243	0.0002713
3.12	0.012282	0.00027115	0.00026547
3.15	0.012317	0.00026035	0.00026932
3.18	0.012215	0.00025205	0.00026888
3.21	0.012309	0.00026084	0.00025717
3.24	0.012501	0.00024778	0.00027095
3.27	0.012539	0.0002727	0.00028258
3.3	0.012459	0.00026312	0.00024706
3.33	0.0126	0.00028683	0.00025303
3.36	0.012648	0.00026446	0.00026388
3.39	0.012634	0.00026211	0.00026593
3.42	0.012755	0.00026414	0.00026911
3.45	0.012733	0.00027443	0.00028798
3.48	0.012764	0.0002857	0.00026133
3.51	0.012851	0.00024872	0.00027554
3.54	0.012956	0.00027958	0.00027006
3.57	0.012916	0.00026659	0.00026793
3.6	0.013047	0.00027661	0.0002657
3.63	0.01303	0.00026619	0.00028299
3.66	0.01302	0.00028809	0.00025085
3.69	0.013083	0.00027898	0.0002715
3.72	0.01304	0.00026857	0.000272
3.75	0.01322	0.00028602	0.00027424
3.78	0.013284	0.00026843	0.00027129
3.81	0.01322	0.00027428	0.00028609
3.84	0.013166	0.00028418	0.00026308
3.87	0.01327	0.00028389	0.00027646
3.9	0.01344	0.00030808	0.00028154
3.93	0.01339	0.00027129	0.00028287
3.96	0.013417	0.00028582	0.00029015
3.99	0.013636	0.00029616	0.00027266
4.02	0.01351	0.00028446	0.00026941
4.05	0.013651	0.0002781	0.00030345
4.08	0.013726	0.0002849	0.00030621
4.11	0.013635	0.00028781	0.00029279
4.14	0.013869	0.00030366	0.00030341
4.17	0.013902	0.00028786	0.00028061
4.2	0.013844	0.00030011	0.00028021
4.23	0.013885	0.00027464	0.00028958
4.26	0.013858	0.00028676	0.00027446
4.29	0.01389	0.00027083	0.00029739
4.32	0.014028	0.00027304	0.00031109
4.35	0.013999	0.00027642	0.00029511
4.38	0.014111	0.00030659	0.00028917
4.41	0.014238	0.00031579	0.00031111
4.44	0.014433	0.00026819	0.00031236
4.47	0.014328	0.00029095	0.00032089
4.5	0.014288	0.00028634	0.00028764
4.53	0.014359	0.00029152	0.00031862
4.56	0.014408	0.00031032	0.0002881
4.59	0.014498	0.00028263	0.00031038
4.62	0.014438	0.00029089	0.00030273
4.65	0.014434	0.00028621	0.00029061
4.68	0.014633	0.00030047	0.00033215
4.71	0.014627	0.00030206	0.00031157
4.74	0.014719	0.0003149	0.00028881
4.77	0.014677	0.00030084	0.00033245
4.8	0.014739	0.00029428	0.00029287
4.83	0.014751	0.00028612	0.00029953
4.86	0.014912	0.0002889	0.00031458
4.89	0.014908	0.00032273	0.00032387
4.92	0.01494	0.00029423	0.00029667
4.95	0.014939	0.00029471	0.00030382
4.98	0.01509	0.00030833	0.00031881
5.01	0.015045	0.00026375	0.00031773
5.04	0.015006	0.00029825	0.00030582
5.07	0.015079	0.00027326	0.00032426
5.1	0.015138	0.00030763	0.00032198
5.13	0.015235	0.00029975	0.00032983
5.16	0.015195	0.00030366	0.00029625
5.19	0.015209	0.00028637	0.00032799
5.22	0.015269	0.00031917	0.00030601
5.25	0.015206	0.0003163	0.00028502
5.28	0.015309	0.00029566	0.00031181
5.31	0.015398	0.00032262	0.0003065
5.34	0.015292	0.00031664	0.0003198
5.37	0.015375	0.00029223	0.00030625
5.4	0.015253	0.00031815	0.00030666
5.43	0.015393	0.00031056	0.00030033
5.46	0.015456	0.00032256	0.00028277
5.49	0.015594	0.00033098	0.00032093
5.52	0.015524	0.00030939	0.00034671
5.55	0.015585	0.00031081	0.00032448
5.58	0.015566	0.00030312	0.00030115
5.61	0.015748	0.00031905	0.00033593
5.64	0.015674	0.00032161	0.00031324
5.67	0.015625	0.00030393	0.00031742
5.7	0.015704	0.00032324	0.00031118
5.73	0.01585	0.00030449	0.00032049
5.76	0.015985	0.0003218	0.0003458
5.79	0.015872	0.00032227	0.0003259
5.82	0.016074	0.00032877	0.00035072
5.85	0.016062	0.00031198	0.00035724
5.88	0.01613	0.00031499	0.00033161
5.91	0.016155	0.00033416	0.00032692
5.94	0.016072	0.00032797	0.0003245
5.97	0.016392	0.0003387	0.00034174
6	0.016353	0.0003211	0.00031104
6.03	0.016398	0.00032963	0.00031412
6.06	0.016388	0.00032096	0.00032431
6.09	0.016571	0.00032603	0.00036798
6.12	0.016462	0.00035248	0.00033924
6.15	0.016486	0.0003651	0.00034721
6.18	0.016591	0.00033314	0.00033469
6.21	0.016675	0.000356	0.00033888
6.24	0.016653	0.00035161	0.00032438
6.27	0.01671	0.00035313	0.00033388
6.3	0.016719	0.00034516	0.00035598
6.33	0.016694	0.00033463	0.00034714
6.36	0.016752	0.00035761	0.00039758
6.39	0.016732	0.00034569	0.00036112
6.42	0.016795	0.00032727	0.00036257
6.45	0.016806	0.00032167	0.00032795
6.48	0.017022	0.00034621	0.00033895
6.51	0.01704	0.0003582	0.00036269
6.54	0.016979	0.00036846	0.00033987
6.57	0.017004	0.00034109	0.00036816
6.6	0.017043	0.00032785	0.00036375
6.63	0.01713	0.00033869	0.00035945
6.66	0.017009	0.0003478	0.00035374
6.69	0.01714	0.00038536	0.00034187
6.72	0.017132	0.00033209	0.00032705
6.75	0.017131	0.00034352	0.00035736
6.78	0.017124	0.00035169	0.00034818
6.81	0.017117	0.00034301	0.00033809
6.84	0.017296	0.00034834	0.00036682
6.87	0.017331	0.00034903	0.00034505
6.9	0.017434	0.00033475	0.00034286
6.93	0.017453	0.00035634	0.00033746
6.96	0.0176	0.00035633	0.00032578
6.99	0.017575	0.00032257	0.00032756
7.02	0.017494	0.00034282	0.00035142
7.05	0.017596	0.00036117	0.00036889
7.08	0.017664	0.00035097	0.00033039
7.11	0.01769	0.00035598	0.00034454
7.14	0.017716	0.0003543	0.00035418
7.17	0.017709	0.00032397	0.00036839
7.2	0.017817	0.00035299	0.000349
7.23	0.017832	0.00036152	0.00034156
7.26	0.017907	0.0003763	0.00039056
7.29	0.017901	0.00037442	0.00034997
7.32	0.017956	0.00035584	0.00034373
7.35	0.018053	0.00035476	0.00037786
7.38	0.018047	0.00034603	0.00034507
7.41	0.018091	0.00034142	0.00038038
7.44	0.018189	0.00035694	0.00037294
7.47	0.018264	0.00032798	0.00037272
7.5	0.018218	0.00037708	0.00035314
7.53	0.018284	0.00035435	0.00037604
7.56	0.018314	0.00036842	0.00035245
7.59	0.018347	0.00037941	0.0003305
7.62	0.018312	0.00035731	0.00036925
7.65	0.018359	0.00035604	0.00036173
7.68	0.018512	0.00037077	0.00041236
7.71	0.018456	0.00036001	0.00036205
7.74	0.018542	0.00037736	0.0003336
7.77	0.018654	0.00035827	0.00036854
7.8	0.018659	0.00036858	0.00034955
7.83	0.018744	0.00039583	0.00041061
7.86	0.018826	0.00036883	0.00039238
7.89	0.018918	0.00039733	0.0003994
7.92	0.018942	0.00035614	0.00039817
7.95	0.019054	0.0004091	0.00039399
7.98	0.01913	0.00039444	0.00038293
8.01	0.019073	0.00036962	0.00037766
8.04	0.019129	0.00037967	0.00037716
8.07	0.019291	0.00040298	0.00041285
8.1	0.019143	0.00038569	0.00039013
8.13	0.019156	0.00038119	0.00039337
8.16	0.019312	0.00039424	0.00038138
8.19	0.019372	0.00037343	0.00041992
8.22	0.019374	0.00039531	0.00037125
8.25	0.019477	0.00038694	0.00039163
8.28	0.019549	0.00039522	0.0004151
8.31	0.019627	0.00040081	0.00036803
8.34	0.019582	0.00038043	0.00037975
8.37	0.019641	0.00038166	0.00044292
8.4	0.019713	0.00036491	0.00040069
8.43	0.019736	0.00037754	0.00037968
8.46	0.019818	0.00042054	0.00038482
8.49	0.019841	0.00038952	0.00039933
8.52	0.019831	0.00039397	0.00043566
8.55	0.019947	0.00039389	0.00040455
8.58	0.019975	0.00038529	0.00040286
8.61	0.019987	0.0003675	0.00041395
8.64	0.020074	0.00042017	0.00039391
8.67	0.020033	0.00041705	0.00039604
8.7	0.020064	0.00041704	0.00042177
8.73	0.02005	0.00038202	0.00040804
8.76	0.020185	0.00040727	0.00042307
8.79	0.020193	0.00041393	0.00041617
8.82	0.020363	0.00039179	0.00041947
8.85	0.020199	0.00042717	0.00040505
8.88	0.020383	0.00043365	0.00044159
8.91	0.02044	0.00041794	0.00040428
8.94	0.02052	0.00039337	0.00040449
8.97	0.020624	0.00042249	0.00039989
9	0.02051	0.00041319	0.00041284
9.03	0.020592	0.00040739	0.00041178
9.06	0.020594	0.00039326	0.00040862
9.09	0.020636	0.00042156	0.00043712
9.12	0.0207	0.00042961	0.00039475
9.15	0.020698	0.00043943	0.00041727
9.18	0.02067	0.00042598	0.00042785
9.21	0.020837	0.00045367	0.00041406
9.24	0.020752	0.00041034	0.00046659
9.27	0.020794	0.00041467	0.00040811
9.3	0.020768	0.00040867	0.0004113
9.33	0.020842	0.00041924	0.00041812
9.36	0.020856	0.00040735	0.00044088
9.39	0.020932	0.00041484	0.00038809
9.42	0.02096	0.00037689	0.00043151
9.45	0.020997	0.00041607	0.00041405
9.48	0.021049	0.00042085	0.00045159
9.51	0.021109	0.00038726	0.00042186
9.54	0.021123	0.00044466	0.00044505
9.57	0.021138	0.00043527	0.00042093
9.6	0.021164	0.00045684	0.00041468
9.63	0.021236	0.00042926	0.00043109
9.66	0.021296	0.00043108	0.00041249
9.69	0.021184	0.00045711	0.00040861
9.72	0.021256	0.00042423	0.00044371
9.75	0.021394	0.00041628	0.00042022
9.78	0.02142	0.00044974	0.00043414
9.81	0.021424	0.00041237	0.00046002
9.84	0.021436	0.00042246	0.00042731
9.87	0.021497	0.00040661	0.00041905
9.9	0.021443	0.00041164	0.00042663
9.93	0.021683	0.00044072	0.00044193
9.96	0.02166	0.00040857	0.00041537
9.99	0.021657	0.00042114	0.00042567
10.02	0.021698	0.00044856	0.00040845
10.05	0.021673	0.00043341	0.00043252
10.08	0.02177	0.00044842	0.00043566
10.11	0.021812	0.00042437	0.00042443
10.14	0.021786	0.00040263	0.00046686
10.17	0.021719	0.00045324	0.00040626
10.2	0.021943	0.00040052	0.00042698
10.23	0.021782	0.00045096	0.00042403
10.26	0.021912	0.00041586	0.00044933
10.29	0.021913	0.00040154	0.00043516
10.32	0.021951	0.00044615	0.00042836
10.35	0.022089	0.00042664	0.00039765
10.38	0.022109	0.00043712	0.00042682
10.41	0.022037	0.00044228	0.00043802
10.44	0.022126	0.00044097	0.0004296
10.47	0.022193	0.00044428	0.00041641
10.5	0.022176	0.00044406	0.00043127
10.53	0.02215	0.00041272	0.00039663
10.56	0.022246	0.0004767	0.00042072
10.59	0.022264	0.00042139	0.00045279
10.62	0.022241	0.00041466	0.00040098
10.65	0.022294	0.00044468	0.00045702
10.68	0.022334	0.00042921	0.00044579
10.71	0.022376	0.00045478	0.00042208
10.74	0.022327	0.0004616	0.00043426
10.77	0.022449	0.00042106	0.00045002
10.8	0.022444	0.00043953	0.00043041
10.83	0.022589	0.00041925	0.0004465
10.86	0.022474	0.00041278	0.00042771
10.89	0.022583	0.00044288	0.0003865
10.92	0.022705	0.00045535	0.00046254
10.95	0.022644	0.00047823	0.00042639
10.98	0.022702	0.00048402	0.00043797
11.01	0.022719	0.0004882	0.00042872
11.04	0.022653	0.00041881	0.00044207
11.07	0.022676	0.00045429	0.0004806
11.1	0.022864	0.00045642	0.00044345
11.13	0.022887	0.00045527	0.00045845
11.16	0.022933	0.00045275	0.00042762
11.19	0.022948	0.00046226	0.00048248
11.22	0.022907	0.00040579	0.00046615
11.25	0.022941	0.0004183	0.00042967
11.28	0.023081	0.00043977	0.00044547
11.31	0.023065	0.00046542	0.00042281
11.34	0.023029	0.00046053	0.0004268
11.37	0.023226	0.00044171	0.00042781
11.4	0.023218	0.00039703	0.00045968
11.43	0.023261	0.00044653	0.00044434
11.46	0.023336	0.00042972	0.00045135
11.49	0.02338	0.00040751	0.00048466
11.52	0.023397	0.00044264	0.0004457
11.55	0.023401	0.0004946	0.00045584
11.58	0.023643	0.00043381	0.00046528
11.61	0.023656	0.00046827	0.00045363
11.64	0.023623	0.00045329	0.00047268
11.67	0.02377	0.00043463	0.00045906
11.7	0.023676	0.00049315	0.00045856
11.73	0.023743	0.00046082	0.00043826
11.76	0.023696	0.00044324	0.0004511
11.79	0.023748	0.00046897	0.00046605
11.82	0.02381	0.00047558	0.00044974
11.85	0.023855	0.00046342	0.00042272
11.88	0.023975	0.00047764	0.0004509
11.91	0.023944	0.00047655	0.00043742
11.94	0.023966	0.000471	0.00044226
11.97	0.024083	0.00044187	0.00045147
12	0.024058	0.00045373	0.00049239
12.03	0.024173	0.00049466	0.00048347
12.06	0.024213	0.00047964	0.00048684
12.09	0.024251	0.00048559	0.00045284
12.12	0.024264	0.00047266	0.00044077
12.15	0.024404	0.00044612	0.00046504
12.18	0.024446	0.00044337	0.00046897
12.21	0.024378	0.00044496	0.00047157
12.24	0.024361	0.00041667	0.00048624
12.27	0.024555	0.00048464	0.00048283
12.3	0.024606	0.00049666	0.00044728
12.33	0.024495	0.00047695	0.00046055
12.36	0.024649	0.00045545	0.00048623
12.39	0.024519	0.00047647	0.00043005
12.42	0.024773	0.00045115	0.00047816
12.45	0.024751	0.00047555	0.0004594
12.48	0.024889	0.00050621	0.00044688
12.51	0.024794	0.00047967	0.00047701
12.54	0.024818	0.00047125	0.00046182
12.57	0.024864	0.00044529	0.00044225
12.6	0.024881	0.00047394	0.00045298
12.63	0.025035	0.00047534	0.00049529
12.66	0.025027	0.00045234	0.00048788
12.69	0.0251	0.00045787	0.00048379
12.72	0.025062	0.00049921	0.00045599
12.75	0.025315	0.00048485	0.00048
12.78	0.025364	0.00045112	0.00044388
12.81	0.025266	0.00048481	0.0005021
12.84	0.02535	0.00048906	0.00048398
12.87	0.025316	0.00049317	0.00045867
12.9	0.025333	0.00048915	0.00052487
12.93	0.025505	0.0004562	0.0004967
12.96	0.025517	0.00046531	0.00054775
12.99	0.025471	0.00046814	0.00047122
13.02	0.025568	0.00049258	0.00046545
13.05	0.025706	0.00045995	0.00051848
13.08	0.025599	0.00047327	0.00049824
13.11	0.025799	0.00046461	0.00048065
13.14	0.025722	0.00050901	0.00047471
13.17	0.025789	0.00044025	0.00051034
13.2	0.025908	0.00048006	0.00046216
13.23	0.02601	0.00050384	0.00043921
13.26	0.026025	0.00048096	0.00051133
13.29	0.026002	0.00050753	0.00051619
13.32	0.026136	0.00048339	0.00048561
13.35	0.02597	0.00047791	0.00047998
13.38	0.026153	0.00048398	0.0004855
13.41	0.026091	0.00046174	0.00047603
13.44	0.026231	0.0004881	0.00052353
13.47	0.026383	0.00048767	0.00047382
13.5	0.026271	0.00047376	0.00051139
13.53	0.026406	0.00047353	0.00051646
13.56	0.026422	0.00051093	0.00050892
13.59	0.02649	0.00050143	0.00050684
13.62	0.026458	0.00049715	0.00049391
13.65	0.026543	0.00052552	0.00050055
13.68	0.02653	0.00049063	0.00050247
13.71	0.026554	0.00042483	0.00050567
13.74	0.026631	0.00045539	0.00048441
13.77	0.026569	0.0004882	0.00046156
13.8	0.026596	0.00051375	0.00052519
13.83	0.026627	0.00049232	0.00051882
13.86	0.026681	0.00049774	0.00049633
13.89	0.026781	0.00052245	0.00051228
13.92	0.026735	0.00051822	0.00051581
13.95	0.026813	0.00054156	0.00051981
13.98	0.026792	0.00045915	0.00051798
14.01	0.026962	0.00049745	0.00049179
14.04	0.02679	0.0004931	0.00050118
14.07	0.026988	0.00049771	0.00047385
14.1	0.027078	0.00051487	0.00053757
14.13	0.026978	0.0004855	0.00049321
14.16	0.027071	0.00050515	0.00053254
14.19	0.027135	0.00049954	0.00050019
14.22	0.027087	0.00052584	0.00050669
14.25	0.027129	0.00047712	0.00051852
14.28	0.027266	0.0004959	0.00050667
14.31	0.027179	0.0004914	0.00052734
14.34	0.027285	0.00053372	0.00053553
14.37	0.02719	0.00052332	0.00051931
14.4	0.027288	0.00054663	0.00050159
14.43	0.027275	0.00048969	0.00049748
14.46	0.027308	0.00047319	0.00053389
14.49	0.027428	0.00049988	0.00050329
14.52	0.027299	0.0005405	0.00052725
14.55	0.027403	0.0005279	0.00054024
14.58	0.027524	0.00050078	0.00049343
14.61	0.027568	0.00050978	0.00051832
14.64	0.027609	0.0005015	0.00051937
14.67	0.027565	0.00049824	0.0005338
14.7	0.027626	0.00055632	0.00049425
14.73	0.027662	0.00050094	0.00054774
14.76	0.027741	0.00050251	0.00053743
14.79	0.027783	0.00051897	0.00055614
14.82	0.027763	0.00051706	0.00055011
14.85	0.027833	0.00050554	0.00052704
14.88	0.027853	0.00049778	0.00051803
14.91	0.027789	0.00056176	0.000524
14.94	0.027827	0.0005062	0.00051734
14.97	0.027869	0.00055333	0.00053604
15	0.028082	0.00050987	0.00054607
15.03	0.027948	0.00052834	0.00053532
15.06	0.027938	0.00051273	0.00054317
15.09	0.028046	0.00056416	0.00055131
15.12	0.028123	0.00055236	0.00057813
15.15	0.028216	0.00056403	0.00053481
15.18	0.028232	0.00056052	0.0005268
15.21	0.028313	0.00052172	0.00052713
15.24	0.028423	0.00051538	0.00054502
15.27	0.028453	0.00055377	0.00056036
15.3	0.028537	0.00050491	0.00054392
15.33	0.028493	0.00054952	0.00054909
15.36	0.028458	0.00057302	0.0005563
15.39	0.028488	0.00053338	0.00059508
15.42	0.028781	0.00058365	0.00053089
15.45	0.028825	0.00056112	0.00053903
15.48	0.028785	0.00054901	0.00060464
15.51	0.028858	0.00054607	0.00055545
15.54	0.028975	0.00056914	0.00054598
15.57	0.028984	0.00056282	0.00055372
15.6	0.028922	0.00053884	0.00053768
15.63	0.029127	0.00057804	0.00056259
15.66	0.029169	0.000552	0.00053444
15.69	0.029144	0.00055125	0.00055734
15.72	0.029194	0.00055805	0.00051109
15.75	0.029215	0.00050789	0.00056209
15.78	0.029323	0.00056648	0.00058552
15.81	0.029345	0.00055395	0.00052418
15.84	0.029395	0.00054147	0.00053539
15.87	0.029355	0.00053572	0.00054711
15.9	0.02954	0.00054142	0.00057396
15.93	0.029561	0.00054569	0.00063473
15.96	0.029559	0.0005272	0.00052415
15.99	0.029608	0.00053086	0.00058226
16.02	0.029529	0.0005331	0.00054249
16.05	0.029645	0.00054829	0.00057213
16.08	0.029635	0.00054905	0.00054162
16.11	0.029699	0.00052947	0.00055925
16.14	0.029738	0.00052031	0.00054295
16.17	0.029822	0.00051956	0.00054239
16.2	0.029709	0.00054567	0.00051928
16.23	0.029804	0.00052828	0.00050731
16.26	0.029814	0.00054031	0.00052396
16.29	0.029869	0.00056324	0.00052979
16.32	0.02982	0.00056344	0.0005866
16.35	0.029816	0.00054013	0.00055856
16.38	0.029814	0.00052662	0.00056179
16.41	0.029928	0.00053092	0.00055057
16.44	0.02991	0.00060545	0.00054009
16.47	0.029926	0.00054198	0.00056796
16.5	0.029909	0.00059927	0.00057844
16.53	0.029994	0.00055787	0.00055411
16.56	0.02988	0.00052737	0.00056761
16.59	0.029992	0.00055011	0.00059189
16.62	0.029934	0.00053672	0.00054193
16.65	0.029977	0.00047727	0.00056117
16.68	0.030098	0.00054523	0.00050876
16.71	0.030015	0.00053136	0.00053879
16.74	0.029973	0.00056007	0.0005465
16.77	0.030146	0.0005295	0.00054389
16.8	0.03014	0.00055558	0.00056682
16.83	0.030125	0.00058947	0.00053407
16.86	0.030274	0.00059738	0.00054022
16.89	0.030131	0.00054134	0.00058509
16.92	0.030254	0.00055089	0.00050166
16.95	0.030359	0.00054084	0.0005391
16.98	0.030289	0.0005464	0.00056519
17.01	0.030356	0.00054005	0.00055131
17.04	0.030378	0.00057681	0.00055361
17.07	0.03049	0.00059021	0.00057673
17.1	0.030445	0.00051985	0.00052338
17.13	0.030617	0.0005625	0.00056114
17.16	0.030621	0.00055639	0.00060857
17.19	0.030477	0.0005712	0.0005886
17.22	0.030571	0.00057796	0.00057378
17.25	0.030679	0.00054202	0.0005755
17.28	0.030764	0.00056557	0.00063017
17.31	0.030702	0.00058122	0.00059144
17.34	0.030658	0.00059747	0.0005609
17.37	0.030786	0.000585	0.00057364
17.4	0.030835	0.00058452	0.00055384
17.43	0.030775	0.00055601	0.00060514
17.46	0.030759	0.00055601	0.00057493
17.49	0.03091	0.00057426	0.00059159
17.52	0.030726	0.00059358	0.00057552
17.55	0.030969	0.00058394	0.00057812
17.58	0.030918	0.00056723	0.00060117
17.61	0.030899	0.00055676	0.00055154
17.64	0.030933	0.00057606	0.00056557
17.67	0.030945	0.00055663	0.00054646
17.7	0.031023	0.00056685	0.00057816
17.73	0.030904	0.00060437	0.00057703
17.76	0.031139	0.00056657	0.00059006
17.79	0.03101	0.00059588	0.00060005
17.82	0.031058	0.00063146	0.00056863
17.85	0.031145	0.00055308	0.000559
17.88	0.030997	0.00060128	0.00056359
17.91	0.031083	0.00058861	0.00061192
17.94	0.031233	0.00059192	0.00057429
17.97	0.03128	0.00057663	0.00059715
18	0.031177	0.00056914	0.00062548
18.03	0.031258	0.00062839	0.00060913
18.06	0.031247	0.00052619	0.00061528
18.09	0.031214	0.00055138	0.0005901
18.12	0.031192	0.0005796	0.00061137
18.15	0.031237	0.00060027	0.00062712
18.18	0.031319	0.00057443	0.00053862
18.21	0.031284	0.00054789	0.0005744
18.24	0.031441	0.00057072	0.00063871
18.27	0.031339	0.00061953	0.00063616
18.3	0.03145	0.00062362	0.000589
18.33	0.031487	0.00055807	0.00060291
18.36	0.03143	0.00061716	0.00062266
18.39	0.031467	0.00060179	0.00056512
18.42	0.031632	0.00060826	0.00061776
18.45	0.031612	0.00059776	0.00062145
18.48	0.03169	0.00056369	0.00060922
18.51	0.031627	0.00056978	0.00061424
18.54	0.031751	0.00060421	0.00064333
18.57	0.031685	0.00060917	0.00058903
18.6	0.03165	0.00059828	0.00059111
18.63	0.031751	0.00058375	0.00057173
18.66	0.031798	0.00059223	0.00061083
18.69	0.031906	0.00057136	0.00062523
18.72	0.031803	0.00060577	0.00062192
18.75	0.031817	0.00061114	0.00065609
18.78	0.031699	0.00055402	0.00059995
18.81	0.031701	0.00058263	0.00058237
18.84	0.031855	0.0006119	0.0005656
18.87	0.031892	0.00063359	0.00058328
18.9	0.032013	0.00067153	0.00060168
18.93	0.032015	0.00061614	0.00067052
18.96	0.032033	0.00060354	0.00061372
18.99	0.032044	0.00058643	0.00057921
19.02	0.032041	0.00059194	0.00058558
19.05	0.032068	0.00062261	0.00062758
19.08	0.032043	0.00060128	0.00061299
19.11	0.032135	0.00059213	0.00065077
19.14	0.032076	0.00062982	0.00056916
19.17	0.032369	0.00059975	0.00061317
19.2	0.032298	0.00064743	0.00061827
19.23	0.032253	0.00062107	0.00063367
19.26	0.032296	0.00060288	0.00059726
19.29	0.032306	0.00063778	0.0006072
19.32	0.032357	0.00066951	0.00059015
19.35	0.032409	0.00062681	0.00064445
19.38	0.032439	0.00060801	0.00062278
19.41	0.032472	0.0005927	0.00062285
19.44	0.032492	0.00063821	0.00065815
19.47	0.032483	0.00060698	0.0006103
19.5	0.03257	0.00056607	0.00063851
19.53	0.032482	0.00055381	0.00062272
19.56	0.032606	0.0006035	0.00063047
19.59	0.03262	0.00063137	0.00065745
19.62	0.032564	0.00062895	0.00064776
19.65	0.03255	0.00060534	0.00060242
19.68	0.032749	0.00066473	0.00064251
19.71	0.032679	0.0005594	0.00060613
19.74	0.032649	0.00058684	0.00063794
19.77	0.032667	0.00064038	0.0006181
19.8	0.032689	0.00067333	0.00062234
19.83	0.032785	0.00062427	0.00061099
19.86	0.032648	0.00058236	0.00067097
19.89	0.032602	0.00060658	0.00064196
19.92	0.032717	0.00060944	0.00062342
19.95	0.032898	0.00058652	0.00059609
19.98	0.032896	0.00061665	0.00062425
20.01	0.03282	0.00055711	0.00064618
20.04	0.032895	0.00063236	0.00066346
20.07	0.03293	0.00064332	0.00068701
20.1	0.032882	0.00061279	0.00059772
20.13	0.032857	0.00058768	0.00061482
20.16	0.033014	0.00061263	0.00063599
20.19	0.033008	0.00062445	0.00061003
20.22	0.033003	0.00061391	0.00063534
20.25	0.033065	0.00064647	0.0006221
20.28	0.033192	0.00061807	0.00066313
20.31	0.033185	0.0006196	0.00064973
20.34	0.033258	0.00068895	0.00063088
20.37	0.033337	0.00069098	0.0006806
20.4	0.033402	0.00065086	0.00062502
20.43	0.033413	0.00065339	0.00067763
20.46	0.033273	0.00064708	0.00061095
20.49	0.033438	0.0006172	0.00066324
20.52	0.033511	0.00060542	0.00063909
20.55	0.033638	0.0007005	0.00066413
20.58	0.033427	0.00060689	0.00064578
20.61	0.033561	0.00061736	0.00061896
20.64	0.033461	0.00065662	0.00063446
20.67	0.033427	0.00065683	0.00063849
20.7	0.033529	0.00064264	0.00066127
20.73	0.033431	0.00060692	0.00066041
20.76	0.033425	0.00070257	0.00065541
20.79	0.033566	0.00061869	0.00068737
20.82	0.03358	0.00065328	0.00065992
20.85	0.033675	0.00062646	0.00065537
20.88	0.033661	0.0006062	0.00067675
20.91	0.033736	0.00068182	0.00068982
20.94	0.0337	0.0006902	0.00065593
20.97	0.033639	0.00060744	0.00063154
21	0.033836	0.00067382	0.00070316
21.03	0.033699	0.0006284	0.00069822
21.06	0.033869	0.00063251	0.00061957
21.09	0.03382	0.00066775	0.00064463
21.12	0.033788	0.00064478	0.00067057
21.15	0.033821	0.00066813	0.00063949
21.18	0.033859	0.00063293	0.00060978
21.21	0.03388	0.00064565	0.00071439
21.24	0.033749	0.00065781	0.00066918
21.27	0.033856	0.00063308	0.0006908
21.3	0.033922	0.00066258	0.00068184
21.33	0.034078	0.00067829	0.00067378
21.36	0.033995	0.00064449	0.00065298
21.39	0.034021	0.00060576	0.00066423
21.42	0.034025	0.00064325	0.00065517
21.45	0.034016	0.0006554	0.00067045
21.48	0.034192	0.00063475	0.00061797
21.51	0.034202	0.00064406	0.00063842
21.54	0.034181	0.00066113	0.00066555
21.57	0.034176	0.00066247	0.00060719
21.6	0.034265	0.0006264	0.00063631
21.63	0.034161	0.00060445	0.00064358
21.66	0.034233	0.00062781	0.00066727
21.69	0.03432	0.00064765	0.00061131
21.72	0.034199	0.00061194	0.00067591
21.75	0.034388	0.00065458	0.00062053
21.78	0.034329	0.00064529	0.00070466
21.81	0.034245	0.00063857	0.00065092
21.84	0.034426	0.00064954	0.00064913
21.87	0.034344	0.00059889	0.00067881
21.9	0.034454	0.00067013	0.00069065
21.93	0.03438	0.00065108	0.00063773
21.96	0.034501	0.00063994	0.00065062
21.99	0.034463	0.00058703	0.00063161
22.02	0.034505	0.00064764	0.00063292
22.05	0.034485	0.00063663	0.00062623
22.08	0.034527	0.00065646	0.00067819
22.11	0.034387	0.00064286	0.00057296
22.14	0.03443	0.0005956	0.00071829
22.17	0.034523	0.00063798	0.00060975
22.2	0.034474	0.00066153	0.00063411
22.23	0.034402	0.00063791	0.00067895
22.26	0.034388	0.00064974	0.00064216
22.29	0.034395	0.00063584	0.00067651
22.32	0.034501	0.00063614	0.00065311
22.35	0.034534	0.00061927	0.00067774
22.38	0.034484	0.00062579	0.00065026
22.41	0.03444	0.00068593	0.00060882
22.44	0.034631	0.00061239	0.00065665
22.47	0.034659	0.00061519	0.00065386
22.5	0.034558	0.00059927	0.00063081
22.53	0.034579	0.00063971	0.00062414
22.56	0.034665	0.00068243	0.00067863
22.59	0.034594	0.00061637	0.00063846
22.62	0.034621	0.00066568	0.000641
22.65	0.034709	0.00061088	0.00064604
22.68	0.034698	0.00061702	0.00067907
22.71	0.034627	0.00067105	0.00065273
22.74	0.034726	0.00062772	0.00067092
22.77	0.03473	0.00068144	0.00064005
22.8	0.03483	0.00066896	0.00068885
22.83	0.034863	0.00063049	0.00065375
22.86	0.034896	0.00064796	0.0006779
22.89	0.034915	0.00059664	0.00067756
22.92	0.035056	0.0006315	0.00063376
22.95	0.034828	0.00065275	0.00068071
22.98	0.034942	0.00066027	0.00065635
23.01	0.035027	0.00066592	0.00071249
23.04	0.035041	0.00069867	0.00070084
23.07	0.034896	0.0006885	0.00066057
23.1	0.035112	0.0006686	0.00068376
23.13	0.035084	0.00063872	0.00062884
23.16	0.035028	0.00065196	0.00062683
23.19	0.035128	0.00073304	0.00066807
23.22	0.035267	0.00076813	0.00067667
23.25	0.035224	0.00068565	0.00070121
23.28	0.03517	0.00061431	0.00067545
23.31	0.03538	0.00064299	0.00068278
23.34	0.035117	0.00070339	0.00070572
23.37	0.035403	0.0007188	0.00068775
23.4	0.035317	0.00069375	0.00071075
23.43	0.035407	0.00066675	0.0006777
23.46	0.035353	0.00064068	0.00062092
23.49	0.035287	0.00065686	0.00072565
23.52	0.035327	0.00067836	0.00063429
23.55	0.035486	0.00062885	0.00065327
23.58	0.035571	0.00064032	0.00071613
23.61	0.035597	0.00068224	0.00072169
23.64	0.035661	0.00066613	0.00067063
23.67	0.035697	0.00069588	0.00065284
23.7	0.035833	0.00067401	0.00072785
23.73	0.035684	0.00065163	0.00067802
23.76	0.035726	0.00066828	0.00067162
23.79	0.035851	0.00071053	0.00066308
23.82	0.035904	0.00065171	0.00072408
23.85	0.03583	0.0007181	0.0006954
23.88	0.035996	0.0006579	0.00071725
23.91	0.036029	0.0006653	0.00066112
23.94	0.036031	0.0006504	0.00064203
23.97	0.036035	0.00064155	0.00074399
24	0.036113	0.00069026	0.00066479
24.03	0.036169	0.00068772	0.00073398
24.06	0.036208	0.0007125	0.00067708
24.09	0.036162	0.00067772	0.00071946
24.12	0.036124	0.0007004	0.00074656
24.15	0.036255	0.00068256	0.00063208
24.18	0.036209	0.00067251	0.00070154
24.21	0.036227	0.00065313	0.00068232
24.24	0.036309	0.00065797	0.0006674
24.27	0.036398	0.00069442	0.00071527
24.3	0.03642	0.00068349	0.00065555
24.33	0.036342	0.00066265	0.00068565
24.36	0.036429	0.00071621	0.00071996
24.39	0.036341	0.00069442	0.00066526
24.42	0.036315	0.00072117	0.00070191
24.45	0.036468	0.00070578	0.00071518
24.48	0.036359	0.00070539	0.00069457
24.51	0.036399	0.00068902	0.00067333
24.54	0.036368	0.00070587	0.00071281
24.57	0.036492	0.00066923	0.00069131
24.6	0.036482	0.00066426	0.00068708
24.63	0.036526	0.00075456	0.00064535
24.66	0.036489	0.00068016	0.00068717
24.69	0.036523	0.00072066	0.0006731
24.72	0.036478	0.00071524	0.00069083
24.75	0.03665	0.00066624	0.00070331
24.78	0.036506	0.00068128	0.00070343
24.81	0.036646	0.00066789	0.00066816
24.84	0.036678	0.00073117	0.00064159
24.87	0.036733	0.00069989	0.00070314
24.9	0.036714	0.00068857	0.00072973
24.93	0.03662	0.0006875	0.00068542
24.96	0.036791	0.00069144	0.00067931
24.99	0.036888	0.00068959	0.00063781
25.02	0.036944	0.00072554	0.00071355
25.05	0.036897	0.0006725	0.00068859
25.08	0.036997	0.00072023	0.00068139
25.11	0.037002	0.00071888	0.00070225
25.14	0.037119	0.00072524	0.00074928
25.17	0.037026	0.0007093	0.00071753
25.2	0.037115	0.00071125	0.00069688
25.23	0.037062	0.00076751	0.00069616
25.26	0.036991	0.00066941	0.00071489
25.29	0.037225	0.00076638	0.00069075
25.32	0.037049	0.00069566	0.00068155
25.35	0.037065	0.00073272	0.00065588
25.38	0.037083	0.00067103	0.000728
25.41	0.037233	0.00070929	0.00072745
25.44	0.037251	0.00069242	0.00075336
25.47	0.037144	0.00071779	0.00072805
25.5	0.03726	0.00071827	0.00074143
25.53	0.037225	0.00070572	0.00074383
25.56	0.037202	0.00072698	0.00073425
25.59	0.037204	0.00068697	0.00069678
25.62	0.037452	0.00078008	0.00073729
25.65	0.03753	0.00066421	0.00071011
25.68	0.037502	0.00070246	0.00071644
25.71	0.037484	0.00068756	0.00068224
25.74	0.037392	0.00074088	0.00072787
25.77	0.037486	0.00067578	0.00072804
25.8	0.037427	0.00071839	0.00062894
25.83	0.037599	0.00071759	0.00076745
25.86	0.037589	0.00071396	0.00074068
25.89	0.03766	0.00067795	0.00074673
25.92	0.037743	0.00070712	0.00067095
25.95	0.037619	0.00072552	0.00072211
25.98	0.037671	0.00071527	0.0007437
26.01	0.037682	0.00069963	0.00068873
26.04	0.03769	0.00072147	0.00068445
26.07	0.037797	0.00068069	0.00074177
26.1	0.037742	0.0007041	0.00073057
26.13	0.037785	0.00077485	0.00070736
26.16	0.037909	0.00068202	0.00076016
26.19	0.037999	0.00072159	0.00071951
26.22	0.037826	0.00072729	0.00073053
26.25	0.037958	0.00071697	0.00073975
26.28	0.038103	0.00074331	0.00066528
26.31	0.038045	0.00070283	0.00066961
26.34	0.037905	0.00072344	0.00071981
26.37	0.038024	0.00070246	0.00076746
26.4	0.037998	0.00067868	0.00073799
26.43	0.037987	0.00072191	0.00073583
26.46	0.037978	0.00075984	0.00078169
26.49	0.037981	0.00068767	0.00073705
26.52	0.038087	0.000697	0.00071043
26.55	0.038041	0.00074239	0.00065254
26.58	0.038027	0.00070553	0.00070353
26.61	0.038019	0.00074221	0.00072291
26.64	0.038005	0.00072267	0.00067733
26.67	0.038163	0.00074813	0.0007609
26.7	0.037933	0.00072191	0.00071401
26.73	0.038221	0.00070947	0.00070149
26.76	0.038259	0.00074	0.00070097
26.79	0.038043	0.00069895	0.00071267
26.82	0.038169	0.00067592	0.00072327
26.85	0.038187	0.00072916	0.00076406
26.88	0.038068	0.00072145	0.00072357
26.91	0.038102	0.00067406	0.00074991
26.94	0.038076	0.00072344	0.00077828
26.97	0.03815	0.00067383	0.00079234
27	0.038171	0.00071648	0.0007266
27.03	0.038159	0.00073639	0.00067285
27.06	0.038134	0.00075192	0.00072101
27.09	0.038119	0.00069	0.00070362
27.12	0.038146	0.00063267	0.00073019
27.15	0.038148	0.00074048	0.00070288
27.18	0.038231	0.00070397	0.00068367
27.21	0.038234	0.00070071	0.00072982
27.24	0.038227	0.00072331	0.00077553
27.27	0.038156	0.00074839	0.00069997
27.3	0.038108	0.00067779	0.000733
27.33	0.038189	0.00074803	0.00071539
27.36	0.038146	0.00073654	0.00065903
27.39	0.038216	0.00072354	0.00073494
27.42	0.038071	0.00069969	0.00071859
27.45	0.038185	0.00074507	0.0007522
27.48	0.038099	0.00071302	0.00066989
27.51	0.038149	0.00068175	0.00075833
27.54	0.038052	0.00069661	0.00078214
27.57	0.038133	0.00069488	0.00070694
27.6	0.038211	0.00072511	0.00074324
27.63	0.038181	0.00072466	0.00070106
27.66	0.038075	0.00068524	0.00069461
27.69	0.038074	0.00066604	0.00073537
27.72	0.038173	0.00071002	0.00071439
27.75	0.038223	0.00071232	0.00073188
27.78	0.038081	0.00071666	0.00068343
27.81	0.038008	0.00066544	0.00069088
27.84	0.038182	0.00072303	0.00071371
27.87	0.038075	0.00069969	0.00066848
27.9	0.038206	0.00074321	0.00075447
27.93	0.038177	0.0006384	0.00075361
27.96	0.03836	0.00065332	0.00064154
27.99	0.038218	0.00068316	0.00072609
28.02	0.038209	0.00065815	0.00069322
28.05	0.03822	0.00069298	0.00072305
28.08	0.038474	0.0007185	0.00075954
28.11	0.038514	0.00073791	0.00071
28.14	0.038429	0.00068775	0.00072429
28.17	0.038377	0.00068415	0.00080284
28.2	0.038484	0.00074084	0.00067993
28.23	0.03852	0.00069803	0.00074534
28.26	0.03842	0.00068332	0.00071224
28.29	0.03846	0.00075081	0.0007227
28.32	0.038536	0.00069994	0.00065397
28.35	0.038443	0.00067843	0.00070826
28.38	0.038537	0.00074281	0.00073865
28.41	0.038489	0.00065986	0.00069258
28.44	0.038477	0.0007109	0.000772
28.47	0.038513	0.00072366	0.00078961
28.5	0.038516	0.00069069	0.0007412
28.53	0.038491	0.00072102	0.00072265
28.56	0.038549	0.0007793	0.00076407
28.59	0.038515	0.00071284	0.00070213
28.62	0.038496	0.00071394	0.00078138
28.65	0.038549	0.00072961	0.00071882
28.68	0.038595	0.00069743	0.0007627
28.71	0.038644	0.00078056	0.00072239
28.74	0.038528	0.00074376	0.00075554
28.77	0.038588	0.00075668	0.00075116
28.8	0.038618	0.00076319	0.00080875
28.83	0.038607	0.00074341	0.00073398
28.86	0.038686	0.00073933	0.00072888
28.89	0.03872	0.00073971	0.00075846
28.92	0.038818	0.00078573	0.00075306
28.95	0.038597	0.0007107	0.00074645
28.98	0.038688	0.00071032	0.00071853
29.01	0.038875	0.00081144	0.00081108
29.04	0.038912	0.0006978	0.00078389
29.07	0.038726	0.00079605	0.00079511
29.1	0.038824	0.00070508	0.00079375
29.13	0.038995	0.00070043	0.0007457
29.16	0.038894	0.00073829	0.00074713
29.19	0.038885	0.000724	0.00072354
29.22	0.03904	0.00071274	0.00076183
29.25	0.039	0.00074302	0.00073337
29.28	0.039071	0.00069622	0.00074566
29.31	0.03896	0.00074335	0.00079332
29.34	0.039048	0.00071144	0.00075081
29.37	0.039124	0.00074319	0.00075234
29.4	0.038974	0.00076346	0.00075798
29.43	0.038914	0.00073884	0.00077105
29.46	0.039023	0.00069098	0.00072703
29.49	0.039136	0.00077772	0.00077097
29.52	0.039107	0.00073835	0.00077109
29.55	0.039117	0.00072084	0.0007112
29.58	0.03925	0.00075321	0.00074863
29.61	0.039141	0.00079041	0.00081111
29.64	0.039126	0.00081731	0.00075475
29.67	0.039208	0.00079446	0.0007441
29.7	0.039305	0.00074051	0.00076155
29.73	0.039434	0.00077034	0.00073865
29.76	0.039216	0.00077776	0.00076627
29.79	0.039158	0.00074619	0.00073053
29.82	0.039291	0.00074013	0.00074145
29.85	0.039333	0.00074792	0.00076698
29.88	0.039242	0.00079105	0.00073243
29.91	0.039441	0.0007206	0.00082689
29.94	0.039458	0.0007571	0.0007887
29.97	0.039433	0.000771	0.00081494
30	0.039433	0.00082645	0.00078297
30.03	0.039482	0.00080317	0.00075121
30.06	0.03947	0.00076908	0.0007612
30.09	0.039516	0.00080725	0.00081173
30.12	0.03941	0.00081615	0.00077421
30.15	0.039598	0.0007822	0.00084027
30.18	0.039581	0.00077198	0.00078847
30.21	0.039798	0.00082364	0.00077075
30.24	0.039646	0.00080708	0.00078308
30.27	0.039738	0.00073944	0.00073975
30.3	0.039705	0.00082281	0.00079712
30.33	0.039464	0.00073537	0.0007673
30.36	0.039703	0.0008334	0.00087354
30.39	0.039736	0.00079509	0.0007868
30.42	0.039708	0.00083314	0.00081356
30.45	0.039766	0.00075694	0.0008276
30.48	0.039872	0.00089398	0.00080557
30.51	0.039638	0.00074228	0.00076424
30.54	0.039749	0.00078801	0.00078952
30.57	0.039902	0.00083662	0.0008146
30.6	0.039942	0.00080327	0.00084728
30.63	0.039893	0.00074951	0.00081622
30.66	0.040124	0.00079866	0.00076454
30.69	0.040201	0.00082662	0.00082711
30.72	0.040029	0.00078849	0.00080341
30.75	0.040158	0.00081301	0.00082579
30.78	0.04012	0.00082205	0.00077768
30.81	0.040324	0.00087405	0.0007709
30.84	0.040308	0.00080552	0.00081588
30.87	0.040207	0.00087359	0.00087121
30.9	0.040275	0.00075752	0.0007767
30.93	0.040241	0.00077822	0.00080972
30.96	0.040229	0.00079819	0.00082033
30.99	0.040099	0.0007775	0.00077655
31.02	0.040353	0.00070818	0.00082935
31.05	0.040228	0.00081312	0.00080623
31.08	0.040525	0.00076886	0.00080812
31.11	0.040528	0.00083786	0.00079398
31.14	0.040552	0.00078546	0.00080314
31.17	0.040522	0.00078677	0.00082277
31.2	0.040621	0.00080402	0.00084962
31.23	0.040579	0.00078831	0.00080493
31.26	0.040675	0.00085916	0.0008309
31.29	0.040687	0.00086287	0.00080273
31.32	0.040672	0.00080135	0.00091148
31.35	0.040743	0.00087202	0.00078392
31.38	0.040734	0.00081727	0.0008302
31.41	0.04076	0.00086316	0.00084509
31.44	0.040826	0.00084025	0.00081748
31.47	0.040755	0.00083388	0.00081667
31.5	0.040821	0.00083615	0.00082208
31.53	0.04096	0.00076841	0.00083566
31.56	0.040953	0.00083594	0.0007912
31.59	0.040991	0.0008505	0.00080171
31.62	0.041066	0.00083098	0.00082763
31.65	0.040942	0.0007778	0.00082539
31.68	0.040899	0.00078537	0.00080318
31.71	0.041093	0.00084029	0.00084886
31.74	0.041084	0.00082838	0.00085234
31.77	0.04106	0.00084459	0.00085895
31.8	0.041008	0.00086747	0.00084675
31.83	0.041171	0.00084506	0.00082769
31.86	0.041116	0.00083097	0.00079674
31.89	0.041075	0.00087748	0.0008083
31.92	0.04099	0.00080931	0.00083916
31.95	0.04111	0.00078252	0.00085289
31.98	0.041129	0.0008591	0.00082017
32.01	0.041098	0.0008049	0.00085954
32.04	0.041031	0.00090692	0.00092551
32.07	0.041121	0.00077628	0.00082942
32.1	0.041078	0.00086211	0.00084233
32.13	0.041128	0.00085181	0.00084092
32.16	0.041282	0.00083005	0.00081509
32.19	0.041151	0.00083699	0.00081266
32.22	0.041279	0.00081734	0.00087639
32.25	0.041176	0.00087529	0.00078154
32.28	0.041253	0.00077146	0.0008124
32.31	0.041363	0.00078717	0.00080045
32.34	0.041202	0.0008139	0.0008348
32.37	0.041264	0.00084628	0.00083539
32.4	0.041382	0.00080618	0.00087776
32.43	0.041376	0.00083463	0.00083393
32.46	0.041316	0.00082815	0.00089264
32.49	0.041385	0.00081929	0.00083852
32.52	0.041451	0.00085596	0.00091549
32.55	0.041485	0.00082898	0.00092075
32.58	0.04147	0.00085967	0.00083143
32.61	0.041555	0.00088688	0.00087747
32.64	0.041583	0.00088947	0.00086296
32.67	0.041657	0.00084211	0.00090295
32.7	0.041497	0.00082536	0.00078854
32.73	0.041513	0.00078862	0.00083209
32.76	0.041585	0.00086144	0.0008591
32.79	0.041707	0.00085789	0.00092005
32.82	0.041575	0.00081335	0.00086053
32.85	0.041746	0.00083915	0.0008566
32.88	0.041877	0.00075691	0.00088363
32.91	0.041765	0.00085329	0.00085478
32.94	0.041832	0.000875	0.00088077
32.97	0.041909	0.00084856	0.00087199
33	0.041894	0.00087428	0.00086976
33.03	0.04188	0.00084584	0.00086459
33.06	0.041941	0.00085184	0.00089386
33.09	0.042021	0.0008323	0.00088083
33.12	0.04204	0.00094064	0.00091072
33.15	0.041957	0.00084881	0.00089354
33.18	0.042174	0.00090583	0.00094912
33.21	0.042141	0.00089363	0.0009116
33.24	0.042046	0.00085941	0.00090719
33.27	0.041961	0.00093066	0.00087096
33.3	0.042182	0.00088121	0.00089543
33.33	0.04217	0.00095516	0.00088576
33.36	0.042191	0.00084113	0.00091158
33.39	0.042252	0.00088475	0.00087363
33.42	0.042204	0.00088257	0.00085755
33.45	0.042252	0.00090476	0.00089153
33.48	0.04217	0.00088075	0.00094334
33.51	0.042285	0.00085235	0.00091401
33.54	0.04234	0.00090491	0.00090738
33.57	0.042333	0.00092549	0.00090506
33.6	0.042477	0.00087437	0.00088026
33.63	0.042438	0.00088108	0.00091151
33.66	0.042365	0.00086212	0.00089325
33.69	0.042488	0.00098888	0.00089085
33.72	0.042488	0.00088504	0.00084081
33.75	0.042583	0.00086866	0.00087141
33.78	0.042657	0.00088243	0.00092937
33.81	0.04257	0.00089636	0.00090096
33.84	0.042633	0.00087448	0.0009823
33.87	0.042715	0.00092498	0.00092812
33.9	0.042712	0.00088839	0.00088249
33.93	0.042667	0.00087989	0.000934
33.96	0.042681	0.00093895	0.00088331
33.99	0.042781	0.00089547	0.0008915
34.02	0.042774	0.00086153	0.00088221
34.05	0.043035	0.00084432	0.0008415
34.08	0.042933	0.00085512	0.00090825
34.11	0.042987	0.00088501	0.00091642
34.14	0.043009	0.00088622	0.0008899
34.17	0.043069	0.00094068	0.00088168
34.2	0.043	0.00099061	0.00092924
34.23	0.043217	0.00094951	0.00097877
34.26	0.043321	0.00088363	0.00091473
34.29	0.043319	0.00095231	0.00095999
34.32	0.043369	0.00093684	0.00085654
34.35	0.043269	0.00092546	0.00096945
34.38	0.043471	0.00096086	0.0009032
34.41	0.043555	0.00088918	0.00090876
34.44	0.043362	0.0009064	0.00093825
34.47	0.043465	0.00089963	0.00092148
34.5	0.043512	0.00092428	0.00095588
34.53	0.04361	0.00098454	0.00093453
34.56	0.04353	0.00087234	0.00080974
34.59	0.043587	0.0008836	0.00088215
34.62	0.043443	0.00092319	0.00092872
34.65	0.043605	0.00094488	0.00094427
34.68	0.043664	0.00096985	0.00089464
34.71	0.043631	0.00091602	0.00092561
34.74	0.043721	0.0010048	0.00098878
34.77	0.043822	0.00095244	0.00091178
34.8	0.043736	0.00092832	0.0010149
34.83	0.043818	0.0010277	0.00092827
34.86	0.043872	0.00086209	0.0009709
34.89	0.04392	0.00099178	0.00095726
34.92	0.043908	0.00091575	0.0009754
34.95	0.043852	0.00087249	0.00092203
34.98	0.043931	0.00096826	0.00092519
35.01	0.044008	0.00086527	0.00096003
35.04	0.044121	0.00087143	0.00085206
35.07	0.044112	0.0010149	0.00094081
35.1	0.044154	0.00084938	0.00098094
35.13	0.044104	0.00096018	0.0010336
35.16	0.044112	0.00094463	0.00095101
35.19	0.044201	0.001011	0.00095045
35.22	0.04419	0.00088745	0.0010138
35.25	0.044332	0.00096906	0.00088289
35.28	0.044278	0.00096667	0.00097183
35.31	0.044344	0.00099201	0.00092728
35.34	0.044396	0.00098471	0.00086533
35.37	0.044477	0.001	0.00095898
35.4	0.044412	0.00093454	0.00098138
35.43	0.044517	0.00095489	0.00094623
35.46	0.044546	0.00093476	0.00093037
35.49	0.044742	0.00093845	0.00091495
35.52	0.044675	0.00093131	0.00091323
35.55	0.044613	0.00097259	0.00090081
35.58	0.044579	0.00084816	0.0010299
35.61	0.044741	0.00095723	0.00093162
35.64	0.044684	0.0010417	0.00092866
35.67	0.044715	0.0010047	0.00099664
35.7	0.044733	0.00091573	0.00096895
35.73	0.044915	0.0009441	0.00092284
35.76	0.044728	0.0010483	0.00096563
35.79	0.044789	0.00095137	0.0009503
35.82	0.044856	0.0010051	0.00093325
35.85	0.04484	0.0010213	0.00096841
35.88	0.044867	0.00096071	0.00099977
35.91	0.044777	0.00099054	0.00094835
35.94	0.04489	0.00093969	0.00097625
35.97	0.044874	0.001016	0.00094046
36	0.044977	0.00091471	0.0009665
36.03	0.044985	0.00096835	0.0009717
36.06	0.045088	0.00098323	0.0010035
36.09	0.044815	0.00089825	0.0009073
36.12	0.044961	0.00098581	0.00092631
36.15	0.045175	0.00098463	0.001014
36.18	0.045189	0.00094869	0.0009587
36.21	0.044988	0.00087541	0.00098633
36.24	0.045131	0.00090735	0.00092562
36.27	0.045327	0.000998	0.00096772
36.3	0.045177	0.00093136	0.0010128
36.33	0.045066	0.00088539	0.00098911
36.36	0.04512	0.00086722	0.00098271
36.39	0.045207	0.0009453	0.00092575
36.42	0.045175	0.00093919	0.00093705
36.45	0.045189	0.0009939	0.00095685
36.48	0.045355	0.00098229	0.00098325
36.51	0.045199	0.00091856	0.0010064
36.54	0.045124	0.00096633	0.00083277
36.57	0.045158	0.00097836	0.00089911
36.6	0.045412	0.00094104	0.00096371
36.63	0.045268	0.00093222	0.00098072
36.66	0.045255	0.00090394	0.00097728
36.69	0.04531	0.00097994	0.0010002
36.72	0.045331	0.00095418	0.00095797
36.75	0.045328	0.00094257	0.00099789
36.78	0.045396	0.00095877	0.0010354
36.81	0.045381	0.00099177	0.0009655
36.84	0.045417	0.00082442	0.00096734
36.87	0.045515	0.00098765	0.00094113
36.9	0.045554	0.00099917	0.00099169
36.93	0.045479	0.0009937	0.00097062
36.96	0.045621	0.00092791	0.0010479
36.99	0.045519	0.00098516	0.0010029
37.02	0.045625	0.00098365	0.00089318
37.05	0.045639	0.0010064	0.0010179
37.08	0.045501	0.00092581	0.00094071
37.11	0.045669	0.0010269	0.0010247
37.14	0.045675	0.00098406	0.0009533
37.17	0.04559	0.0010237	0.00097349
37.2	0.045527	0.00094336	0.00093054
37.23	0.045681	0.00098298	0.00095291
37.26	0.04559	0.00095429	0.00097256
37.29	0.045685	0.0009293	0.00093099
37.32	0.04571	0.00091651	0.0010181
37.35	0.04586	0.00094452	0.00097155
37.38	0.045857	0.00094763	0.0009873
37.41	0.045926	0.00098376	0.00099266
37.44	0.046136	0.00093178	0.00098632
37.47	0.045885	0.00095302	0.00098278
37.5	0.046089	0.0010204	0.0009526
37.53	0.046059	0.00099187	0.00095709
37.56	0.046133	0.00092429	0.00095323
37.59	0.046044	0.00093607	0.0010044
37.62	0.046062	0.00096401	0.00093506
37.65	0.046259	0.00091474	0.00093808
37.68	0.045865	0.00096039	0.0010131
37.71	0.046348	0.0010944	0.0010012
37.74	0.046265	0.00096556	0.0010504
37.77	0.046354	0.0010416	0.00096803
37.8	0.046256	0.00098987	0.0010217
37.83	0.04626	0.00089515	0.00095151
37.86	0.046269	0.0010239	0.00093584
37.89	0.046475	0.001029	0.00091936
37.92	0.046492	0.0010337	0.00099003
37.95	0.046532	0.0010165	0.00097138
37.98	0.046437	0.0010348	0.001025
38.01	0.046391	0.0010102	0.00099093
38.04	0.046515	0.00099399	0.00098887
38.07	0.04668	0.0010307	0.0010486
38.1	0.046552	0.00099469	0.00095497
38.13	0.046652	0.0010178	0.0010066
38.16	0.046563	0.0010086	0.0010002
38.19	0.046621	0.00094738	0.0010122
38.22	0.04675	0.0010102	0.0010267
38.25	0.04671	0.00091995	0.00099858
38.28	0.046605	0.0010046	0.00097051
38.31	0.046595	0.00099849	0.0010166
38.34	0.046901	0.00097128	0.00090356
38.37	0.046971	0.0010536	0.00097682
38.4	0.046932	0.0010152	0.0010613
38.43	0.046829	0.00095829	0.0010499
38.46	0.046894	0.00093994	0.0009724
38.49	0.046951	0.0011539	0.0010364
38.52	0.047127	0.00099256	0.0010384
38.55	0.046931	0.00095155	0.0010515
38.58	0.047051	0.0010541	0.0010757
38.61	0.04706	0.0010306	0.0011113
38.64	0.04713	0.00098987	0.0010218
38.67	0.047242	0.00097296	0.00106
38.7	0.047402	0.0011217	0.00098953
38.73	0.047271	0.0009893	0.00097588
38.76	0.047289	0.0010275	0.0010588
38.79	0.047214	0.0010179	0.0010982
38.82	0.047252	0.0011114	0.00098753
38.85	0.047339	0.001002	0.0010616
38.88	0.047407	0.0010487	0.0011011
38.91	0.047487	0.0010112	0.0010501
38.94	0.047474	0.00098451	0.0010007
38.97	0.04758	0.0010138	0.0010036
39	0.047536	0.00099579	0.0010606
39.03	0.047596	0.0010488	0.0010298
39.06	0.047639	0.0010563	0.0010448
39.09	0.047552	0.0010364	0.0010534
39.12	0.047618	0.0010301	0.0011029
39.15	0.047662	0.0010666	0.0010652
39.18	0.047434	0.0010541	0.0010746
39.21	0.047705	0.0010846	0.0010486
39.24	0.047572	0.00098984	0.0010137
39.27	0.04761	0.0010766	0.0010083
39.3	0.047727	0.0010588	0.0010594
39.33	0.047597	0.0011266	0.0010708
39.36	0.047839	0.0010445	0.0010084
39.39	0.04761	0.0010911	0.0010084
39.42	0.047684	0.0010496	0.0010256
39.45	0.047612	0.0010619	0.0010535
39.48	0.047786	0.0010573	0.0010595
39.51	0.04765	0.0010308	0.00098216
39.54	0.047645	0.0010615	0.0010669
39.57	0.047602	0.00097477	0.0011097
39.6	0.04764	0.0010687	0.0010066
39.63	0.047837	0.001066	0.0010478
39.66	0.047835	0.0010291	0.0009933
39.69	0.047839	0.0010629	0.0010429
39.72	0.047871	0.00096795	0.0010376
39.75	0.048012	0.00096856	0.0010766
39.78	0.047652	0.0010272	0.0010849
39.81	0.047678	0.0011333	0.00097678
39.84	0.047971	0.00095475	0.0010732
39.87	0.047945	0.0010188	0.0010437
39.9	0.048013	0.00093727	0.0010818
39.93	0.047969	0.0011073	0.0011035
39.96	0.04813	0.0010995	0.0011211
39.99	0.048065	0.0010665	0.0010501
40.02	0.047931	0.0010917	0.0010574
40.05	0.047925	0.0010276	0.0010893
40.08	0.048084	0.00105	0.0010518
40.11	0.048276	0.0010239	0.0011555
40.14	0.048029	0.0011239	0.001053
40.17	0.048302	0.0009686	0.0010858
40.2	0.048142	0.0010571	0.0010994
40.23	0.048136	0.0011201	0.0010022
40.26	0.048238	0.0011124	0.0010263
40.29	0.048162	0.0010783	0.0011441
40.32	0.0483	0.00099919	0.0011089
40.35	0.048345	0.0010634	0.0010859
40.38	0.048385	0.00097055	0.0010322
40.41	0.048379	0.0010152	0.0011107
40.44	0.048272	0.0010708	0.0011176
40.47	0.048322	0.0010147	0.0010788
40.5	0.048396	0.0010783	0.0010961
40.53	0.048362	0.0010619	0.0010444
40.56	0.048438	0.0011849	0.0010715
40.59	0.048576	0.0010884	0.0010859
40.62	0.048419	0.0011004	0.0010881
40.65	0.048418	0.0010411	0.0010422
40.68	0.048445	0.0010322	0.0011526
40.71	0.048314	0.0010498	0.0010864
40.74	0.048562	0.0010986	0.0011111
40.77	0.048592	0.0010776	0.0011152
40.8	0.048535	0.0010941	0.0010184
40.83	0.048499	0.0010988	0.0011186
40.86	0.048349	0.0010931	0.0010966
40.89	0.048576	0.0009856	0.0010513
40.92	0.048524	0.0011483	0.0010785
40.95	0.048355	0.0011238	0.0010786
40.98	0.048565	0.0010208	0.0010992
41.01	0.048492	0.0010893	0.0011452
41.04	0.048468	0.001017	0.0010785
41.07	0.048532	0.0011177	0.0010354
41.1	0.048636	0.0010471	0.0010756
41.13	0.048642	0.0011199	0.0011442
41.16	0.048505	0.001069	0.0011645
41.19	0.048627	0.0010788	0.0011083
41.22	0.048546	0.0010587	0.0011618
41.25	0.048531	0.0010475	0.0011825
41.28	0.04876	0.0011045	0.001083
41.31	0.048612	0.0010772	0.0010744
41.34	0.048646	0.0011122	0.0010567
41.37	0.04862	0.0010669	0.0010459
41.4	0.048584	0.001011	0.0011482
41.43	0.048488	0.0010455	0.0010352
41.46	0.048598	0.0010431	0.0010161
41.49	0.048383	0.0011222	0.0010559
41.52	0.048683	0.0010793	0.0010131
41.55	0.048683	0.0010944	0.0011174
41.58	0.048786	0.0011282	0.0011263
41.61	0.048658	0.0010182	0.0011636
41.64	0.048676	0.0010448	0.001106
41.67	0.048757	0.0010147	0.0010807
41.7	0.048791	0.0011198	0.0010687
41.73	0.048834	0.001113	0.0010784
41.76	0.048884	0.0010996	0.0010956
41.79	0.048713	0.0010623	0.0011547
41.82	0.048727	0.0010399	0.0011892
41.85	0.048723	0.0011487	0.0010928
41.88	0.048841	0.0011321	0.0012108
41.91	0.048738	0.0011219	0.0010895
41.94	0.048604	0.0010995	0.0011511
41.97	0.0488	0.0011233	0.0012167
42	0.048953	0.001107	0.0011243
42.03	0.048693	0.0010695	0.0010338
42.06	0.048977	0.0010832	0.001135
42.09	0.048768	0.0010741	0.0010481
42.12	0.04869	0.001135	0.0010822
42.15	0.048785	0.0011886	0.0011012
42.18	0.048739	0.0011669	0.0011758
42.21	0.048575	0.0011341	0.0011282
42.24	0.048929	0.0012057	0.0011575
42.27	0.048585	0.0011548	0.0010895
42.3	0.048645	0.0011065	0.0011315
42.33	0.048672	0.0011164	0.0010745
42.36	0.048795	0.0011522	0.0011309
42.39	0.048664	0.0011396	0.0012111
42.42	0.048532	0.0011573	0.0011273
42.45	0.048591	0.001129	0.0011591
42.48	0.048435	0.0010016	0.001098
42.51	0.048524	0.0010674	0.0010882
42.54	0.048537	0.0011093	0.0011155
42.57	0.048519	0.0011197	0.0011506
42.6	0.048623	0.0011233	0.0010094
42.63	0.048589	0.0011625	0.0011246
42.66	0.048511	0.0011342	0.0011392
42.69	0.048635	0.001173	0.001055
42.72	0.048383	0.0011099	0.0010704
42.75	0.048589	0.0010473	0.0011115
42.78	0.048707	0.0010055	0.001129
42.81	0.048568	0.001098	0.0010954
42.84	0.048415	0.0011584	0.0010582
42.87	0.048604	0.0011111	0.0011572
42.9	0.048662	0.0010656	0.0010831
42.93	0.048655	0.00116	0.0011007
42.96	0.048597	0.0010703	0.0011145
42.99	0.048742	0.0010903	0.0011345
43.02	0.04873	0.0010526	0.0012129
43.05	0.048677	0.0010256	0.0011567
43.08	0.048815	0.0011413	0.0011731
43.11	0.048724	0.0011437	0.0011385
43.14	0.04873	0.0011536	0.0011833
43.17	0.048815	0.0011285	0.0011152
43.2	0.048701	0.0010893	0.0012067
43.23	0.049014	0.0011304	0.0012785
43.26	0.048843	0.0011009	0.0011868
43.29	0.049205	0.001182	0.0011376
43.32	0.048888	0.0010355	0.0011585
43.35	0.049142	0.0011353	0.0011497
43.38	0.049025	0.0010792	0.0011356
43.41	0.049179	0.0010907	0.0011545
43.44	0.049168	0.0011793	0.0011969
43.47	0.049142	0.0010559	0.0011046
43.5	0.049081	0.0010878	0.0012574
43.53	0.04917	0.0011552	0.0011809
43.56	0.049006	0.0011614	0.0011149
43.59	0.049342	0.0011514	0.0011187
43.62	0.049352	0.0011694	0.0012508
43.65	0.04924	0.0011555	0.0011368
43.68	0.049165	0.0011548	0.0011146
43.71	0.04934	0.0012708	0.0012152
43.74	0.049239	0.0011843	0.0011358
43.77	0.049508	0.0011045	0.0011004
43.8	0.049173	0.0012267	0.0011621
43.83	0.04936	0.0011795	0.0012093
43.86	0.049396	0.0011761	0.001148
43.89	0.049346	0.0011522	0.0011615
43.92	0.049434	0.0012825	0.0011632
43.95	0.049526	0.0012027	0.0010895
43.98	0.04962	0.001161	0.0012281
44.01	0.049524	0.0011108	0.0011648
44.04	0.049688	0.0011431	0.0011668
44.07	0.049723	0.0010953	0.0012488
44.1	0.049716	0.0012365	0.001195
44.13	0.04975	0.0011142	0.0011704
44.16	0.049672	0.0011841	0.0011258
44.19	0.049745	0.0011503	0.0012359
44.22	0.049904	0.0011386	0.001193
44.25	0.049761	0.0011569	0.0010817
44.28	0.049928	0.0011363	0.0011154
44.31	0.049782	0.0012172	0.001136
44.34	0.049951	0.0011973	0.0011393
44.37	0.049754	0.0012444	0.0011753
44.4	0.049992	0.0011647	0.0011727
44.43	0.049876	0.0012338	0.0012617
44.46	0.050203	0.0011221	0.0012064
44.49	0.050061	0.0012438	0.0012133
44.52	0.050073	0.0011509	0.0011706
44.55	0.050201	0.0012041	0.0012518
44.58	0.050398	0.0010991	0.0012815
44.61	0.050311	0.0012423	0.0012464
44.64	0.050338	0.0012233	0.0011377
44.67	0.05065	0.0011664	0.0012461
44.7	0.050432	0.0012394	0.0012458
44.73	0.050541	0.0011546	0.0012422
44.76	0.05062	0.0012683	0.0011845
44.79	0.050434	0.0012033	0.0011905
44.82	0.050622	0.0012562	0.0012485
44.85	0.05074	0.001242	0.0012581
44.88	0.050599	0.0012994	0.0012618
44.91	0.050766	0.0012828	0.0011956
44.94	0.050745	0.0012323	0.0013135
44.97	0.050913	0.0012357	0.001175
45	0.051014	0.0012318	0.0012766
45.03	0.05099	0.0012318	0.0011586
45.06	0.050987	0.0012334	0.0010965
45.09	0.05122	0.0012639	0.0012285
45.12	0.051297	0.0012601	0.0012337
45.15	0.051039	0.0011999	0.0012446
45.18	0.051393	0.0011973	0.0013502
45.21	0.051059	0.0012799	0.0013547
45.24	0.051153	0.0011886	0.0012583
45.27	0.051193	0.0012254	0.0011933
45.3	0.051474	0.001253	0.0012514
45.33	0.051069	0.0012454	0.0013283
45.36	0.051321	0.0012537	0.0013083
45.39	0.051335	0.001107	0.001183
45.42	0.051208	0.0013282	0.001346
45.45	0.051447	0.0012685	0.0012101
45.48	0.051383	0.0013133	0.0012568
45.51	0.051384	0.0012685	0.001318
45.54	0.051433	0.0012897	0.0013565
45.57	0.051445	0.0012289	0.0011155
45.6	0.051301	0.0012803	0.0012153
45.63	0.051589	0.001344	0.0013503
45.66	0.051444	0.0012393	0.001393
45.69	0.051422	0.0013078	0.0012896
45.72	0.051536	0.0013185	0.0012084
45.75	0.051721	0.0013233	0.0013149
45.78	0.051588	0.0012728	0.0012512
45.81	0.051812	0.0012856	0.0013486
45.84	0.051723	0.0012652	0.0013307
45.87	0.051911	0.0012596	0.0012397
45.9	0.051673	0.0012926	0.0012371
45.93	0.052096	0.0013243	0.0013235
45.96	0.052011	0.0013711	0.0013126
45.99	0.051982	0.0012042	0.0013369
46.02	0.051912	0.0012366	0.0013619
46.05	0.052044	0.0013002	0.0013879
46.08	0.052142	0.0013816	0.0013531
46.11	0.05198	0.001318	0.0014545
46.14	0.052099	0.0012206	0.0012416
46.17	0.052085	0.0012757	0.0013593
46.2	0.051974	0.0012356	0.001316
46.23	0.052001	0.0013486	0.001332
46.26	0.05213	0.0013215	0.0013007
46.29	0.052115	0.001292	0.0013103
46.32	0.052005	0.0012655	0.0012223
46.35	0.052022	0.0013527	0.0012676
46.38	0.052207	0.0013529	0.0012656
46.41	0.052317	0.0013313	0.0013228
46.44	0.052182	0.0013534	0.0013091
46.47	0.052306	0.0012358	0.0014284
46.5	0.052301	0.001349	0.0013159
46.53	0.052312	0.0013648	0.0012534
46.56	0.052349	0.0012979	0.0013271
46.59	0.052387	0.0013496	0.001356
46.62	0.052225	0.0012621	0.001393
46.65	0.05229	0.0012827	0.0014243
46.68	0.052584	0.0013832	0.0013988
46.71	0.052543	0.0013865	0.001236
46.74	0.052465	0.0013049	0.0012112
46.77	0.052464	0.0014065	0.0013218
46.8	0.052633	0.0013022	0.0013461
46.83	0.052687	0.0012847	0.0012405
46.86	0.052556	0.0013584	0.001307
46.89	0.052835	0.0013138	0.0014135
46.92	0.052862	0.0012531	0.0013488
46.95	0.052769	0.0013627	0.0013574
46.98	0.052938	0.0012753	0.0012836
47.01	0.053032	0.001341	0.0013585
47.04	0.052857	0.0013832	0.0014584
47.07	0.052954	0.0013896	0.0014175
47.1	0.053258	0.0013323	0.0014313
47.13	0.053176	0.0013194	0.0012621
47.16	0.053087	0.0013973	0.0012792
47.19	0.05319	0.0014412	0.001359
47.22	0.053382	0.0013226	0.0013632
47.25	0.053383	0.0012559	0.0013395
47.28	0.053462	0.0013639	0.001303
47.31	0.053389	0.0013603	0.0013977
47.34	0.053473	0.0013469	0.0014123
47.37	0.053808	0.0013565	0.0014573
47.4	0.05376	0.0013684	0.0014921
47.43	0.053986	0.0013213	0.001369
47.46	0.054011	0.0013482	0.0015019
47.49	0.053762	0.0013687	0.0013322
47.52	0.054016	0.0014023	0.0013382
47.55	0.054149	0.0013113	0.0015284
47.58	0.05427	0.0013999	0.0013721
47.61	0.054354	0.001394	0.0014349
47.64	0.054504	0.0012683	0.0015216
47.67	0.054435	0.0013035	0.0015239
47.7	0.054514	0.0014153	0.0014782
47.73	0.054312	0.0013916	0.0015329
47.76	0.054586	0.0014709	0.0012813
47.79	0.054436	0.0013787	0.0012887
47.82	0.054663	0.0013565	0.0014407
47.85	0.054789	0.0012868	0.0013773
47.88	0.05471	0.0013784	0.0014389
47.91	0.054528	0.0014323	0.001454
47.94	0.054826	0.001455	0.0014404
47.97	0.054821	0.0014144	0.001457
48	0.054801	0.0014347	0.0013899
48.03	0.055169	0.0013776	0.0014292
48.06	0.055098	0.0014016	0.0014808
48.09	0.055043	0.0015618	0.0014466
48.12	0.054965	0.001448	0.0014113
48.15	0.054892	0.0012347	0.0014908
48.18	0.055141	0.0014345	0.0014173
48.21	0.054975	0.0013333	0.0013698
48.24	0.055026	0.0014382	0.0014881
48.27	0.055238	0.0014432	0.0013339
48.3	0.05523	0.0013403	0.0015511
48.33	0.055289	0.0014927	0.0013785
48.36	0.055446	0.0015163	0.0013717
48.39	0.055327	0.0014823	0.0013959
48.42	0.05537	0.0014722	0.0014861
48.45	0.05528	0.0014066	0.0015644
48.48	0.055605	0.0014247	0.0014237
48.51	0.055355	0.001418	0.0014918
48.54	0.05554	0.0015122	0.0014556
48.57	0.055529	0.00151	0.0015341
48.6	0.055627	0.0014704	0.0015825
48.63	0.055551	0.0015256	0.0014287
48.66	0.055683	0.0014763	0.0015488
48.69	0.055759	0.0014234	0.0015167
48.72	0.055858	0.0014979	0.0014781
48.75	0.055492	0.0014856	0.0015178
48.78	0.055887	0.0014911	0.001604
48.81	0.056049	0.001456	0.0014184
48.84	0.055908	0.0015015	0.0014748
48.87	0.055945	0.0014583	0.0014453
48.9	0.05617	0.0016126	0.0015969
48.93	0.056213	0.0015113	0.0015556
48.96	0.05632	0.0015342	0.0015404
48.99	0.056424	0.0015282	0.001533
49.02	0.056638	0.0014741	0.0014626
49.05	0.056604	0.0014904	0.0015642
49.08	0.056377	0.0014715	0.0013912
49.11	0.0564	0.0014172	0.0015506
49.14	0.056418	0.0013953	0.0015008
49.17	0.056585	0.0016083	0.0015249
49.2	0.056267	0.0014456	0.0015026
49.23	0.056804	0.0015376	0.0016401
49.26	0.056602	0.0014163	0.0013951
49.29	0.056502	0.0014794	0.0015309
49.32	0.05685	0.0014288	0.0016724
49.35	0.056805	0.0014966	0.0015371
49.38	0.056717	0.0014801	0.0015169
49.41	0.056806	0.001533	0.0016113
49.44	0.056846	0.0016195	0.0014782
49.47	0.056875	0.001601	0.0016082
49.5	0.05694	0.0014517	0.0015116
49.53	0.056933	0.0015668	0.001468
49.56	0.057098	0.0015087	0.0014505
49.59	0.056997	0.0015242	0.0014736
49.62	0.057163	0.0015513	0.0015754
49.65	0.057174	0.0014931	0.0015502
49.68	0.057289	0.0016201	0.0015082
49.71	0.057163	0.0014848	0.0015381
49.74	0.057137	0.0014925	0.0016152
49.77	0.057292	0.001571	0.0015276
49.8	0.057538	0.0015482	0.0014075
49.83	0.057368	0.0015425	0.0014758
49.86	0.057736	0.0015096	0.0015665
49.89	0.057532	0.0015724	0.0015393
49.92	0.057632	0.0015565	0.0015012
49.95	0.057779	0.001478	0.0015545
49.98	0.05765	0.0015615	0.0014622
50.01	0.057897	0.0015658	0.0014829
50.04	0.057894	0.0014439	0.0015175
50.07	0.057834	0.0014242	0.0015232
50.1	0.058062	0.0015873	0.0015938
50.13	0.058101	0.0014896	0.0014991
50.16	0.058138	0.0016879	0.00163
50.19	0.058232	0.00162	0.0014624
50.22	0.058312	0.0015857	0.001437
50.25	0.058322	0.001605	0.0016621
50.28	0.058259	0.0016058	0.0017035
50.31	0.058576	0.0016025	0.0015316
50.34	0.058455	0.0014782	0.0017145
50.37	0.058522	0.0016325	0.0016614
50.4	0.058626	0.0016108	0.0015599
50.43	0.058769	0.0016987	0.0016181
50.46	0.058663	0.0014349	0.0016487
50.49	0.058705	0.0016026	0.0016791
50.52	0.058986	0.0014511	0.0016097
50.55	0.058906	0.0016095	0.001685
50.58	0.059052	0.0015742	0.0015324
50.61	0.05896	0.0015267	0.0016178
50.64	0.059122	0.0017369	0.0015337
50.67	0.059167	0.0016452	0.001671
50.7	0.059354	0.0016605	0.0016722
50.73	0.059377	0.0015589	0.0016984
50.76	0.059267	0.0015861	0.0016419
50.79	0.059545	0.0018177	0.0016265
50.82	0.059383	0.0016375	0.0015673
50.85	0.059431	0.0016831	0.0016192
50.88	0.059617	0.0016106	0.0015969
50.91	0.059457	0.0016039	0.0016309
50.94	0.059447	0.0016844	0.0015581
50.97	0.059506	0.0015651	0.0016437
51	0.05961	0.0015931	0.0015978
51.03	0.05955	0.0015536	0.0016976
51.06	0.059465	0.0017575	0.00171
51.09	0.059688	0.0016506	0.0017243
51.12	0.059622	0.0015555	0.0015813
51.15	0.05958	0.0017251	0.0015834
51.18	0.059758	0.0016481	0.0016644
51.21	0.059738	0.0016033	0.0016657
51.24	0.059683	0.0014835	0.0015362
51.27	0.05962	0.0014999	0.0016391
51.3	0.059564	0.0015255	0.0017201
51.33	0.059807	0.0016477	0.0016627
51.36	0.059829	0.001631	0.0016486
51.39	0.060008	0.0016446	0.0016453
51.42	0.059944	0.0016704	0.0016873
51.45	0.059933	0.0016023	0.0016641
51.48	0.06004	0.0016584	0.0016968
51.51	0.059975	0.0016699	0.0014095
51.54	0.059983	0.0016262	0.0016584
51.57	0.060093	0.0015471	0.00153
51.6	0.060062	0.0017491	0.00169
51.63	0.060319	0.0017136	0.0016283
51.66	0.060226	0.0016537	0.0017166
51.69	0.060209	0.0016203	0.0016487
51.72	0.06024	0.0015445	0.0017325
51.75	0.060497	0.0016967	0.0017032
51.78	0.060361	0.0016611	0.0016194
51.81	0.060401	0.0017281	0.0017121
51.84	0.060612	0.0016478	0.0017702
51.87	0.060748	0.0016238	0.001685
51.9	0.06062	0.0016248	0.0016655
51.93	0.060858	0.0016499	0.0017626
51.96	0.060816	0.0016243	0.0015824
51.99	0.060866	0.0016872	0.0018343
52.02	0.060808	0.0016319	0.0016804
52.05	0.060857	0.0015567	0.0017252
52.08	0.060989	0.0017871	0.0016532
52.11	0.061055	0.0016649	0.0017318
52.14	0.061064	0.0015702	0.0016361
52.17	0.061293	0.001774	0.0018343
52.2	0.06124	0.0016373	0.0016329
52.23	0.061028	0.0015604	0.001756
52.26	0.061147	0.001643	0.0017237
52.29	0.061193	0.001583	0.0017577
52.32	0.061382	0.0016596	0.0018606
52.35	0.061666	0.0016729	0.0016607
52.38	0.061345	0.0016777	0.0017792
52.41	0.061512	0.001838	0.0015552
52.44	0.061463	0.0016401	0.0016975
52.47	0.061511	0.0017111	0.0017164
52.5	0.061575	0.0016137	0.0017094
52.53	0.061582	0.001566	0.0017432
52.56	0.061841	0.001487	0.0017838
52.59	0.061672	0.0018579	0.001659
52.62	0.061968	0.0016798	0.0018784
52.65	0.062042	0.0016809	0.0018872
52.68	0.062004	0.0017531	0.0017425
52.71	0.06189	0.0016053	0.0017324
52.74	0.061885	0.0017223	0.0018291
52.77	0.062207	0.0016376	0.0016885
52.8	0.062323	0.0016786	0.001911
52.83	0.062364	0.0017463	0.0017633
52.86	0.061962	0.0016674	0.0016688
52.89	0.062244	0.0016176	0.00171
52.92	0.062319	0.0017147	0.0016908
52.95	0.06214	0.0016641	0.0016167
52.98	0.062452	0.0017887	0.0018332
53.01	0.06234	0.001693	0.0016799
53.04	0.062408	0.0017374	0.0017363
53.07	0.062458	0.0018278	0.0017585
53.1	0.062634	0.0016863	0.0016805
53.13	0.063057	0.0017011	0.0018412
53.16	0.062657	0.0016797	0.001637
53.19	0.062819	0.0017487	0.0017449
53.22	0.062773	0.0016939	0.0018058
53.25	0.062898	0.0017235	0.001839
53.28	0.062853	0.001827	0.0016933
53.31	0.06327	0.0016934	0.0017114
53.34	0.063139	0.0017218	0.0018508
53.37	0.062975	0.0017649	0.001781
53.4	0.063262	0.0017576	0.0017513
53.43	0.063303	0.0017197	0.0017874
53.46	0.063506	0.001703	0.001863
53.49	0.063244	0.0016802	0.0017695
53.52	0.063249	0.0018035	0.001767
53.55	0.063611	0.0017056	0.0016266
53.58	0.063573	0.0016811	0.0016998
53.61	0.063342	0.0017087	0.0018075
53.64	0.063547	0.001855	0.0017152
53.67	0.063567	0.0017191	0.0017532
53.7	0.063651	0.0017264	0.0017652
53.73	0.063486	0.0017566	0.0017463
53.76	0.063664	0.0017024	0.0017196
53.79	0.063907	0.0016902	0.0018551
53.82	0.063779	0.0017454	0.0018369
53.85	0.063973	0.0017067	0.001833
53.88	0.064037	0.0017068	0.0017866
53.91	0.063812	0.0017443	0.0017559
53.94	0.064135	0.0016038	0.0016089
53.97	0.064279	0.0018182	0.0016683
54	0.064087	0.0017613	0.0017587
54.03	0.064159	0.00185	0.0017816
54.06	0.064297	0.0016671	0.0016728
54.09	0.06443	0.001795	0.0018176
54.12	0.064439	0.0017311	0.0018091
54.15	0.064561	0.0015981	0.0017158
54.18	0.064477	0.0016497	0.0017862
54.21	0.064435	0.0016951	0.0018154
54.24	0.064519	0.0016638	0.0017412
54.27	0.064621	0.0017874	0.0017783
54.3	0.064598	0.001808	0.0018216
54.33	0.064831	0.0017775	0.0017048
54.36	0.064733	0.0017226	0.0017437
54.39	0.064942	0.0017397	0.0018245
54.42	0.06502	0.0018584	0.0016421
54.45	0.064815	0.0016381	0.0018244
54.48	0.065037	0.0016904	0.0017052
54.51	0.064947	0.0017287	0.0017346
54.54	0.06506	0.00165	0.001745
54.57	0.065124	0.0016571	0.0018471
54.6	0.065344	0.0017983	0.0018872
54.63	0.065486	0.0018254	0.0017536
54.66	0.065312	0.0017337	0.0016858
54.69	0.065575	0.0016577	0.0016702
54.72	0.065492	0.0017626	0.0017662
54.75	0.06548	0.0017513	0.0016511
54.78	0.065291	0.0017905	0.0016328
54.81	0.065699	0.001708	0.0017965
54.84	0.065403	0.0017363	0.0017909
54.87	0.065423	0.0016902	0.0017397
54.9	0.065493	0.0016968	0.0019374
54.93	0.065578	0.0015592	0.0017548
54.96	0.065624	0.0017231	0.0019988
54.99	0.065336	0.0016018	0.0019091
55.02	0.065657	0.0017718	0.0018487
55.05	0.065553	0.0018233	0.0016741
55.08	0.065607	0.0018484	0.0017405
55.11	0.065598	0.0018348	0.0018141
55.14	0.06581	0.0016996	0.0017386
55.17	0.065807	0.00171	0.0020354
55.2	0.06578	0.0017252	0.0018548
55.23	0.065797	0.0018775	0.001737
55.26	0.066088	0.0018664	0.0017084
55.29	0.065802	0.001841	0.0017263
55.32	0.06603	0.0018172	0.0017211
55.35	0.06575	0.0017065	0.0015939
55.38	0.0658	0.0017989	0.0018458
55.41	0.065848	0.0017133	0.0018158
55.44	0.066164	0.0017269	0.0017641
55.47	0.066108	0.001837	0.0017624
55.5	0.065992	0.0018815	0.0017122
55.53	0.065889	0.0018157	0.0019123
55.56	0.065876	0.0017035	0.0018078
55.59	0.065953	0.0016969	0.0017776
55.62	0.066002	0.0018706	0.0018321
55.65	0.065781	0.0019062	0.0017714
55.68	0.066115	0.0019128	0.0018128
55.71	0.06627	0.0018041	0.0016586
55.74	0.066058	0.0018054	0.001869
55.77	0.066198	0.0018286	0.0018492
55.8	0.066165	0.0017338	0.0017671
55.83	0.065974	0.0018951	0.0016988
55.86	0.066284	0.0017468	0.0019345
55.89	0.066121	0.0018517	0.00173
55.92	0.066007	0.0018081	0.0018833
55.95	0.066332	0.0017726	0.0018329
55.98	0.066223	0.0017228	0.0017933
56.01	0.0662	0.0016202	0.0017795
56.04	0.066142	0.0017469	0.0018425
56.07	0.066282	0.0018331	0.0019035
56.1	0.06627	0.0017785	0.0018446
56.13	0.066293	0.0018776	0.0019493
56.16	0.066522	0.0017422	0.0018325
56.19	0.066451	0.001762	0.0017516
56.22	0.066538	0.0018433	0.0017684
56.25	0.066771	0.0020067	0.0018851
56.28	0.066489	0.0018157	0.0017822
56.31	0.066713	0.0017155	0.0017603
56.34	0.066582	0.0018572	0.0018119
56.37	0.067119	0.0017568	0.001718
56.4	0.066922	0.0018487	0.0018564
56.43	0.067225	0.0016612	0.0018352
56.46	0.066927	0.0016338	0.0017165
56.49	0.067161	0.0019118	0.0018343
56.52	0.067361	0.0017696	0.0017312
56.55	0.067484	0.001784	0.0017931
56.58	0.067229	0.001725	0.0018758
56.61	0.067366	0.0017608	0.0018364
56.64	0.067453	0.0017223	0.0018658
56.67	0.067545	0.0017921	0.0019037
56.7	0.067825	0.0016859	0.0018533
56.73	0.067767	0.0018233	0.0017535
56.76	0.067889	0.0019711	0.0016789
56.79	0.06787	0.001876	0.0017533
56.82	0.068137	0.0017058	0.0018298
56.85	0.068078	0.0017163	0.0018382
56.88	0.068075	0.0018434	0.001862
56.91	0.068044	0.0017524	0.0017025
56.94	0.068244	0.0018676	0.0020506
56.97	0.068373	0.0018383	0.0017287
57	0.068424	0.00177	0.0016719
57.03	0.068561	0.0018341	0.001942
57.06	0.068326	0.0017835	0.0018492
57.09	0.068603	0.0018234	0.0016817
57.12	0.068459	0.0019037	0.0018433
57.15	0.068656	0.0018102	0.00181
57.18	0.068697	0.0017233	0.0017098
57.21	0.068676	0.0018872	0.0017522
57.24	0.068616	0.0018258	0.0018248
57.27	0.068871	0.0019319	0.0017208
57.3	0.06881	0.0018326	0.0018206
57.33	0.069234	0.0018506	0.0020124
57.36	0.069126	0.0017506	0.0017609
57.39	0.069141	0.001842	0.0018489
57.42	0.069199	0.0017934	0.0019688
57.45	0.069062	0.0018437	0.0020085
57.48	0.069069	0.0017124	0.0018265
57.51	0.069521	0.0018897	0.0019579
57.54	0.069341	0.0018905	0.0018271
57.57	0.069337	0.0018584	0.0017294
57.6	0.06931	0.0019406	0.0019462
57.63	0.069451	0.001744	0.00194
57.66	0.069521	0.0018489	0.0018238
57.69	0.069525	0.0018482	0.001802
57.72	0.069653	0.0019982	0.0018997
57.75	0.070171	0.0018098	0.0017586
57.78	0.069652	0.0018947	0.0019146
57.81	0.069784	0.0018741	0.0017535
57.84	0.069844	0.001904	0.001962
57.87	0.069965	0.0018889	0.0018798
57.9	0.070021	0.0018583	0.0019043
57.93	0.069726	0.0019403	0.0019044
57.96	0.069698	0.0019628	0.0019557
57.99	0.070192	0.0018376	0.0018307
58.02	0.070118	0.0018038	0.0018612
58.05	0.070361	0.0019202	0.0019464
58.08	0.070416	0.00187	0.001863
58.11	0.070324	0.0019276	0.0018254
58.14	0.070605	0.0019774	0.0018478
58.17	0.07054	0.0019661	0.0018242
58.2	0.070773	0.0018565	0.002008
58.23	0.070908	0.0018905	0.0018975
58.26	0.070925	0.0018432	0.0019411
58.29	0.071077	0.0020215	0.0019436
58.32	0.071243	0.0019922	0.001953
58.35	0.071235	0.001875	0.0019001
58.38	0.071387	0.0020811	0.0018406
58.41	0.071479	0.0019408	0.0018921
58.44	0.071591	0.0018784	0.0018535
58.47	0.072002	0.0020361	0.0019844
58.5	0.071968	0.0019135	0.0018952
58.53	0.072174	0.0021149	0.0019908
58.56	0.072056	0.0018882	0.0020981
58.59	0.072092	0.0018997	0.0018834
58.62	0.072029	0.0020726	0.0020165
58.65	0.072353	0.0019963	0.0019939
58.68	0.072194	0.0019207	0.0019928
58.71	0.072423	0.001899	0.0021611
58.74	0.072411	0.0019661	0.0021035
58.77	0.072611	0.001983	0.0020578
58.8	0.072511	0.0020558	0.0021778
58.83	0.072673	0.0018496	0.0020212
58.86	0.072714	0.0019927	0.0020488
58.89	0.072912	0.0020295	0.0020962
58.92	0.07285	0.0021803	0.0020378
58.95	0.072845	0.0021494	0.0020163
58.98	0.073414	0.0019374	0.0019088
59.01	0.073082	0.0022221	0.0020471
59.04	0.073506	0.0018338	0.002111
59.07	0.073222	0.0018598	0.0020454
59.1	0.073682	0.0021467	0.0021367
59.13	0.073531	0.0018496	0.0021823
59.16	0.073734	0.0019647	0.0018994
59.19	0.073728	0.0018858	0.0021488
59.22	0.07418	0.0021399	0.0019181
59.25	0.073823	0.0020213	0.0020511
59.28	0.074062	0.001948	0.0021141
59.31	0.074608	0.0020637	0.002047
59.34	0.074232	0.0020689	0.0022449
59.37	0.074391	0.0021081	0.0021362
59.4	0.074331	0.0020785	0.0021199
59.43	0.074566	0.0020024	0.0020524
59.46	0.074591	0.0020884	0.002127
59.49	0.074963	0.0020437	0.0022408
59.52	0.074668	0.0020594	0.0022094
59.55	0.07475	0.0019419	0.0021444
59.58	0.074965	0.0021551	0.002233
59.61	0.074949	0.0020577	0.0020722
59.64	0.074939	0.001989	0.002084
59.67	0.075239	0.002226	0.0021277
59.7	0.075163	0.002276	0.0021658
59.73	0.075418	0.0021192	0.0021723
59.76	0.075327	0.0021587	0.0021524
59.79	0.075669	0.0020123	0.0021775
59.82	0.075839	0.0020944	0.0023269
59.85	0.0758	0.0022382	0.0022465
59.88	0.075872	0.0021645	0.0019243
59.91	0.075942	0.0021389	0.0021541
59.94	0.075734	0.0022331	0.0020335
59.97	0.076183	0.0020362	0.0021501
[truncated: 539 more rows]
