# Supplementary material for: Single nucleosome imaging reveals principles of transient multiscale chromatin reorganization triggered by histone ADP-ribosylation at DNA lesions
Source: Nat Commun. 2025 Jul 19;16:6652. doi: 10.1038/s41467-025-61834-7 (PMC12276361; doi:10.1038/s41467-025-61834-7)
Supplement: Supplementary file 6 — Source Data [file 41467_2025_61834_MOESM6_ESM.zip › DATA_ALL_FIGURES/Fig 1C/before_damage/20220210/20220210_Field2_cell3_before_crop.mldatx_tracked.trxyt]

3	1.1187551	1.0723762	0.16
3	1.2328749	0.92589916	0.17
4	1.6243828	11.603438	0.18
4	1.629637	11.54849	0.19
8	2.0691617	4.5067792	0.45
8	2.0526915	4.5020463	0.46
8	2.0774907	4.5049539	0.47
8	2.061301	4.5388554	0.48
8	2.0667371	4.5268207	0.49
8	2.0551577	4.5357887	0.5
10	1.8985877	12.895925	1.02
10	1.9386206	12.930934	1.03
12	1.9414242	14.723047	1.17
12	2.0770151	14.625151	1.18
16	1.2189275	1.8843163	1.66
16	1.2127695	1.7633843	1.67
20	1.0724068	1.8071359	1.77
20	1.0196172	1.7057458	1.78
20	0.98189258	1.7706622	1.79
28	1.1341784	6.4998147	2.54
28	1.1703456	6.4434242	2.55
28	1.1066057	6.447767	2.56
30	1.1547686	6.5693803	2.61
30	1.1712951	6.5334094	2.62
35	1.7034597	1.9135328	2.93
35	1.9824099	1.7693255	2.94
35	1.8389723	1.6708553	2.95
37	1.7412513	1.5659222	3.07
37	1.8997667	1.6403517	3.08
39	1.1974441	6.5439311	3.11
39	1.2386897	6.5617013	3.12
42	1.8980058	1.7882067	3.17
42	1.9129882	1.786316	3.18
42	1.6920233	1.4983038	3.19
43	1.2014472	6.5273917	3.22
43	1.1439247	6.5610595	3.23
43	1.1444586	6.5227787	3.24
43	1.1414972	6.5634933	3.25
46	0.85913147	3.270878	3.38
46	0.96396097	3.4977195	3.39
55	1.0872063	6.530568	3.79
55	0.98330382	6.5192509	3.8
55	1.1624642	6.5529656	3.81
55	1.0597824	6.5796886	3.82
57	1.1623408	6.6036609	3.86
57	1.0745437	6.42919	3.87
57	1.0675973	6.5987019	3.88
57	1.114895	6.5141531	3.89
58	1.0525505	6.5971656	3.93
58	1.0394087	6.5705499	3.94
58	1.1324024	6.531187	3.95
58	1.1529844	6.5253234	3.96
59	1.4430338	4.8351977	3.95
59	1.5789486	4.472283	3.96
59	1.5267731	4.5658107	3.97
59	1.6167877	4.453739	3.98
59	1.6333331	4.3449195	3.99
59	1.4004315	4.4941979	4
59	1.33725	4.5512546	4.01
59	1.1925218	4.795849	4.02
59	1.3062459	5.0471016	4.03
59	1.3511493	5.1368496	4.04
59	1.2926076	5.0752063	4.05
59	1.2620124	4.9576869	4.06
59	1.334498	5.3991576	4.07
59	1.3911337	4.9488104	4.08
59	1.4907361	4.7291935	4.09
59	1.4943473	4.7089896	4.1
60	0.96450078	8.9079555	4.02
60	0.91700647	8.8394165	4.03
60	0.9186525	8.8338187	4.04
60	0.89892099	8.8451205	4.05
60	0.91174642	8.935926	4.06
60	0.9098749	8.8410315	4.07
60	0.88016426	8.8639023	4.08
60	0.93626234	8.8619087	4.09
60	0.90247685	8.8263481	4.1
60	0.8718428	8.8129685	4.11
60	0.88539701	8.8254872	4.12
60	0.86041586	8.8591982	4.13
60	0.94916971	8.8868926	4.14
60	0.97042108	8.8851734	4.15
60	0.95587212	8.8981412	4.16
60	1.0125684	8.8247248	4.17
60	0.95239067	8.8790582	4.18
60	0.95563172	8.8497383	4.19
60	0.97480779	8.8621295	4.2
60	0.94956905	8.8804529	4.21
60	0.88038631	8.8353108	4.22
60	0.9147548	8.8557144	4.23
60	0.94508693	8.8460858	4.24
60	0.97247545	8.8104055	4.25
60	1.0296977	8.8405466	4.26
60	0.90661193	8.7871578	4.27
60	0.91351687	8.8242025	4.28
60	0.9173941	8.8401145	4.29
60	0.97991494	8.7408811	4.3
63	1.1311314	6.576558	4.15
63	1.1536814	6.5548706	4.16
63	1.140987	6.5614752	4.17
63	1.0976661	6.5739485	4.18
70	1.0622726	6.4789185	4.37
70	1.0722816	6.4582442	4.38
70	1.055809	6.4860933	4.39
71	0.99932608	6.6373808	4.43
71	1.0923467	6.5885338	4.44
75	1.091053	6.5015384	4.54
75	1.1064286	6.4740722	4.55
76	1.0889133	6.5172436	4.58
76	1.0895558	6.4791508	4.59
76	1.1205979	6.446762	4.6
76	1.1478992	6.5390724	4.61
76	1.1309949	6.3842344	4.62
76	1.1527376	6.473289	4.63
76	1.1144293	6.5198687	4.64
76	1.1638035	6.508674	4.65
76	1.1367958	6.4978865	4.66
76	1.2024204	6.5801461	4.67
76	1.1702932	6.6303731	4.68
77	0.91016232	0.81896309	4.67
77	0.93962626	0.92186275	4.68
83	1.1323841	6.5228306	4.79
83	1.1432914	6.5490439	4.8
83	1.1045237	6.5550804	4.81
83	1.2035456	6.5274119	4.82
84	1.1583234	6.5420355	4.85
84	1.0976202	6.4896185	4.86
84	1.1320094	6.5489921	4.87
84	1.219028	6.518525	4.88
85	1.2527933	6.5846403	4.92
85	1.0596754	6.4733688	4.93
85	1.0491515	6.5335533	4.94
86	1.1321425	6.5869991	4.96
86	1.114338	6.4899621	4.97
93	1.2115065	9.0212773	5.24
93	1.1699454	9.054847	5.25
97	1.0316281	6.5078201	5.39
97	1.110996	6.4282455	5.4
99	1.1570043	6.5139937	5.44
99	1.1875747	6.4318868	5.45
101	1.2609637	6.5424404	5.52
101	1.2333135	6.4533866	5.53
101	1.2082836	6.5671022	5.54
102	1.1462188	6.5483684	5.56
102	1.1942038	6.4196551	5.57
102	1.1471753	6.4915915	5.58
104	1.1319916	6.4249934	5.64
104	1.1468027	6.5208695	5.65
104	1.1096293	6.4442936	5.66
104	1.1347434	6.387916	5.67
104	1.1857722	6.3911436	5.68
106	1.1138332	6.5393206	5.75
106	1.1440371	6.5288036	5.76
107	1.2896018	6.6450706	5.79
107	1.1512745	6.5712175	5.8
107	1.2369839	6.5183334	5.81
107	1.1937754	6.5300935	5.82
107	1.1496166	6.5389657	5.83
108	1.2420116	6.5200686	5.86
108	1.1814126	6.5433973	5.87
108	1.1987675	6.5753479	5.88
109	1.136578	6.534848	5.9
109	1.2026114	6.4852262	5.91
110	1.1529929	6.393997	5.93
110	1.1216205	6.4342403	5.94
110	1.1383458	6.5522459	5.95
110	1.1287406	6.5098146	5.96
111	1.2478692	6.478049	5.98
111	1.2133815	6.5133354	5.99
117	0.89673011	5.3918399	6.79
117	0.91195882	5.2630938	6.8
117	0.85053931	5.0709592	6.81
117	1.1144039	5.0302357	6.82
117	1.4286494	4.9365954	6.83
117	1.4808725	4.9314805	6.84
117	1.4689715	5.136209	6.85
117	1.5189839	5.4882294	6.86
117	1.4371482	5.1828524	6.87
120	1.6282481	10.202373	8.16
120	1.6300983	10.19107	8.17
120	1.6204266	10.19176	8.18
124	2.0391713	10.449152	8.52
124	2.021169	10.464146	8.53
124	1.9851033	10.661761	8.54
125	1.6662119	11.138066	8.56
125	1.5410497	11.211155	8.57
127	1.4447279	10.154563	8.62
127	1.6306645	10.035738	8.63
127	1.8626521	10.36611	8.64
127	1.4231491	10.362791	8.65
127	1.522925	10.012898	8.66
127	1.6543762	9.9990573	8.67
130	1.4637212	10.351231	8.76
130	1.5508744	9.9890415	8.77
132	1.5653603	14.372447	9.08
132	1.7702293	14.185207	9.09
133	1.2504903	14.597777	9.15
133	1.2266201	14.591618	9.16
133	1.6065217	14.656346	9.17
133	1.9220447	14.658072	9.18
133	1.944315	14.811686	9.19
136	1.0907017	2.1974321	9.47
136	0.95833616	2.0933717	9.48
137	1.1852314	5.6990725	10.08
137	1.1766393	5.6830964	10.09
137	1.1970725	5.7313929	10.1
137	1.1996515	5.7211004	10.11
137	1.2231466	5.7655812	10.12
137	1.2408481	5.7063586	10.13
137	1.2135716	5.6748257	10.14
137	1.2467721	5.7078801	10.15
137	1.2336493	5.7283142	10.16
137	1.2392474	5.7222151	10.17
137	1.2667897	5.6873722	10.18
141	1.1562299	13.324116	10.5
141	1.1074915	13.653444	10.51
142	1.6612541	4.4949271	10.57
142	1.5034165	4.420456	10.58
143	1.4660003	3.9756058	10.92
143	1.4417614	3.8377304	10.93
143	1.4276156	4.1002341	10.94
143	1.3907891	4.0584747	10.95
144	1.5387507	3.8756551	10.97
144	1.6255734	4.0876583	10.98
144	1.5525464	3.9957242	10.99
144	1.4949032	3.9765634	11
144	1.4786265	3.9044181	11.01
144	1.4850464	4.0875063	11.02
144	1.4354021	4.0282898	11.03
144	1.4913014	3.8741625	11.04
145	1.6086446	3.8887505	11.06
145	1.440211	4.1222765	11.07
145	1.5406653	4.0435967	11.08
145	1.4988198	3.8563867	11.09
145	1.5122436	4.0239802	11.1
145	1.4702139	3.9020096	11.11
145	1.4320397	4.0522319	11.12
146	1.4258722	4.0431382	11.14
146	1.4363171	4.0340345	11.15
146	1.4006902	4.0356996	11.16
146	1.4897092	4.1049697	11.17
146	1.3948096	3.9329803	11.18
146	1.4487816	3.9066459	11.19
146	1.4756169	3.8807662	11.2
146	1.4444618	3.8965765	11.21
146	1.4496466	4.0721309	11.22
148	1.517606	3.9578677	11.26
148	1.5226806	3.9784637	11.27
148	1.4282895	3.9537035	11.28
148	1.4364933	3.7681254	11.29
148	1.5224738	4.0526316	11.3
148	1.4555229	4.0240212	11.31
150	1.5268567	4.0817539	11.35
150	1.4658453	3.8770329	11.36
150	1.5244734	4.2032661	11.37
150	1.5022066	3.868865	11.38
154	1.9825753	1.804719	13.97
154	1.9839	2.2720104	13.98
154	1.9586208	2.0320512	13.99
154	1.9350817	2.2703826	14
154	1.8217845	1.6873809	14.01
159	1.1486348	10.242449	14.67
159	1.1728328	10.239396	14.68
159	1.1743095	10.24837	14.69
159	1.1910775	10.232341	14.7
159	1.1535309	10.26399	14.71
159	1.1872189	10.251938	14.72
159	1.1605439	10.244587	14.73
159	1.1730267	10.242199	14.74
159	1.169629	10.24154	14.75
159	1.1918511	10.258544	14.76
159	1.1772017	10.229528	14.77
159	1.1387703	10.236822	14.78
159	1.1541642	10.223485	14.79
159	1.1165666	10.176034	14.8
159	1.1406548	10.224183	14.81
159	1.1381043	10.243936	14.82
159	1.1610021	10.213483	14.83
159	1.125502	10.227602	14.84
159	1.1677862	10.237097	14.85
159	1.1594892	10.246265	14.86
159	1.1620888	10.191818	14.87
159	1.1427313	10.226793	14.88
159	1.1439099	10.23613	14.89
159	1.1297266	10.220732	14.9
159	1.1622249	10.255424	14.91
159	1.1447802	10.236602	14.92
159	1.196296	10.243083	14.93
159	1.1574336	10.250647	14.94
165	1.2855884	1.2060833	15.06
165	1.4017884	1.3056	15.07
165	1.7371789	1.0231881	15.08
167	1.598992	1.3668878	15.19
167	1.5833351	1.3266388	15.2
173	0.97341827	5.1095064	15.29
173	0.94668885	5.1029031	15.3
175	0.82136704	9.9313555	15.61
175	0.82471869	9.9299643	15.62
176	1.9967703	1.868095	16.17
176	1.5346098	1.848529	16.18
176	2.0550742	1.2861021	16.19
178	1.9922538	13.980545	17.05
178	2.0529683	13.757837	17.06
178	1.8507482	13.523362	17.07
178	1.7147942	13.579912	17.08
181	1.4609776	8.886455	17.14
181	1.4527227	8.901848	17.15
181	1.4577709	8.9026323	17.16
181	1.4552683	8.9117212	17.17
181	1.4542804	8.8889548	17.18
181	1.4413291	8.9059323	17.19
181	1.4192621	8.925009	17.2
181	1.4596531	8.9271662	17.21
181	1.4442981	8.9023291	17.22
181	1.4637041	8.9118944	17.23
181	1.4830299	8.910075	17.24
181	1.4664377	8.918293	17.25
181	1.4693772	8.9048195	17.26
181	1.4509544	8.9113556	17.27
181	1.4547697	8.9486749	17.28
183	1.4269764	8.9147449	17.52
183	1.4408987	8.9222727	17.53
183	1.4370244	8.931451	17.54
183	1.4191309	8.9316955	17.55
183	1.4535285	8.9090629	17.56
183	1.4132283	8.9076836	17.57
183	1.4361698	8.9065558	17.58
183	1.4110514	8.8990156	17.59
183	1.4288231	8.8995563	17.6
183	1.4181445	8.9000708	17.61
184	1.4429607	8.9193799	17.63
184	1.4595878	8.896194	17.64
184	1.4490389	8.908622	17.65
184	1.4608691	8.9069971	17.66
184	1.4733592	8.8960028	17.67
184	1.4433562	8.9014764	17.68
184	1.4339051	8.9232645	17.69
184	1.446293	8.8892891	17.7
184	1.4472574	8.9140924	17.71
184	1.4565249	8.934099	17.72
184	1.4113582	8.8971759	17.73
184	1.4514022	8.9141058	17.74
184	1.4533257	8.9021579	17.75
184	1.4335894	8.8926248	17.76
184	1.4483327	8.9002088	17.77
185	1.4308549	8.8767115	17.79
185	1.4448316	8.9065619	17.8
185	1.4403592	8.9187017	17.81
185	1.4292849	8.9168681	17.82
185	1.4189201	8.9057448	17.83
185	1.4167411	8.9221625	17.84
185	1.4449	8.8986108	17.85
185	1.4519624	8.8948594	17.86
185	1.4634591	8.9074418	17.87
185	1.4288332	8.9056299	17.88
185	1.4208841	8.899629	17.89
185	1.4281741	8.9094383	17.9
185	1.4436137	8.8893667	17.91
185	1.4375366	8.8897214	17.92
186	1.434226	8.8945309	17.94
186	1.4369375	8.9103068	17.95
186	1.4289836	8.9016384	17.96
186	1.4327293	8.9017754	17.97
186	1.4263991	8.8753289	17.98
186	1.4305611	8.9073027	17.99
186	1.444511	8.891659	18
186	1.459361	8.8932796	18.01
186	1.4491098	8.9174922	18.02
186	1.4397877	8.8712915	18.03
186	1.4644663	8.907284	18.04
186	1.4433199	8.883157	18.05
186	1.428862	8.8779757	18.06
186	1.4192136	8.9084368	18.07
186	1.432393	8.9134638	18.08
186	1.4210065	8.8770503	18.09
191	1.2694254	12.840767	18.55
191	1.3365433	12.40182	18.56
191	1.3234066	12.576623	18.57
191	1.3720197	12.607699	18.58
191	1.1785601	12.507277	18.59
198	2.0382016	3.8092077	19.48
198	1.9688883	3.8005972	19.49
198	1.9583038	3.9319108	19.5
201	0.90727187	13.500176	21.04
201	1.4862512	13.245436	21.05
205	1.2682258	7.8551558	21.73
205	1.3589059	7.7701102	21.74
210	1.5991105	6.5673237	23.48
210	1.5798446	6.6088133	23.49
210	1.5925483	6.599474	23.5
215	1.7114376	14.40766	23.89
215	1.8578728	14.28246	23.9
215	1.9362861	14.358029	23.91
221	2.0088371	13.594013	26.53
221	2.0073989	13.747736	26.54
222	1.8964148	13.975029	26.56
222	2.0147828	13.974114	26.57
222	1.9728904	14.588424	26.58
232	1.7649471	8.8984207	29.22
232	1.6720418	8.8572595	29.23
232	1.7761854	8.7465817	29.24
232	1.7404209	8.8416885	29.25
232	1.7343438	8.8015875	29.26
233	1.7714192	8.8454338	29.29
233	1.7457993	8.9476924	29.3
233	1.7373956	8.8082967	29.31
233	1.8087866	8.8739397	29.32
233	1.8348924	8.7851816	29.33
233	1.8789778	8.7970487	29.34
233	1.8794973	8.843967	29.35
233	1.7601474	8.7790403	29.36
233	1.7772519	8.757242	29.37
233	1.7751658	8.7637518	29.38
233	1.8101915	8.7911299	29.39
233	1.7028199	8.7021401	29.4
233	1.8298068	8.7330436	29.41
233	1.7650036	8.7742447	29.42
233	1.7292435	8.6827428	29.43
233	1.7169382	8.7837473	29.44
233	1.8485128	8.8335083	29.45
233	1.7114744	8.7861575	29.46
233	1.8337379	8.8052412	29.47
233	1.7775154	8.7857175	29.48
233	1.8658651	8.8319463	29.49
233	1.8346096	8.8150827	29.5
233	1.8095135	8.8644634	29.51
233	1.8853307	8.7502882	29.52
233	1.7747815	8.8162032	29.53
233	1.7763669	8.8146461	29.54
233	1.9163577	8.8024489	29.55
233	1.7390274	8.8620169	29.56
233	1.8306264	8.8072362	29.57
233	1.9394023	8.8268811	29.58
233	1.8214016	8.8487507	29.59
233	1.7615683	8.8065056	29.6
242	0.86535033	0.83513066	31.34
242	1.1123411	1.1331013	31.35
243	1.4137691	1.0094327	31.38
243	1.5321336	0.90679455	31.39
247	0.87041128	1.6016772	31.78
247	0.99600489	1.5844282	31.79
250	0.85852958	1.5859934	31.88
250	1.014907	1.7077472	31.89
254	1.5221513	10.933185	33.32
254	1.4945563	10.952301	33.33
254	1.4754163	10.962582	33.34
254	1.4858207	10.964734	33.35
254	1.4992133	10.965515	33.36
254	1.4906079	10.958015	33.37
254	1.4783619	11.000406	33.38
254	1.4660376	10.96046	33.39
254	1.5157215	10.982718	33.4
254	1.4763622	10.973122	33.41
254	1.511266	10.988427	33.42
254	1.4659471	10.928655	33.43
254	1.4731757	10.946258	33.44
254	1.4497677	10.973281	33.45
254	1.4446394	10.984719	33.46
254	1.4260301	10.973892	33.47
254	1.5133968	10.985269	33.48
254	1.5010354	10.979283	33.49
254	1.5604469	10.982651	33.5
254	1.4738422	11.018404	33.51
254	1.472601	11.018768	33.52
254	1.4719528	10.955438	33.53
262	1.521743	11.495042	35.7
262	1.5197974	11.481772	35.71
262	1.5191104	11.496402	35.72
262	1.4534027	11.501128	35.73
262	1.4734784	11.511956	35.74
262	1.4265942	11.459018	35.75
262	1.4189651	11.457299	35.76
262	1.4390166	11.500873	35.77
262	1.4639381	11.51035	35.78
262	1.4129926	11.470326	35.79
262	1.4350062	11.472948	35.8
262	1.3850908	11.46044	35.81
262	1.4520062	11.452991	35.82
262	1.4238304	11.486009	35.83
262	1.4227572	11.507963	35.84
262	1.4162206	11.491961	35.85
262	1.4306708	11.505779	35.86
262	1.4042866	11.533767	35.87
262	1.3993791	11.543035	35.88
262	1.4184412	11.505311	35.89
262	1.4178334	11.492332	35.9
262	1.3758518	11.490904	35.91
262	1.4380165	11.457322	35.92
262	1.4528606	11.445581	35.93
262	1.4811707	11.46027	35.94
262	1.4028903	11.485723	35.95
262	1.4258094	11.478738	35.96
262	1.4336797	11.480588	35.97
262	1.4047366	11.480144	35.98
262	1.4142745	11.478238	35.99
262	1.4130896	11.429131	36
262	1.3848101	11.447192	36.01
262	1.4047891	11.420448	36.02
262	1.3531666	11.418569	36.03
262	1.4336353	11.401027	36.04
262	1.3723808	11.444949	36.05
262	1.4230593	11.351692	36.06
262	1.4236131	11.412368	36.07
262	1.4270713	11.384333	36.08
262	1.3804333	11.401134	36.09
262	1.42707	11.436369	36.1
262	1.4026139	11.421408	36.11
262	1.433027	11.411647	36.12
262	1.438365	11.446879	36.13
262	1.4603174	11.454374	36.14
262	1.4184457	11.447203	36.15
262	1.4109799	11.427411	36.16
262	1.4303908	11.452812	36.17
262	1.4137394	11.467979	36.18
262	1.3975997	11.440367	36.19
262	1.4171075	11.432589	36.2
262	1.4206705	11.474258	36.21
262	1.4097166	11.44453	36.22
262	1.3936898	11.460298	36.23
262	1.5192951	11.37613	36.24
262	1.4207351	11.448977	36.25
262	1.4082313	11.441599	36.26
262	1.4248269	11.455457	36.27
262	1.4305299	11.476544	36.28
262	1.4245296	11.537479	36.29
262	1.4452554	11.433406	36.3
262	1.4902166	11.475676	36.31
262	1.480991	11.462875	36.32
262	1.450474	11.434382	36.33
262	1.4497454	11.443949	36.34
262	1.45315	11.506921	36.35
262	1.4406601	11.474434	36.36
262	1.5363161	11.492607	36.37
262	1.5278898	11.475458	36.38
262	1.5710427	11.510726	36.39
262	1.5600954	11.507847	36.4
262	1.5572586	11.494643	36.41
262	1.5455774	11.517632	36.42
262	1.5390607	11.537647	36.43
262	1.5349502	11.561694	36.44
262	1.5279368	11.513824	36.45
262	1.5092549	11.498211	36.46
262	1.547674	11.497827	36.47
262	1.5195568	11.528894	36.48
262	1.5213512	11.502886	36.49
262	1.5020568	11.469889	36.5
262	1.5290801	11.470451	36.51
262	1.5002407	11.468737	36.52
262	1.5311112	11.489646	36.53
262	1.490906	11.473427	36.54
262	1.5561749	11.493317	36.55
262	1.5471783	11.51177	36.56
262	1.5176937	11.49912	36.57
262	1.4977998	11.490608	36.58
262	1.5613455	11.497831	36.59
262	1.5100562	11.486885	36.6
262	1.5830553	11.560607	36.61
262	1.5382677	11.491271	36.62
262	1.459977	11.487765	36.63
262	1.5431224	11.48917	36.64
262	1.6051792	11.455623	36.65
262	1.5298094	11.504426	36.66
262	1.53167	11.444427	36.67
262	1.501125	11.500302	36.68
262	1.5270513	11.513496	36.69
262	1.5503025	11.477515	36.7
262	1.528066	11.555281	36.71
262	1.5692677	11.506823	36.72
262	1.5958992	11.498675	36.73
262	1.5013103	11.52337	36.74
262	1.5410087	11.479456	36.75
262	1.5241628	11.421973	36.76
262	1.5441852	11.466956	36.77
262	1.5054529	11.517604	36.78
262	1.4995537	11.46733	36.79
262	1.4870384	11.439559	36.8
262	1.4793945	11.52602	36.81
262	1.50552	11.493183	36.82
262	1.4355562	11.488004	36.83
262	1.5168898	11.521819	36.84
262	1.5213133	11.43705	36.85
262	1.6523805	11.39667	36.86
262	1.4810678	11.442441	36.87
262	1.5105363	11.465058	36.88
262	1.5286141	11.513013	36.89
262	1.4728066	11.508207	36.9
262	1.438902	11.476024	36.91
262	1.467286	11.493254	36.92
262	1.4752931	11.439596	36.93
262	1.4508307	11.455268	36.94
262	1.5041503	11.49461	36.95
262	1.5063175	11.486774	36.96
262	1.4634721	11.500674	36.97
262	1.4709865	11.535218	36.98
262	1.4621	11.518098	36.99
262	1.4511714	11.515198	37
262	1.4631313	11.530542	37.01
262	1.4480361	11.527964	37.02
262	1.5014299	11.521399	37.03
262	1.4596023	11.499785	37.04
262	1.4979153	11.540098	37.05
262	1.526842	11.564334	37.06
262	1.4773608	11.51439	37.07
262	1.5109132	11.533309	37.08
262	1.5258758	11.502552	37.09
262	1.5181431	11.548217	37.1
262	1.507823	11.523021	37.11
262	1.4942578	11.488074	37.12
262	1.5004138	11.456926	37.13
262	1.4805849	11.523773	37.14
262	1.5177788	11.520472	37.15
262	1.5506289	11.469953	37.16
262	1.5185454	11.533252	37.17
262	1.4971169	11.462903	37.18
262	1.5732707	11.577378	37.19
262	1.5008099	11.500331	37.2
262	1.5806333	11.541091	37.21
262	1.5350831	11.490832	37.22
262	1.5823899	11.526134	37.23
262	1.4902895	11.547193	37.24
262	1.5314527	11.539469	37.25
262	1.4689576	11.504838	37.26
262	1.5538222	11.50184	37.27
262	1.4908872	11.534488	37.28
262	1.4764379	11.544353	37.29
262	1.5047207	11.529419	37.3
262	1.5221706	11.5436	37.31
262	1.5439896	11.548815	37.32
262	1.515011	11.543117	37.33
262	1.4890425	11.505777	37.34
262	1.5033595	11.5362	37.35
262	1.5039706	11.518136	37.36
262	1.5068005	11.558475	37.37
262	1.5287416	11.548792	37.38
262	1.5332222	11.497105	37.39
262	1.5275442	11.486273	37.4
262	1.5096209	11.498533	37.41
262	1.4899774	11.519824	37.42
262	1.5427579	11.482789	37.43
262	1.5534909	11.460768	37.44
262	1.5022527	11.492954	37.45
262	1.5023647	11.479618	37.46
262	1.5082825	11.454781	37.47
262	1.5300663	11.456925	37.48
262	1.5147814	11.458648	37.49
262	1.5448324	11.466323	37.5
262	1.5478488	11.518303	37.51
262	1.5295407	11.474354	37.52
262	1.5427595	11.490763	37.53
264	1.1639168	5.7242785	36.09
264	1.189086	5.718052	36.1
264	1.1815029	5.7378952	36.11
264	1.1505886	5.6921171	36.12
264	1.1466455	5.6990543	36.13
264	1.1472321	5.684271	36.14
264	1.1607638	5.7172997	36.15
264	1.1864551	5.7022586	36.16
264	1.1574185	5.6934236	36.17
264	1.1538288	5.7020009	36.18
264	1.1771959	5.6924066	36.19
264	1.1656468	5.6990031	36.2
264	1.1384048	5.6922897	36.21
264	1.1464131	5.6746848	36.22
264	1.1808766	5.6873983	36.23
264	1.1652701	5.6989548	36.24
264	1.1625259	5.6953909	36.25
264	1.1786902	5.6299543	36.26
277	1.9617683	3.9824446	40.07
277	1.9059922	4.2353238	40.08
280	1.9677438	16.563419	41.31
280	1.8248027	16.717006	41.32
290	2.0325248	7.8107409	44.75
290	1.938777	7.7183454	44.76
293	1.8688496	7.7754264	44.8
293	1.8892853	7.8565362	44.81
293	1.8792392	7.7643127	44.82
294	1.7450633	4.3944253	44.85
294	1.8898351	4.4147426	44.86
294	1.7855236	4.2404164	44.87
295	1.7379217	7.7437238	44.85
295	2.0557935	7.64767	44.86
295	1.876192	7.7347322	44.87
297	1.9234154	7.7859295	44.92
297	1.8943806	7.7891761	44.93
297	1.9382893	7.7106371	44.94
297	2.0108944	7.7217235	44.95
297	1.7956463	7.7382186	44.96
300	1.4411251	11.029517	45.38
300	1.3942284	11.017349	45.39
305	1.4579408	11.193927	45.85
305	1.4613305	11.183239	45.86
307	1.3573737	4.0592845	45.94
307	1.4201267	3.8017816	45.95
307	1.4782761	3.4492751	45.96
307	1.2316987	3.7801971	45.97
307	1.11256	3.9369613	45.98
308	1.1611556	4.0811111	46.02
308	1.2766437	4.0773464	46.03
308	1.0744514	4.2574914	46.04
308	0.94920871	4.2269232	46.05
308	0.91679606	4.283946	46.06
318	1.0966407	11.083238	47.41
318	1.1024601	11.184893	47.42
319	0.8161812	16.400103	47.51
319	0.81935206	16.468912	47.52
322	0.90183856	14.595152	49.2
322	0.93308836	14.539182	49.21
324	1.7179715	14.62204	49.24
324	1.8522104	14.466018	49.25
324	1.2522969	14.660322	49.26
