# Supplementary material for: Single nucleosome imaging reveals principles of transient multiscale chromatin reorganization triggered by histone ADP-ribosylation at DNA lesions
Source: Nat Commun. 2025 Jul 19;16:6652. doi: 10.1038/s41467-025-61834-7 (PMC12276361; doi:10.1038/s41467-025-61834-7)
Supplement: Supplementary file 6 — Source Data [file 41467_2025_61834_MOESM6_ESM.zip › DATA_ALL_FIGURES/Fig 1C/before_damage/20220210/20220210_Field5_before_crop.mldatx_tracked.trxyt]

2	1.131299	4.6665642	0.01
2	1.1231918	4.6732835	0.02
2	1.1072499	4.6396252	0.03
2	1.072898	4.6437396	0.04
2	1.0758178	4.6720277	0.05
2	1.0693364	4.6888731	0.06
2	1.0699761	4.6757257	0.07
2	1.0719273	4.679272	0.08
2	1.0715282	4.7079969	0.09
2	1.0753813	4.7094987	0.1
2	1.0835593	4.6939123	0.11
2	1.0860823	4.7507981	0.12
2	1.1131606	4.7826426	0.13
2	1.0984818	4.7454375	0.14
2	1.1693303	4.7185822	0.15
2	1.1477358	4.7079914	0.16
2	1.164801	4.7140297	0.17
2	1.1534149	4.7234024	0.18
2	1.1429014	4.7212597	0.19
2	1.1177581	4.7241989	0.2
2	1.1017352	4.7883218	0.21
2	1.1129458	4.7653513	0.22
2	1.0950982	4.7640305	0.23
2	1.0943786	4.7726573	0.24
2	1.122471	4.7397051	0.25
2	1.117675	4.7171164	0.26
2	1.1252741	4.7464864	0.27
2	1.1230432	4.7262628	0.28
2	1.1110431	4.7545017	0.29
2	1.1136425	4.7499964	0.3
2	1.1545956	4.7116917	0.31
2	1.1866906	4.7067087	0.32
2	1.2298166	4.7134735	0.33
2	1.1712038	4.7774155	0.34
2	1.1595433	4.7307961	0.35
2	1.1711066	4.7180228	0.36
2	1.1800585	4.7045466	0.37
2	1.1796923	4.701288	0.38
2	1.1285981	4.7173852	0.39
3	1.0769981	7.2236477	0.01
3	1.0465087	7.2690232	0.02
3	1.0949111	7.2413405	0.03
3	1.0203565	7.2480807	0.04
3	1.0140763	7.3051879	0.05
3	1.0628261	7.2680099	0.06
3	0.98100396	7.3090453	0.07
3	0.9890738	7.1706765	0.08
3	1.0883231	7.247135	0.09
3	1.0633259	7.1778871	0.1
3	1.0739558	7.2385044	0.11
3	1.0632599	7.2636007	0.12
3	1.0702901	7.2653329	0.13
3	0.99261035	7.2159017	0.14
3	1.027015	7.1968992	0.15
3	1.029745	7.2691211	0.16
3	1.0921244	7.1207724	0.17
3	1.0161734	7.1759909	0.18
3	1.0586858	7.181248	0.19
4	0.84360312	9.9030138	0.54
4	0.80576192	9.9397203	0.55
4	0.82160655	9.930846	0.56
4	0.81211083	9.9411003	0.57
4	0.82314333	9.9200414	0.58
5	0.81470227	9.9658134	0.6
5	0.81903718	9.9286969	0.61
6	0.81976979	9.94107	0.71
6	0.83887018	9.9224878	0.72
8	1.5283469	7.7890294	0.82
8	1.5681286	7.7991165	0.83
8	1.5116295	7.8549705	0.84
8	1.523333	7.845882	0.85
8	1.487011	7.7958755	0.86
8	1.5089697	7.822699	0.87
8	1.518586	7.8827629	0.88
8	1.5320635	7.8939369	0.89
8	1.524722	7.8457125	0.9
8	1.5571872	7.8989808	0.91
8	1.5204472	7.8552824	0.92
8	1.4725132	7.8704645	0.93
8	1.4931752	7.9039031	0.94
8	1.474276	7.8152487	0.95
8	1.493697	7.8599921	0.96
8	1.501806	7.874521	0.97
8	1.4704629	7.8318017	0.98
8	1.4693979	7.7820796	0.99
8	1.4757122	7.8049637	1
8	1.4834743	7.8178355	1.01
10	1.0900222	11.63937	3.33
10	1.138949	11.679551	3.34
10	1.1271685	11.643488	3.35
10	1.1215864	11.630163	3.36
10	1.1258371	11.614513	3.37
10	1.1193294	11.618184	3.38
10	1.1143662	11.603624	3.39
10	1.1146087	11.656634	3.4
10	1.1408411	11.651927	3.41
10	1.1094878	11.605677	3.42
10	1.1612889	11.636056	3.43
10	1.1194421	11.637635	3.44
10	1.1274795	11.660552	3.45
10	1.1123272	11.618574	3.46
10	1.1026334	11.662803	3.47
10	1.1772389	11.632427	3.48
10	1.1400278	11.652917	3.49
10	1.1466714	11.660268	3.5
10	1.1556606	11.675563	3.51
10	1.1013428	11.677172	3.52
10	1.141266	11.646598	3.53
10	1.0889815	11.640108	3.54
10	1.1058336	11.623915	3.55
10	1.1158526	11.670316	3.56
10	1.0943999	11.657383	3.57
10	1.0922382	11.677308	3.58
10	1.0987585	11.647691	3.59
10	1.110531	11.596243	3.6
10	1.1463753	11.605752	3.61
10	1.0974621	11.625112	3.62
10	1.0803258	11.612846	3.63
10	1.1274647	11.643614	3.64
10	1.1044604	11.58899	3.65
10	1.1281467	11.602492	3.66
10	1.1062105	11.588796	3.67
10	1.0926035	11.610379	3.68
10	1.1315207	11.613053	3.69
10	1.1414832	11.620512	3.7
10	1.1211817	11.624038	3.71
10	1.1098679	11.60551	3.72
10	1.0867941	11.614726	3.73
10	1.109394	11.632728	3.74
10	1.1284073	11.618866	3.75
10	1.092691	11.590122	3.76
10	1.1293552	11.644362	3.77
10	1.1200805	11.604979	3.78
10	1.0961687	11.661804	3.79
10	1.1283022	11.624165	3.8
10	1.1673839	11.668377	3.81
10	1.1288122	11.650803	3.82
10	1.1683986	11.62599	3.83
10	1.1474425	11.670642	3.84
10	1.1627454	11.645926	3.85
10	1.133669	11.625663	3.86
10	1.1312754	11.654616	3.87
10	1.1192869	11.70047	3.88
10	1.1672964	11.613876	3.89
10	1.1060562	11.656224	3.9
10	1.1621564	11.611298	3.91
10	1.1512416	11.642313	3.92
10	1.141799	11.649756	3.93
10	1.1218897	11.66428	3.94
10	1.1231425	11.630799	3.95
10	1.0655624	11.665527	3.96
10	1.0762972	11.644416	3.97
10	1.1104045	11.697418	3.98
10	1.0976909	11.617207	3.99
10	1.1293363	11.66808	4
10	1.0704238	11.63321	4.01
10	1.1040624	11.672609	4.02
10	1.1274851	11.619558	4.03
10	1.1169592	11.615695	4.04
10	1.1546427	11.650423	4.05
10	1.145858	11.592587	4.06
10	1.1199458	11.639401	4.07
10	1.136149	11.67204	4.08
10	1.1877448	11.653769	4.09
10	1.1418119	11.644858	4.1
10	1.1274477	11.626738	4.11
10	1.1379518	11.643084	4.12
10	1.1148397	11.618715	4.13
10	1.0719583	11.650535	4.14
10	1.1105257	11.665874	4.15
10	1.1776511	11.638974	4.16
10	1.0888409	11.654178	4.17
10	1.1132569	11.650245	4.18
10	1.1582498	11.649937	4.19
10	1.128253	11.624295	4.2
10	1.1357289	11.639163	4.21
10	1.1121991	11.615681	4.22
10	1.1549543	11.614191	4.23
10	1.1555374	11.646302	4.24
10	1.1318078	11.641034	4.25
10	1.1356752	11.671214	4.26
10	1.1167603	11.655629	4.27
10	1.1636654	11.632597	4.28
10	1.147484	11.643915	4.29
10	1.1162513	11.622222	4.3
10	1.1049315	11.651632	4.31
10	1.0917365	11.658135	4.32
13	1.3599863	2.6773193	5.5
13	1.8102582	2.6979285	5.51
13	1.3359401	3.2442646	5.52
15	1.6611152	6.634221	8
15	1.6493647	6.6241969	8.01
15	1.6671105	6.6436074	8.02
15	1.6675042	6.6397125	8.03
15	1.6888923	6.6410766	8.04
15	1.6612598	6.5844001	8.05
15	1.6819759	6.6281447	8.06
15	1.7228668	6.6635163	8.07
15	1.7032164	6.6696604	8.08
15	1.7169943	6.6243304	8.09
15	1.7182965	6.6057947	8.1
15	1.7195145	6.6537399	8.11
15	1.6766965	6.6438071	8.12
15	1.6425299	6.6659226	8.13
15	1.6412785	6.6662697	8.14
15	1.660832	6.6330131	8.15
15	1.6669683	6.6814609	8.16
15	1.6621616	6.6835985	8.17
15	1.7050303	6.6647107	8.18
15	1.6930794	6.6660927	8.19
15	1.6665242	6.6405371	8.2
15	1.6583946	6.6520558	8.21
15	1.658707	6.65574	8.22
15	1.6948061	6.6295384	8.23
15	1.6804778	6.6419224	8.24
15	1.6975755	6.6652752	8.25
15	1.7041214	6.6120157	8.26
15	1.7089725	6.6095277	8.27
15	1.7028783	6.6639466	8.28
15	1.7054386	6.6139586	8.29
15	1.7386587	6.7049756	8.3
15	1.7124903	6.6931955	8.31
15	1.7441043	6.6748684	8.32
15	1.6803464	6.6712504	8.33
15	1.7205353	6.6776631	8.34
15	1.7052817	6.6253563	8.35
15	1.7175627	6.6416774	8.36
15	1.7188202	6.6608329	8.37
15	1.7078304	6.6297571	8.38
15	1.6801628	6.6721465	8.39
15	1.7029271	6.6432344	8.4
15	1.7492393	6.6441636	8.41
15	1.7312684	6.6539378	8.42
15	1.721422	6.6412069	8.43
15	1.7670635	6.6866764	8.44
15	1.6728809	6.6681775	8.45
15	1.6300141	6.7129452	8.46
15	1.7642403	6.6822132	8.47
15	1.74335	6.7265636	8.48
15	1.700904	6.6845704	8.49
15	1.7843343	6.6760539	8.5
15	1.7282873	6.6957427	8.51
15	1.7408881	6.6851877	8.52
15	1.7243679	6.5597866	8.53
15	1.7470136	6.6084188	8.54
15	1.7262405	6.5929166	8.55
15	1.7429771	6.6197348	8.56
15	1.7303788	6.5680878	8.57
15	1.7268563	6.6303395	8.58
15	1.7129364	6.5861124	8.59
15	1.7164526	6.5866777	8.6
15	1.7354155	6.6805675	8.61
15	1.7813844	6.6156269	8.62
15	1.7541186	6.605642	8.63
15	1.8021876	6.5690421	8.64
15	1.7682379	6.6415679	8.65
15	1.6740508	6.6420537	8.66
15	1.7195959	6.6219813	8.67
15	1.7280211	6.6273137	8.68
15	1.7797668	6.5880819	8.69
15	1.7195072	6.5944722	8.7
15	1.6676703	6.5620406	8.71
15	1.6660805	6.6589699	8.72
15	1.692383	6.6434762	8.73
15	1.7072546	6.6406367	8.74
15	1.7223089	6.6098162	8.75
15	1.6911623	6.6021009	8.76
15	1.6425665	6.6153299	8.77
15	1.7080599	6.5975632	8.78
15	1.6829576	6.5826479	8.79
15	1.696112	6.5798058	8.8
15	1.7068712	6.5835324	8.81
15	1.7096211	6.6204057	8.82
15	1.7767785	6.6542438	8.83
15	1.7470071	6.5941374	8.84
15	1.8124166	6.5739124	8.85
15	1.742768	6.6276627	8.86
15	1.7885179	6.6414337	8.87
15	1.7137236	6.6009865	8.88
15	1.7282017	6.6508304	8.89
15	1.7092268	6.5734496	8.9
15	1.6971061	6.6159636	8.91
15	1.6637218	6.6441246	8.92
15	1.581562	6.6291427	8.93
15	1.6374038	6.5994717	8.94
15	1.6681218	6.5257391	8.95
15	1.5885748	6.5754506	8.96
15	1.6038879	6.627702	8.97
15	1.6485906	6.6628223	8.98
15	1.6124371	6.6304979	8.99
15	1.5975152	6.5838758	9
15	1.5862667	6.6449708	9.01
15	1.6294369	6.5734821	9.02
15	1.6102055	6.5860409	9.03
15	1.6411144	6.5869098	9.04
15	1.6052984	6.6979596	9.05
16	0.93277043	3.3456047	8.59
16	0.8967573	3.2912955	8.6
16	0.93446635	3.3012644	8.61
16	0.90602616	3.3117003	8.62
16	0.90223928	3.2843471	8.63
16	0.93215909	3.3135478	8.64
16	0.97025529	3.3131528	8.65
16	0.9715842	3.2949725	8.66
16	0.98155996	3.3069533	8.67
16	0.96254913	3.3038915	8.68
16	0.91273389	3.2954126	8.69
16	0.92161636	3.2689847	8.7
16	0.98688418	3.2546961	8.71
16	0.89545028	3.2927057	8.72
16	0.94428936	3.2772524	8.73
16	0.9230563	3.262019	8.74
16	0.98268677	3.2571906	8.75
16	0.88283231	3.3013635	8.76
16	0.93543068	3.3077158	8.77
16	0.89668399	3.2655393	8.78
16	0.93647906	3.3428501	8.79
16	0.91720689	3.3440379	8.8
16	0.92157103	3.2342315	8.81
16	0.89228651	3.2976285	8.82
16	0.86074834	3.2754605	8.83
16	0.93214731	3.2912671	8.84
16	0.92549431	3.2726931	8.85
16	0.93186365	3.3177892	8.86
16	0.93029423	3.3185222	8.87
16	0.94323379	3.2812265	8.88
16	1.014493	3.3284897	8.89
16	0.96989826	3.2684476	8.9
16	0.94588236	3.288149	8.91
16	0.98951675	3.3370282	8.92
16	0.97124171	3.2566028	8.93
16	0.94960771	3.3105492	8.94
16	0.96140956	3.3188057	8.95
16	0.96729974	3.2951474	8.96
16	0.92437568	3.3102588	8.97
16	0.94297998	3.2317529	8.98
16	0.9823692	3.3255326	8.99
16	0.93779406	3.2586888	9
16	0.92835427	3.262274	9.01
16	0.94998449	3.2769554	9.02
16	0.94215631	3.2595228	9.03
16	0.93500687	3.2887617	9.04
16	0.94320863	3.3178882	9.05
16	0.94140747	3.3116953	9.06
16	0.95408706	3.2879871	9.07
16	0.9388875	3.350233	9.08
16	0.96152246	3.203627	9.09
16	0.93903052	3.3066151	9.1
16	0.98749594	3.3194174	9.11
16	0.95342773	3.2940873	9.12
16	0.92189935	3.2879012	9.13
16	0.95853093	3.304493	9.14
16	0.89769227	3.2872154	9.15
16	0.8737793	3.3099472	9.16
16	0.87699555	3.3108878	9.17
16	0.8347183	3.2352327	9.18
16	0.87793068	3.2706608	9.19
16	0.91094619	3.2962919	9.2
16	0.94074879	3.2131267	9.21
16	0.88553479	3.2618056	9.22
16	0.89163804	3.2776427	9.23
16	0.89994204	3.2848842	9.24
16	0.90223165	3.2050229	9.25
16	0.95258626	3.2934623	9.26
16	0.93916273	3.2682602	9.27
16	0.8442491	3.2680526	9.28
16	0.94740109	3.2914985	9.29
16	0.92516319	3.3007365	9.3
16	0.9164132	3.277876	9.31
16	0.85464405	3.2924784	9.32
16	0.87367228	3.3250915	9.33
16	0.87052908	3.3257481	9.34
16	0.91231282	3.2983234	9.35
16	0.8783934	3.2803507	9.36
16	0.92849542	3.3098299	9.37
16	0.87376361	3.3214786	9.38
16	0.84993079	3.2955257	9.39
16	0.86599896	3.3182762	9.4
16	0.85101854	3.3287838	9.41
16	0.94026729	3.3772835	9.42
16	0.83245106	3.3291326	9.43
16	0.92130719	3.3290412	9.44
16	0.91514458	3.2958572	9.45
16	0.88206082	3.3649155	9.46
16	0.8532757	3.3887284	9.47
16	0.84868917	3.2958734	9.48
16	0.8895838	3.3313164	9.49
16	0.89868859	3.2769318	9.5
16	0.90260585	3.3068098	9.51
16	0.88814835	3.3119933	9.52
16	0.8624375	3.3062956	9.53
16	0.91442854	3.2798781	9.54
16	0.87059219	3.2916873	9.55
16	0.86690265	3.2528042	9.56
16	0.89220813	3.3228408	9.57
16	0.86728229	3.2187782	9.58
16	0.90988748	3.3353823	9.59
16	0.85967245	3.2615322	9.6
16	0.87513493	3.3187452	9.61
16	0.86874747	3.3022283	9.62
16	0.87001606	3.2462391	9.63
16	0.87372901	3.3033941	9.64
16	0.90370326	3.2876603	9.65
16	0.83868703	3.3734746	9.66
18	0.87451521	6.6167388	9.26
18	0.86576772	6.7280333	9.27
20	0.85770636	6.5903953	9.36
20	0.82574235	6.6797683	9.37
21	1.0999232	6.546968	9.39
21	0.8838985	6.5372153	9.4
21	0.86745833	6.5190696	9.41
21	0.88655779	6.7018713	9.42
22	0.8294854	3.3239132	9.68
22	0.86493463	3.2944831	9.69
22	0.84510853	3.2929814	9.7
23	0.87900858	3.2737658	9.72
23	0.8253628	3.3125868	9.73
23	0.85883522	3.3177213	9.74
23	0.86353634	3.3436002	9.75
23	0.88653371	3.3169246	9.76
23	0.86831839	3.2877056	9.77
23	0.83880577	3.288625	9.78
23	0.86659196	3.2843706	9.79
23	0.83879057	3.277375	9.8
23	0.83258816	3.2973957	9.81
23	0.86487996	3.3729577	9.82
23	0.88357837	3.3078362	9.83
23	0.88137893	3.3320881	9.84
23	0.83240932	3.3454576	9.85
23	0.87886479	3.3438826	9.86
23	0.93516366	3.3639935	9.87
23	0.87537805	3.4359897	9.88
24	0.81973989	10.198648	10.32
24	0.92358694	10.30813	10.33
24	0.98971994	10.350499	10.34
24	0.92204551	10.32596	10.35
24	1.019634	10.362098	10.36
25	0.82048379	10.339057	10.38
25	0.93123749	10.372828	10.39
25	0.8955003	10.314533	10.4
25	0.82766216	10.259975	10.41
26	1.0024778	10.42948	10.43
26	0.91781759	10.305121	10.44
26	1.0028508	10.419691	10.45
26	0.85482744	10.30104	10.46
26	0.83785298	10.450527	10.47
27	1.4876466	4.0151829	11.21
27	1.484251	4.0021467	11.22
27	1.4679115	4.0344354	11.23
27	1.512574	4.0426331	11.24
27	1.525575	4.0890488	11.25
27	1.4500102	4.0555561	11.26
27	1.4900384	4.0169297	11.27
27	1.473774	3.9987308	11.28
27	1.4688793	4.0051598	11.29
27	1.451401	4.0023075	11.3
27	1.4219854	3.974448	11.31
27	1.4679223	4.0346685	11.32
27	1.4461541	4.0139265	11.33
27	1.4548322	4.026461	11.34
27	1.5025087	4.0087988	11.35
27	1.4516645	4.0248178	11.36
27	1.5284559	3.9969359	11.37
27	1.4798305	4.0250018	11.38
27	1.5075453	4.0097579	11.39
27	1.5085988	3.9938659	11.4
27	1.4829253	3.982296	11.41
27	1.4845093	4.0041459	11.42
27	1.4919457	3.9694947	11.43
27	1.5044032	4.001424	11.44
27	1.5245432	4.0664237	11.45
27	1.5363895	4.0557907	11.46
27	1.4865133	3.980933	11.47
27	1.5677593	3.9917017	11.48
27	1.4679055	4.0166217	11.49
27	1.4785281	4.0425267	11.5
27	1.5767747	4.0484485	11.51
27	1.5224881	4.1247005	11.52
27	1.4887695	4.0315504	11.53
27	1.5636775	4.0463823	11.54
27	1.5174447	4.0751574	11.55
27	1.5255329	4.072526	11.56
27	1.5085504	4.0907647	11.57
27	1.5695301	4.1116051	11.58
27	1.4191337	4.0528766	11.59
29	1.5911083	4.0220686	11.61
29	1.4904193	4.1426521	11.62
29	1.4730928	4.0851691	11.63
29	1.4400589	4.1282926	11.64
29	1.491552	4.0970958	11.65
29	1.4806204	4.1322063	11.66
29	1.4600596	4.038309	11.67
29	1.532983	4.0957744	11.68
31	1.4745311	4.0660575	11.7
31	1.5536934	4.1013143	11.71
31	1.5155687	4.0762231	11.72
31	1.4528385	4.0294196	11.73
32	1.5446743	4.0760625	11.75
32	1.4839813	4.0279543	11.76
32	1.521662	4.095216	11.77
32	1.45336	3.9957376	11.78
32	1.4875577	4.0440598	11.79
34	1.0852703	12.329161	12.52
34	0.98253656	12.21715	12.53
49	1.4874906	5.5375283	18.9
49	1.3810966	5.5895847	18.91
49	1.4710641	5.5954189	18.92
49	1.465569	5.5673167	18.93
49	1.6146505	5.5502677	18.94
49	1.5034223	5.5275218	18.95
53	1.6091014	5.5637342	19.03
53	1.2961854	5.8829761	19.04
53	1.4046498	5.8958119	19.05
53	1.3865278	6.0867139	19.06
53	1.1253797	6.0406686	19.07
53	1.597099	5.617804	19.08
54	0.88130856	6.4755084	19.1
54	0.9398733	6.7810048	19.11
56	1.5097716	5.6168229	19.12
56	1.5734539	5.6297178	19.13
56	1.5677253	5.5448851	19.14
57	0.98769675	7.4840081	19.13
57	0.82117362	7.7134328	19.14
57	1.3361168	7.5717631	19.15
57	1.6335797	7.8446743	19.16
57	1.9789419	8.1857932	19.17
58	1.5733576	5.4938266	19.16
58	1.6217608	5.4754519	19.17
58	1.5270845	5.4890317	19.18
58	1.4946758	5.6281954	19.19
59	1.0703913	7.8145096	19.18
59	1.3276911	7.3474538	19.19
59	1.5357209	7.5620784	19.2
65	1.5171146	7.4946336	19.37
65	1.4952073	7.0877954	19.38
65	1.4424031	6.9127806	19.39
65	1.972173	6.8653672	19.4
65	1.9579806	6.6080208	19.41
65	1.8486859	7.1176064	19.42
68	0.97650986	7.1953243	19.6
68	1.016496	7.0156867	19.61
73	1.6823664	10.70547	20.64
73	1.6995238	10.714013	20.65
73	1.6606834	10.655878	20.66
73	1.6491435	10.716502	20.67
82	1.6984144	2.305325	24.29
82	1.5702874	2.2885709	24.3
82	1.6789479	2.2909349	24.31
84	1.7384451	2.4572769	24.36
84	1.6833805	2.3088084	24.37
87	1.6661708	2.2846054	24.43
87	1.6320129	2.2760077	24.44
87	1.6596856	2.369951	24.45
87	1.7449894	2.2879022	24.46
87	1.6380889	2.2864635	24.47
88	1.6932917	2.3091233	24.49
88	1.7657155	2.3544013	24.5
88	1.6843185	2.376649	24.51
88	1.5993368	2.2934306	24.52
90	1.7800886	2.2836469	24.57
90	1.6441427	2.4200721	24.58
91	1.7093593	2.3673451	24.6
91	1.7220753	2.3584841	24.61
91	1.7802195	2.4295633	24.62
93	1.6266687	2.3420486	24.74
93	1.6538011	2.2886335	24.75
93	1.6032346	2.3918773	24.76
94	1.6748987	2.2659568	24.8
94	1.7147092	2.3640092	24.81
94	1.6461133	2.3328124	24.82
94	1.6778085	2.2434665	24.83
94	1.7050985	2.2776322	24.84
94	1.5607071	2.2549247	24.85
94	1.7372026	2.3069906	24.86
95	1.654838	2.2990328	24.88
95	1.647527	2.2886954	24.89
95	1.7502474	2.3367108	24.9
95	1.6347762	2.2805286	24.91
96	1.6857431	2.267169	24.93
96	1.6793689	2.2710492	24.94
96	1.6864275	2.2785884	24.95
96	1.6395083	2.2354148	24.96
96	1.7479092	2.2139605	24.97
96	1.8440188	2.2682529	24.98
96	1.669703	2.3139814	24.99
96	1.6446987	2.2416758	25
96	1.7515521	2.2920401	25.01
96	1.7723905	2.3956659	25.02
96	1.7796253	2.3475672	25.03
98	1.7498774	2.286102	25.05
98	1.7866327	2.2409489	25.06
99	1.7011585	2.3090091	25.08
99	1.8156998	2.3056462	25.09
101	1.6936019	2.2318957	25.16
101	1.7406378	2.2887897	25.17
101	1.687535	2.3434295	25.18
101	1.6961451	2.2125442	25.19
101	1.6624884	2.2423027	25.2
101	1.7166964	2.2422754	25.21
101	1.66952	2.3110374	25.22
101	1.7423572	2.3155261	25.23
101	1.7153431	2.2567753	25.24
101	1.6754849	2.2547388	25.25
101	1.7789268	2.2715229	25.26
101	1.7384929	2.2541423	25.27
101	1.7401373	2.1433545	25.28
102	1.7089622	2.2818003	25.3
102	1.7610509	2.2379571	25.31
102	1.7050871	2.2398954	25.32
102	1.7102361	2.1897359	25.33
102	1.7729303	2.252272	25.34
102	1.7614337	2.2447101	25.35
102	1.7347938	2.2587065	25.36
102	1.7956884	2.2559918	25.37
102	1.8203959	2.2499121	25.38
102	1.8112587	2.2576508	25.39
102	1.7772245	2.3096733	25.4
102	1.8008808	2.2137899	25.41
102	1.7676019	2.2902049	25.42
102	1.7263095	2.200933	25.43
105	1.7643541	2.2591042	25.52
105	1.8238784	2.2487758	25.53
106	1.7256433	2.4155895	25.57
106	1.6324725	2.2809616	25.58
106	1.779435	2.2011493	25.59
106	1.7958603	2.2941281	25.6
106	1.7418886	2.2914498	25.61
109	1.1741935	1.5061676	25.99
109	1.1708088	1.5136746	26
109	1.1420879	1.5054235	26.01
109	1.1489685	1.472648	26.02
109	1.1841401	1.4801054	26.03
109	1.1568297	1.4674504	26.04
109	1.1925647	1.4893323	26.05
109	1.1976525	1.4692568	26.06
109	1.1829232	1.47786	26.07
109	1.1698492	1.4715171	26.08
109	1.1752161	1.4730419	26.09
109	1.1915767	1.4494488	26.1
109	1.1560633	1.4937365	26.11
109	1.1759716	1.5097837	26.12
109	1.1599867	1.4689012	26.13
109	1.1476931	1.5324402	26.14
109	1.1497495	1.4908418	26.15
109	1.1464826	1.5110921	26.16
109	1.1289871	1.464833	26.17
110	1.8280677	5.0905306	26.11
110	1.8243853	5.0615881	26.12
110	1.8372618	5.1238323	26.13
110	1.8134531	5.093022	26.14
110	1.7928911	5.1224155	26.15
110	1.8080162	5.1411789	26.16
110	1.8621533	5.1258875	26.17
110	1.8311963	5.0961394	26.18
110	1.8432362	5.1299508	26.19
110	1.8359335	5.1296016	26.2
110	1.865276	5.1460121	26.21
110	1.8603298	5.1065338	26.22
110	1.8639866	5.0967125	26.23
110	1.8747278	5.1184246	26.24
110	1.8558911	5.123841	26.25
110	1.8376041	5.101671	26.26
110	1.8427908	5.1132342	26.27
110	1.8319535	5.1275737	26.28
110	1.8214313	5.1351237	26.29
110	1.838645	5.1043268	26.3
110	1.821095	5.0991075	26.31
110	1.841781	5.1393123	26.32
110	1.8554157	5.1059829	26.33
110	1.8484464	5.1014877	26.34
110	1.8508753	5.1033924	26.35
110	1.8384999	5.1131077	26.36
110	1.8599476	5.0946662	26.37
110	1.832222	5.0962954	26.38
110	1.8433351	5.1006574	26.39
110	1.8515437	5.0899292	26.4
110	1.8104171	5.0727652	26.41
110	1.8139441	5.1097254	26.42
110	1.8182378	5.062977	26.43
110	1.8626067	5.0355971	26.44
110	1.8298787	5.1117735	26.45
110	1.8285035	5.0965253	26.46
110	1.8167305	5.107892	26.47
110	1.846152	5.1238377	26.48
110	1.7994037	5.1389123	26.49
110	1.8245013	5.1190513	26.5
110	1.8348043	5.1087854	26.51
110	1.8350542	5.1425485	26.52
110	1.835191	5.1360254	26.53
110	1.8461987	5.1486265	26.54
110	1.8201168	5.1573881	26.55
110	1.8100089	5.1808467	26.56
110	1.7967555	5.1355012	26.57
110	1.8033493	5.1624534	26.58
110	1.8318136	5.1276228	26.59
110	1.8201454	5.148585	26.6
110	1.8093277	5.1450835	26.61
110	1.8324495	5.131859	26.62
110	1.8055081	5.1541905	26.63
110	1.8023265	5.1642063	26.64
110	1.8277675	5.1702743	26.65
110	1.8323096	5.1501754	26.66
110	1.8239487	5.1171646	26.67
110	1.8028534	5.1028793	26.68
110	1.8168113	5.0997288	26.69
110	1.7838065	5.1335427	26.7
110	1.8077333	5.1433002	26.71
110	1.8197665	5.1035056	26.72
110	1.7803589	5.1049067	26.73
110	1.795033	5.1570526	26.74
110	1.8101131	5.1821722	26.75
110	1.8176824	5.1765021	26.76
110	1.8118015	5.1755427	26.77
110	1.8249655	5.1202593	26.78
110	1.7920807	5.1445362	26.79
110	1.7731772	5.1452125	26.8
110	1.7763289	5.1848207	26.81
110	1.7690738	5.1488692	26.82
115	0.80334073	7.6944867	29.22
115	0.88071737	7.7774149	29.23
117	1.5307044	4.6596772	29.35
117	1.5380039	4.6890016	29.36
117	1.4940277	4.6587377	29.37
117	1.5323133	4.6964543	29.38
117	1.4961905	4.6882902	29.39
117	1.5368459	4.6937479	29.4
117	1.5184288	4.706294	29.41
117	1.5589487	4.7122763	29.42
117	1.5232818	4.7292802	29.43
117	1.4911359	4.7246165	29.44
117	1.5017059	4.7058592	29.45
117	1.5334355	4.7163604	29.46
117	1.5131193	4.7750837	29.47
117	1.4998943	4.6989475	29.48
117	1.482607	4.7228155	29.49
117	1.5188342	4.7293352	29.5
117	1.496111	4.7347403	29.51
117	1.523649	4.7173622	29.52
117	1.4804674	4.7130325	29.53
117	1.4988624	4.703223	29.54
117	1.5259479	4.689894	29.55
117	1.4532757	4.7342271	29.56
117	1.4663818	4.7248034	29.57
117	1.4402305	4.7219299	29.58
117	1.4822859	4.7089201	29.59
117	1.5072567	4.7223619	29.6
117	1.4801617	4.7496881	29.61
117	1.4956618	4.739497	29.62
117	1.5197994	4.7417364	29.63
117	1.4887202	4.6916484	29.64
117	1.5247244	4.7331731	29.65
117	1.5223083	4.7159296	29.66
117	1.5264026	4.7260528	29.67
117	1.5236505	4.7256442	29.68
117	1.5332477	4.7380196	29.69
117	1.529055	4.7568417	29.7
117	1.524871	4.7563839	29.71
117	1.5104589	4.7431229	29.72
117	1.4971024	4.7355405	29.73
117	1.4957949	4.7373589	29.74
117	1.5451689	4.738503	29.75
117	1.5422224	4.7584109	29.76
117	1.5184908	4.7146506	29.77
117	1.5192628	4.699511	29.78
117	1.4952797	4.6681737	29.79
117	1.4925587	4.7289096	29.8
117	1.5032735	4.7029475	29.81
117	1.5461999	4.7487064	29.82
117	1.5012658	4.7026351	29.83
117	1.5531558	4.7494785	29.84
117	1.4688088	4.7765314	29.85
117	1.512827	4.7390905	29.86
117	1.4834284	4.759345	29.87
117	1.5331919	4.7664814	29.88
117	1.4760043	4.7694052	29.89
117	1.4772206	4.7689333	29.9
117	1.4724772	4.7692122	29.91
117	1.4583754	4.7470782	29.92
117	1.4857347	4.7929945	29.93
117	1.513543	4.7447907	29.94
117	1.4792701	4.7366893	29.95
117	1.4925696	4.7841777	29.96
117	1.5024582	4.7364505	29.97
117	1.4933708	4.7343772	29.98
117	1.5231216	4.7507719	29.99
117	1.4933918	4.7118215	30
117	1.4584707	4.7242371	30.01
117	1.465522	4.7349268	30.02
117	1.4600797	4.8029259	30.03
117	1.4821447	4.7525527	30.04
117	1.4890715	4.7182804	30.05
117	1.4546374	4.7110847	30.06
117	1.4979771	4.7138921	30.07
117	1.5059838	4.7426302	30.08
117	1.5207129	4.6682589	30.09
117	1.4895898	4.7281746	30.1
117	1.461823	4.7612156	30.11
117	1.5018154	4.7762626	30.12
117	1.5183894	4.7166674	30.13
117	1.5003574	4.7833911	30.14
117	1.5317516	4.7066726	30.15
117	1.4624299	4.7352782	30.16
117	1.4297278	4.7540519	30.17
117	1.4450631	4.8112673	30.18
117	1.4796696	4.7298887	30.19
117	1.4559639	4.671615	30.2
117	1.4602653	4.7101279	30.21
117	1.4667912	4.7039567	30.22
117	1.4709739	4.6924538	30.23
117	1.4403282	4.7031262	30.24
117	1.4763528	4.685719	30.25
117	1.4627329	4.6933272	30.26
117	1.480884	4.7102374	30.27
117	1.4614634	4.7023564	30.28
117	1.4835169	4.6813753	30.29
117	1.4469168	4.6669585	30.3
117	1.4170521	4.677136	30.31
117	1.4991498	4.6756813	30.32
117	1.4511123	4.6743928	30.33
117	1.4824009	4.6758824	30.34
117	1.3929898	4.6209358	30.35
117	1.414531	4.7186417	30.36
117	1.460965	4.7012577	30.37
117	1.4735105	4.7053116	30.38
117	1.4916888	4.682958	30.39
117	1.4792475	4.6982314	30.4
117	1.4557922	4.6866551	30.41
117	1.5078709	4.7488335	30.42
117	1.4973883	4.6972192	30.43
117	1.484568	4.6989669	30.44
117	1.492426	4.6973254	30.45
117	1.480567	4.710676	30.46
117	1.4790532	4.7229309	30.47
117	1.4409624	4.7216563	30.48
120	1.0010915	2.9498354	29.78
120	0.97338337	2.9627488	29.79
120	0.9948273	2.9667301	29.8
120	0.98062987	2.9661556	29.81
120	0.97747201	2.939588	29.82
120	0.98361242	2.944434	29.83
120	0.99393462	2.9520522	29.84
120	0.98929226	2.9162433	29.85
120	0.98803038	2.9279002	29.86
120	1.0192259	2.9449246	29.87
120	0.99920023	2.9082974	29.88
120	1.007559	2.9142904	29.89
120	1.0042182	2.9168296	29.9
120	0.9974587	2.9325351	29.91
120	0.96596579	2.9457139	29.92
125	0.81070778	7.9311804	30.54
125	0.83922223	7.8234059	30.55
132	1.263519	8.238397	31.42
132	1.3202106	8.2283967	31.43
132	1.360956	8.2499866	31.44
159	0.82890811	7.94477	33.89
159	0.83006538	7.9006561	33.9
159	0.8064415	7.8829954	33.91
160	0.83723743	7.8789705	33.97
160	0.83941887	7.9096092	33.98
163	0.80118452	7.9389656	34.42
163	0.81204463	7.9394799	34.43
164	1.160046	11.32081	34.46
164	1.0141988	11.360615	34.47
167	1.8251585	8.3583607	34.63
167	1.7018569	8.4394483	34.64
176	0.8206499	7.9274724	34.96
176	0.80658993	7.9140664	34.97
184	2.071863	5.2025649	36.39
184	2.0388863	5.1812577	36.4
184	2.0734804	5.1338447	36.41
184	1.9789407	5.1707193	36.42
184	2.0058323	5.1738739	36.43
184	2.0009022	5.2263977	36.44
184	2.0147891	5.1976504	36.45
184	2.0218811	5.1955018	36.46
184	2.0276746	5.1969294	36.47
184	2.0743215	5.1193145	36.48
185	1.964222	5.107848	36.5
185	2.0684194	5.1772743	36.51
185	2.0579763	5.1538835	36.52
185	1.9807767	5.1175257	36.53
185	2.0170941	5.0844846	36.54
185	1.9406179	5.1294987	36.55
185	2.062665	5.1638784	36.56
185	2.0738656	5.2296538	36.57
185	2.0006726	5.1986128	36.58
185	2.0403924	5.1795041	36.59
185	1.9832936	5.1768807	36.6
185	1.9807581	5.1624711	36.61
185	2.0245338	5.1243052	36.62
185	1.9501897	5.1573374	36.63
185	2.0328667	5.1547206	36.64
185	2.0303972	5.1431426	36.65
185	2.0144509	5.1959741	36.66
185	2.0360741	5.1363041	36.67
185	2.0591821	5.173466	36.68
186	1.2699759	12.417868	36.63
186	1.3237392	12.415865	36.64
186	1.2761672	12.394815	36.65
186	1.3190161	12.401695	36.66
186	1.3234127	12.393914	36.67
186	1.2617469	12.386855	36.68
186	1.2524069	12.4039	36.69
186	1.2557976	12.388493	36.7
186	1.3109093	12.388956	36.71
186	1.2982742	12.40177	36.72
186	1.3010267	12.408754	36.73
186	1.2704971	12.398689	36.74
186	1.2933573	12.419125	36.75
186	1.3047631	12.350335	36.76
186	1.2680283	12.380712	36.77
186	1.2547945	12.364768	36.78
186	1.2845757	12.389795	36.79
186	1.239377	12.395977	36.8
186	1.2696803	12.36454	36.81
186	1.2572076	12.387109	36.82
186	1.3045717	12.413751	36.83
186	1.3017101	12.31211	36.84
186	1.3008257	12.380769	36.85
186	1.2761519	12.401974	36.86
186	1.2740974	12.410691	36.87
186	1.2613754	12.428076	36.88
186	1.274679	12.409365	36.89
186	1.2676995	12.407958	36.9
186	1.3044295	12.401486	36.91
186	1.2919162	12.366868	36.92
186	1.229952	12.379644	36.93
186	1.2802679	12.349333	36.94
186	1.2322053	12.416724	36.95
186	1.2917791	12.409034	36.96
186	1.2434849	12.373671	36.97
186	1.1977033	12.373888	36.98
186	1.2396627	12.374992	36.99
186	1.2546703	12.37791	37
186	1.1980046	12.394634	37.01
186	1.2353202	12.346571	37.02
186	1.2499446	12.385766	37.03
186	1.2690257	12.380882	37.04
186	1.2887811	12.379951	37.05
186	1.2700824	12.372948	37.06
186	1.2649663	12.346281	37.07
186	1.271601	12.35099	37.08
186	1.2899835	12.329873	37.09
186	1.2813789	12.366935	37.1
186	1.2351897	12.350973	37.11
186	1.2738424	12.337931	37.12
186	1.2323616	12.3636	37.13
186	1.2579436	12.370672	37.14
186	1.2256491	12.365327	37.15
186	1.2018572	12.381463	37.16
186	1.2590201	12.364566	37.17
186	1.2490826	12.352403	37.18
186	1.2451618	12.376473	37.19
186	1.2281879	12.345799	37.2
186	1.2389233	12.340407	37.21
186	1.2215059	12.368866	37.22
186	1.2740857	12.36054	37.23
186	1.2703456	12.378466	37.24
186	1.1977211	12.373668	37.25
186	1.2300851	12.427249	37.26
186	1.2552025	12.358341	37.27
186	1.2522017	12.385029	37.28
186	1.2420904	12.3622	37.29
186	1.2205065	12.384138	37.3
186	1.2567064	12.381565	37.31
188	2.0314415	5.1816857	36.73
188	2.0484432	5.1417658	36.74
188	2.0398542	5.0835564	36.75
188	1.9547941	5.1716364	36.76
188	2.0557915	5.1649244	36.77
188	2.0120663	5.1809374	36.78
188	2.0141008	5.2052828	36.79
188	1.9965212	5.1434206	36.8
188	1.9774577	5.185662	36.81
188	1.9728426	5.143847	36.82
188	1.9478947	5.2239515	36.83
188	2.0482277	5.2034027	36.84
188	2.0349966	5.1842486	36.85
188	1.9496672	5.1990881	36.86
188	1.9711809	5.1549955	36.87
188	2.0085789	5.1536504	36.88
188	2.0088557	5.1811324	36.89
190	1.965154	5.1391865	36.93
190	2.0503793	5.1659661	36.94
191	1.9253799	5.0749188	36.96
191	2.0228099	5.2041097	36.97
191	1.8684457	5.1454435	36.98
191	1.9467112	5.1690828	36.99
193	2.0133879	5.232488	37.01
193	1.9882769	5.1619504	37.02
194	2.0509298	5.0960564	37.05
194	1.9929575	5.0915136	37.06
194	2.0456943	5.1410162	37.07
194	2.0391172	5.1076823	37.08
194	2.0666682	5.1650109	37.09
194	2.0198059	5.1271782	37.1
194	2.0494686	5.1501105	37.11
194	2.0265338	5.1632183	37.12
194	2.0436428	5.0908414	37.13
194	1.9968326	5.10542	37.14
194	2.0498665	5.1829067	37.15
194	2.0587793	5.1758528	37.16
194	2.0002831	5.145931	37.17
194	2.0328905	5.121677	37.18
194	2.0509464	5.1290172	37.19
196	1.9613427	5.1103595	37.23
196	2.0759269	5.0448062	37.24
196	1.9949588	5.0552614	37.25
196	2.0261518	5.0874581	37.26
196	1.9670252	5.0823036	37.27
196	1.9865276	5.1207819	37.28
196	2.0016927	5.0779114	37.29
196	2.0193077	5.0505312	37.3
196	2.0323425	5.1157502	37.31
196	2.0144923	5.1828838	37.32
196	2.0111665	5.0967523	37.33
196	2.0229214	5.1407472	37.34
196	1.9574499	5.117399	37.35
196	2.0104614	5.129036	37.36
196	2.0384305	5.2164155	37.37
196	1.9324383	5.2140176	37.38
196	2.0171479	5.1810385	37.39
196	2.0231225	5.1462085	37.4
196	2.0347812	5.146989	37.41
196	1.9919522	5.1682782	37.42
196	1.9586493	5.1441403	37.43
196	2.0378355	5.0540072	37.44
196	1.9813613	5.0869692	37.45
197	2.0049879	5.224249	37.47
197	2.0237255	5.1293045	37.48
199	2.0487924	5.142129	37.54
199	1.9787145	5.1300835	37.55
199	2.0058658	5.1917778	37.56
199	2.0509331	5.1062963	37.57
200	2.0676532	5.0969322	37.62
200	2.0441708	5.3565876	37.63
203	0.93631665	7.4599278	37.88
203	0.93056424	7.5911856	37.89
203	0.91718276	7.5539264	37.9
203	0.92929787	7.5534486	37.91
203	0.89601052	7.511816	37.92
203	0.90904184	7.5126278	37.93
203	0.89788107	7.5326015	37.94
203	0.92933909	7.4744659	37.95
203	0.90681264	7.4957512	37.96
203	0.9077682	7.504177	37.97
203	0.87412509	7.5773197	37.98
204	2.0613197	5.0855861	37.95
204	2.0494443	5.1077091	37.96
209	2.0375592	5.0725835	38.21
209	2.0590595	5.0999625	38.22
209	2.0727411	5.0067464	38.23
209	2.0655064	5.0719484	38.24
212	2.0583385	5.0820547	38.46
212	2.0433222	5.082484	38.47
215	2.0210441	5.1327916	38.53
215	2.0376202	5.1022239	38.54
215	2.0748617	5.0717897	38.55
215	2.0328506	5.076633	38.56
215	2.0264005	5.0852775	38.57
215	2.051885	5.0932027	38.58
216	2.058626	5.0753268	38.6
216	2.042476	5.0825331	38.61
218	2.0340386	5.1034731	38.65
218	2.0327969	5.125441	38.66
218	2.048832	5.0995914	38.67
218	2.0327386	5.12643	38.68
218	2.0067449	5.0876792	38.69
218	2.0414737	5.067878	38.7
218	2.0759717	5.174084	38.71
218	2.0483447	5.0855501	38.72
218	1.9943797	5.1891451	38.73
220	2.0060131	5.1036681	38.75
220	1.9931033	5.1517422	38.76
220	2.0453696	5.1387504	38.77
220	1.9834546	5.1738221	38.78
220	2.022489	5.1924141	38.79
220	2.0104685	5.1277124	38.8
221	2.034309	5.0925243	38.82
221	2.0418801	5.1477126	38.83
221	1.9981764	5.080968	38.84
221	1.9681061	5.1070816	38.85
221	1.9795719	4.9927664	38.86
221	2.018666	5.0232392	38.87
221	1.9804865	5.0067248	38.88
221	1.9914905	5.0508572	38.89
221	1.9871429	5.0322138	38.9
221	1.9739147	5.0260047	38.91
221	1.9969287	5.1632142	38.92
221	1.9906324	5.0690383	38.93
221	1.9597611	5.0525753	38.94
221	2.0495421	5.0505214	38.95
221	2.0380779	5.0522994	38.96
222	2.077298	5.112166	38.98
222	2.011181	5.0921113	38.99
222	1.9878601	5.0741401	39
222	1.9840689	5.0750424	39.01
222	1.9664292	5.087475	39.02
222	1.9575073	5.0750775	39.03
222	1.9988161	5.0415554	39.04
222	2.0327027	5.0340441	39.05
222	2.0017435	5.0591474	39.06
222	2.0140604	5.0178956	39.07
222	2.0461771	5.0659363	39.08
222	2.0495244	5.0841146	39.09
222	2.0430074	5.0462684	39.1
228	1.5324473	2.6739069	39.42
228	1.5819372	2.6963625	39.43
228	1.5623578	2.5963106	39.44
228	1.6282393	2.5358979	39.45
228	1.6359179	2.6310158	39.46
228	1.5344581	2.5760418	39.47
228	1.6118741	2.6012643	39.48
228	1.5612618	2.649988	39.49
228	1.5344066	2.6150499	39.5
228	1.603234	2.6713418	39.51
228	1.5294151	2.655475	39.52
228	1.5489999	2.7362987	39.53
232	2.0700534	4.9498834	39.48
232	2.0475813	5.0137319	39.49
232	2.0707053	4.9681349	39.5
233	2.0733752	4.9638467	39.52
233	2.0266018	5.0358864	39.53
234	1.5722384	2.6641175	39.55
234	1.6241352	2.719378	39.56
236	1.4836026	2.6984157	39.58
236	1.4650062	2.8536089	39.59
236	1.4618036	2.77097	39.6
236	1.4967669	2.67301	39.61
240	1.5247924	2.7013903	39.65
240	1.5503009	2.7822679	39.66
240	1.4876022	2.8000753	39.67
240	1.5711204	2.6295255	39.68
240	1.5899642	2.5723559	39.69
240	1.53233	2.7560589	39.7
240	1.5006582	2.6546596	39.71
240	1.5235933	2.7332145	39.72
240	1.5134362	2.675515	39.73
240	1.4828495	2.6231672	39.74
240	1.5038625	2.6631024	39.75
240	1.4853186	2.6316508	39.76
240	1.5548005	2.6653236	39.77
243	1.4955355	2.6237374	39.79
243	1.6282583	2.6059338	39.8
243	1.522966	2.7003415	39.81
243	1.5219662	2.6955362	39.82
243	1.5071569	2.6536816	39.83
243	1.5263704	2.663027	39.84
243	1.5254712	2.6760557	39.85
243	1.5235969	2.6206355	39.86
245	1.5037067	2.7187102	39.89
245	1.497462	2.6438982	39.9
245	1.6397658	2.630943	39.91
245	1.5978404	2.6781964	39.92
245	1.4992248	2.7217785	39.93
251	2.0398672	5.0439359	40.14
251	2.0671582	4.9824869	40.15
251	2.0575827	4.9805866	40.16
252	2.0001405	4.9229056	40.19
252	2.0263758	5.1091704	40.2
252	2.0305943	5.063194	40.21
252	2.0202158	4.9778299	40.22
252	2.0550915	4.9810128	40.23
252	2.0344681	4.9478427	40.24
253	2.0756467	5.0177596	40.27
253	2.0489607	5.0417348	40.28
253	2.055083	5.0353597	40.29
253	2.073185	5.056976	40.3
253	2.0279816	5.0106593	40.31
253	2.072403	5.0171016	40.32
253	2.0222905	4.9777365	40.33
253	2.0679686	4.995677	40.34
258	2.0693343	5.0556567	40.5
258	2.0117219	5.0724616	40.51
258	2.0422022	4.9958293	40.52
258	2.0792076	5.0192499	40.53
258	1.9583897	5.0302394	40.54
258	2.048689	5.0108486	40.55
260	1.9665717	5.0259805	40.59
260	2.0324697	5.0201471	40.6
260	2.0233542	5.0101139	40.61
260	2.0062027	5.0269777	40.62
260	1.9390997	5.0128129	40.63
260	1.9444611	4.9579129	40.64
260	2.0469276	5.0458511	40.65
260	1.9015816	5.0229654	40.66
260	2.0424384	5.0805484	40.67
260	2.0051075	5.0291353	40.68
260	2.0533641	4.9978913	40.69
260	2.0400094	5.0692854	40.7
262	2.0309383	4.9600208	40.72
262	2.0547072	5.0145828	40.73
263	2.0108535	5.0399132	40.75
263	2.0293901	5.0258605	40.76
264	2.0446927	5.0002486	40.79
264	2.0611697	5.024022	40.8
264	2.0120582	5.0525411	40.81
264	2.0222966	5.0761101	40.82
264	2.0067773	5.0873581	40.83
264	1.9954101	5.0575853	40.84
264	2.0116316	5.0836388	40.85
264	2.0499599	5.0986519	40.86
264	2.0255474	5.1150451	40.87
265	2.0211743	5.0984178	40.89
265	2.0564424	5.1090572	40.9
265	2.0609388	5.1118599	40.91
265	2.029894	5.0588621	40.92
265	2.062642	5.0760951	40.93
267	2.0590622	5.0700396	40.97
267	2.0735418	5.0035889	40.98
269	2.042776	5.054764	41.08
269	2.0389908	5.0375577	41.09
269	2.0157973	5.0580874	41.1
269	2.0461077	5.0769909	41.11
270	2.0277124	5.0819046	41.16
270	2.023923	5.0862825	41.17
270	2.0348493	5.0436628	41.18
270	2.0710776	5.0438313	41.19
271	2.0495503	5.0308971	41.21
271	2.0381122	5.0570203	41.22
272	2.071562	5.0678499	41.25
272	2.0746951	5.0875913	41.26
273	2.0278732	5.0493039	41.3
273	2.0705793	5.0514825	41.31
273	2.0650704	5.0110624	41.32
274	2.0721332	5.032957	41.35
274	2.0453258	5.0327849	41.36
274	2.0672339	5.0342171	41.37
275	2.0739163	5.0264809	41.39
275	2.05074	5.048439	41.4
276	2.0663758	5.0259005	41.42
276	2.0579097	5.0372176	41.43
278	2.0545091	4.9916802	41.48
278	2.0282234	5.045973	41.49
278	2.030369	5.0192808	41.5
278	2.0393998	5.0054982	41.51
278	2.0717825	4.9565972	41.52
279	2.0364234	5.0171232	41.55
279	2.0603343	5.0301182	41.56
279	2.0412995	4.9652926	41.57
279	2.004713	5.0006554	41.58
279	2.0264143	5.0276117	41.59
279	2.0567629	5.0593311	41.6
279	2.0380664	5.059434	41.61
279	2.0566909	5.0836643	41.62
279	2.0028362	5.012312	41.63
279	1.9807053	4.9994078	41.64
279	1.8911453	5.0020818	41.65
279	1.9366333	4.9536247	41.66
279	1.9873948	4.996451	41.67
279	1.9780779	4.9938216	41.68
279	1.9824789	5.0747615	41.69
279	1.9885944	5.0109772	41.7
279	2.0074168	5.0064474	41.71
279	1.950854	5.0408181	41.72
279	1.9853696	5.0598555	41.73
279	1.9581315	5.0682611	41.74
279	1.9925881	5.0596955	41.75
279	2.0457436	5.0108829	41.76
279	2.0051473	5.0468169	41.77
279	2.0301942	5.0390299	41.78
279	2.0099884	5.0766655	41.79
279	2.0501797	5.0102281	41.8
279	2.028239	5.0801071	41.81
279	1.9698293	5.04833	41.82
279	1.9959102	5.0772297	41.83
279	1.9753888	5.0695867	41.84
279	1.9892913	5.0651371	41.85
279	1.9634569	5.0414273	41.86
279	1.9797051	5.0523763	41.87
279	2.0466168	5.0076875	41.88
279	1.9911589	5.0207969	41.89
279	2.0415855	5.0489782	41.9
279	2.0106758	5.0415227	41.91
279	2.0488303	5.037681	41.92
279	1.9654082	5.0731152	41.93
279	1.9354449	5.0518566	41.94
279	1.9793605	5.0493606	41.95
279	1.9633624	5.0781533	41.96
279	1.979616	5.0879566	41.97
279	1.9911712	5.0799917	41.98
279	1.9960252	5.0556621	41.99
279	1.9463223	5.0540234	42
279	1.9279465	5.0337372	42.01
279	1.9607083	5.0421184	42.02
279	1.9475526	5.0022838	42.03
279	2.0081665	5.0276065	42.04
279	1.9770489	5.0448691	42.05
279	1.965695	5.0575689	42.06
279	1.9807811	5.0652644	42.07
279	1.9089627	5.0621098	42.08
279	1.9342539	5.0811285	42.09
279	1.9376725	5.0473258	42.1
279	1.9475629	5.0488047	42.11
279	1.8762311	5.0698585	42.12
279	1.9771005	5.0645848	42.13
279	1.9417534	5.0689183	42.14
279	1.9981715	5.0536404	42.15
279	1.9436681	5.0420998	42.16
279	1.8833477	5.0243163	42.17
279	1.9329322	5.0496645	42.18
279	1.9541715	5.0319382	42.19
279	1.8869975	5.0657563	42.2
279	1.955709	5.0630832	42.21
279	1.9796792	5.0500558	42.22
279	1.9760777	5.0947373	42.23
279	1.9956399	5.1274137	42.24
279	1.9324613	5.1214134	42.25
279	1.9136295	5.1042342	42.26
279	1.9375404	5.1596356	42.27
279	1.9273251	5.0915448	42.28
279	1.9499383	5.0849927	42.29
279	1.9705007	5.0494258	42.3
279	2.0062838	5.0807109	42.31
279	1.9741917	5.0740263	42.32
279	1.9923886	5.1301853	42.33
279	1.9521243	5.1110373	42.34
279	1.9447411	5.1074176	42.35
279	1.916276	5.1036978	42.36
279	1.9555333	5.1045635	42.37
279	1.9675759	5.0869801	42.38
279	1.9799747	5.0851106	42.39
279	1.9494813	5.0903101	42.4
279	2.0034118	5.0342019	42.41
279	1.9513224	5.1189038	42.42
279	1.9637269	5.1615212	42.43
279	1.9538268	5.1016706	42.44
279	1.9716033	5.1066097	42.45
279	1.981063	5.0484144	42.46
279	1.9874968	5.0380664	42.47
279	1.9684768	5.0136529	42.48
279	2.0317875	5.1064307	42.49
279	2.0151181	5.1118954	42.5
279	2.0458145	5.0127716	42.51
279	1.9820121	5.0701765	42.52
279	2.0180946	5.0531203	42.53
279	2.0449745	5.0676858	42.54
279	2.0065489	5.1007119	42.55
279	2.0073163	5.1275743	42.56
279	1.9796196	5.131013	42.57
279	1.9647485	5.1160104	42.58
279	1.984701	5.1037716	42.59
279	1.9785076	5.141034	42.6
279	1.9937099	5.1719372	42.61
279	1.9757472	5.091184	42.62
279	1.9838544	5.1702643	42.63
279	1.956644	5.1095177	42.64
279	1.9677743	5.1279341	42.65
279	2.0177793	5.1382698	42.66
279	2.0122653	5.1173412	42.67
279	2.0221117	5.2001637	42.68
279	2.0044237	5.1404657	42.69
279	1.9750047	5.1028494	42.7
279	1.9711814	5.1974383	42.71
279	1.9477854	5.1862796	42.72
279	2.0169801	5.1878844	42.73
279	1.9545754	5.1492014	42.74
279	1.919128	5.1433046	42.75
279	1.9694001	5.1579308	42.76
279	1.9351684	5.138996	42.77
279	1.9720064	5.1714074	42.78
279	2.0050353	5.1866365	42.79
279	1.9901928	5.2287036	42.8
279	1.9792794	5.2177699	42.81
279	2.0431202	5.2119283	42.82
279	2.0011656	5.228981	42.83
279	2.0086038	5.2280261	42.84
279	2.0085616	5.2860146	42.85
279	2.0150423	5.2156691	42.86
279	2.0319481	5.2074108	42.87
279	2.0109311	5.2609602	42.88
279	2.0290117	5.2106207	42.89
279	1.9951887	5.2334247	42.9
279	2.0395397	5.2685326	42.91
279	2.0524479	5.1912136	42.92
279	2.0659451	5.1802437	42.93
279	1.9570661	5.1958179	42.94
279	1.9776549	5.1616344	42.95
279	2.0421524	5.2090439	42.96
279	2.0768943	5.2324782	42.97
279	2.0016499	5.178313	42.98
279	1.9837471	5.1854862	42.99
279	2.0174965	5.175202	43
279	2.0434533	5.2107302	43.01
279	1.9909945	5.2015519	43.02
279	2.0121162	5.191901	43.03
279	1.9998816	5.2255806	43.04
279	2.0034538	5.2318669	43.05
279	2.0328761	5.2161806	43.06
279	1.9875602	5.2597689	43.07
279	1.9526755	5.2542224	43.08
279	2.0091573	5.2165821	43.09
279	1.9552102	5.2392543	43.1
279	1.983918	5.2315003	43.11
279	1.9962743	5.1714211	43.12
279	1.9577933	5.1849701	43.13
279	2.0175735	5.2526368	43.14
279	1.9817326	5.1840605	43.15
279	2.0671388	5.2546179	43.16
279	1.9957538	5.2031454	43.17
279	1.9829735	5.1377677	43.18
279	2.0004271	5.1918519	43.19
279	1.9405614	5.1452032	43.2
279	2.0383633	5.1845724	43.21
279	2.0242866	5.2389028	43.22
279	2.0503606	5.1588562	43.23
279	2.0226236	5.2359669	43.24
279	2.0777097	5.1031955	43.25
279	2.0639989	5.1620702	43.26
279	1.9591783	5.1924247	43.27
279	2.048437	5.1818785	43.28
279	2.01658	5.186291	43.29
287	2.043894	5.2314425	43.34
287	2.0707013	5.2100876	43.35
288	2.0424884	5.1766373	43.37
288	2.0216843	5.1937059	43.38
288	1.9810166	5.2437717	43.39
288	1.9332712	5.1485559	43.4
288	1.9443596	5.167153	43.41
288	1.9981801	5.1564754	43.42
288	2.0062254	5.2086429	43.43
288	2.0415827	5.1537387	43.44
288	2.0245754	5.1797019	43.45
288	1.9788911	5.1779613	43.46
288	2.0518133	5.1929264	43.47
288	2.0230755	5.1482385	43.48
288	2.0652487	5.2142753	43.49
289	1.9799799	5.2101978	43.51
289	2.0603691	5.1823371	43.52
289	1.9540979	5.193357	43.53
290	1.9318255	5.1451878	43.58
290	2.0503985	5.1562707	43.59
290	1.9868099	5.0960863	43.6
290	1.946716	5.1512366	43.61
291	2.0365936	5.1320621	43.66
291	2.008793	5.1196207	43.67
291	1.9083635	5.1373516	43.68
291	2.0545061	5.1138863	43.69
291	2.0029295	5.1583409	43.7
291	1.998256	5.1063385	43.71
291	1.9477643	5.1225228	43.72
292	1.9353922	5.1486755	43.74
292	1.9433865	5.0517371	43.75
292	1.9955785	5.1394709	43.76
292	1.9457607	5.161349	43.77
292	1.9879801	5.1956648	43.78
292	1.8860639	5.1830523	43.79
292	1.8771341	5.1675778	43.8
292	1.9159995	5.2195284	43.81
292	1.9304183	5.1292075	43.82
292	1.941469	5.1882173	43.83
292	1.9679309	5.14568	43.84
292	1.9031951	5.1371884	43.85
292	2.022475	5.1407189	43.86
292	1.9913725	5.1684058	43.87
292	1.9758664	5.1548254	43.88
292	2.0048225	5.1324631	43.89
292	1.9525364	5.1387466	43.9
292	1.8914942	5.165312	43.91
292	1.8978808	5.0928356	43.92
292	1.9727508	5.0957264	43.93
292	1.9422644	5.1824917	43.94
292	1.9348534	5.1092217	43.95
292	2.000454	5.1167443	43.96
292	2.0055543	5.2212932	43.97
292	1.941909	5.187174	43.98
293	1.9365191	5.178579	44
293	1.9509524	5.1514975	44.01
293	1.9530964	5.1618784	44.02
293	2.0094264	5.1839719	44.03
293	1.9578267	5.1259169	44.04
293	1.9756892	5.1456916	44.05
293	2.040878	5.1337662	44.06
293	2.0083628	5.2021063	44.07
293	1.9292936	5.1063942	44.08
293	1.9470282	5.1753888	44.09
293	1.9490949	5.2775282	44.1
293	1.9946185	5.2327325	44.11
293	1.987388	5.2839808	44.12
293	2.0571072	5.270561	44.13
293	2.0402819	5.2412311	44.14
293	2.0132151	5.2597082	44.15
293	2.0427155	5.2506845	44.16
293	1.9950543	5.2923839	44.17
293	2.0228065	5.2851198	44.18
293	2.0157754	5.2940848	44.19
293	2.0127974	5.2771637	44.2
293	2.0121999	5.1926331	44.21
293	2.0549494	5.2330432	44.22
293	2.0054759	5.2349065	44.23
293	2.0496195	5.1593601	44.24
293	2.0041793	5.2782014	44.25
293	2.0568381	5.1722502	44.26
293	2.012208	5.2041933	44.27
293	1.9899645	5.1960273	44.28
293	2.0742371	5.1931417	44.29
293	2.044648	5.2305533	44.3
293	2.009637	5.2308768	44.31
294	2.0380192	5.3100429	44.33
294	2.0402029	5.2992095	44.34
294	1.9851615	5.2514674	44.35
294	1.9875532	5.2538318	44.36
294	2.0038697	5.2347158	44.37
294	1.9634246	5.2787053	44.38
294	1.9557687	5.2768685	44.39
294	1.9860966	5.3128714	44.4
294	1.9135347	5.3286811	44.41
294	1.8841734	5.3259177	44.42
294	1.9854813	5.2774759	44.43
294	1.9384043	5.218024	44.44
294	1.9833905	5.3106588	44.45
294	2.0094846	5.3251626	44.46
294	1.9317112	5.310887	44.47
294	1.9732912	5.269538	44.48
294	1.9649924	5.2614856	44.49
294	1.9940599	5.2876577	44.5
297	1.9921239	5.236447	44.52
297	1.945852	5.2552271	44.53
297	1.9792066	5.2793863	44.54
297	1.9221727	5.2730948	44.55
297	1.9352817	5.2950011	44.56
297	1.9443586	5.3192452	44.57
297	1.9788314	5.3197776	44.58
297	1.9661517	5.3135399	44.59
297	1.9583057	5.2585863	44.6
297	2.0208821	5.2344345	44.61
297	1.9600545	5.284097	44.62
297	2.044406	5.2445626	44.63
297	1.9277069	5.2166449	44.64
297	1.9436075	5.2138915	44.65
301	1.0769544	5.8973735	44.98
301	1.0282027	6.4984218	44.99
301	1.1425664	6.2665578	45
301	1.493272	6.0353843	45.01
301	1.1816056	5.9109098	45.02
306	1.5191408	10.994365	46.89
306	1.5743739	10.870036	46.9
306	1.5383294	10.973877	46.91
306	1.5737706	10.990917	46.92
306	1.6526435	11.010177	46.93
307	1.0657167	3.495131	47
307	1.0210036	3.63985	47.01
307	1.122855	3.5731974	47.02
313	1.6521287	10.825116	47.53
313	1.6694768	10.848297	47.54
313	1.7092387	10.862227	47.55
313	1.6101535	10.856297	47.56
318	1.8126361	7.3452021	49.8
318	1.795376	7.3486137	49.81
318	1.810599	7.3381249	49.82
318	1.7913333	7.3362451	49.83
318	1.7837802	7.2982266	49.84
318	1.7694645	7.3165436	49.85
318	1.7658198	7.3586292	49.86
318	1.7749591	7.3558553	49.87
318	1.7549659	7.3521143	49.88
318	1.8011639	7.3361161	49.89
318	1.7911457	7.3624624	49.9
318	1.7402575	7.3766022	49.91
318	1.784137	7.3892831	49.92
318	1.7418537	7.4068572	49.93
318	1.7716447	7.3988479	49.94
318	1.7568698	7.3969281	49.95
318	1.7624403	7.4103865	49.96
318	1.7570205	7.410996	49.97
