# Supplementary material for: Single nucleosome imaging reveals principles of transient multiscale chromatin reorganization triggered by histone ADP-ribosylation at DNA lesions
Source: Nat Commun. 2025 Jul 19;16:6652. doi: 10.1038/s41467-025-61834-7 (PMC12276361; doi:10.1038/s41467-025-61834-7)
Supplement: Supplementary file 6 — Source Data [file 41467_2025_61834_MOESM6_ESM.zip › DATA_ALL_FIGURES/Fig 1C/before_damage/20220210/20220210_field8_cell2_before_crop.mldatx_tracked.trxyt]

4	0.96136724	13.335261	0.04
4	0.95629759	13.371282	0.05
8	1.9816395	2.4881244	0.08
8	1.9441897	2.4483496	0.09
8	1.9355272	2.4477721	0.1
9	0.99442485	13.345018	0.1
9	0.94505325	13.412187	0.11
9	0.96117176	13.385769	0.12
9	1.0153459	13.369103	0.13
11	1.9564033	2.3929639	0.12
11	1.9130853	2.4069151	0.13
13	1.0118927	13.409962	0.15
13	1.1296202	13.359844	0.16
13	0.90651811	13.35743	0.17
14	0.99095985	15.315349	0.15
14	0.96789761	15.255534	0.16
14	1.0735098	15.308859	0.17
14	0.99618162	15.421527	0.18
16	2.0613955	2.3834496	0.16
16	2.0223506	2.3813818	0.17
17	1.1019811	14.111449	0.19
17	1.0767853	14.139043	0.2
17	1.0035378	14.132197	0.21
17	1.0844635	14.194647	0.22
18	1.0789855	13.386717	0.2
18	0.88941891	13.304789	0.21
18	0.93521913	13.360931	0.22
18	0.92912476	13.349407	0.23
18	0.97612174	13.360759	0.24
18	0.91461927	13.413049	0.25
18	0.94691188	13.374689	0.26
18	0.94054961	13.358249	0.27
18	0.97615252	13.473318	0.28
18	0.91863994	13.400534	0.29
19	2.0381195	2.3556871	0.21
19	2.0140518	2.4146593	0.22
22	0.87778631	15.186563	0.25
22	0.96455254	15.312066	0.26
22	1.0049947	15.34343	0.27
22	0.90462916	15.320245	0.28
23	1.977274	2.412354	0.25
23	1.9704959	2.379206	0.26
23	2.0090136	2.4125031	0.27
23	1.9891243	2.4259961	0.28
26	2.0129316	2.3777639	0.3
26	1.9299041	2.3731374	0.31
26	1.9686975	2.4669656	0.32
26	1.8964811	2.5419623	0.33
32	2.0155402	2.41473	0.35
32	1.9397249	2.4065106	0.36
32	1.9489413	2.451569	0.37
32	2.0087745	2.4383719	0.38
32	1.9775706	2.4152636	0.39
33	1.0469757	14.068701	0.37
33	1.001835	14.095512	0.38
38	1.1201551	14.150441	0.42
38	1.0546007	14.070525	0.43
38	1.0356344	14.156889	0.44
38	1.0642903	14.197044	0.45
38	1.1609521	14.081282	0.46
38	1.118786	14.081809	0.47
38	1.0753043	14.232166	0.48
38	1.059806	14.079887	0.49
38	1.1207962	14.145439	0.5
40	1.9309959	11.757349	0.42
40	1.8296609	11.690673	0.43
41	0.96234033	13.376058	0.44
41	0.94883236	13.335229	0.45
41	0.95798284	13.373025	0.46
41	0.91600033	13.277296	0.47
41	0.9450835	13.313496	0.48
41	1.046206	13.339107	0.49
41	0.98420627	13.367602	0.5
42	2.0047072	2.4779674	0.44
42	1.9323029	2.4113917	0.45
42	1.9445864	2.4260343	0.46
42	2.0155539	2.4130698	0.47
42	1.9771602	2.4590508	0.48
42	1.9411311	2.3769952	0.49
42	1.9483856	2.4501287	0.5
42	1.9850878	2.4168632	0.51
42	1.9315165	2.3947252	0.52
42	1.9827122	2.4371232	0.53
42	1.948561	2.4567544	0.54
42	1.9385804	2.4271759	0.55
42	1.9079357	2.4312136	0.56
42	1.9796683	2.4599143	0.57
42	1.997821	2.4541008	0.58
42	1.9648289	2.407076	0.59
42	1.9562893	2.4030528	0.6
42	1.9285606	2.3913595	0.61
42	1.988868	2.4311373	0.62
42	2.0134362	2.426402	0.63
42	1.9721367	2.4570914	0.64
42	1.9782065	2.4053157	0.65
42	1.9250855	2.4326865	0.66
42	2.0117179	2.3988581	0.67
42	2.026631	2.3866571	0.68
42	1.9805813	2.4032288	0.69
42	2.0084976	2.3749942	0.7
44	1.869938	11.61285	0.45
44	1.8435887	11.736358	0.46
44	1.8110524	11.723099	0.47
44	1.8168063	11.659909	0.48
44	1.8117281	11.716562	0.49
44	1.7505111	11.659605	0.5
44	1.8546336	11.680716	0.51
44	1.8794645	11.721061	0.52
45	0.98639499	15.391279	0.48
45	0.97955909	15.362984	0.49
47	0.95445748	13.35993	0.53
47	0.98889876	13.340901	0.54
47	0.96517836	13.377218	0.55
48	1.2303717	14.134796	0.54
48	1.0114186	14.214811	0.55
48	0.95235562	14.08056	0.56
48	0.99025907	14.200784	0.57
48	1.0134715	14.129508	0.58
49	1.0466331	15.319242	0.54
49	1.0315464	15.337426	0.55
50	1.8811259	11.785414	0.54
50	1.8271364	11.711991	0.55
50	1.8507723	11.62529	0.56
51	0.96526466	15.317432	0.57
51	0.97011727	15.41398	0.58
51	1.040401	15.367619	0.59
51	1.0095479	15.374895	0.6
52	0.93567413	13.400936	0.58
52	0.89430319	13.386087	0.59
52	0.97982649	13.341506	0.6
52	0.98255388	13.365252	0.61
52	1.027129	13.379705	0.62
52	0.95503424	13.401324	0.63
52	1.0421385	13.302273	0.64
52	0.99920384	13.318248	0.65
52	0.96619147	13.315607	0.66
52	0.89937652	13.241396	0.67
52	0.98158742	13.269817	0.68
52	0.98574222	13.325143	0.69
52	1.0601056	13.29593	0.7
52	0.97986412	13.280309	0.71
52	0.96598491	13.224448	0.72
52	0.94837553	13.282078	0.73
52	1.0322834	13.290943	0.74
52	0.98607539	13.344049	0.75
52	0.99217587	13.335002	0.76
52	0.97812824	13.26946	0.77
52	1.042213	13.250603	0.78
52	0.97461822	13.251375	0.79
52	0.93263553	13.27954	0.8
52	0.90572499	13.28268	0.81
52	0.91305923	13.272665	0.82
52	0.91912361	13.299043	0.83
54	1.0364646	15.285196	0.62
54	1.0156867	15.337228	0.63
54	0.98437182	15.333085	0.64
55	1.0332814	14.033241	0.64
55	0.94852356	14.161867	0.65
56	1.0721919	15.368507	0.66
56	1.0707113	15.322304	0.67
58	1.1494399	14.160978	0.7
58	1.0814898	14.074998	0.71
58	1.0390812	14.144375	0.72
58	1.0017133	14.044258	0.73
59	1.0924983	15.391692	0.71
59	1.0412053	15.345558	0.72
59	1.0188351	15.345944	0.73
59	1.0693247	15.401026	0.74
59	1.0579486	15.390283	0.75
59	1.0233784	15.334494	0.76
60	1.9348129	2.3893997	0.72
60	1.9952132	2.4174629	0.73
60	1.90995	2.4573675	0.74
60	1.9767698	2.4368528	0.75
60	2.0304195	2.4522223	0.76
60	1.9811026	2.4262191	0.77
60	2.0309791	2.3791124	0.78
60	1.9760053	2.3664333	0.79
60	2.0412189	2.4432372	0.8
60	2.078051	2.4862084	0.81
60	1.9686064	2.391933	0.82
60	1.9743777	2.4423698	0.83
60	1.9789721	2.4749512	0.84
61	1.6089879	14.19494	0.77
61	1.1966164	14.056765	0.78
61	1.1848167	14.110566	0.79
61	1.0043386	14.215828	0.8
62	1.090596	15.329536	0.78
62	1.0978314	15.364807	0.79
64	1.078067	15.309398	0.83
64	1.0388382	15.349817	0.84
64	1.0636195	15.37122	0.85
64	1.1030861	15.385297	0.86
64	1.1148556	15.385559	0.87
65	0.84611815	14.408931	0.88
65	0.86992762	14.410209	0.89
65	0.97567803	14.402524	0.9
65	1.349249	14.434756	0.91
65	1.6067114	14.095055	0.92
65	1.7232869	13.99901	0.93
65	1.7112034	13.919744	0.94
65	1.8255454	13.762322	0.95
65	1.9089737	13.68508	0.96
65	1.9398766	13.692961	0.97
65	1.9628195	13.424997	0.98
65	1.8555111	13.300501	0.99
65	1.7233694	13.27606	1
66	1.0903605	15.343613	0.9
66	1.0662279	15.352359	0.91
66	1.1002814	15.288307	0.92
66	1.1361805	15.322298	0.93
66	1.1206505	15.34787	0.94
66	1.0961487	15.314886	0.95
66	1.0876386	15.337072	0.96
66	1.126925	15.338788	0.97
66	1.0757751	15.311033	0.98
66	1.1103855	15.352316	0.99
66	1.0533109	15.368452	1
66	1.0881947	15.383823	1.01
67	2.054756	2.4181501	0.9
67	2.0137344	2.4566448	0.91
67	1.919026	2.4287864	0.92
67	2.0365619	2.4112585	0.93
67	1.9781401	2.4676093	0.94
68	1.9381667	2.4741848	0.96
68	2.00239	2.4007369	0.97
68	1.9490786	2.4194101	0.98
68	2.0288175	2.4068775	0.99
71	1.9369635	2.396103	1.01
71	2.0296035	2.44929	1.02
71	2.0110057	2.4382883	1.03
72	1.9874426	2.4576285	1.06
72	2.0123134	2.4537646	1.07
72	1.999614	2.4185426	1.08
72	2.0147904	2.4783773	1.09
72	1.9349182	2.4891324	1.1
72	1.9980012	2.4148458	1.11
72	1.8896397	2.4265789	1.12
72	1.9788892	2.4136755	1.13
72	2.0242247	2.3856734	1.14
72	1.9549428	2.3908078	1.15
72	2.0373263	2.3961122	1.16
72	1.8987747	2.4696223	1.17
72	2.0127417	2.4053721	1.18
72	2.0472451	2.3455459	1.19
72	1.9184724	2.4094858	1.2
72	2.0407196	2.4193626	1.21
76	1.181593	14.758507	1.13
76	1.2459943	14.79623	1.14
79	0.96713218	15.408657	1.19
79	1.0590372	15.318079	1.2
81	0.99621793	15.317963	1.23
81	1.0612878	15.326938	1.24
82	1.9904324	2.4467645	1.23
82	2.0063794	2.4055343	1.24
82	2.0325963	2.400949	1.25
82	2.0453235	2.3760825	1.26
82	1.9835178	2.4456566	1.27
82	2.0308969	2.3775414	1.28
82	2.0202605	2.4054694	1.29
82	1.9234732	2.4394856	1.3
82	2.0371501	2.3673981	1.31
82	2.0288732	2.4828825	1.32
82	1.9743577	2.4126397	1.33
82	1.9788245	2.401618	1.34
82	2.0367744	2.4263192	1.35
82	2.0319421	2.4119844	1.36
82	2.0136779	2.4446315	1.37
82	1.9888447	2.503311	1.38
82	1.9902004	2.4351787	1.39
82	2.0147946	2.4437412	1.4
82	1.9618591	2.4687087	1.41
82	2.031004	2.4470934	1.42
82	2.0130242	2.4094282	1.43
82	1.9731916	2.4202154	1.44
82	1.9989273	2.4730324	1.45
82	1.9480417	2.4064202	1.46
82	1.9646976	2.4311114	1.47
82	2.0004997	2.4404056	1.48
82	1.9614698	2.4372278	1.49
82	2.0031422	2.4232839	1.5
82	1.9626053	2.4682582	1.51
82	1.9778445	2.4469438	1.52
82	2.014427	2.4188703	1.53
83	1.058308	15.346009	1.27
83	0.99230002	15.378035	1.28
83	1.0688904	15.378602	1.29
83	1.0492236	15.329279	1.3
84	1.0288951	15.328539	1.34
84	1.0318612	15.314388	1.35
85	1.1188458	14.941355	1.4
85	1.0885754	14.896623	1.41
86	1.031784	14.700146	1.44
86	1.0583484	14.784578	1.45
86	1.0684057	14.780708	1.46
86	1.1507408	14.65952	1.47
86	1.0656129	14.777204	1.48
86	1.0601753	14.890326	1.49
89	1.1366784	14.805495	1.53
89	1.0696037	14.742071	1.54
89	1.0764902	15.007237	1.55
91	1.1620639	14.80639	1.62
91	1.1444532	14.820121	1.63
91	1.1548305	14.90639	1.64
91	1.1189142	14.863959	1.65
91	1.0666459	14.805167	1.66
91	1.1354581	14.855887	1.67
91	1.1644595	14.831777	1.68
91	1.1087228	14.836171	1.69
91	1.1632426	14.777628	1.7
91	1.1981531	14.773585	1.71
91	1.2559407	14.812798	1.72
91	1.1664116	14.78914	1.73
91	1.2672573	14.733397	1.74
94	0.93233773	15.402779	1.79
94	0.91084444	15.456425	1.8
94	0.96472509	15.360522	1.81
99	1.6836965	1.8169873	2.08
99	1.6881349	1.8153185	2.09
100	1.7389346	11.532277	2.08
100	1.7779052	11.416945	2.09
101	1.7492837	11.510537	2.11
101	1.6564045	11.447896	2.12
101	1.717491	11.503747	2.13
101	1.7340274	11.481308	2.14
101	1.6586672	11.663785	2.15
107	0.81737254	15.300153	2.25
107	0.82270551	15.337226	2.26
107	0.83520068	15.317688	2.27
107	0.8429864	15.31979	2.28
107	0.90991792	15.320358	2.29
107	0.84228603	15.345279	2.3
108	0.81385825	15.27889	2.32
108	0.83212427	15.318847	2.33
113	0.92695712	15.369342	2.53
113	0.81269161	15.390249	2.54
113	0.84269549	15.367835	2.55
114	0.92864671	15.377414	2.57
114	0.92743925	15.328322	2.58
114	0.88069827	15.37593	2.59
114	1.0013	15.364495	2.6
114	1.0116373	15.368883	2.61
114	0.97157411	15.384702	2.62
114	0.95159742	15.348431	2.63
114	0.88710506	15.378525	2.64
114	0.96711137	15.300868	2.65
114	0.93571694	15.352862	2.66
114	0.93817684	15.31227	2.67
114	0.89995083	15.330448	2.68
114	0.94444079	15.316589	2.69
114	0.95212954	15.410422	2.7
114	0.91795927	15.287239	2.71
114	0.93537248	15.392916	2.72
114	0.92992746	15.380403	2.73
114	0.90543545	15.377759	2.74
114	1.0230828	15.316041	2.75
114	0.95326002	15.315856	2.76
114	0.92317567	15.36008	2.77
114	0.94828649	15.34766	2.78
114	0.92865101	15.334079	2.79
114	0.94817537	15.343634	2.8
114	0.91346591	15.321369	2.81
114	0.93325927	15.328232	2.82
114	0.92262996	15.337205	2.83
114	0.94579047	15.360715	2.84
114	0.92248563	15.313074	2.85
114	0.91008978	15.353246	2.86
114	0.88659561	15.325691	2.87
114	0.89691734	15.349716	2.88
114	0.88769867	15.300843	2.89
114	0.94644045	15.316167	2.9
114	0.90925285	15.349604	2.91
114	0.83458863	15.272425	2.92
114	0.93992157	15.307286	2.93
114	0.87018512	15.260525	2.94
114	0.85713281	15.289056	2.95
114	0.88100906	15.328901	2.96
114	0.89218193	15.276322	2.97
114	0.95141368	15.331587	2.98
114	0.92420228	15.3239	2.99
114	0.92693402	15.310433	3
114	0.92088133	15.344172	3.01
114	0.9149211	15.329079	3.02
114	0.9277247	15.299904	3.03
114	0.96409765	15.368786	3.04
114	0.95266192	15.290519	3.05
114	0.88840063	15.336382	3.06
114	0.84458989	15.377938	3.07
114	0.84796238	15.328492	3.08
114	0.9009739	15.362516	3.09
114	0.86960682	15.326621	3.1
114	0.91044498	15.335954	3.11
114	0.92821288	15.319631	3.12
114	0.85351569	15.289548	3.13
114	0.88075605	15.302883	3.14
114	0.92034014	15.295075	3.15
114	0.86958134	15.296836	3.16
114	0.87143803	15.323038	3.17
114	0.88534685	15.29634	3.18
114	0.80112209	15.476729	3.19
114	0.81359558	15.319708	3.2
114	0.81144707	15.302583	3.21
114	0.91881818	15.405524	3.22
114	0.80409367	15.342923	3.23
114	0.82834345	15.274327	3.24
114	0.85125662	15.359395	3.25
114	0.89204466	15.31265	3.26
114	0.83256171	15.305668	3.27
114	0.85318317	15.265389	3.28
114	0.89956984	15.27281	3.29
114	0.88488268	15.273183	3.3
114	0.88350292	15.272178	3.31
114	0.99201671	15.337092	3.32
114	0.90241288	15.282337	3.33
114	0.98832148	15.288255	3.34
114	0.94747429	15.253008	3.35
114	0.8711426	15.305366	3.36
114	0.91434156	15.295913	3.37
114	0.86355646	15.277325	3.38
114	0.80147567	15.325223	3.39
120	0.97002922	13.408707	3.39
120	1.1681239	13.51101	3.4
121	1.0486049	13.444466	3.42
121	1.0860752	13.500312	3.43
121	1.1690331	13.519672	3.44
121	1.1103788	13.374667	3.45
126	0.88092431	15.324476	3.49
126	0.83955535	15.282003	3.5
126	0.8196362	15.342984	3.51
126	0.80211671	15.357281	3.52
126	0.83582717	15.312421	3.53
126	0.83149929	15.341101	3.54
127	1.1097255	13.569112	3.5
127	1.1309263	13.490307	3.51
128	1.1823981	13.488422	3.53
128	1.1195947	13.444514	3.54
129	1.0059863	15.281472	3.56
129	0.83171708	15.296267	3.57
129	0.89016118	15.300345	3.58
130	1.2485173	5.4023693	3.56
130	1.3319978	5.6822892	3.57
130	1.19168	5.5057406	3.58
130	1.2904876	5.3665302	3.59
130	1.1148452	5.3928122	3.6
131	0.86920665	15.353294	3.62
131	0.86843037	15.318025	3.63
131	0.87935226	15.301366	3.64
131	0.85625631	15.342927	3.65
133	1.50996	5.1043518	3.64
133	1.5143223	4.9676648	3.65
133	1.7644109	4.6417533	3.66
133	1.8317941	4.5364894	3.67
134	0.86434374	15.306622	3.67
134	0.85125443	15.338781	3.68
134	0.82519043	15.329334	3.69
134	0.85280833	15.325295	3.7
138	0.88407206	15.2997	3.72
138	0.85316361	15.278523	3.73
138	0.88321072	15.315497	3.74
138	0.82275223	15.335879	3.75
138	0.86170935	15.364392	3.76
138	0.86058121	15.326154	3.77
138	0.86998594	15.320626	3.78
138	0.87552437	15.283956	3.79
138	0.86563941	15.28354	3.8
138	0.85495871	15.316984	3.81
138	0.85184913	15.303391	3.82
138	0.88414265	15.279529	3.83
138	0.87049915	15.315271	3.84
138	0.86246122	15.357722	3.85
138	0.87593618	15.349416	3.86
138	0.85514746	15.312579	3.87
138	0.89679935	15.323512	3.88
138	0.90600322	15.334055	3.89
138	0.9276686	15.299203	3.9
138	0.9606804	15.247626	3.91
138	0.89614402	15.285236	3.92
138	0.88958705	15.265992	3.93
138	0.91301982	15.277401	3.94
138	0.92828981	15.268896	3.95
138	0.87280156	15.313362	3.96
138	0.9163392	15.28316	3.97
138	0.89520622	15.301643	3.98
138	0.96188587	15.275315	3.99
138	0.91696187	15.279034	4
138	0.90116966	15.292008	4.01
138	0.89005286	15.273336	4.02
138	0.88854668	15.297713	4.03
138	0.91207173	15.315114	4.04
138	0.89205837	15.292931	4.05
138	0.93457931	15.31078	4.06
138	0.84111444	15.3109	4.07
138	0.93892035	15.301537	4.08
138	0.91180031	15.352124	4.09
138	0.92236544	15.315492	4.1
138	0.88465774	15.295103	4.11
138	0.88891034	15.280823	4.12
138	0.87466362	15.279621	4.13
138	0.91378973	15.284253	4.14
138	0.86444134	15.24487	4.15
138	0.88668424	15.286127	4.16
138	0.88984062	15.30191	4.17
138	0.90129571	15.321563	4.18
138	0.9100187	15.316939	4.19
138	0.90620028	15.287292	4.2
138	0.93141968	15.311032	4.21
138	0.88034466	15.346165	4.22
138	0.88200925	15.381502	4.23
138	0.88380081	15.356727	4.24
138	0.87688244	15.379092	4.25
138	0.91748231	15.339717	4.26
138	0.88566533	15.372107	4.27
138	0.91527828	15.431991	4.28
138	0.87579518	15.40868	4.29
138	0.93209673	15.352059	4.3
138	0.99141817	15.34917	4.31
138	0.90442316	15.305751	4.32
138	0.87355448	15.323692	4.33
138	0.90327494	15.340682	4.34
140	1.7105488	1.8867581	3.86
140	1.5989772	1.9092833	3.87
141	1.1432645	13.538745	3.96
141	1.1076238	13.487906	3.97
143	1.064773	13.585937	4.14
143	1.1451404	13.604525	4.15
144	1.6929399	2.2867927	4.15
144	1.6680908	2.292255	4.16
145	1.7329151	2.4454668	4.18
145	1.6294924	2.5445193	4.19
145	1.6604107	2.4392844	4.2
146	1.1440543	13.783343	4.19
146	1.1295346	13.481391	4.2
147	1.0150434	13.648331	4.25
147	1.148362	13.646028	4.26
149	1.1500335	13.580444	4.3
149	1.1421847	13.52031	4.31
153	1.6141144	4.9952406	4.68
153	1.5678363	5.1270277	4.69
160	2.0652357	13.047487	5.39
160	1.9570028	12.974866	5.4
160	2.0679067	13.031021	5.41
161	2.0192392	13.139081	5.43
161	1.9452924	13.068277	5.44
161	2.0779408	13.108179	5.45
163	2.0133311	13.044319	5.47
163	2.0086776	13.068576	5.48
163	1.9638227	13.015682	5.49
163	1.8842133	13.014901	5.5
163	2.0588392	13.029829	5.51
165	1.956861	13.087151	5.55
165	1.950915	13.005361	5.56
168	1.6079116	13.082816	6.01
168	1.5819446	13.032943	6.02
168	1.5449233	13.076364	6.03
168	1.6480723	13.072936	6.04
168	1.5988614	13.065536	6.05
168	1.5666782	13.052391	6.06
168	1.5790133	13.055065	6.07
168	1.5610529	13.096073	6.08
168	1.609997	13.042214	6.09
168	1.6399155	13.086926	6.1
168	1.5895588	12.982233	6.11
168	1.6130202	13.103222	6.12
168	1.6319885	13.04378	6.13
168	1.6581491	13.040481	6.14
168	1.6593607	13.039554	6.15
168	1.5707663	13.090475	6.16
168	1.5974875	13.078715	6.17
168	1.6230724	13.090844	6.18
168	1.6415103	13.061371	6.19
168	1.6034176	13.092234	6.2
168	1.7055369	13.043694	6.21
168	1.6753454	13.076895	6.22
168	1.6366155	13.059732	6.23
168	1.5828128	13.027687	6.24
168	1.6451281	13.040148	6.25
168	1.5939626	13.099158	6.26
168	1.6264075	13.044619	6.27
168	1.6678653	12.984706	6.28
170	1.6602489	13.085759	6.3
170	1.6485795	13.190118	6.31
170	1.6982121	13.084746	6.32
170	1.6495577	13.059446	6.33
170	1.6384877	13.080983	6.34
170	1.6718835	13.065254	6.35
170	1.6036262	13.089404	6.36
170	1.6738998	13.080551	6.37
170	1.65384	13.18407	6.38
170	1.6045695	13.040574	6.39
170	1.6339253	13.057304	6.4
170	1.6925489	13.163731	6.41
170	1.656084	13.10206	6.42
170	1.7255636	13.125103	6.43
170	1.6391148	13.031151	6.44
170	1.707432	13.109842	6.45
170	1.6716359	13.068992	6.46
170	1.6850587	13.083614	6.47
170	1.6849451	13.02459	6.48
170	1.6881143	13.055126	6.49
170	1.6826442	13.070633	6.5
170	1.6544073	13.005588	6.51
170	1.6290392	12.981236	6.52
170	1.7320564	13.008602	6.53
170	1.6814376	13.093393	6.54
170	1.6619035	13.087843	6.55
170	1.6657542	13.11203	6.56
170	1.6830099	13.098711	6.57
170	1.6215906	13.143162	6.58
170	1.7394921	13.064655	6.59
175	1.6279775	13.028322	6.61
175	1.5340428	13.09146	6.62
175	1.6785733	13.084166	6.63
175	1.6091632	13.03487	6.64
175	1.6757219	13.06919	6.65
175	1.6696365	13.11243	6.66
175	1.5225446	13.051607	6.67
175	1.5890815	13.126337	6.68
175	1.6546855	13.142452	6.69
175	1.5827537	13.07183	6.7
175	1.6446959	13.064132	6.71
175	1.6489053	13.125326	6.72
175	1.6154441	13.063909	6.73
176	1.7068347	12.997905	6.75
176	1.6077594	13.173581	6.76
176	1.6726064	12.970721	6.77
176	1.7149472	13.080454	6.78
176	1.6822893	13.057344	6.79
176	1.5754798	13.115811	6.8
176	1.6315266	13.028048	6.81
176	1.6035689	13.03706	6.82
176	1.6338901	13.075362	6.83
176	1.6810242	13.050575	6.84
177	1.6341431	13.083934	6.86
177	1.6621896	13.049504	6.87
177	1.6979877	13.03469	6.88
177	1.6216347	13.137581	6.89
178	1.6191374	13.054338	6.91
178	1.5956342	13.091855	6.92
179	1.6798314	13.044632	6.95
179	1.6148538	13.086554	6.96
179	1.5921771	13.161861	6.97
179	1.6929407	13.141031	6.98
179	1.6731479	13.082661	6.99
179	1.6383592	13.150134	7
179	1.6737747	13.098119	7.01
179	1.663455	13.165057	7.02
179	1.7161811	13.233053	7.03
180	1.6792722	13.14247	7.09
180	1.6069307	13.178441	7.1
180	1.5633959	13.095995	7.11
184	1.6012642	13.105602	7.26
184	1.6275655	13.096704	7.27
184	1.6081805	13.020685	7.28
185	1.5763946	13.098883	7.32
185	1.5767402	13.139458	7.33
187	1.6384199	13.104237	7.41
187	1.5902452	13.124109	7.42
187	1.7070613	13.168544	7.43
187	1.7056211	13.091317	7.44
187	1.7296627	13.129051	7.45
187	1.7354421	13.039677	7.46
187	1.7100694	13.197797	7.47
187	1.7289598	13.085487	7.48
187	1.7105406	13.044479	7.49
187	1.6700535	13.105726	7.5
187	1.6627923	13.115498	7.51
187	1.5887491	13.095113	7.52
187	1.7005966	13.097599	7.53
187	1.7512842	13.094823	7.54
187	1.7345302	13.140344	7.55
187	1.6523597	13.109886	7.56
187	1.7016586	13.09715	7.57
187	1.720726	13.063663	7.58
187	1.7127978	13.055439	7.59
187	1.7137966	13.100399	7.6
187	1.7519349	13.117185	7.61
187	1.7059393	13.0854	7.62
187	1.7212894	13.072647	7.63
187	1.7017546	13.105861	7.64
187	1.6754259	13.087678	7.65
187	1.7108737	13.129315	7.66
189	1.7173366	13.105743	7.68
189	1.6669875	13.092425	7.69
190	1.7052372	13.132823	7.71
190	1.7282303	13.196412	7.72
190	1.6572436	13.220086	7.73
190	1.6680981	13.1621	7.74
190	1.7451383	13.140107	7.75
190	1.5661789	13.133125	7.76
190	1.7135053	13.207814	7.77
191	1.6886389	13.153583	7.79
191	1.6906409	13.136308	7.8
191	1.6533794	13.103562	7.81
191	1.6919688	13.156272	7.82
191	1.6384707	13.079706	7.83
191	1.6357195	13.157231	7.84
191	1.6911324	13.141209	7.85
191	1.699719	13.176809	7.86
191	1.6816381	13.139289	7.87
191	1.7101393	13.158428	7.88
191	1.6644517	13.196383	7.89
191	1.6786951	13.175519	7.9
191	1.7521789	13.020367	7.91
191	1.6168018	13.146628	7.92
191	1.6371857	13.137946	7.93
191	1.6746732	13.092961	7.94
191	1.7095611	13.101212	7.95
191	1.6530559	13.131427	7.96
191	1.6636312	13.14325	7.97
191	1.6094599	13.176677	7.98
191	1.6940102	13.073769	7.99
191	1.7663904	13.097276	8
191	1.6752278	13.185789	8.01
193	1.6387238	13.146426	8.03
193	1.5292689	13.089611	8.04
193	1.6922531	13.105596	8.05
194	1.4227297	15.871468	8.07
194	1.2561501	16.032246	8.08
194	1.000927	16.123179	8.09
195	1.6825442	13.091578	8.07
195	1.7150968	13.162835	8.08
195	1.7502527	13.150283	8.09
195	1.7679138	13.196893	8.1
195	1.6952112	13.051625	8.11
195	1.7176428	13.134294	8.12
195	1.7306216	13.101852	8.13
195	1.6752428	13.161859	8.14
195	1.7329923	13.132806	8.15
195	1.6952814	13.184806	8.16
195	1.7290332	13.225085	8.17
195	1.7688351	13.191351	8.18
195	1.7089098	13.153362	8.19
195	1.6899855	13.218928	8.2
195	1.6419236	13.116661	8.21
195	1.6581509	13.137312	8.22
195	1.6420028	13.166132	8.23
195	1.6843987	13.189377	8.24
195	1.6675747	13.190127	8.25
195	1.6997889	13.185216	8.26
195	1.7177617	13.184719	8.27
195	1.7181647	13.1882	8.28
195	1.6896172	13.105107	8.29
199	1.2094116	15.639022	8.31
199	1.1308162	15.649778	8.32
199	1.1618718	15.702638	8.33
199	1.145307	15.651655	8.34
199	1.2101398	15.607968	8.35
199	1.1260914	15.67084	8.36
199	1.1970404	15.618077	8.37
199	1.2188309	15.674857	8.38
199	1.157487	15.673042	8.39
199	1.2022027	15.671084	8.4
199	1.2288684	15.631905	8.41
199	1.2188808	15.596862	8.42
199	1.255213	15.602876	8.43
199	1.2010163	15.680329	8.44
199	1.2105049	15.595464	8.45
199	1.2312768	15.700068	8.46
199	1.2611653	15.622502	8.47
200	1.6844168	13.122459	8.31
200	1.7392395	13.085901	8.32
200	1.6897531	13.11803	8.33
200	1.6968269	13.156107	8.34
200	1.6382438	13.077955	8.35
200	1.708449	13.123229	8.36
200	1.7068423	13.145788	8.37
200	1.6949509	13.100945	8.38
200	1.7179528	13.122964	8.39
200	1.6675089	13.108566	8.4
200	1.7025789	13.16283	8.41
200	1.6843819	13.059382	8.42
200	1.6902694	13.14082	8.43
200	1.7036575	13.118725	8.44
200	1.6946901	13.204383	8.45
200	1.6796647	13.123653	8.46
200	1.7307299	13.128619	8.47
200	1.6841265	13.113752	8.48
200	1.5849441	13.129674	8.49
200	1.6082194	13.167972	8.5
200	1.5949757	13.145334	8.51
200	1.6391079	13.138112	8.52
200	1.5896996	13.152342	8.53
200	1.6152637	13.130227	8.54
200	1.6613421	13.12064	8.55
200	1.6805442	13.087981	8.56
200	1.6484454	13.106204	8.57
200	1.6112125	13.191452	8.58
200	1.6389286	13.195221	8.59
200	1.6174789	13.189403	8.6
200	1.6672911	13.160659	8.61
201	1.2187674	15.731209	8.49
201	1.2638898	15.748336	8.5
201	1.2042111	15.697343	8.51
201	1.2426344	15.746441	8.52
201	1.2928533	15.628571	8.53
201	1.2232828	15.723919	8.54
201	1.2385975	15.708069	8.55
201	1.2417928	15.697074	8.56
201	1.353063	15.714023	8.57
201	1.2683897	15.69513	8.58
201	1.2072893	15.707821	8.59
201	1.2144141	15.653423	8.6
201	1.2654278	15.584567	8.61
201	1.2281059	15.666659	8.62
201	1.239952	15.69443	8.63
201	1.2935517	15.612636	8.64
201	1.2155409	15.624842	8.65
201	1.2431936	15.630708	8.66
201	1.2732027	15.563334	8.67
201	1.2392619	15.746946	8.68
201	1.2110548	15.599664	8.69
201	1.2636639	15.730135	8.7
201	1.2761988	15.659578	8.71
201	1.3066787	15.686802	8.72
202	1.6446535	13.120967	8.63
202	1.6299668	13.13708	8.64
202	1.6367033	13.117743	8.65
202	1.6557151	13.093795	8.66
202	1.6741204	13.133393	8.67
202	1.6973817	13.124866	8.68
202	1.7081887	13.132123	8.69
202	1.6317868	13.148118	8.7
202	1.6491461	13.127951	8.71
202	1.6730168	13.15141	8.72
202	1.6910902	13.138178	8.73
202	1.6898033	13.110933	8.74
202	1.6974319	13.152685	8.75
202	1.6646207	13.128096	8.76
202	1.6763788	13.17082	8.77
202	1.681832	13.107685	8.78
202	1.6897408	13.150303	8.79
202	1.6494559	13.173449	8.8
202	1.6353309	13.126219	8.81
202	1.6356343	13.111412	8.82
202	1.7160735	13.170428	8.83
202	1.8097925	13.100266	8.84
202	1.6705192	13.108394	8.85
202	1.6406802	13.156141	8.86
202	1.7270478	13.193795	8.87
202	1.657842	13.168823	8.88
202	1.6357726	13.20979	8.89
202	1.665838	13.177854	8.9
202	1.6674854	13.188733	8.91
202	1.6197384	13.107792	8.92
202	1.6576851	13.151019	8.93
203	1.1652065	15.716444	8.74
203	1.2518415	15.628531	8.75
203	1.2459082	15.773117	8.76
203	1.2595056	15.689905	8.77
203	1.194158	15.644676	8.78
203	1.2941788	15.676934	8.79
203	1.2459071	15.678943	8.8
203	1.2763689	15.704806	8.81
203	1.2328325	15.691964	8.82
203	1.2793067	15.707367	8.83
203	1.229278	15.57231	8.84
203	1.1557105	15.602885	8.85
203	1.1668926	15.701076	8.86
203	1.1809726	15.579655	8.87
203	1.2711109	15.666989	8.88
203	1.2332197	15.609427	8.89
203	1.2196007	15.69049	8.9
203	1.2769442	15.686916	8.91
203	1.1491327	15.734175	8.92
204	1.6083019	1.8085775	8.87
204	1.6203679	1.825688	8.88
204	1.6476625	1.826946	8.89
204	1.6179545	1.7867217	8.9
204	1.6335675	1.8022502	8.91
204	1.6136562	1.8036715	8.92
204	1.6391445	1.7858912	8.93
204	1.6747562	1.8111381	8.94
206	1.6130022	13.163749	8.95
206	1.7500531	13.201603	8.96
206	1.7241821	13.171834	8.97
206	1.6981928	13.17302	8.98
206	1.7105222	13.175367	8.99
206	1.6093861	13.160724	9
206	1.6223177	13.087439	9.01
206	1.7416369	13.171982	9.02
206	1.6360849	13.124139	9.03
206	1.5642389	13.180032	9.04
207	1.1860955	15.627392	8.96
207	1.2256039	15.715642	8.97
207	1.1830008	15.66776	8.98
208	1.6528151	1.7947682	8.97
208	1.6731154	1.7947196	8.98
208	1.6759486	1.8263497	8.99
208	1.6983332	1.806696	9
208	1.7164862	1.7787774	9.01
208	1.6649775	1.7833905	9.02
208	1.6144602	1.8322419	9.03
208	1.6662271	1.8129175	9.04
208	1.6297775	1.8542953	9.05
208	1.6461914	1.8048318	9.06
208	1.6658559	1.8226131	9.07
208	1.6346181	1.8088111	9.08
208	1.6406659	1.792087	9.09
208	1.6583026	1.8061307	9.1
208	1.6461222	1.8052089	9.11
208	1.6382792	1.8031821	9.12
208	1.6378395	1.7947502	9.13
208	1.6877762	1.762706	9.14
208	1.6687316	1.7371179	9.15
208	1.6926521	1.7721112	9.16
208	1.6598452	1.7622052	9.17
208	1.6439555	1.7862447	9.18
208	1.6718954	1.7794756	9.19
208	1.6786295	1.7863034	9.2
208	1.6738753	1.7602125	9.21
208	1.6767816	1.7583283	9.22
208	1.6321767	1.7558353	9.23
208	1.6462258	1.8157369	9.24
208	1.6317297	1.7930509	9.25
208	1.6408713	1.7983423	9.26
208	1.6544708	1.7830573	9.27
208	1.6336154	1.7782215	9.28
208	1.6151042	1.789346	9.29
208	1.6463711	1.7643723	9.3
208	1.6278773	1.7536876	9.31
208	1.6495544	1.7787772	9.32
209	1.2488885	15.884451	9
209	1.1434804	15.728311	9.01
209	1.2150144	15.707086	9.02
209	1.1226881	15.509719	9.03
209	1.1780754	15.706284	9.04
209	1.1566412	15.704583	9.05
209	1.1527083	15.713697	9.06
209	1.1533275	15.707661	9.07
209	1.1701155	15.684641	9.08
209	1.1278411	15.687535	9.09
209	1.2152934	15.75145	9.1
209	1.114281	15.678116	9.11
209	1.1495336	15.727569	9.12
209	1.1648005	15.727362	9.13
209	1.1689181	15.718237	9.14
209	1.1215358	15.704759	9.15
211	1.7236837	13.186488	9.08
211	1.7700159	13.143401	9.09
211	1.7383185	13.145676	9.1
212	1.6944407	13.132479	9.13
212	1.6223332	13.171696	9.14
212	1.6830836	13.128461	9.15
212	1.7335972	13.116513	9.16
213	1.6547503	13.128734	9.18
213	1.712545	13.105284	9.19
214	1.6307412	13.197879	9.22
214	1.6668157	13.071431	9.23
214	1.6185688	13.119857	9.24
215	1.7250152	13.115945	9.26
215	1.6945966	13.173229	9.27
216	1.6837292	13.178903	9.29
216	1.7022033	13.09824	9.3
216	1.7342661	13.13169	9.31
216	1.6910709	13.170443	9.32
216	1.6200698	13.15996	9.33
216	1.6089147	13.08248	9.34
216	1.6548209	13.125608	9.35
216	1.647893	13.1084	9.36
216	1.6905275	13.145651	9.37
216	1.6318589	13.09499	9.38
216	1.6940714	13.108364	9.39
216	1.7161883	13.139195	9.4
216	1.7089361	13.08506	9.41
216	1.617859	13.106662	9.42
216	1.6483223	13.065962	9.43
216	1.7008101	13.118154	9.44
216	1.733108	13.060727	9.45
216	1.6687991	13.106202	9.46
216	1.648045	13.121254	9.47
216	1.6371753	13.11678	9.48
217	1.1107328	15.744545	9.34
217	1.1577967	15.729997	9.35
218	1.1083566	15.772213	9.38
218	1.1617081	15.717054	9.39
218	1.0044119	15.723266	9.4
218	1.0760898	15.764929	9.41
218	1.1690552	15.705277	9.42
218	1.1643577	15.721953	9.43
218	1.1402477	15.756317	9.44
218	1.1765705	15.702806	9.45
218	1.1645262	15.73372	9.46
218	1.1113978	15.755573	9.47
218	1.1787932	15.726246	9.48
218	1.1185452	15.674765	9.49
218	1.0861689	15.752141	9.5
218	1.1342331	15.681912	9.51
218	1.09743	15.727172	9.52
218	1.1630072	15.731303	9.53
218	1.1589126	15.710153	9.54
218	1.1319002	15.634729	9.55
218	1.1536757	15.680673	9.56
218	1.1617609	15.720668	9.57
218	1.1219475	15.669823	9.58
218	1.1483371	15.689559	9.59
218	1.1375734	15.763463	9.6
218	1.057115	15.706896	9.61
218	1.1125826	15.706866	9.62
218	1.1273078	15.6511	9.63
218	1.2092571	15.64837	9.64
218	1.1402753	15.689018	9.65
218	1.1199092	15.651537	9.66
218	1.1545142	15.653793	9.67
218	1.2069152	15.656108	9.68
218	1.1875413	15.679061	9.69
218	1.176438	15.700823	9.7
218	1.1744243	15.706447	9.71
218	1.1247024	15.646063	9.72
218	1.1144152	15.651282	9.73
218	1.1616477	15.584008	9.74
218	1.1510182	15.722554	9.75
218	1.1856807	15.626857	9.76
218	1.1380432	15.63423	9.77
218	1.1677537	15.666915	9.78
219	1.4715893	5.0996563	9.41
219	1.5289474	5.0691927	9.42
219	1.4923676	5.0643303	9.43
220	1.716534	13.168477	9.5
220	1.6949841	13.087944	9.51
220	1.7294948	13.074254	9.52
220	1.6609877	13.095695	9.53
220	1.6779044	13.095193	9.54
220	1.7088975	13.087348	9.55
220	1.7716099	13.072757	9.56
220	1.6905267	13.065297	9.57
220	1.7510834	13.107528	9.58
220	1.7036345	13.048035	9.59
220	1.6303227	13.078637	9.6
220	1.6176306	13.033764	9.61
220	1.6557197	13.089496	9.62
220	1.6170367	13.09456	9.63
220	1.6386715	13.016029	9.64
220	1.6778231	13.071786	9.65
220	1.6668021	13.064227	9.66
220	1.7092573	13.100436	9.67
220	1.6611543	13.079794	9.68
220	1.7234413	13.10771	9.69
220	1.7240107	13.096321	9.7
220	1.6595802	13.078329	9.71
220	1.7357914	13.129245	9.72
220	1.7393067	13.118049	9.73
220	1.6627986	13.116379	9.74
222	1.6640015	13.082432	9.78
222	1.6777466	13.084411	9.79
222	1.7398839	13.032854	9.8
222	1.7429145	13.080068	9.81
222	1.6761032	13.050598	9.82
222	1.7235991	13.055102	9.83
222	1.7053265	13.087809	9.84
222	1.8056734	13.085484	9.85
222	1.692738	13.125052	9.86
222	1.6188804	13.061682	9.87
222	1.6936887	13.098263	9.88
222	1.7005102	13.076578	9.89
222	1.6873614	13.073645	9.9
222	1.6926696	13.039376	9.91
222	1.6653497	13.008041	9.92
222	1.6592683	13.088772	9.93
222	1.6498566	13.050331	9.94
222	1.6646884	13.051537	9.95
222	1.6046532	13.094776	9.96
223	1.1831015	15.68728	9.8
223	1.1649152	15.629393	9.81
223	1.1691666	15.662373	9.82
223	1.1439909	15.668842	9.83
223	1.2035365	15.628155	9.84
223	1.2166302	15.629718	9.85
223	1.175006	15.522426	9.86
223	1.1576911	15.726878	9.87
223	1.2099836	15.689823	9.88
223	1.1812607	15.690796	9.89
223	1.2076253	15.691509	9.9
223	1.2071628	15.659971	9.91
223	1.1873579	15.631597	9.92
223	1.2267936	15.645503	9.93
223	1.1394878	15.668509	9.94
223	1.1469327	15.634777	9.95
223	1.2024469	15.702211	9.96
223	1.1199746	15.687786	9.97
223	1.1989516	15.66226	9.98
223	1.1800562	15.605953	9.99
223	1.1828463	15.63184	10
223	1.2125775	15.557307	10.01
223	1.2187791	15.631675	10.02
223	1.1758713	15.587106	10.03
223	1.1995246	15.581237	10.04
223	1.2233605	15.679505	10.05
223	1.2407399	15.64638	10.06
223	1.2856704	15.643818	10.07
223	1.200935	15.600617	10.08
223	1.232937	15.615771	10.09
223	1.2052083	15.576098	10.1
223	1.2221028	15.611329	10.11
223	1.2157783	15.651177	10.12
223	1.2453613	15.585103	10.13
223	1.3064886	15.627996	10.14
223	1.2113515	15.605739	10.15
223	1.1898628	15.589844	10.16
223	1.2174602	15.54618	10.17
223	1.2577056	15.599086	10.18
223	1.1804822	15.548539	10.19
223	1.1766658	15.503199	10.2
223	1.2064511	15.572887	10.21
223	1.1805643	15.605091	10.22
223	1.2152151	15.584833	10.23
223	1.2577112	15.555928	10.24
223	1.2700921	15.541212	10.25
223	1.301588	15.50824	10.26
223	1.2677736	15.512921	10.27
223	1.2625262	15.521708	10.28
223	1.2626484	15.496514	10.29
223	1.2318473	15.511997	10.3
223	1.2786459	15.563718	10.31
223	1.2831205	15.525368	10.32
223	1.3109696	15.497271	10.33
223	1.2517665	15.49987	10.34
223	1.2494354	15.532675	10.35
223	1.2779601	15.522846	10.36
223	1.244944	15.486209	10.37
223	1.2495108	15.487113	10.38
223	1.2529546	15.567669	10.39
223	1.2149124	15.511569	10.4
223	1.2544268	15.54295	10.41
223	1.2871025	15.482199	10.42
223	1.2787936	15.55805	10.43
223	1.3261177	15.482702	10.44
229	1.2966543	15.578818	10.47
229	1.2986171	15.536387	10.48
229	1.302384	15.508489	10.49
229	1.342213	15.596405	10.5
229	1.2742743	15.542069	10.51
229	1.3099256	15.546378	10.52
229	1.3075183	15.546111	10.53
229	1.3463964	15.516375	10.54
229	1.3629646	15.561196	10.55
229	1.3630544	15.567938	10.56
229	1.3742526	15.606541	10.57
229	1.3670075	15.562032	10.58
229	1.3524516	15.612461	10.59
229	1.4130533	15.585804	10.6
229	1.3351807	15.64555	10.61
229	1.3126089	15.623025	10.62
229	1.3293431	15.590176	10.63
229	1.3419531	15.647179	10.64
229	1.3818525	15.725979	10.65
229	1.3215474	15.646192	10.66
230	1.904975	0.89676196	10.56
230	1.9186236	0.88756447	10.57
230	1.9495783	0.93497553	10.58
230	1.9361772	0.90736626	10.59
230	1.9420012	0.89560252	10.6
230	1.984733	0.91133797	10.61
230	1.9914316	0.93693143	10.62
231	1.379325	15.609501	10.68
231	1.359041	15.586356	10.69
231	1.3747639	15.640013	10.7
231	1.2569712	15.615335	10.71
231	1.379292	15.567216	10.72
231	1.3517387	15.658023	10.73
231	1.3664415	15.674561	10.74
231	1.3450212	15.601034	10.75
231	1.3499892	15.602667	10.76
231	1.3331327	15.614504	10.77
231	1.3037034	15.540776	10.78
232	1.8480953	6.3181335	10.77
232	1.885908	6.2871787	10.78
232	1.8736163	6.2473186	10.79
232	1.8932434	6.2310628	10.8
232	1.8557336	6.3002936	10.81
232	1.8366236	6.3195698	10.82
232	1.826931	6.2498232	10.83
232	1.8465215	6.2094553	10.84
232	1.7853045	6.2816587	10.85
232	1.8691515	6.2340249	10.86
232	1.8183906	6.2772683	10.87
232	1.8001137	6.2785609	10.88
232	1.854675	6.2465755	10.89
232	1.786023	6.2063796	10.9
233	1.4039647	15.53517	10.8
233	1.3315638	15.548538	10.81
233	1.3282389	15.498121	10.82
233	1.3277087	15.517721	10.83
233	1.271298	15.614859	10.84
235	1.3579303	15.566824	10.88
235	1.257821	15.52208	10.89
235	1.2798981	15.613903	10.9
235	1.2354393	15.524446	10.91
235	1.2241815	15.604213	10.92
235	1.2322538	15.555366	10.93
235	1.2673635	15.506601	10.94
235	1.2364074	15.488872	10.95
235	1.2137647	15.49615	10.96
235	1.1788778	15.514943	10.97
235	1.1660205	15.451593	10.98
235	1.1431704	15.499358	10.99
235	1.2325358	15.524374	11
235	1.1952586	15.498383	11.01
235	1.1737761	15.532161	11.02
235	1.2009047	15.545326	11.03
235	1.2338978	15.547579	11.04
235	1.2043737	15.51848	11.05
235	1.1993973	15.536606	11.06
235	1.2138931	15.524144	11.07
235	1.2373334	15.541656	11.08
235	1.221909	15.535149	11.09
235	1.2375403	15.538966	11.1
235	1.2518172	15.508113	11.11
235	1.2448669	15.537611	11.12
235	1.1725463	15.510888	11.13
235	1.1725389	15.514258	11.14
235	1.208514	15.525375	11.15
235	1.1403019	15.514126	11.16
235	1.1812167	15.575111	11.17
235	1.2058781	15.521214	11.18
235	1.2155783	15.557771	11.19
235	1.1252736	15.537938	11.2
235	1.2085725	15.584869	11.21
235	1.2382271	15.536093	11.22
235	1.1640526	15.515074	11.23
235	1.3435965	15.544131	11.24
235	1.1787508	15.4953	11.25
235	1.2681662	15.564257	11.26
235	1.1940598	15.508597	11.27
235	1.179957	15.523838	11.28
235	1.2317955	15.479011	11.29
235	1.2559468	15.515089	11.3
235	1.1653704	15.504501	11.31
235	1.2069383	15.495493	11.32
235	1.2216488	15.496456	11.33
235	1.2720645	15.492533	11.34
235	1.1809671	15.462071	11.35
235	1.1652643	15.525823	11.36
235	1.2253684	15.50608	11.37
235	1.2274673	15.513194	11.38
235	1.220397	15.465513	11.39
235	1.2543507	15.534037	11.4
235	1.2067428	15.425301	11.41
235	1.1756963	15.490771	11.42
235	1.1189255	15.424048	11.43
235	1.1802829	15.513986	11.44
235	1.1517178	15.475897	11.45
235	1.1742242	15.452383	11.46
235	1.1804502	15.419992	11.47
235	1.1675818	15.466354	11.48
235	1.1569595	15.426304	11.49
235	1.2199904	15.483109	11.5
235	1.1687983	15.441424	11.51
235	1.1042531	15.448745	11.52
235	1.1672191	15.466942	11.53
235	1.1802376	15.459849	11.54
235	1.1778434	15.386112	11.55
235	1.1775643	15.437076	11.56
235	1.2153583	15.486794	11.57
235	1.1525926	15.43075	11.58
235	1.1848452	15.460333	11.59
235	1.2182551	15.458649	11.6
235	1.1220906	15.449367	11.61
235	1.142569	15.465659	11.62
235	1.1523409	15.454797	11.63
235	1.1538566	15.411698	11.64
235	1.1387606	15.457304	11.65
235	1.2015351	15.430051	11.66
235	1.1635638	15.451637	11.67
235	1.2568159	15.447635	11.68
235	1.1907215	15.439312	11.69
235	1.2458714	15.484845	11.7
235	1.2071043	15.428563	11.71
235	1.1874224	15.417891	11.72
235	1.2044053	15.446258	11.73
235	1.225698	15.464397	11.74
235	1.1651998	15.39481	11.75
235	1.1239002	15.410345	11.76
235	1.135955	15.472262	11.77
235	1.2465018	15.483292	11.78
235	1.1479652	15.49406	11.79
235	1.1831107	15.509817	11.8
235	1.2492979	15.485505	11.81
235	1.2152406	15.517725	11.82
235	1.167378	15.557405	11.83
235	1.2195658	15.517202	11.84
235	1.2131999	15.558704	11.85
235	1.1708565	15.578281	11.86
235	1.1706523	15.60956	11.87
235	1.2350341	15.553736	11.88
235	1.1733074	15.577489	11.89
235	1.2483996	15.634104	11.9
235	1.1341861	15.573931	11.91
235	1.1872727	15.611767	11.92
235	1.1491459	15.561756	11.93
235	1.2155742	15.627346	11.94
235	0.9383452	15.564897	11.95
235	1.1076568	15.64087	11.96
235	1.102615	15.60395	11.97
235	1.0683297	15.605037	11.98
235	1.1730118	15.57735	11.99
235	1.1317211	15.566502	12
235	1.1076996	15.536062	12.01
235	1.0889477	15.570368	12.02
235	1.0890937	15.580945	12.03
235	1.0915624	15.547331	12.04
235	1.0592824	15.540728	12.05
235	0.92336423	15.498403	12.06
235	1.0251551	15.513194	12.07
235	1.0695069	15.608464	12.08
235	0.9915853	15.562682	12.09
235	1.1676361	15.590593	12.1
235	1.1731742	15.558627	12.11
235	1.0729529	15.632074	12.12
235	1.1910472	15.613376	12.13
235	1.0652575	15.601507	12.14
235	1.0871338	15.5531	12.15
235	1.1144763	15.554015	12.16
235	0.99989099	15.548084	12.17
235	1.0005449	15.637715	12.18
235	1.0710917	15.622912	12.19
236	1.6036832	13.914557	10.9
236	1.5297247	13.84764	10.91
236	1.5396222	13.864453	10.92
236	1.5177416	13.874181	10.93
236	1.5200574	13.852359	10.94
238	1.9098997	6.2595751	10.95
238	1.8937623	6.1988057	10.96
238	1.7939388	6.278961	10.97
240	1.875039	6.2010136	11.04
240	1.8770304	6.074481	11.05
241	1.8116857	6.2155877	11.07
241	1.8648639	6.2294688	11.08
241	1.7860617	6.3599749	11.09
242	1.9330062	6.1433233	11.11
242	1.9020227	6.2781774	11.12
242	1.8220124	6.2383495	11.13
242	1.8307798	6.3665283	11.14
242	1.8354089	6.2967455	11.15
243	1.7718629	6.2702399	11.17
243	1.803955	6.3894085	11.18
243	1.9096292	6.3322495	11.19
243	1.8960754	6.2267101	11.2
243	1.8863031	6.2669785	11.21
243	1.9161531	6.363377	11.22
244	1.9755759	6.2955456	11.24
244	1.8703826	6.2683769	11.25
244	1.8354789	6.2312189	11.26
245	1.8941867	6.2950952	11.28
245	1.8320134	6.2918815	11.29
245	1.9052771	6.2799293	11.3
245	1.9096803	6.2889467	11.31
246	1.8473512	6.2646086	11.33
246	1.9083128	6.2368018	11.34
247	1.848911	6.2805471	11.36
247	1.8755427	6.3037463	11.37
247	1.8134178	6.2485983	11.38
247	1.9081116	6.2719003	11.39
249	1.8199977	6.170165	11.43
249	1.8812323	6.2897779	11.44
249	1.8628174	6.2854612	11.45
249	1.8821806	6.2083433	11.46
250	1.8646924	6.2714965	11.49
250	1.9735778	6.1083182	11.5
251	1.8352948	6.2571109	11.52
251	1.9053425	6.1144845	11.53
251	1.9571788	6.3238284	11.54
251	1.8571979	6.2192944	11.55
251	1.9769412	6.1511721	11.56
251	1.8454681	6.1556646	11.57
251	1.8155912	6.4447281	11.58
251	1.843432	6.2109849	11.59
251	1.9056123	6.1653009	11.6
251	1.8978987	6.1822526	11.61
252	1.7931034	6.1777523	11.63
252	1.9395103	6.1631507	11.64
252	1.9367007	6.2036746	11.65
252	1.9797162	6.2351964	11.66
253	1.8564151	6.1974389	11.68
253	2.0791237	6.1141638	11.69
253	1.9517882	6.2673704	11.7
253	1.8722367	6.1182204	11.71
255	1.84301	6.1705941	11.78
255	1.7976839	6.2716954	11.79
255	1.790146	6.2794188	11.8
255	1.840028	6.2058446	11.81
255	1.9191223	6.1739801	11.82
255	1.803795	6.245183	11.83
259	1.8013668	6.2693029	11.94
259	1.8081652	6.2591436	11.95
259	1.8439774	6.2473196	11.96
259	1.8304984	6.1117195	11.97
259	1.8270471	6.187102	11.98
259	1.8364946	6.1862948	11.99
259	1.9058383	6.2250283	12
259	1.9066188	6.2579157	12.01
259	1.8758528	6.2187778	12.02
259	1.8604313	6.326249	12.03
259	1.9308379	6.2283824	12.04
259	1.8512543	6.2722785	12.05
259	1.8614045	6.2274051	12.06
259	1.7844762	6.1825872	12.07
259	1.8778118	6.2416182	12.08
259	1.8588752	6.2465182	12.09
259	1.8917567	6.30069	12.1
259	1.9039113	6.2893501	12.11
259	1.848394	6.1959257	12.12
259	1.903324	6.220472	12.13
259	1.8588933	6.2163418	12.14
259	1.8540651	6.2741796	12.15
259	1.8133612	6.2586714	12.16
259	1.7888241	6.2305504	12.17
259	1.8486634	6.2229254	12.18
259	1.8684591	6.1393887	12.19
259	1.8255981	6.2326597	12.2
259	1.8963506	6.2434634	12.21
259	1.8606917	6.260759	12.22
259	1.9208292	6.2452472	12.23
259	1.863749	6.2647894	12.24
259	1.892964	6.2136774	12.25
259	1.879702	6.2004545	12.26
259	1.895225	6.1854259	12.27
259	1.8052415	6.1546712	12.28
259	1.8335785	6.1754121	12.29
259	1.9002173	6.2128153	12.3
259	1.8322086	6.1819583	12.31
259	1.8574695	6.2252423	12.32
259	1.8127519	6.2306644	12.33
259	1.8079057	6.1783895	12.34
259	1.8684181	6.2402813	12.35
259	1.8091529	6.2823677	12.36
259	1.8911947	6.2225549	12.37
259	1.7713222	6.2820134	12.38
259	1.9092916	6.2018325	12.39
259	1.8468962	6.2485801	12.4
259	1.8360169	6.2415925	12.41
259	1.8007997	6.2932411	12.42
259	1.8193391	6.253152	12.43
259	1.8361968	6.2665888	12.44
259	1.8631779	6.2181743	12.45
259	1.9016928	6.2986516	12.46
259	1.8724268	6.1647277	12.47
259	1.825337	6.2005776	12.48
259	1.97151	6.192295	12.49
259	1.7990308	6.2370958	12.5
259	1.8720278	6.2488558	12.51
259	1.8406407	6.3127441	12.52
259	1.8929823	6.2462011	12.53
259	1.8268519	6.2300495	12.54
259	1.8927508	6.2342517	12.55
259	1.8717408	6.28604	12.56
259	1.814241	6.3001949	12.57
259	1.8142212	6.1780295	12.58
259	1.8189855	6.2496185	12.59
259	1.8456734	6.2791951	12.6
259	1.8087309	6.242877	12.61
260	1.5034733	12.62005	12.05
260	1.4466566	12.57028	12.06
260	1.4198031	12.556898	12.07
260	1.4683539	12.569564	12.08
260	1.4258317	12.584685	12.09
260	1.4563937	12.560854	12.1
260	1.4373653	12.607766	12.11
260	1.4897387	12.593189	12.12
260	1.4925054	12.563923	12.13
260	1.5314355	12.57293	12.14
260	1.4906413	12.579186	12.15
260	1.4938725	12.554087	12.16
260	1.4475888	12.559681	12.17
260	1.4971134	12.575757	12.18
261	1.6009575	5.2663526	12.08
261	1.6114829	5.2377489	12.09
262	1.1453483	15.564196	12.21
262	1.1106999	15.59189	12.22
262	1.1535701	15.585422	12.23
263	1.1647133	15.558764	12.26
263	1.1985215	15.569938	12.27
264	1.1973915	15.657895	12.3
264	1.140347	15.707326	12.31
265	1.2070487	15.654907	12.33
265	1.0461144	15.734952	12.34
265	1.1306714	15.684926	12.35
265	1.2091223	15.717923	12.36
265	1.2488474	15.696031	12.37
265	1.2095762	15.641029	12.38
266	1.2235109	15.643961	12.4
266	1.2072197	15.610141	12.41
266	1.1623301	15.58915	12.42
266	1.1386988	15.562077	12.43
266	1.1790649	15.624557	12.44
266	1.1418772	15.575077	12.45
266	1.0277355	15.669557	12.46
266	1.0893953	15.674353	12.47
267	1.7972599	12.953384	12.46
267	1.7660027	12.971687	12.47
267	1.8020889	12.95473	12.48
267	1.811062	12.935329	12.49
267	1.8103552	12.922525	12.5
267	1.8054731	12.912433	12.51
267	1.811422	12.954854	12.52
267	1.80711	12.943663	12.53
267	1.8347321	12.935708	12.54
267	1.8268196	12.935651	12.55
267	1.826371	12.944628	12.56
267	1.8240549	12.929432	12.57
267	1.83359	12.904337	12.58
267	1.8021089	12.89793	12.59
267	1.7993422	12.908511	12.6
267	1.8019056	12.881816	12.61
267	1.8059794	12.909099	12.62
267	1.7983209	12.912667	12.63
267	1.7950147	12.934599	12.64
270	1.1870591	15.573327	12.58
270	1.1458248	15.548621	12.59
270	1.1525571	15.614073	12.6
270	1.141271	15.591422	12.61
270	1.1666022	15.579706	12.62
270	1.0914911	15.572874	12.63
270	1.1036619	15.545828	12.64
270	1.0757975	15.621318	12.65
270	1.1146652	15.571464	12.66
270	1.1090457	15.606916	12.67
270	1.0950538	15.633773	12.68
270	1.0669742	15.535657	12.69
270	1.1267341	15.502473	12.7
270	1.1222399	15.550737	12.71
270	1.0571001	15.592359	12.72
270	1.1411303	15.607846	12.73
270	1.0749527	15.590806	12.74
270	1.0702648	15.579263	12.75
270	1.0091598	15.622739	12.76
270	1.0003025	15.624616	12.77
270	1.0173121	15.603216	12.78
270	1.0523327	15.6254	12.79
270	1.0215424	15.584829	12.8
270	1.1080976	15.614609	12.81
270	1.0420126	15.646977	12.82
270	1.0755105	15.664161	12.83
270	1.1080604	15.63168	12.84
270	1.1141139	15.665036	12.85
270	1.0716729	15.66196	12.86
270	1.0780909	15.614077	12.87
270	1.0107829	15.635119	12.88
270	1.0303212	15.583277	12.89
270	1.0754418	15.633806	12.9
270	1.0254474	15.5655	12.91
272	1.4969078	5.1092922	12.73
272	1.400149	5.109842	12.74
272	1.6129436	5.1027941	12.75
272	1.5653093	5.1976735	12.76
273	1.296742	2.1545177	12.79
273	1.2863382	2.2196409	12.8
273	1.2540734	2.2249598	12.81
277	1.1415996	9.8492244	12.86
277	1.2263274	9.7976708	12.87
277	1.16011	9.9871132	12.88
279	1.0634842	15.779676	12.95
279	1.0890003	15.663418	12.96
279	1.0709045	15.643784	12.97
279	1.1447641	15.699931	12.98
279	1.0681534	15.549363	12.99
279	0.99939039	15.627144	13
279	1.1278433	15.584716	13.01
279	1.1045798	15.591537	13.02
279	1.1601154	15.646357	13.03
279	1.0811937	15.648815	13.04
279	1.122836	15.674413	13.05
279	1.1793074	15.74511	13.06
279	1.1970249	15.720316	13.07
279	1.1281986	15.65257	13.08
279	1.1958002	15.721374	13.09
279	1.1947957	15.722565	13.1
279	1.2030066	15.733939	13.11
279	1.1474236	15.675476	13.12
279	1.2568013	15.739329	13.13
279	1.2109458	15.731053	13.14
279	1.1934552	15.702238	13.15
279	1.1963902	15.785336	13.16
279	1.2326912	15.782868	13.17
279	1.1832146	15.841449	13.18
279	1.2551457	15.726611	13.19
279	1.2059427	15.735353	13.2
279	1.1745012	15.752755	13.21
279	1.2057973	15.789392	13.22
279	1.2511347	15.827324	13.23
279	1.077071	15.896186	13.24
279	1.2400998	15.825316	13.25
279	1.2987567	15.803262	13.26
279	1.2417509	15.789193	13.27
279	1.297838	15.905912	13.28
280	1.4498463	12.558149	13.1
280	1.4481562	12.525286	13.11
280	1.4502947	12.576241	13.12
280	1.4202622	12.572591	13.13
280	1.4638682	12.539667	13.14
280	1.4328398	12.547348	13.15
280	1.4836424	12.54772	13.16
280	1.4671171	12.547052	13.17
282	1.3126051	15.843055	13.3
282	1.2797735	15.861813	13.31
282	1.3125535	15.885004	13.32
282	1.3450996	15.923446	13.33
282	1.3053975	15.930249	13.34
282	1.2916707	15.95371	13.35
282	1.2809916	15.970351	13.36
282	1.2482299	15.897685	13.37
282	1.3576057	15.914757	13.38
282	1.2820256	15.840308	13.39
282	1.2718738	15.886517	13.4
282	1.2291816	15.968507	13.41
282	1.2460104	15.974121	13.42
282	1.2688822	15.845953	13.43
282	1.3187557	15.869835	13.44
282	1.239849	15.932604	13.45
282	1.3238276	15.905967	13.46
282	1.2967365	15.87755	13.47
282	1.3018346	15.83183	13.48
282	1.2326647	15.826593	13.49
282	1.2072074	15.9087	13.5
282	1.1959692	15.925695	13.51
282	1.2760777	15.896033	13.52
282	1.2629375	15.910994	13.53
282	1.2966936	15.880987	13.54
282	1.1462445	15.875692	13.55
282	1.2451227	15.916027	13.56
282	1.268844	15.912142	13.57
282	1.2592595	15.66313	13.58
282	1.1289867	15.950351	13.59
282	1.2323491	15.921729	13.6
282	1.1787064	15.810193	13.61
282	1.1922779	15.856898	13.62
282	1.1905597	15.857915	13.63
282	1.2555397	15.952193	13.64
282	1.2106527	15.891977	13.65
282	1.2308415	15.922567	13.66
282	1.2130338	15.922583	13.67
282	1.2379082	15.925855	13.68
282	1.2377102	15.920528	13.69
282	1.2404754	15.901776	13.7
282	1.2021	15.853766	13.71
282	1.2579204	15.886729	13.72
283	1.5103196	12.565613	13.4
283	1.4735568	12.563875	13.41
283	1.4990218	12.499643	13.42
283	1.4796188	12.562261	13.43
283	1.4949711	12.568977	13.44
283	1.526619	12.563429	13.45
283	1.5420978	12.591803	13.46
285	1.1859947	15.856427	13.75
285	1.3253489	15.88545	13.76
285	1.2303859	15.907397	13.77
285	1.1804	15.865443	13.78
285	1.1246554	16.07373	13.79
285	1.164787	15.885913	13.8
288	1.6451839	11.807322	13.84
288	1.8896798	11.916442	13.85
289	1.0994977	15.864123	13.86
289	1.1564017	15.854191	13.87
289	1.1420112	15.837294	13.88
289	1.2038834	15.898365	13.89
289	1.1809604	15.849933	13.9
289	1.196821	15.876374	13.91
289	1.1394587	15.901089	13.92
290	1.1934409	15.929212	13.94
290	1.2388091	15.903277	13.95
290	1.2009838	15.927963	13.96
290	1.131075	15.942607	13.97
290	1.2567925	15.861719	13.98
290	1.1798718	15.915873	13.99
290	1.1377531	15.890165	14
290	1.1218823	15.880115	14.01
290	1.0384999	15.901364	14.02
290	1.0971769	15.858847	14.03
290	1.2313485	15.882921	14.04
290	1.1468228	15.964299	14.05
290	1.2174621	15.906387	14.06
290	1.1518823	15.903638	14.07
290	1.2120962	15.865363	14.08
290	1.1982447	15.969898	14.09
290	1.2507618	15.926122	14.1
290	1.2343551	15.913882	14.11
290	1.1936413	15.902738	14.12
292	1.6056313	11.292462	14
292	1.5561959	11.300196	14.01
292	1.6415844	11.36609	14.02
292	1.8466249	11.397037	14.03
292	1.9815396	11.497734	14.04
292	1.8690889	12.029954	14.05
293	1.902201	11.968951	14.07
293	1.6583308	11.91826	14.08
293	1.6357798	11.997697	14.09
293	1.1698037	12.229823	14.1
294	1.739564	12.651655	14.12
294	1.4256747	12.565047	14.13
294	1.2571974	12.710144	14.14
294	1.2435889	12.564185	14.15
294	0.9490838	12.524785	14.16
295	1.3187768	16.011938	14.17
295	1.2277572	16.004738	14.18
295	1.1336643	16.074645	14.19
295	1.2699316	16.023541	14.2
295	1.3239854	15.93718	14.21
295	1.3241834	15.958817	14.22
295	1.3269598	16.002338	14.23
295	1.3888701	16.026745	14.24
295	1.2921485	16.039968	14.25
295	1.3664027	15.999543	14.26
295	1.3258956	16.024203	14.27
295	1.2986726	15.951324	14.28
295	1.3765301	15.999889	14.29
298	1.4694912	12.635615	14.21
298	1.5273204	12.717977	14.22
298	1.4551902	13.063018	14.23
300	1.3621314	12.723532	14.29
300	1.3177714	12.738352	14.3
301	1.304379	15.966775	14.31
301	1.3192736	15.929807	14.32
301	1.2990852	15.963024	14.33
301	1.3821077	15.979116	14.34
301	1.1220886	15.977145	14.35
301	1.3311939	15.981967	14.36
301	1.2929514	15.998534	14.37
301	1.2863617	15.917092	14.38
301	1.2678285	16.007693	14.39
301	1.4408699	15.943541	14.4
301	1.2767356	16.035367	14.41
301	1.4255484	15.912292	14.42
301	1.3217648	16.028251	14.43
301	1.390479	15.976298	14.44
301	1.3440998	15.924473	14.45
301	1.3684818	15.955986	14.46
301	1.4414793	16.11686	14.47
301	1.418337	15.967071	14.48
301	1.4503546	15.991435	14.49
301	1.3762124	16.034941	14.5
301	1.3692064	16.024545	14.51
301	1.3426511	15.962794	14.52
301	1.3590167	16.006988	14.53
301	1.3809567	16.020725	14.54
301	1.309908	16.098171	14.55
301	1.3772946	15.957852	14.56
301	1.3512906	15.923825	14.57
302	1.4183628	12.626984	14.32
302	1.4326982	12.590076	14.33
302	1.4167033	12.613049	14.34
302	1.4074234	12.5683	14.35
302	1.3865093	12.600987	14.36
302	1.4185921	12.636162	14.37
302	1.4131492	12.600563	14.38
302	1.3836338	12.64943	14.39
302	1.3567036	12.676283	14.4
302	1.3582806	12.630603	14.41
302	1.3995444	12.548448	14.42
302	1.3450983	12.676813	14.43
302	1.3778595	12.650813	14.44
302	1.3635236	12.729141	14.45
302	1.3458316	12.725845	14.46
302	1.3599311	12.697235	14.47
302	1.3488759	12.667969	14.48
302	1.3232845	12.692047	14.49
302	1.3778933	12.72209	14.5
302	1.3710026	12.699435	14.51
302	1.3813063	12.690347	14.52
302	1.4092824	12.729137	14.53
302	1.357288	12.713255	14.54
302	1.3624938	12.743946	14.55
302	1.3664382	12.711475	14.56
302	1.326892	12.652491	14.57
302	1.3323341	12.666489	14.58
302	1.3965178	12.682806	14.59
302	1.3882174	12.608	14.6
302	1.3657073	12.657056	14.61
302	1.338298	12.665102	14.62
302	1.3898144	12.691499	14.63
302	1.3599009	12.690477	14.64
302	1.4168556	12.696429	14.65
302	1.4701217	12.751923	14.66
302	1.397999	12.698233	14.67
302	1.3809777	12.683997	14.68
302	1.3124787	12.745356	14.69
302	1.3603621	12.756212	14.7
302	1.359578	12.740903	14.71
302	1.4223982	12.692154	14.72
302	1.4607276	12.811413	14.73
302	1.3841382	12.755814	14.74
302	1.3678445	12.744631	14.75
302	1.365919	12.695653	14.76
302	1.4306595	12.740355	14.77
302	1.4112499	12.695931	14.78
302	1.3566752	12.696127	14.79
302	1.3779512	12.680915	14.8
302	1.3407496	12.692092	14.81
302	1.3997829	12.740703	14.82
302	1.2958781	12.756762	14.83
302	1.3713679	12.729677	14.84
302	1.3464707	12.761369	14.85
302	1.4158175	12.6858	14.86
302	1.2701421	12.811756	14.87
302	1.4022115	12.742684	14.88
302	1.4192385	12.712554	14.89
304	1.4410697	16.008828	14.59
304	1.4102284	16.022235	14.6
304	1.4235	16.032268	14.61
304	1.3871962	16.147859	14.62
304	1.3554974	15.929289	14.63
304	1.3688761	16.000751	14.64
304	1.3373882	15.962248	14.65
304	1.379398	16.015551	14.66
304	1.3850038	16.005182	14.67
304	1.3163337	15.971374	14.68
304	1.4608649	15.944299	14.69
304	1.3447478	16.010152	14.7
304	1.379453	16.005826	14.71
304	1.4163261	16.084448	14.72
304	1.4217064	15.852853	14.73
304	1.2892496	15.93897	14.74
304	1.4104197	16.01066	14.75
304	1.4115212	16.044982	14.76
304	1.3857195	16.04821	14.77
304	1.3328049	16.101893	14.78
304	1.4457363	16.015861	14.79
304	1.394851	15.949905	14.8
304	1.3658291	15.954264	14.81
304	1.4768876	16.018102	14.82
304	1.4126292	16.004627	14.83
304	1.3905192	16.001354	14.84
304	1.4405395	16.016441	14.85
304	1.6091014	16.003538	14.86
304	1.3335918	15.982916	14.87
304	1.3943535	16.019148	14.88
304	1.4247793	16.029487	14.89
304	1.4373098	15.98949	14.9
304	1.3897706	16.080518	14.91
304	1.4150102	16.036787	14.92
304	1.4191279	16.039038	14.93
304	1.3495826	16.009212	14.94
304	1.3869952	16.038358	14.95
304	1.4313523	15.987957	14.96
304	1.4595182	16.015741	14.97
304	1.435535	16.032015	14.98
304	1.4225282	16.107342	14.99
304	1.457936	15.990655	15
304	1.478985	16.008679	15.01
304	1.448419	16.025957	15.02
304	1.43325	16.00616	15.03
304	1.44363	16.081432	15.04
304	1.4120829	16.045389	15.05
304	1.4302958	16.02274	15.06
304	1.3898144	16.01285	15.07
304	1.5073099	16.042047	15.08
304	1.5043745	16.043869	15.09
304	1.4860967	16.009249	15.1
304	1.4437226	16.083503	15.11
304	1.5054082	16.09008	15.12
304	1.4386982	16.0603	15.13
304	1.4531782	16.094072	15.14
304	1.4830981	16.080056	15.15
304	1.4179925	16.063082	15.16
304	1.4972141	16.106875	15.17
304	1.5000006	16.077838	15.18
304	1.4867577	16.079423	15.19
304	1.452558	16.101106	15.2
305	1.6398243	1.2158453	14.82
305	1.6798032	1.1951271	14.83
305	1.6535394	1.1980065	14.84
305	1.6603493	1.1922791	14.85
305	1.6492174	1.2107581	14.86
305	1.6546638	1.2035764	14.87
305	1.6651713	1.1739899	14.88
305	1.646573	1.1893788	14.89
305	1.6636442	1.1312181	14.9
305	1.6558865	1.1516573	14.91
305	1.6672681	1.1308894	14.92
305	1.7090331	1.1400582	14.93
306	1.4748142	16.097727	15.22
306	1.4979597	16.095332	15.23
306	1.5407716	16.11948	15.24
306	1.5063872	16.098899	15.25
306	1.5076669	16.134812	15.26
307	1.4683854	16.132837	15.29
307	1.5109595	16.133231	15.3
311	1.5222912	16.139325	15.36
311	1.4896275	16.133762	15.37
311	1.5062048	16.147897	15.38
312	1.4619805	12.453112	15.38
312	1.4290508	12.461495	15.39
312	1.466786	12.441	15.4
312	1.4903003	12.439333	15.41
312	1.4933523	12.436251	15.42
312	1.4424817	12.415243	15.43
312	1.4313313	12.421753	15.44
314	1.5316747	16.15947	15.42
314	1.5206912	16.136286	15.43
316	1.4478206	12.474633	15.56
316	1.4493678	12.478924	15.57
316	1.4569417	12.495599	15.58
316	1.4345147	12.483834	15.59
316	1.4530054	12.486326	15.6
316	1.4533181	12.500382	15.61
316	1.4712013	12.462276	15.62
318	1.8988872	11.596232	15.78
318	1.8622648	11.541148	15.79
320	2.033236	11.651644	15.83
320	1.7856713	11.677178	15.84
320	1.4202448	12.255577	15.85
320	1.4473322	12.248441	15.86
320	1.4032747	12.235064	15.87
322	1.388266	12.53792	16.39
322	1.3836274	12.538617	16.4
322	1.4000431	12.569431	16.41
322	1.4064614	12.574345	16.42
322	1.4636808	12.555015	16.43
322	1.4237876	12.552416	16.44
322	1.4578161	12.548756	16.45
322	1.4447526	12.578012	16.46
322	1.3676725	12.551618	16.47
322	1.4023214	12.572374	16.48
323	1.4759293	7.0914858	16.45
323	1.4756214	6.9675895	16.46
325	1.4448179	6.9616519	16.57
325	1.4926201	6.9812038	16.58
325	1.3430307	6.9780937	16.59
326	1.4484937	12.243305	16.59
326	1.4384158	12.283272	16.6
326	1.4408621	12.338862	16.61
326	1.4245055	12.332172	16.62
329	1.3690826	12.378238	16.66
329	1.396207	12.501081	16.67
331	1.4313736	12.34527	16.69
331	1.5022618	12.358914	16.7
331	1.4644597	12.355513	16.71
331	1.4593827	12.385526	16.72
331	1.5111291	12.334283	16.73
331	1.491119	12.326128	16.74
331	1.4489199	12.449068	16.75
331	1.4920518	12.43605	16.76
331	1.4499963	12.46061	16.77
331	1.430573	12.385598	16.78
331	1.4914972	12.420105	16.79
331	1.4364713	12.486991	16.8
331	1.43289	12.389085	16.81
331	1.4111569	12.403831	16.82
331	1.4827171	12.358673	16.83
331	1.4921846	12.483344	16.84
331	1.4570059	12.383776	16.85
331	1.4908299	12.315263	16.86
331	1.3960471	12.57364	16.87
331	1.3788592	12.55935	16.88
331	1.410399	12.36846	16.89
331	1.4208984	12.271159	16.9
331	1.5149737	12.334345	16.91
331	1.5507337	12.362941	16.92
331	1.4571752	12.345705	16.93
331	1.4479359	12.449608	16.94
331	1.4005631	12.494447	16.95
331	1.4351094	12.49531	16.96
331	1.3632842	12.461901	16.97
335	1.3230236	12.418509	16.99
335	1.3623926	12.428895	17
335	1.3525395	12.495018	17.01
335	1.3309256	12.466079	17.02
335	1.3884838	12.4528	17.03
335	1.4669185	12.390731	17.04
335	1.4921151	12.469092	17.05
335	1.4958648	12.356056	17.06
335	1.4296652	12.401564	17.07
335	1.4467156	12.372033	17.08
335	1.4654043	12.417915	17.09
335	1.4469127	12.48412	17.1
335	1.4110216	12.471608	17.11
335	1.3986722	12.406503	17.12
335	1.4311563	12.408988	17.13
335	1.3922465	12.388089	17.14
335	1.4337526	12.379086	17.15
335	1.3536597	12.480938	17.16
335	1.3981555	12.449222	17.17
335	1.3532557	12.387765	17.18
335	1.3955987	12.39155	17.19
335	1.3802206	12.429636	17.2
335	1.3706976	12.356993	17.21
335	1.3680273	12.41882	17.22
335	1.4188237	12.42391	17.23
335	1.4339415	12.346708	17.24
335	1.3217866	12.354681	17.25
335	1.3590465	12.35245	17.26
337	1.3456414	12.356689	17.28
337	1.3823262	12.465778	17.29
337	1.3183683	12.465132	17.3
337	1.4186208	12.417205	17.31
337	1.3875865	12.4402	17.32
337	1.4604861	12.429751	17.33
337	1.4060629	12.458936	17.34
337	1.3803388	12.436642	17.35
337	1.4520186	12.410839	17.36
337	1.3691334	12.375904	17.37
337	1.3873728	12.420654	17.38
337	1.4049619	12.401146	17.39
337	1.4160077	12.405626	17.4
337	1.3845205	12.394474	17.41
337	1.4429117	12.438323	17.42
337	1.4431638	12.482955	17.43
337	1.4228997	12.431	17.44
339	1.5290499	12.308172	17.46
339	1.481364	12.310302	17.47
339	1.4783582	12.368322	17.48
339	1.4978405	12.401718	17.49
[truncated: 757 more rows]
