# Supplementary material for: Single nucleosome imaging reveals principles of transient multiscale chromatin reorganization triggered by histone ADP-ribosylation at DNA lesions
Source: Nat Commun. 2025 Jul 19;16:6652. doi: 10.1038/s41467-025-61834-7 (PMC12276361; doi:10.1038/s41467-025-61834-7)
Supplement: Supplementary file 6 — Source Data [file 41467_2025_61834_MOESM6_ESM.zip › DATA_ALL_FIGURES/Fig 1C/before_damage/20220210/20220210_field9_before_crop.mldatx_tracked.trxyt]

1	1.6364757	1.2972963	0.05
1	1.573669	1.3656712	0.06
1	1.5890516	1.3505773	0.07
1	1.5928618	1.3497662	0.08
1	1.5759645	1.3467721	0.09
1	1.5888687	1.3781913	0.1
1	1.6578355	1.3629669	0.11
1	1.5671866	1.4089748	0.12
2	1.5975707	1.323152	0.19
2	1.6290394	1.3741628	0.2
2	1.6018768	1.3501036	0.21
5	1.2241362	11.81524	0.92
5	1.2823802	11.784797	0.93
7	2.0247207	7.2268921	1.39
7	2.006419	7.2222981	1.4
7	2.0305361	7.2355125	1.41
7	2.0436027	7.2403906	1.42
7	2.0245923	7.2511056	1.43
7	2.0584836	7.241831	1.44
8	0.95985424	5.3056479	2.48
8	0.95592612	5.3040965	2.49
10	1.8096507	1.8221641	3.91
10	1.8135852	1.7799869	3.92
10	1.8452154	1.856511	3.93
11	1.4230401	9.7532366	3.98
11	1.4264716	9.7936659	3.99
11	1.4925993	9.7662746	4
11	1.4553986	9.7709135	4.01
11	1.4521715	9.7809565	4.02
11	1.3895616	9.745946	4.03
11	1.44721	9.7041604	4.04
11	1.4174244	9.7075349	4.05
11	1.4341711	9.7058967	4.06
11	1.4583209	9.7197734	4.07
11	1.4662585	9.7264926	4.08
11	1.4350744	9.756881	4.09
11	1.4365181	9.7247883	4.1
11	1.4492387	9.7421363	4.11
11	1.4027442	9.6917155	4.12
11	1.3803813	9.7562326	4.13
11	1.5398838	9.7607158	4.14
11	1.3928145	9.7266288	4.15
11	1.3668827	9.7369103	4.16
11	1.4644864	9.7142692	4.17
11	1.4912557	9.7636268	4.18
11	1.4322582	9.7457086	4.19
11	1.4594875	9.7711193	4.2
11	1.5023371	9.7350986	4.21
11	1.4289746	9.7132125	4.22
11	1.4186889	9.7535932	4.23
11	1.4886783	9.7453689	4.24
11	1.4112018	9.8158436	4.25
11	1.4561742	9.8018322	4.26
11	1.4668594	9.813376	4.27
11	1.3798957	9.7711748	4.28
11	1.4095453	9.7627545	4.29
11	1.402497	9.836994	4.3
11	1.4580403	9.8073823	4.31
11	1.5484735	9.8464279	4.32
11	1.5562539	9.7992807	4.33
11	1.4470425	9.8112066	4.34
11	1.4854233	9.8183568	4.35
11	1.378915	9.8080417	4.36
11	1.4687768	9.8162322	4.37
11	1.427997	9.8485015	4.38
11	1.315801	9.8763338	4.39
11	1.3777729	9.9676481	4.4
11	1.4340363	9.9194511	4.41
15	0.88661108	13.319379	5.12
15	0.903768	13.276436	5.13
15	0.9067236	13.297393	5.14
15	0.89637463	13.296943	5.15
15	0.90725101	13.27507	5.16
15	0.89998927	13.299538	5.17
16	1.4219996	8.2493307	5.46
16	1.6349456	8.2692845	5.47
21	2.0338323	3.9915922	8.03
21	1.9708487	4.0252018	8.04
21	1.966381	4.0580724	8.05
21	1.9748673	4.0683888	8.06
21	1.9955573	4.1441012	8.07
21	2.0547976	4.2409621	8.08
22	2.0273821	4.1735546	8.1
22	2.0488865	4.2002724	8.11
25	1.987681	4.1695662	8.2
25	2.0564873	4.0080551	8.21
27	1.9959802	4.0394873	8.25
27	1.9831417	4.0527136	8.26
28	2.0668054	4.0948301	8.29
28	2.0789284	4.1547838	8.3
28	2.0177975	4.134762	8.31
28	1.9708844	4.0950707	8.32
28	2.0664303	4.2775919	8.33
28	1.9910513	4.0807899	8.34
28	1.9687284	4.1079808	8.35
28	2.0729282	4.1997314	8.36
30	1.9262355	4.1187425	8.44
30	2.0631272	4.0263917	8.45
30	1.9919613	4.2298705	8.46
30	2.0146503	4.2104718	8.47
30	2.0599855	4.1756999	8.48
31	2.0608582	4.1020714	8.5
31	1.9862032	4.1697721	8.51
31	1.9878041	4.2847953	8.52
31	2.0762403	4.1714764	8.53
31	2.0119859	4.2283301	8.54
32	2.0345632	4.2038134	8.58
32	2.042812	4.1288432	8.59
32	2.0651394	4.1993961	8.6
32	2.0449113	4.1607439	8.61
32	1.9986835	4.2154905	8.62
35	2.0779092	4.2672942	8.69
35	2.0117021	4.2612768	8.7
35	2.0018509	4.3183502	8.71
40	2.0337431	4.2004946	8.92
40	2.014293	4.1550887	8.93
40	1.9634918	3.9940462	8.94
41	2.068026	4.2711331	8.98
41	2.0612437	4.2075459	8.99
41	2.043104	4.2810578	9
48	0.95500312	4.6417042	12.43
48	0.93184899	4.9068591	12.44
48	0.90646421	4.8015649	12.45
49	1.817857	1.0673906	12.49
49	1.7732671	1.1106335	12.5
51	1.8050207	1.1374054	12.53
51	1.7846518	1.1013995	12.54
51	1.8055298	1.0763968	12.55
51	1.7723915	1.062328	12.56
51	1.7498366	1.1200605	12.57
51	1.7463807	1.0527458	12.58
53	1.5673927	13.637663	12.97
53	1.5812775	13.623037	12.98
53	1.5639502	13.635547	12.99
53	1.6061924	13.670386	13
53	1.5990691	13.635782	13.01
53	1.622389	13.660796	13.02
53	1.6245766	13.663877	13.03
53	1.5733757	13.67688	13.04
53	1.5756037	13.756837	13.05
53	1.6181224	13.685577	13.06
53	1.5976228	13.685447	13.07
53	1.547563	13.68438	13.08
53	1.5912788	13.686128	13.09
53	1.6423587	13.663071	13.1
53	1.5826907	13.673047	13.11
55	1.5790178	13.641035	13.13
55	1.6105883	13.649939	13.14
55	1.5849878	13.604244	13.15
55	1.5930645	13.660711	13.16
55	1.6087629	13.641799	13.17
55	1.6034449	13.638782	13.18
55	1.5795082	13.666451	13.19
55	1.6169531	13.639572	13.2
55	1.5758646	13.670931	13.21
55	1.5692692	13.645957	13.22
55	1.600367	13.626463	13.23
55	1.5965236	13.660529	13.24
55	1.5890174	13.690496	13.25
55	1.6041938	13.675118	13.26
55	1.6201385	13.682598	13.27
55	1.585995	13.677094	13.28
55	1.617148	13.682421	13.29
55	1.6096498	13.658396	13.3
55	1.6204705	13.685332	13.31
55	1.5956271	13.637679	13.32
55	1.57782	13.680923	13.33
55	1.5940627	13.668595	13.34
55	1.6151057	13.696175	13.35
55	1.6127997	13.711009	13.36
55	1.6127354	13.639488	13.37
55	1.6047882	13.683917	13.38
55	1.6360345	13.684318	13.39
55	1.5860682	13.711595	13.4
55	1.6138321	13.686849	13.41
55	1.615861	13.690566	13.42
55	1.5990534	13.718325	13.43
55	1.6455143	13.649134	13.44
55	1.6552217	13.683494	13.45
55	1.6382972	13.669778	13.46
55	1.6089218	13.653275	13.47
55	1.6147218	13.655924	13.48
55	1.607321	13.702125	13.49
55	1.5936609	13.677287	13.5
55	1.6406039	13.682896	13.51
55	1.6270657	13.670468	13.52
55	1.6282349	13.639301	13.53
55	1.6159626	13.643158	13.54
55	1.6050438	13.657332	13.55
55	1.6028085	13.635987	13.56
55	1.8023889	13.657679	13.57
55	1.5866631	13.626698	13.58
55	1.6130951	13.626667	13.59
55	1.5923498	13.646349	13.6
55	1.6182955	13.674975	13.61
55	1.6402599	13.675163	13.62
55	1.5900067	13.611335	13.63
55	1.5892331	13.613112	13.64
55	1.5785586	13.650068	13.65
55	1.6205247	13.607863	13.66
56	1.9042147	3.4613873	13.44
56	1.9380992	3.5100795	13.45
56	1.9512741	3.4694714	13.46
56	1.971576	3.5037292	13.47
56	1.8833366	3.5321115	13.48
56	1.9304572	3.5047584	13.49
56	1.9269005	3.5247591	13.5
56	1.9392547	3.5151073	13.51
56	1.9639575	3.499825	13.52
56	1.9576144	3.5003605	13.53
56	1.926328	3.4300002	13.54
56	1.9492482	3.4348866	13.55
56	1.9599633	3.4415686	13.56
56	1.9483392	3.5192517	13.57
56	1.9314636	3.5107062	13.58
56	1.889752	3.4893758	13.59
56	1.9381056	3.4324296	13.6
56	1.9323354	3.4065591	13.61
56	1.9284091	3.4341549	13.62
56	1.9478035	3.46556	13.63
56	1.9583374	3.4860436	13.64
56	1.9387906	3.4603757	13.65
56	1.9872074	3.4600679	13.66
56	1.9799803	3.4476946	13.67
56	1.9769005	3.4628499	13.68
56	1.9374008	3.4292783	13.69
56	1.874948	3.482433	13.7
56	1.9229677	3.4755753	13.71
56	1.8983118	3.474069	13.72
56	1.8920986	3.3940961	13.73
56	1.8955555	3.5110184	13.74
56	1.8310571	3.4398891	13.75
56	1.8739216	3.4862133	13.76
56	1.9079291	3.5227699	13.77
56	1.8907444	3.5090662	13.78
56	1.8398613	3.5364029	13.79
56	1.9161568	3.5068345	13.8
56	1.9574769	3.4959518	13.81
56	1.8991456	3.4654982	13.82
56	1.8957968	3.4586458	13.83
56	1.8288563	3.4462407	13.84
56	1.8404469	3.4534223	13.85
56	1.8741204	3.4967598	13.86
56	1.8256568	3.4151306	13.87
56	1.8766351	3.4850621	13.88
56	1.8386384	3.4486229	13.89
56	1.8268151	3.5626584	13.9
56	1.8530441	3.5237044	13.91
56	1.9583372	3.5116665	13.92
56	1.9216142	3.5019448	13.93
56	1.8484024	3.4612265	13.94
57	1.403274	3.0124809	13.96
57	1.3846652	3.0343656	13.97
57	1.3781704	2.9814191	13.98
57	1.8486498	3.458443	13.99
57	1.9176189	3.4889044	14
57	1.9075793	3.448282	14.01
57	1.8358482	3.4831327	14.02
57	1.4134142	3.0426295	14.03
57	1.4456871	3.1467302	14.04
57	1.4160481	3.0398813	14.05
57	1.4135495	3.0212206	14.06
57	1.3183595	3.0139155	14.07
57	1.3126312	2.9515598	14.08
58	1.3281646	2.9466623	14.1
58	1.3406229	3.0564521	14.11
58	1.3524133	3.0899832	14.12
58	1.3493349	3.0675297	14.13
58	1.2711012	3.1238686	14.14
58	1.4074352	3.0182738	14.15
58	1.3666777	3.0356747	14.16
58	1.3858075	2.9289427	14.17
58	1.4414572	3.0319839	14.18
58	1.2655211	3.0682122	14.19
58	1.3320339	3.0698357	14.2
58	1.3504476	2.9846835	14.21
58	1.3331766	3.1374069	14.22
58	1.3531387	3.1103084	14.23
58	1.4248244	3.0782055	14.24
58	1.3450783	3.0200428	14.25
58	1.4730787	3.0777493	14.26
58	1.4612031	3.1933151	14.27
58	1.4019615	3.075812	14.28
58	1.4310028	3.0578234	14.29
58	1.458161	3.11267	14.3
58	1.3612938	3.2184761	14.31
58	1.4060647	3.1019413	14.32
58	1.3250411	3.0622372	14.33
58	1.4435357	3.1431349	14.34
58	1.3758745	3.1671573	14.35
58	1.3121065	3.0767911	14.36
58	1.3459338	3.0421382	14.37
58	1.3623795	3.0503972	14.38
60	0.83448785	10.073314	15.47
60	0.8383954	10.084178	15.48
60	0.89613765	10.034644	15.49
60	0.91089342	10.07844	15.5
60	0.82639555	10.007118	15.51
60	0.87378232	10.055045	15.52
60	0.89094041	10.049958	15.53
60	0.81619644	10.031502	15.54
60	0.86905499	10.018054	15.55
60	0.81853455	10.00236	15.56
61	0.82266554	10.020633	15.6
61	0.8058758	10.006278	15.61
61	0.82626607	9.9884678	15.62
61	0.80539925	10.003175	15.63
61	0.80332901	9.9834356	15.64
62	1.1836	2.2805182	16.03
62	1.1749281	2.2848755	16.04
62	1.1579745	2.2764157	16.05
62	1.1904033	2.2862776	16.06
62	1.1803368	2.2571748	16.07
62	1.1704234	2.2873681	16.08
62	1.1758186	2.2993892	16.09
62	1.1491597	2.3101573	16.1
62	1.1509144	2.2617983	16.11
62	1.1561731	2.260611	16.12
62	1.1319752	2.2854242	16.13
62	1.1434052	2.2858948	16.14
62	1.1552865	2.2947898	16.15
62	1.1187861	2.2956289	16.16
62	1.1799872	2.3297454	16.17
62	1.1633979	2.3069492	16.18
62	1.1618085	2.3054609	16.19
62	1.1543687	2.2750541	16.2
62	1.1392808	2.2772709	16.21
62	1.1380221	2.2961175	16.22
62	1.1452105	2.2909428	16.23
62	1.1579652	2.3203332	16.24
62	1.1688804	2.2841813	16.25
62	1.1782362	2.2913794	16.26
62	1.1400232	2.2703764	16.27
62	1.145135	2.3061182	16.28
62	1.1557455	2.2977363	16.29
62	1.1553561	2.2883579	16.3
62	1.1616498	2.2909737	16.31
62	1.1828013	2.2920174	16.32
62	1.1590444	2.3014549	16.33
62	1.2165756	2.2729615	16.34
62	1.209773	2.2592011	16.35
62	1.2140734	2.2746834	16.36
62	1.2119699	2.2850483	16.37
62	1.1917668	2.2712659	16.38
62	1.1912345	2.2932635	16.39
62	1.2010164	2.2670597	16.4
62	1.2044033	2.2702745	16.41
62	1.2409166	2.2393562	16.42
62	1.2167328	2.2619253	16.43
62	1.211488	2.2685728	16.44
62	1.1759055	2.2671541	16.45
62	1.2039759	2.2558005	16.46
62	1.1822934	2.2285556	16.47
62	1.1784838	2.2524674	16.48
62	1.1770004	2.2574501	16.49
62	1.1826981	2.2458311	16.5
62	1.2108559	2.2398936	16.51
62	1.2288874	2.2326958	16.52
62	1.2294899	2.2504027	16.53
62	1.2283626	2.2386826	16.54
62	1.1823227	2.2460254	16.55
62	1.201764	2.2730929	16.56
62	1.1708993	2.262509	16.57
62	1.2251034	2.236831	16.58
62	1.2250081	2.242808	16.59
62	1.2063772	2.2095883	16.6
62	1.2216246	2.215602	16.61
62	1.2484153	2.2398961	16.62
62	1.2154764	2.2587595	16.63
62	1.2022157	2.2560348	16.64
62	1.2250588	2.2401611	16.65
62	1.2363459	2.2463017	16.66
62	1.2415351	2.2255613	16.67
62	1.2451487	2.2040058	16.68
69	1.9667611	7.4272328	20.44
69	1.9818586	7.5052381	20.45
69	1.9413626	7.4136007	20.46
72	1.6608944	3.1589882	22.26
72	1.6944894	3.1112906	22.27
72	1.6986982	3.1202386	22.28
76	1.7114678	8.1322173	23.33
76	1.7669799	8.1676324	23.34
76	1.7004611	8.1698371	23.35
76	1.7138782	8.1828896	23.36
80	1.085874	0.9583797	23.47
80	1.1582417	1.0606813	23.48
82	1.0895728	0.83596223	23.55
82	1.065885	1.0985212	23.56
83	1.1577946	0.99931916	23.61
83	1.0305614	0.85280322	23.62
86	1.0530465	1.0604693	23.66
86	0.99350922	1.1028676	23.67
86	1.0898956	0.99449719	23.68
88	1.0986671	1.0336709	23.7
88	1.094001	1.0253304	23.71
89	1.1213615	1.1075025	23.75
89	1.1306149	0.99557035	23.76
90	1.8828399	9.9148824	23.76
90	1.4636883	9.9434101	23.77
90	1.7062256	10.107343	23.78
90	1.3330329	10.339414	23.79
90	1.1786323	10.252157	23.8
91	0.97517391	0.9950606	23.78
91	1.0617949	1.0135705	23.79
91	1.1536193	1.0296946	23.8
91	1.0818483	1.0832955	23.81
92	0.97285587	0.95703438	23.84
92	1.0765467	1.0426292	23.85
92	0.99765545	0.97673152	23.86
100	1.1621894	1.0026264	24.09
100	1.1725876	1.0256572	24.1
103	1.0513587	0.93949726	24.16
103	1.1310557	1.061902	24.17
103	1.2049843	0.98519571	24.18
103	1.1308423	1.2412743	24.19
103	1.1775392	1.3378245	24.2
103	1.0582708	1.1534472	24.21
105	1.1501356	1.1310525	24.23
105	1.0315128	1.14143	24.24
106	1.1147361	1.119287	24.26
106	1.0767898	1.0782963	24.27
107	0.99407738	1.1417363	24.29
107	1.0222813	1.1754559	24.3
108	1.0947175	1.0992061	24.32
108	1.1612116	1.0772585	24.33
108	1.1327538	1.1085377	24.34
108	1.1963148	1.1341995	24.35
108	1.1407292	1.0612069	24.36
108	1.1646693	0.94540232	24.37
108	1.107427	1.0106668	24.38
111	1.2106105	2.5745533	24.68
111	1.2165094	2.5800252	24.69
111	1.2380644	2.5295065	24.7
111	1.1692401	2.6038996	24.71
111	1.2047766	2.5300771	24.72
111	1.2112138	2.5631138	24.73
111	1.1710653	2.5901012	24.74
111	1.2106604	2.6046232	24.75
111	1.2047677	2.5427721	24.76
111	1.2508647	2.5644513	24.77
111	1.2511149	2.5692098	24.78
111	1.2147356	2.5513014	24.79
111	1.2163534	2.559124	24.8
111	1.1706905	2.5295551	24.81
111	1.1979427	2.5556793	24.82
111	1.2056973	2.592156	24.83
111	1.2289189	2.580773	24.84
113	2.0606151	10.755494	24.89
113	1.8276241	11.120843	24.9
113	1.2031944	11.555315	24.91
124	1.1495261	13.031165	28.6
124	1.1330819	13.028134	28.61
124	1.1198517	13.010415	28.62
124	1.1660662	12.994113	28.63
124	1.10858	12.986101	28.64
124	1.1484456	12.96514	28.65
124	1.1571635	12.979577	28.66
124	1.143065	12.931041	28.67
124	1.1744926	13.020752	28.68
124	1.132379	12.961305	28.69
124	1.1238139	12.946686	28.7
124	1.1676398	12.960426	28.71
124	1.1586855	12.960162	28.72
124	1.135236	12.950266	28.73
124	1.1124743	12.995397	28.74
124	1.1158513	13.005765	28.75
128	2.0581841	12.188739	31.64
128	2.0533801	12.198414	31.65
128	2.0561786	12.184152	31.66
128	2.0626993	12.176643	31.67
128	2.0419957	12.169157	31.68
128	2.032504	12.178516	31.69
128	2.0554567	12.198827	31.7
128	2.047994	12.194728	31.71
128	2.0517256	12.195294	31.72
128	2.0512388	12.20474	31.73
128	2.0649845	12.220949	31.74
128	2.079075	12.231453	31.75
129	2.0560897	12.231435	31.77
129	2.0595492	12.193007	31.78
129	2.0535583	12.208408	31.79
130	1.5737548	8.6002505	32.18
130	1.3996997	8.1716235	32.19
133	1.2378404	7.5585136	32.39
133	1.0443776	7.3378971	32.4
135	1.125295	7.7062683	32.44
135	0.83609352	7.8041853	32.45
136	1.1898902	8.4646661	32.52
136	1.2189437	8.2444719	32.53
138	1.0527635	7.4267718	32.6
138	1.0723053	7.3606153	32.61
138	1.1449428	7.730011	32.62
138	1.3103824	8.2227777	32.63
138	1.3554933	8.3721478	32.64
138	1.4753778	8.5518388	32.65
138	1.4055908	8.5104513	32.66
138	1.3234486	8.5277381	32.67
138	1.4344926	8.4737529	32.68
138	1.3970975	8.3901321	32.69
140	1.2917325	7.692633	32.83
140	1.3400542	7.6103571	32.84
140	1.1442945	7.6110576	32.85
140	1.1360816	7.6733409	32.86
140	1.1051849	7.652614	32.87
140	1.037899	7.8449948	32.88
140	1.1319047	7.9503258	32.89
140	1.3494159	8.065059	32.9
140	1.2980467	8.0285287	32.91
140	1.2375282	7.9475496	32.92
140	1.1975608	8.0163205	32.93
141	0.82318728	8.1003514	32.95
141	1.079247	8.2961137	32.96
141	1.363093	8.165994	32.97
141	1.5544461	8.2335362	32.98
141	1.5004324	8.0317857	32.99
141	1.2373746	8.0055824	33
141	1.4201402	8.1991221	33.01
141	1.3837428	8.1311773	33.02
142	1.3975931	8.0065889	33.04
142	1.3699997	7.8083667	33.05
142	1.2651382	7.6883317	33.06
142	0.95260568	7.8651166	33.07
142	0.99069253	8.1094554	33.08
142	0.99536329	7.705263	33.09
143	1.6247649	10.49584	33.23
143	1.6614404	10.504442	33.24
143	1.6581227	10.474111	33.25
143	1.6216494	10.496886	33.26
143	1.6781949	10.46631	33.27
143	1.5666376	10.512817	33.28
143	1.5782813	10.635237	33.29
143	1.630282	10.530918	33.3
143	1.6282031	10.526013	33.31
143	1.6133973	10.544156	33.32
143	1.6036997	10.473231	33.33
143	1.5566984	10.493449	33.34
144	1.5495404	10.523247	33.4
144	1.6761832	10.549992	33.41
144	1.5948481	10.484723	33.42
144	1.6237593	10.475459	33.43
144	1.604339	10.529673	33.44
146	1.6434745	10.584043	33.49
146	1.5817715	10.503397	33.5
148	1.4994141	10.432373	33.79
148	1.6531635	10.551535	33.8
149	1.5522103	10.493092	33.84
149	1.7260426	10.516716	33.85
159	1.8471864	13.149307	35.14
159	1.9908547	13.200765	35.15
161	1.6464079	10.476237	35.64
161	1.7870004	10.529082	35.65
171	0.90796019	12.805619	36.88
171	0.90434928	12.85632	36.89
172	1.6377136	12.859517	37.95
172	1.5754312	12.851982	37.96
172	1.6264285	12.892576	37.97
172	1.6130034	12.806552	37.98
172	1.6383046	12.846757	37.99
172	1.5997464	12.89377	38
172	1.5717988	12.836479	38.01
172	1.5621446	12.839214	38.02
172	1.5889805	12.831449	38.03
172	1.6382616	12.849392	38.04
172	1.5373171	12.81716	38.05
173	1.6949475	13.984573	37.99
173	1.8312631	14.042363	38
176	1.8691675	14.662872	38.06
176	1.736336	14.648758	38.07
178	1.2391494	11.79429	39.77
178	1.2172107	11.8016	39.78
178	1.2009569	11.827476	39.79
178	1.242868	11.79729	39.8
178	1.1854481	11.799786	39.81
178	1.2063822	11.803522	39.82
178	1.2134091	11.778676	39.83
178	1.2268155	11.809032	39.84
178	1.2265279	11.794998	39.85
183	1.5037716	8.7000093	42.61
183	1.3852687	8.8443824	42.62
183	1.3461785	8.912557	42.63
184	1.3380486	8.7363936	42.67
184	1.3651609	8.8295377	42.68
184	1.7240931	8.9995276	42.69
187	1.359988	9.1833685	42.79
187	1.3211866	8.8832435	42.8
190	1.6937168	3.6660637	42.99
190	1.7010471	3.6321217	43
190	1.6548505	3.5909729	43.01
190	1.6866109	3.6432153	43.02
190	1.6381062	3.7038407	43.03
190	1.6412123	3.6168201	43.04
190	1.6779397	3.781327	43.05
190	1.7580452	3.6253072	43.06
190	1.4150628	3.6351628	43.07
192	1.6644766	3.7649194	43.09
192	1.6857075	3.7130208	43.1
192	1.6369788	3.7999135	43.11
192	1.616952	3.6241747	43.12
192	1.6308436	3.6657817	43.13
192	1.7359594	3.6651183	43.14
193	1.6333977	3.6945289	43.16
193	1.6276982	3.7004833	43.17
193	1.6983821	3.6911843	43.18
193	1.6101923	3.7772409	43.19
193	1.6259276	3.7624115	43.2
193	1.6139867	3.7249068	43.21
193	1.5837854	3.6424692	43.22
193	1.5528061	3.672764	43.23
193	1.613895	3.692951	43.24
193	1.5899688	3.5741155	43.25
193	1.6458451	3.7155526	43.26
193	1.6264955	3.6867477	43.27
193	1.5767485	3.6556271	43.28
193	1.6250148	3.6285568	43.29
193	1.5854012	3.7139262	43.3
193	1.584131	3.4696615	43.31
193	1.6021305	3.5444424	43.32
193	1.5849148	3.6497233	43.33
193	1.6528684	3.6564605	43.34
193	1.5438582	3.6512071	43.35
193	1.5646384	3.6641514	43.36
193	1.575952	3.6840857	43.37
193	1.5976617	3.6352845	43.38
193	1.6089979	3.6924276	43.39
193	1.5562245	3.5952531	43.4
193	1.5310101	3.6216944	43.41
193	1.5193389	3.6344517	43.42
193	1.6193396	3.6015739	43.43
193	1.6131007	3.6794057	43.44
193	1.5670873	3.6555987	43.45
193	1.5527873	3.6204303	43.46
193	1.5384743	3.7252473	43.47
193	1.5332888	3.6474083	43.48
193	1.5499533	3.7223176	43.49
193	1.5495105	3.7896713	43.5
193	1.6304119	3.7476301	43.51
193	1.5727461	3.6727269	43.52
193	1.5050261	3.7629897	43.53
193	1.5725694	3.7280011	43.54
193	1.6062587	3.7857774	43.55
193	1.5864573	3.7931242	43.56
194	1.5601495	3.6522516	43.58
194	1.5002396	3.7695421	43.59
194	1.5909761	3.6061554	43.6
194	1.5814604	3.7289314	43.61
194	1.5397343	3.7881679	43.62
195	1.5508508	3.6844987	43.64
195	1.5822248	3.8390333	43.65
195	1.56022	3.8256064	43.66
195	1.4957964	3.7465462	43.67
196	1.5951439	3.7830504	43.69
196	1.6078789	3.787531	43.7
196	1.5394203	3.7801005	43.71
196	1.6068361	3.7502441	43.72
196	1.3835542	3.7857686	43.73
196	1.4691006	3.8084886	43.74
196	1.5724251	3.68971	43.75
196	1.6068407	3.6821175	43.76
196	1.5729807	3.7646469	43.77
196	1.4801243	3.7272109	43.78
196	1.4944882	3.7184739	43.79
196	1.6232954	3.7912912	43.8
196	1.5831963	3.7312743	43.81
196	1.5192725	3.6548307	43.82
196	1.4918121	3.7865181	43.83
196	1.6079861	3.7552993	43.84
196	1.5699497	3.6863822	43.85
196	1.6345049	3.7675938	43.86
196	1.6553253	3.7504978	43.87
196	1.576947	3.7142562	43.88
196	1.5278241	3.717244	43.89
196	1.5844061	3.6814624	43.9
196	1.5641924	3.6783654	43.91
196	1.5028206	3.6911623	43.92
197	2.0285201	3.3681292	44.94
197	1.9896154	3.3198	44.95
197	2.0056043	3.3058485	44.96
197	1.9787823	3.3289565	44.97
197	1.9632544	3.3381125	44.98
197	2.0134644	3.3176673	44.99
197	2.0118958	3.3253996	45
197	2.0677796	3.3253224	45.01
197	2.0400958	3.3310789	45.02
197	2.0536707	3.3368938	45.03
197	2.0550103	3.3464879	45.04
197	2.0632524	3.3001821	45.05
197	2.0607287	3.3595263	45.06
197	2.0336042	3.3420251	45.07
197	2.006349	3.3729916	45.08
197	2.0427726	3.3411245	45.09
197	2.049637	3.3456543	45.1
197	2.0297451	3.364601	45.11
197	2.0010822	3.3205027	45.12
197	2.0456949	3.3394601	45.13
197	1.9929726	3.3386766	45.14
197	2.0189207	3.3211367	45.15
197	1.9999338	3.2997256	45.16
197	2.0059765	3.3383949	45.17
197	2.0121266	3.3398325	45.18
197	2.0191604	3.370209	45.19
197	2.0478629	3.3492797	45.2
197	2.0442732	3.3451405	45.21
197	2.064429	3.3572058	45.22
197	2.0783181	3.3563668	45.23
197	2.0637617	3.3778794	45.24
197	2.077921	3.3423402	45.25
198	2.0623278	3.3424883	45.3
198	2.0396402	3.308073	45.31
198	2.0366704	3.3265387	45.32
198	2.0500592	3.3449133	45.33
198	2.0112448	3.3416555	45.34
198	2.0017095	3.3135361	45.35
198	2.0057463	3.3235751	45.36
198	2.0497942	3.3290031	45.37
198	2.0288419	3.3211436	45.38
198	2.040907	3.2911884	45.39
198	2.0371745	3.3073046	45.4
199	2.0766066	3.3017795	45.42
199	2.0455075	3.3308777	45.43
199	2.0421992	3.3343595	45.44
199	2.0473852	3.3196617	45.45
199	2.049031	3.3497195	45.46
199	2.0535501	3.3587132	45.47
199	2.0554573	3.3723056	45.48
200	1.9967289	3.3631124	45.5
200	1.982448	3.3500561	45.51
200	2.0128009	3.3377316	45.52
200	2.0496188	3.3536086	45.53
200	2.0344046	3.3794393	45.54
200	2.0209063	3.3596077	45.55
200	2.0161034	3.3730165	45.56
200	2.0297395	3.3946888	45.57
200	2.0363485	3.350965	45.58
200	2.0301874	3.3612416	45.59
200	2.0495473	3.3332693	45.6
200	2.0149544	3.3231295	45.61
200	1.9715958	3.3301677	45.62
200	2.019547	3.3801835	45.63
200	2.0340028	3.2924145	45.64
200	2.0337979	3.321703	45.65
200	1.9628434	3.2777301	45.66
200	1.9372569	3.2468885	45.67
200	1.9698033	3.3106979	45.68
200	1.9987363	3.2769293	45.69
200	2.018938	3.3015874	45.7
200	2.0006187	3.2476709	45.71
200	1.9940954	3.3143199	45.72
200	1.9899426	3.2833373	45.73
200	2.0334539	3.3003972	45.74
200	2.0650765	3.2794503	45.75
200	2.037615	3.2990346	45.76
200	2.0484187	3.3108812	45.77
200	2.0298749	3.321246	45.78
200	2.0764271	3.3579173	45.79
200	2.0495557	3.3046141	45.8
205	1.0495161	5.657087	48.7
205	1.0122445	5.6427016	48.71
205	1.1191807	5.7731753	48.72
207	0.87706143	9.2714474	49.12
207	0.87783549	9.2888076	49.13
207	0.90378106	9.2645402	49.14
207	0.96528583	9.2872291	49.15
207	0.94888013	9.3043905	49.16
207	0.88589245	9.2520692	49.17
207	0.92215488	9.3083065	49.18
207	0.89710256	9.2856912	49.19
207	0.8908156	9.3167565	49.2
207	0.88420779	9.3219191	49.21
207	0.86518479	9.3112598	49.22
207	0.87979236	9.3221286	49.23
207	0.86416616	9.2911544	49.24
207	0.90983123	9.2614423	49.25
207	0.9029409	9.2853307	49.26
207	0.87132854	9.3432253	49.27
207	0.95423822	9.3141388	49.28
207	0.90283361	9.3119416	49.29
207	0.87510288	9.3993459	49.3
207	0.84345639	9.375852	49.31
207	0.91180008	9.3618424	49.32
207	0.90499347	9.3178309	49.33
207	0.91004427	9.3524683	49.34
207	0.92105265	9.3385675	49.35
207	0.93152393	9.2843763	49.36
207	0.89195311	9.301706	49.37
207	0.89603402	9.2914012	49.38
207	0.90980806	9.2834124	49.39
207	0.82456084	9.2778948	49.4
207	0.89815609	9.3251263	49.41
207	0.97888959	9.3233912	49.42
207	0.88665899	9.2914033	49.43
207	0.85785764	9.3626956	49.44
207	0.95387575	9.3629603	49.45
207	0.92629006	9.3221993	49.46
207	0.84368186	9.4068446	49.47
207	0.86660704	9.4522318	49.48
207	0.94934581	9.363489	49.49
207	0.88669758	9.3292582	49.5
207	0.89222431	9.352878	49.51
207	0.88873643	9.3582428	49.52
209	0.98867024	9.3231125	49.54
209	0.8549815	9.2951302	49.55
209	0.91924013	9.3564543	49.56
209	0.99220142	9.2902926	49.57
209	0.98722088	9.3660332	49.58
209	0.95697163	9.3277333	49.59
209	0.95051886	9.3654363	49.6
209	0.96169782	9.3723981	49.61
209	0.97701601	9.3551853	49.62
209	0.92197496	9.3605244	49.63
209	0.94718333	9.368347	49.64
209	1.0225498	9.3562927	49.65
209	1.0255827	9.3643846	49.66
214	0.95507772	9.3188123	49.95
214	0.95550052	9.3882371	49.96
