# Supplementary material for: Single nucleosome imaging reveals principles of transient multiscale chromatin reorganization triggered by histone ADP-ribosylation at DNA lesions
Source: Nat Commun. 2025 Jul 19;16:6652. doi: 10.1038/s41467-025-61834-7 (PMC12276361; doi:10.1038/s41467-025-61834-7)
Supplement: Supplementary file 6 — Source Data [file 41467_2025_61834_MOESM6_ESM.zip › DATA_ALL_FIGURES/Fig 1C/before_damage/20220210/20220211_cell2_before_crop.mldatx_tracked.trxyt]

1	1.0151306	6.6936306	0.01
1	0.82144331	7.1973107	0.02
3	1.6487162	1.9727746	0.01
3	1.6335628	1.953343	0.02
3	1.6479181	1.9314592	0.03
3	1.6377078	1.9351396	0.04
3	1.6489025	1.9396362	0.05
3	1.6355362	1.9396454	0.06
3	1.6588585	1.978764	0.07
3	1.6794704	1.9355711	0.08
3	1.6708442	1.964722	0.09
3	1.6759649	1.9384097	0.1
3	1.6953228	1.9409667	0.11
3	1.6303679	1.9327039	0.12
3	1.6329301	1.9400146	0.13
3	1.6704431	1.9482863	0.14
3	1.6689019	1.9465239	0.15
3	1.642042	1.9440643	0.16
3	1.679153	1.9420187	0.17
3	1.6572229	1.9485767	0.18
3	1.6569814	1.9626613	0.19
3	1.6535103	1.9631571	0.2
3	1.6756786	1.9491747	0.21
3	1.6983017	1.985679	0.22
3	1.6863197	1.9703207	0.23
3	1.7105844	2.0145647	0.24
3	1.6768314	1.971281	0.25
3	1.681207	1.9666077	0.26
3	1.6858226	1.9452911	0.27
3	1.6873811	1.959647	0.28
3	1.6683737	1.9597562	0.29
3	1.7120015	1.9641068	0.3
3	1.674355	1.9659239	0.31
3	1.6563555	1.9465918	0.32
3	1.6538765	1.9655334	0.33
3	1.6885681	1.9911426	0.34
3	1.6733501	1.9987066	0.35
3	1.6898005	2.0118696	0.36
3	1.702691	2.0133995	0.37
3	1.6777315	2.0036254	0.38
3	1.6615061	1.9996301	0.39
3	1.690844	1.9797489	0.4
3	1.6916353	1.9835801	0.41
3	1.6475944	1.9750861	0.42
3	1.6857098	1.9805361	0.43
3	1.7090702	2.0069471	0.44
3	1.6955932	1.9870421	0.45
3	1.6756343	2.0036242	0.46
3	1.6601449	1.9875187	0.47
3	1.6875618	1.9945402	0.48
3	1.6663387	1.9807569	0.49
3	1.6590069	1.9182015	0.5
3	1.6784901	1.8901996	0.51
3	1.6660017	1.9088651	0.52
3	1.6788031	1.9367185	0.53
3	1.6486081	1.9261024	0.54
3	1.6336852	1.9518396	0.55
3	1.6668378	1.9555027	0.56
3	1.6395517	1.9527341	0.57
3	1.6490973	1.9537604	0.58
3	1.6477455	1.9647229	0.59
3	1.6270169	1.937098	0.6
3	1.6565295	1.9447992	0.61
3	1.6393733	1.9423614	0.62
3	1.6291043	1.9293215	0.63
3	1.6444338	1.9538506	0.64
3	1.6489854	1.9685219	0.65
3	1.6703051	1.9410083	0.66
3	1.6350806	1.9761584	0.67
3	1.6498839	1.9020225	0.68
3	1.6612342	1.9559485	0.69
3	1.6673733	1.9838132	0.7
3	1.6354566	1.9349263	0.71
3	1.6197373	1.9640824	0.72
3	1.6349541	1.9707035	0.73
3	1.6138796	1.9889634	0.74
3	1.6149578	1.9989822	0.75
3	1.614934	2.011882	0.76
3	1.6184123	1.9874223	0.77
3	1.624845	2.0126765	0.78
3	1.63724	1.9959666	0.79
3	1.6152828	2.0110353	0.8
3	1.6460508	1.9434114	0.81
3	1.6762654	1.9664983	0.82
3	1.6551917	1.9698471	0.83
3	1.6636081	2.0258094	0.84
3	1.6529247	2.0115679	0.85
3	1.6296225	2.0028555	0.86
3	1.6596812	2.0217279	0.87
3	1.6393186	1.9808371	0.88
3	1.6168805	1.9942759	0.89
3	1.6419072	1.9865678	0.9
3	1.6348881	2.0096527	0.91
3	1.66981	2.0085115	0.92
3	1.638408	1.9797321	0.93
3	1.6719909	1.9970095	0.94
3	1.6519277	1.9867222	0.95
3	1.6615102	1.9772907	0.96
3	1.6611358	1.9731206	0.97
3	1.6817617	2.0188514	0.98
3	1.6689353	2.0019085	0.99
3	1.6766942	2.00881	1
3	1.6964292	1.9935377	1.01
3	1.7324816	1.9521198	1.02
3	1.7259799	1.9978416	1.03
3	1.6950507	1.9665668	1.04
3	1.6901398	1.9386275	1.05
3	1.6750076	1.9755786	1.06
3	1.6442514	2.0015877	1.07
3	1.6835273	1.9883543	1.08
3	1.6871206	1.9844131	1.09
3	1.7406886	1.9836494	1.1
3	1.6808091	1.9789561	1.11
3	1.6749958	2.0072128	1.12
3	1.6768898	2.0264725	1.13
3	1.6428818	1.9929317	1.14
3	1.6721329	1.9900897	1.15
3	1.6785452	1.9907172	1.16
3	1.6887893	1.9139799	1.17
4	1.9273042	12.194397	0.01
4	2.0120383	12.214298	0.02
4	2.0029413	12.17117	0.03
4	1.962224	12.214201	0.04
4	1.9833762	12.214955	0.05
4	1.9727723	12.189171	0.06
4	1.9301231	12.216379	0.07
4	1.987155	12.243404	0.08
4	1.9619249	12.247613	0.09
4	1.9636269	12.272544	0.1
4	1.9686544	12.236958	0.11
4	1.985473	12.230073	0.12
4	1.9101098	12.229105	0.13
4	1.951675	12.198833	0.14
4	1.9919791	12.175909	0.15
5	2.0515692	14.542185	0.01
5	2.0347853	14.583404	0.02
5	2.0250497	14.491491	0.03
5	1.9799556	14.487111	0.04
5	1.9494957	14.444289	0.05
5	2.0104388	14.489377	0.06
5	1.9961932	14.447368	0.07
5	1.9476768	14.399856	0.08
5	1.9200891	14.431461	0.09
5	1.9615303	14.420127	0.1
5	2.017337	14.470906	0.11
5	2.0162957	14.485114	0.12
5	1.9799084	14.482893	0.13
5	2.0152282	14.475422	0.14
5	1.9994116	14.541622	0.15
5	1.9899706	14.490338	0.16
5	1.9958818	14.466001	0.17
5	1.9717832	14.457329	0.18
5	1.9343505	14.439624	0.19
5	2.0132847	14.37202	0.2
5	1.966462	14.429292	0.21
5	1.9545494	14.469228	0.22
5	1.9706753	14.423941	0.23
5	1.9918202	14.421703	0.24
5	1.9921465	14.449095	0.25
5	1.9619384	14.440049	0.26
5	2.0233149	14.4464	0.27
5	2.0253419	14.455747	0.28
5	1.9764482	14.523116	0.29
5	1.9906909	14.544381	0.3
5	1.9545224	14.505307	0.31
5	1.9852924	14.494817	0.32
5	1.9677115	14.534629	0.33
5	1.982077	14.565463	0.34
5	1.9830022	14.500282	0.35
5	1.9515894	14.505277	0.36
5	1.9868495	14.532816	0.37
5	1.9984464	14.509934	0.38
5	1.9981309	14.499142	0.39
5	1.9558108	14.502346	0.4
5	1.9178532	14.541245	0.41
5	1.9557655	14.530701	0.42
5	1.964858	14.500764	0.43
5	1.9952477	14.504659	0.44
5	1.9855208	14.504153	0.45
5	1.9665681	14.503274	0.46
5	1.9820256	14.440658	0.47
5	1.9694855	14.462458	0.48
5	1.9880656	14.488223	0.49
5	1.9797666	14.467122	0.5
5	2.0021256	14.449755	0.51
5	2.0065483	14.458997	0.52
5	2.0019146	14.470618	0.53
5	2.0097587	14.524895	0.54
5	2.0035019	14.522184	0.55
5	2.0009149	14.478908	0.56
5	1.9976006	14.499978	0.57
5	1.9538281	14.495934	0.58
5	1.9643741	14.473047	0.59
5	1.9292019	14.458615	0.6
5	1.9714162	14.44772	0.61
5	1.8928611	14.470521	0.62
5	1.9908628	14.460107	0.63
5	1.9952257	14.463189	0.64
5	2.0193434	14.449744	0.65
5	1.9932897	14.421314	0.66
5	1.9931213	14.452883	0.67
5	1.8854808	14.387671	0.68
5	1.9243155	14.403127	0.69
5	1.9217975	14.384884	0.7
5	1.8743822	14.368298	0.71
5	1.8683217	14.401182	0.72
5	1.9449232	14.405015	0.73
5	1.9286165	14.360842	0.74
5	1.9724431	14.420097	0.75
5	2.0092659	14.383911	0.76
5	1.90265	14.38367	0.77
5	1.8994425	14.36397	0.78
5	1.9881986	14.431075	0.79
5	1.9525096	14.385465	0.8
5	1.9720664	14.408576	0.81
5	1.9671259	14.449726	0.82
5	2.0122965	14.453599	0.83
5	1.9738828	14.41442	0.84
5	2.0064065	14.409235	0.85
5	1.9404532	14.391911	0.86
5	1.9705611	14.352583	0.87
5	1.99078	14.326248	0.88
5	2.0134497	14.355517	0.89
5	1.9973512	14.427303	0.9
5	1.9441823	14.421923	0.91
5	1.94529	14.42405	0.92
5	1.9478669	14.427791	0.93
5	1.9684804	14.385742	0.94
6	1.0123712	6.6185236	0.04
6	1.0071858	6.6480875	0.05
6	1.0090986	6.6439109	0.06
6	0.92986643	6.6878839	0.07
6	0.83265553	7.3155721	0.08
7	1.6057362	13.645658	0.05
7	1.4495347	13.602025	0.06
8	0.84778746	8.0726575	0.09
8	0.95341753	8.3934478	0.1
9	1.0488225	6.6101811	0.09
9	1.009122	6.6640849	0.1
9	1.0075894	6.6587395	0.11
9	1.0380036	6.6678811	0.12
9	1.0123546	6.6801245	0.13
9	1.0555392	6.7154964	0.14
9	1.0891752	6.6310338	0.15
9	1.0457114	6.7247088	0.16
9	1.0138773	6.6805526	0.17
9	1.0876748	6.7009643	0.18
9	1.0131412	6.7004735	0.19
11	2.0154012	12.253745	0.18
11	1.9742959	12.24508	0.19
11	2.0069821	12.257183	0.2
14	1.0995781	6.652443	0.21
14	1.1125768	6.7444302	0.22
14	1.1051962	6.6927213	0.23
14	1.0211315	6.6896347	0.24
14	1.0133934	6.7111962	0.25
14	1.0248072	6.6695511	0.26
14	1.059559	6.6518892	0.27
14	1.0626867	6.689707	0.28
14	1.0866244	6.6874855	0.29
14	1.0937087	6.644333	0.3
14	1.1204939	6.6440872	0.31
14	1.0846826	6.63254	0.32
14	1.0573142	6.6467487	0.33
14	1.0519741	6.6087984	0.34
14	1.0318144	6.6185576	0.35
14	1.1217462	6.6338372	0.36
14	1.1669643	6.6642868	0.37
14	1.1370573	6.6631738	0.38
14	1.1012982	6.6259033	0.39
14	1.0860513	6.5983956	0.4
14	1.0790758	6.6185154	0.41
14	1.125235	6.6448201	0.42
14	1.1017763	6.6406894	0.43
14	1.0542082	6.6583867	0.44
14	1.1524012	6.5912165	0.45
14	1.1739801	6.5919273	0.46
14	1.1329839	6.5956375	0.47
14	1.1508336	6.6018822	0.48
14	1.1718135	6.6311372	0.49
14	1.079405	6.6333046	0.5
14	1.1600943	6.5917643	0.51
14	1.1034254	6.5623066	0.52
14	1.1277589	6.5919507	0.53
14	1.0470239	6.637813	0.54
14	1.0883033	6.6711193	0.55
14	1.1080563	6.6275082	0.56
14	1.0619666	6.6874652	0.57
14	1.0985512	6.6260471	0.58
14	1.0785962	6.6499215	0.59
14	1.0065477	6.5959109	0.6
14	1.0002041	6.6105323	0.61
14	1.0628194	6.5958905	0.62
14	1.0665817	6.7002191	0.63
14	1.0363496	6.6636635	0.64
14	1.0956329	6.685698	0.65
14	1.0871615	6.6261075	0.66
14	1.0347579	6.7005214	0.67
14	1.0972538	6.6349404	0.68
14	1.0681257	6.6683079	0.69
14	1.0736709	6.5615399	0.7
14	1.0896476	6.6203391	0.71
14	1.1067881	6.5701561	0.72
14	1.11997	6.5419108	0.73
14	1.0989999	6.5451868	0.74
14	1.0819635	6.6029062	0.75
14	1.0653635	6.6072706	0.76
14	1.0801229	6.6553871	0.77
14	1.1158398	6.6180038	0.78
14	1.1167417	6.6383206	0.79
14	1.101805	6.6294725	0.8
14	1.0759356	6.60727	0.81
14	1.0929301	6.6003769	0.82
14	1.0926022	6.5999569	0.83
14	1.0786881	6.5285326	0.84
14	1.1068269	6.5694853	0.85
14	1.1055343	6.5936416	0.86
14	1.0637017	6.6212559	0.87
14	1.0698763	6.5957693	0.88
14	1.0576052	6.6423677	0.89
14	1.0653906	6.6252519	0.9
14	1.1073516	6.6235986	0.91
14	1.0292576	6.6054908	0.92
14	1.0375133	6.6470467	0.93
14	1.0776444	6.6521975	0.94
14	1.1073002	6.6744522	0.95
14	1.0724908	6.6081273	0.96
14	1.0916683	6.5846987	0.97
14	1.1102795	6.5181036	0.98
14	1.1184016	6.5523619	0.99
14	1.1108166	6.6254294	1
14	1.0825661	6.5668573	1.01
14	1.0469054	6.5949762	1.02
14	1.0471442	6.5936455	1.03
14	1.0334733	6.6270517	1.04
14	1.0152188	6.6624952	1.05
14	1.0515182	6.6520201	1.06
14	0.96487696	6.5989078	1.07
14	1.0012093	6.714317	1.08
14	0.9627362	6.6526919	1.09
14	0.97246505	6.6648505	1.1
14	1.0020702	6.6768289	1.11
14	0.99792256	6.7460647	1.12
14	1.0797992	6.6160039	1.13
14	1.010343	6.5854253	1.14
14	1.0366708	6.5992486	1.15
14	0.9927755	6.6884496	1.16
14	0.98344764	6.6275759	1.17
14	1.0483825	6.6192203	1.18
14	1.0145612	6.6144576	1.19
14	1.0367121	6.5383327	1.2
14	1.0218763	6.5913398	1.21
14	1.0464967	6.5221516	1.22
14	1.0340196	6.5529008	1.23
14	1.0821447	6.6682561	1.24
14	1.0308405	6.5947487	1.25
14	1.111218	6.5809841	1.26
14	1.0732131	6.5584512	1.27
14	1.0290704	6.576538	1.28
14	1.0468703	6.5790974	1.29
14	1.0753148	6.5729864	1.3
14	1.1022103	6.599846	1.31
14	1.1051713	6.5766	1.32
14	1.0587871	6.5694486	1.33
14	1.0370307	6.6463965	1.34
14	1.0514731	6.6035315	1.35
14	1.0375911	6.5766805	1.36
14	1.0545972	6.6587248	1.37
14	1.0060374	6.6104688	1.38
14	1.1032403	6.641142	1.39
14	1.123497	6.6643898	1.4
14	1.0642997	6.6506191	1.41
14	1.1072255	6.7012417	1.42
14	1.0762713	6.6221029	1.43
14	1.0454986	6.6323535	1.44
14	1.03448	6.6273381	1.45
14	1.0513614	6.6548563	1.46
14	1.0658307	6.6431287	1.47
14	1.0873933	6.6276952	1.48
14	1.0984503	6.6692747	1.49
14	1.1174524	6.6144643	1.5
14	1.1339204	6.6028923	1.51
14	1.1004568	6.6322848	1.52
14	1.1820433	6.6091833	1.53
14	1.1269788	6.591026	1.54
14	1.0822369	6.672049	1.55
14	1.1089145	6.6562403	1.56
14	1.142918	6.6260276	1.57
14	0.86855476	6.5128743	1.58
14	1.0877097	6.6945757	1.59
18	1.8293653	4.6432339	0.25
18	1.8933925	4.6462433	0.26
18	1.8766926	4.6510887	0.27
18	1.8904054	4.6001346	0.28
18	1.8934095	4.6874424	0.29
18	1.9092087	4.6756556	0.3
18	1.7933514	4.6566856	0.31
18	1.8497109	4.6583649	0.32
18	1.8092323	4.6655304	0.33
18	1.8098755	4.5967873	0.34
18	1.8388677	4.6124716	0.35
18	1.7746978	4.6546009	0.36
18	1.8099164	4.6388609	0.37
18	1.8433092	4.7263158	0.38
18	1.8044328	4.666717	0.39
18	1.8216984	4.6677026	0.4
18	1.8903221	4.7395436	0.41
18	1.8700601	4.7520863	0.42
18	1.9272793	4.7153002	0.43
18	1.8929911	4.6946608	0.44
18	1.9413914	4.8405953	0.45
18	1.8801405	4.7336686	0.46
18	1.8805827	4.7226726	0.47
18	1.8886168	4.7477686	0.48
18	1.8737517	4.7056394	0.49
18	1.8853345	4.801285	0.5
18	1.950174	4.7978296	0.51
18	1.8228955	4.8113605	0.52
18	1.8910759	4.7616007	0.53
18	1.9202713	4.7180055	0.54
19	2.0053246	12.258331	0.26
19	1.9524154	12.273937	0.27
24	1.125312	13.705087	0.35
24	1.0012872	13.757258	0.36
24	1.0293297	13.741654	0.37
24	0.95469836	13.748454	0.38
24	1.0477762	13.765408	0.39
24	0.97286712	13.782389	0.4
24	1.0305283	13.765316	0.41
24	0.99716442	13.779862	0.42
24	0.99513475	13.753351	0.43
24	1.0347778	13.763263	0.44
24	0.94145682	13.823177	0.45
24	0.99882762	13.811996	0.46
24	0.97205836	13.744173	0.47
24	1.0244912	13.793587	0.48
24	0.97897184	13.859618	0.49
24	1.0989656	13.858561	0.5
24	0.94677605	13.799606	0.51
24	1.0563644	13.813989	0.52
24	0.96914784	13.744219	0.53
24	0.9490137	13.804422	0.54
33	1.0411707	10.324546	0.51
33	0.90076986	10.148775	0.52
37	1.1939252	3.2648375	0.55
37	1.1966938	3.3238404	0.56
37	1.2191981	3.3105573	0.57
37	1.225121	3.3440968	0.58
37	1.2356783	3.2984252	0.59
37	1.2413139	3.2939359	0.6
37	1.2333674	3.3100301	0.61
37	1.2421202	3.3513147	0.62
37	1.2253881	3.3461513	0.63
37	1.2454155	3.2925351	0.64
37	1.2363345	3.3200216	0.65
37	1.212647	3.3469814	0.66
37	1.2687803	3.3129476	0.67
37	1.2314599	3.3103133	0.68
37	1.2320345	3.3061041	0.69
37	1.1960125	3.3538989	0.7
37	1.1819199	3.3349404	0.71
37	1.207407	3.3515162	0.72
37	1.2341915	3.3170419	0.73
37	1.2772846	3.2926983	0.74
37	1.2477224	3.3151192	0.75
37	1.206521	3.3622265	0.76
37	1.1878238	3.3199588	0.77
37	1.1683501	3.3313127	0.78
37	1.1720569	3.3167437	0.79
37	1.1659542	3.312339	0.8
37	1.1641394	3.3779388	0.81
37	1.2192095	3.2980435	0.82
37	1.2147222	3.3020302	0.83
37	1.2353011	3.2965945	0.84
37	1.2049639	3.3172643	0.85
37	1.1953667	3.3225369	0.86
37	1.1741712	3.3283817	0.87
37	1.2102221	3.3554271	0.88
37	1.234833	3.3234576	0.89
37	1.2115349	3.2881393	0.9
37	1.2100706	3.3081174	0.91
37	1.222525	3.3309331	0.92
37	1.2202977	3.276984	0.93
37	1.193689	3.2988219	0.94
37	1.2009041	3.3258339	0.95
37	1.2166976	3.3264282	0.96
37	1.2059928	3.3734356	0.97
37	1.1949303	3.3999018	0.98
37	1.1893839	3.3650067	0.99
37	1.2395456	3.3652344	1
37	1.21594	3.3890171	1.01
37	1.1967215	3.3393047	1.02
37	1.2011534	3.317937	1.03
37	1.2053986	3.2986894	1.04
37	1.1947096	3.2966392	1.05
37	1.2013446	3.3326426	1.06
37	1.2375185	3.314379	1.07
37	1.2556878	3.2627137	1.08
37	1.2509038	3.3287944	1.09
37	1.1927079	3.2589831	1.1
37	1.2534494	3.3189888	1.11
37	1.2731866	3.2811582	1.12
37	1.3247794	3.2673933	1.13
37	1.2510887	3.2659255	1.14
37	1.2266648	3.3354787	1.15
37	1.2176973	3.3427675	1.16
37	1.2879644	3.3603949	1.17
37	1.3357833	3.3283015	1.18
37	1.3298509	3.2649958	1.19
37	1.2355254	3.2908126	1.2
37	1.2311358	3.2666102	1.21
37	1.2573192	3.3049479	1.22
37	1.2665252	3.2289442	1.23
37	1.2645509	3.2299059	1.24
37	1.2251993	3.2818033	1.25
37	1.2274754	3.2757371	1.26
37	1.2144958	3.2995741	1.27
37	1.2190223	3.3085688	1.28
37	1.2002145	3.3164279	1.29
37	1.1986929	3.3373482	1.3
37	1.1875444	3.291017	1.31
37	1.2057618	3.3301199	1.32
37	1.1734384	3.3207236	1.33
37	1.1799209	3.2721089	1.34
37	1.2222072	3.3115593	1.35
37	1.2364809	3.3096905	1.36
37	1.2463143	3.3251137	1.37
37	1.2165845	3.263458	1.38
37	1.2006867	3.3141465	1.39
37	1.1984479	3.2998269	1.4
37	1.207278	3.2965153	1.41
37	1.2762936	3.3882677	1.42
37	1.2967042	3.3088821	1.43
37	1.2559688	3.4097466	1.44
37	1.2231256	3.3116042	1.45
37	1.1945528	3.307423	1.46
37	1.0963429	3.3149462	1.47
37	1.2548128	3.2478133	1.48
37	1.1647995	3.2156018	1.49
37	1.2287003	3.2431719	1.5
37	1.1841118	3.3079922	1.51
37	1.1609714	3.3551628	1.52
37	1.1984442	3.2876491	1.53
37	1.1955773	3.3154779	1.54
37	1.2163239	3.2862742	1.55
37	1.167422	3.2434234	1.56
37	1.1771887	3.2981309	1.57
37	1.1382068	3.2681033	1.58
37	1.1795436	3.3091685	1.59
37	1.2026138	3.2692264	1.6
37	1.1653076	3.2982499	1.61
37	1.1757742	3.2882919	1.62
37	1.1788671	3.3251805	1.63
37	1.2122246	3.2812838	1.64
37	1.2005777	3.2955204	1.65
37	1.2521643	3.2964665	1.66
37	1.218005	3.3316752	1.67
37	1.227495	3.3275859	1.68
37	1.1831617	3.3285583	1.69
37	1.3102687	3.3586218	1.7
37	1.2288528	3.3217091	1.71
37	1.1827885	3.2881839	1.72
37	1.2371241	3.3099072	1.73
37	1.2031022	3.2741872	1.74
37	1.1899423	3.3669165	1.75
37	1.2397914	3.329571	1.76
37	1.212297	3.3506951	1.77
37	1.1696535	3.3442824	1.78
37	1.1736905	3.3643302	1.79
37	1.1809165	3.3384357	1.8
37	1.2094867	3.2938945	1.81
37	1.2727764	3.2984138	1.82
37	1.2512559	3.3863178	1.83
37	1.1740615	3.3442084	1.84
37	1.1793864	3.2814457	1.85
37	1.290029	3.3018484	1.86
37	1.2122248	3.3573482	1.87
37	1.2280376	3.3150325	1.88
37	1.2478493	3.3850621	1.89
37	1.234948	3.2762325	1.9
37	1.2356022	3.2956674	1.91
37	1.1614546	3.2722592	1.92
37	1.1757698	3.2467251	1.93
37	1.2134172	3.3044692	1.94
37	1.2052249	3.2612779	1.95
37	1.1508958	3.2630899	1.96
37	1.1958308	3.241309	1.97
37	1.2731995	3.1581692	1.98
37	1.2428433	3.2193169	1.99
37	1.2252271	3.2330827	2
37	1.22164	3.2964879	2.01
37	1.1949638	3.2134995	2.02
37	1.2238761	3.3243738	2.03
37	1.1732135	3.311823	2.04
37	1.17559	3.3038043	2.05
37	1.236919	3.308524	2.06
37	1.1573936	3.335721	2.07
37	1.1610715	3.3174922	2.08
37	1.2296521	3.3391619	2.09
37	1.1986453	3.2406465	2.1
37	1.2245225	3.2712246	2.11
37	1.1827776	3.2941075	2.12
37	1.1856915	3.2862947	2.13
37	1.1936971	3.3461539	2.14
37	1.2449066	3.3420582	2.15
37	1.2407085	3.4197051	2.16
37	1.241101	3.4092775	2.17
37	1.2545255	3.3966724	2.18
37	1.2266931	3.3660462	2.19
37	1.2236418	3.2662886	2.2
37	1.262507	3.300145	2.21
37	1.2805197	3.3133819	2.22
37	1.2119137	3.3056619	2.23
37	1.221707	3.355647	2.24
37	1.2529713	3.3810875	2.25
37	1.27051	3.3764586	2.26
37	1.2318435	3.3361771	2.27
37	1.2586145	3.3663663	2.28
37	1.3268347	3.3678274	2.29
37	1.3067256	3.4011084	2.3
37	1.3151714	3.400342	2.31
37	1.2877145	3.3404552	2.32
37	1.2662664	3.3540343	2.33
37	1.2298744	3.3640505	2.34
37	1.275335	3.3482299	2.35
37	1.3072401	3.4155231	2.36
37	1.3358909	3.3704072	2.37
37	1.2694212	3.3750638	2.38
37	1.3043994	3.3263867	2.39
37	1.2479599	3.2977794	2.4
37	1.2404087	3.2846351	2.41
37	1.2125272	3.3048264	2.42
37	1.2319423	3.3792895	2.43
37	1.2960058	3.3460545	2.44
37	1.2139881	3.3092281	2.45
37	1.2213306	3.3357526	2.46
37	1.1882201	3.3178898	2.47
37	1.173143	3.2815547	2.48
37	1.2614354	3.2853021	2.49
37	1.2854856	3.3699392	2.5
37	1.3002356	3.3254687	2.51
37	1.2773901	3.294992	2.52
37	1.2414659	3.350728	2.53
37	1.2747162	3.3552552	2.54
37	1.2937625	3.369788	2.55
37	1.2963167	3.3634645	2.56
37	1.2561918	3.319073	2.57
37	1.2616714	3.3147677	2.58
37	1.2810506	3.3733218	2.59
37	1.2907726	3.32892	2.6
37	1.29333	3.3597199	2.61
37	1.3020685	3.2999171	2.62
37	1.3290818	3.2784092	2.63
37	1.2681533	3.3577894	2.64
37	1.2767236	3.3060164	2.65
37	1.2677402	3.222201	2.66
37	1.2610333	3.285593	2.67
37	1.2548279	3.3398348	2.68
37	1.201267	3.2293537	2.69
37	1.4258824	3.3055193	2.7
37	1.4037963	3.2933321	2.71
37	1.4656198	3.2902432	2.72
37	1.2837201	3.2801448	2.73
37	1.3815608	3.3165008	2.74
37	1.2781399	3.251394	2.75
37	1.2556968	3.3077063	2.76
37	1.3041541	3.269771	2.77
37	1.2844194	3.3464748	2.78
37	1.2977103	3.3687926	2.79
37	1.2786331	3.3321538	2.8
37	1.3170857	3.3662294	2.81
37	1.2999302	3.3498686	2.82
37	1.3512354	3.2769095	2.83
37	1.343592	3.3221573	2.84
37	1.2941975	3.3193294	2.85
37	1.2480174	3.2961478	2.86
37	1.313636	3.2964637	2.87
37	1.3440427	3.3414526	2.88
37	1.2863068	3.4275082	2.89
37	1.3210744	3.3498892	2.9
37	1.3614564	3.3379945	2.91
37	1.2292562	3.3751454	2.92
37	1.2831959	3.3769019	2.93
37	1.2894642	3.3265592	2.94
37	1.2854863	3.3807134	2.95
37	1.1818643	3.3544992	2.96
37	1.1989391	3.363956	2.97
37	1.1120388	3.3326646	2.98
37	1.1715305	3.3186419	2.99
37	1.1822899	3.394685	3
37	1.2095422	3.3974807	3.01
37	1.1900017	3.3695529	3.02
37	1.1902759	3.3830183	3.03
37	1.2027012	3.3880918	3.04
37	1.2060553	3.3743327	3.05
37	1.2580445	3.3863766	3.06
37	1.2396576	3.3361238	3.07
37	1.1685126	3.3716867	3.08
37	1.1871268	3.4113266	3.09
37	1.2327132	3.3163674	3.1
37	1.2728231	3.3630415	3.11
37	1.2822072	3.3728715	3.12
37	1.339793	3.3869403	3.13
37	1.3398965	3.3519807	3.14
37	1.3197985	3.3808281	3.15
37	1.2788562	3.3839305	3.16
37	1.2546271	3.3156197	3.17
37	1.3075841	3.3529781	3.18
37	1.3004801	3.3760354	3.19
37	1.3282808	3.3501992	3.2
37	1.284905	3.4230487	3.21
37	1.21641	3.3408179	3.22
37	1.2702196	3.3956001	3.23
37	1.2262251	3.3077941	3.24
37	1.2727419	3.3658253	3.25
37	1.2952028	3.4095718	3.26
37	1.2189092	3.3568179	3.27
37	1.2487451	3.3788536	3.28
37	1.1842652	3.3076159	3.29
37	1.2296168	3.3909961	3.3
37	1.2164447	3.3955008	3.31
37	1.250428	3.3705016	3.32
37	1.2411577	3.3397317	3.33
37	1.2476813	3.2634067	3.34
37	1.197674	3.3677974	3.35
37	1.1802354	3.4149181	3.36
37	1.2208135	3.3745704	3.37
37	1.1677311	3.3962982	3.38
37	1.2107906	3.3965791	3.39
37	1.2042862	3.3862535	3.4
37	1.2084215	3.3307804	3.41
37	1.1938522	3.3361229	3.42
37	1.218065	3.3414432	3.43
37	1.2056184	3.3197005	3.44
37	1.2576837	3.3311735	3.45
37	1.1908017	3.3199014	3.46
37	1.181064	3.350231	3.47
37	1.1679096	3.3422382	3.48
37	1.1919686	3.3481967	3.49
37	1.1984611	3.3128993	3.5
37	1.227683	3.3731012	3.51
37	1.1936283	3.3179718	3.52
37	1.1981464	3.3305484	3.53
37	1.1285999	3.3687654	3.54
37	1.2161278	3.3367532	3.55
37	1.2637258	3.3615466	3.56
37	1.2861908	3.2482474	3.57
37	1.2862998	3.2886049	3.58
37	1.2388914	3.3624367	3.59
37	1.2238434	3.368279	3.6
37	1.2524767	3.3744048	3.61
37	1.2050373	3.3859078	3.62
37	1.2218324	3.3923116	3.63
37	1.2318734	3.3741162	3.64
37	1.222108	3.2919666	3.65
37	1.2365614	3.3417907	3.66
37	1.2212935	3.3014506	3.67
37	1.2189222	3.2803527	3.68
37	1.1609034	3.2862252	3.69
37	1.1330486	3.1890145	3.7
37	1.2253235	3.2649226	3.71
37	1.1346092	2.6608777	3.72
37	1.1732834	3.177383	3.73
37	1.1679497	3.2502355	3.74
37	1.1537548	3.3566935	3.75
37	1.1722123	3.332335	3.76
37	1.1900645	3.3294179	3.77
37	1.1920764	3.2993127	3.78
37	1.1921046	3.2628214	3.79
37	1.161648	3.2334881	3.8
37	1.207411	3.2776812	3.81
37	1.2112614	3.2764688	3.82
37	1.2361975	3.3129726	3.83
37	1.1775908	3.2706919	3.84
37	1.1588517	3.340516	3.85
37	1.1679158	3.2986395	3.86
37	1.1201115	3.2973987	3.87
37	1.1686829	3.2911815	3.88
37	1.1231592	3.270975	3.89
37	1.147004	3.3061757	3.9
37	1.1934063	3.2996248	3.91
38	1.7592264	4.7758159	0.56
38	1.805434	4.7667689	0.57
38	1.8455902	4.9589932	0.58
38	1.771106	4.6863706	0.59
38	1.7838892	4.7972646	0.6
38	1.773283	4.8092809	0.61
38	1.8077083	4.7400604	0.62
38	1.8625171	4.7013181	0.63
38	1.8695701	4.6946385	0.64
38	1.8146702	4.6428961	0.65
38	1.8893044	4.6588159	0.66
38	1.8033242	4.6543379	0.67
38	1.7775908	4.6798824	0.68
38	1.7253556	4.6493217	0.69
38	1.7760232	4.6273528	0.7
38	1.7945003	4.6484352	0.71
38	1.7854529	4.690061	0.72
38	1.7970661	4.6206143	0.73
38	1.7835927	4.677222	0.74
38	1.7467461	4.6239676	0.75
38	1.8093615	4.6405711	0.76
38	1.7755282	4.646647	0.77
38	1.7885736	4.647265	0.78
38	1.781682	4.683418	0.79
38	1.8358536	4.661378	0.8
38	1.7198376	4.7559999	0.81
38	1.735408	4.732273	0.82
38	1.7567318	4.7040333	0.83
38	1.817186	4.6814821	0.84
38	1.8366902	4.6618961	0.85
38	1.8482109	4.6418677	0.86
38	1.8587973	4.6715869	0.87
38	1.8251212	4.6837992	0.88
38	1.8222035	4.6771222	0.89
38	1.786042	4.7418034	0.9
38	1.800256	4.7369652	0.91
38	1.840158	4.6852637	0.92
38	1.6803242	4.6536703	0.93
38	1.8206527	4.6494945	0.94
38	1.7127861	4.794344	0.95
38	1.7443244	4.7000664	0.96
38	1.7587847	4.6591084	0.97
38	1.7364271	4.6730291	0.98
38	1.7656593	4.61715	0.99
38	1.7701366	4.6529793	1
38	1.82802	4.489598	1.01
38	1.8269838	4.685269	1.02
38	1.8953029	4.6909184	1.03
38	1.8505134	4.7628641	1.04
38	1.8478677	4.732636	1.05
38	1.8016574	4.6837488	1.06
38	1.8296768	4.6941497	1.07
38	1.7952798	4.7345633	1.08
38	1.7971375	4.6251002	1.09
38	1.8140996	4.7595403	1.1
38	1.8031168	4.8506373	1.11
38	1.8072134	4.7150929	1.12
38	1.8552087	4.7646788	1.13
38	1.8847223	4.79718	1.14
40	0.96260821	13.831269	0.57
40	0.9848317	13.845093	0.58
44	1.0469714	13.769558	0.62
44	1.0182621	13.771354	0.63
46	0.99458627	13.727737	0.65
46	0.98822149	13.763078	0.66
46	0.97299544	13.788346	0.67
54	1.1011169	10.462821	0.76
54	1.1546132	10.298611	0.77
54	1.0912199	10.205038	0.78
56	1.0096121	13.808696	0.79
56	0.89628865	13.806372	0.8
58	1.0110226	9.058698	0.83
58	0.91419038	8.9571019	0.84
58	0.99310368	8.9355728	0.85
61	0.94993061	8.9935092	0.87
61	0.96238001	9.0183572	0.88
61	0.91029993	8.9443165	0.89
61	0.92465516	9.0335572	0.9
61	1.0501139	9.0261212	0.91
61	1.0188466	8.987582	0.92
62	0.95945444	10.120147	0.88
62	0.96566104	10.104904	0.89
62	0.91848337	10.169149	0.9
62	1.0528199	10.239428	0.91
63	1.0196168	13.76274	0.88
63	1.0876346	13.80107	0.89
64	0.98454476	13.74162	0.91
64	0.89095714	13.818183	0.92
64	0.95658422	13.849764	0.93
64	1.0052038	13.809908	0.94
64	0.8912561	13.803062	0.95
64	1.0211636	13.764186	0.96
64	0.97258014	13.74855	0.97
64	1.0613594	13.734958	0.98
64	1.0042181	13.785522	0.99
64	0.95540134	13.755695	1
64	0.89223958	13.729986	1.01
64	0.95349759	13.808454	1.02
64	0.93122672	13.799978	1.03
64	0.96534642	13.790406	1.04
64	1.0075041	13.788435	1.05
64	0.95888276	13.827082	1.06
64	0.98886074	13.808126	1.07
64	1.010464	13.851917	1.08
64	1.0326355	13.813944	1.09
64	1.0175263	13.82377	1.1
64	0.98250372	13.801777	1.11
64	0.95408262	13.815363	1.12
64	0.95939583	13.817675	1.13
64	1.0022642	13.801368	1.14
64	0.98514992	13.725224	1.15
64	0.95792744	13.776793	1.16
64	0.93604584	13.842235	1.17
64	1.0055275	13.819053	1.18
64	0.93184965	13.842323	1.19
67	0.98614741	8.9820943	0.95
67	1.0649283	8.9763497	0.96
67	1.1813753	9.0653343	0.97
67	1.1613345	9.0164503	0.98
67	1.1404734	9.052558	0.99
67	1.1702753	8.9902182	1
67	1.1158375	9.0146085	1.01
67	1.1469696	9.0192609	1.02
67	1.2378029	9.0604857	1.03
67	1.1468378	9.0193754	1.04
67	1.2223118	9.0710343	1.05
67	1.0943793	8.9758335	1.06
67	1.1488612	9.0481706	1.07
67	1.0802005	9.0377942	1.08
67	1.1306239	8.9826902	1.09
67	1.0654344	9.0375072	1.1
67	1.1069048	9.0302508	1.11
67	1.1263061	9.0357155	1.12
67	1.1354468	9.0194815	1.13
67	1.1470082	9.0226571	1.14
67	1.1687289	9.0560071	1.15
67	1.1826948	9.0201809	1.16
67	1.1577661	9.0283839	1.17
67	1.0996776	9.0008232	1.18
67	1.1260996	8.9876733	1.19
67	1.107894	9.0410315	1.2
67	1.1274481	9.0441576	1.21
67	1.1440097	9.0485742	1.22
67	1.1634916	9.0132933	1.23
67	1.1689493	9.0487761	1.24
67	1.1599887	9.0250763	1.25
67	1.1397956	9.0308246	1.26
67	1.1453943	9.0280898	1.27
67	1.1061001	8.9980057	1.28
67	1.1416088	9.0162525	1.29
67	1.1713599	8.9831043	1.3
67	1.1832336	9.0297144	1.31
67	1.1437787	9.0301873	1.32
67	1.1261474	9.0180702	1.33
67	1.1238105	9.1046062	1.34
67	1.12367	9.0236754	1.35
67	1.1743616	9.0242248	1.36
67	1.1634494	9.0405851	1.37
67	1.0895716	8.9949669	1.38
67	1.1296507	9.0254937	1.39
67	1.0733796	9.0046047	1.4
67	1.1797981	9.0281689	1.41
67	1.1184183	9.0390839	1.42
67	1.1179657	9.0657066	1.43
67	1.1554928	9.0896468	1.44
67	1.1598167	9.0199855	1.45
67	1.074126	8.9930056	1.46
67	1.1256888	8.9958753	1.47
67	1.1461361	9.039554	1.48
67	1.0976085	9.0342244	1.49
67	1.1610609	9.0860025	1.5
67	1.1273499	9.0558997	1.51
67	1.1479396	9.0297464	1.52
67	1.1367828	9.0270288	1.53
67	1.120866	9.050674	1.54
67	1.1129106	8.9854508	1.55
67	1.1141274	9.036158	1.56
67	1.1324432	9.0298181	1.57
67	1.1261418	9.0134781	1.58
67	1.1259068	9.0275588	1.59
67	1.1464025	9.0501462	1.6
67	1.1030939	9.0105938	1.61
67	1.1526602	9.036948	1.62
67	1.0592109	9.0308272	1.63
67	1.183276	9.0754115	1.64
68	0.92599454	5.218448	0.96
68	1.054087	5.0505384	0.97
69	2.0226207	14.352332	0.96
69	1.9830243	14.411701	0.97
69	1.9044301	14.404353	0.98
69	1.929587	14.443643	0.99
69	1.933385	14.450044	1
69	1.9360705	14.436501	1.01
69	1.8906015	14.397308	1.02
69	1.9561504	14.394105	1.03
69	1.8795859	14.41885	1.04
69	1.8461879	14.329945	1.05
69	1.9175059	14.376475	1.06
69	1.9756671	14.407712	1.07
69	1.9561203	14.394169	1.08
69	2.0066039	14.360988	1.09
69	2.0208745	14.36955	1.1
70	0.89066962	7.3326155	0.98
70	0.88815275	7.339351	0.99
71	1.1135777	10.322107	1
71	1.0382783	10.055576	1.01
73	1.9322429	14.362207	1.12
73	1.9706012	14.41248	1.13
73	1.9792798	14.472344	1.14
73	1.9313685	14.523564	1.15
73	2.0289341	14.444177	1.16
73	1.9942705	14.458263	1.17
73	1.9669183	14.412046	1.18
73	1.9672049	14.373425	1.19
73	1.9841513	14.368797	1.2
73	1.9753818	14.379227	1.21
73	1.9979934	14.452799	1.22
73	1.9551537	14.388027	1.23
73	1.9578853	14.405182	1.24
73	1.9195062	14.339369	1.25
73	1.9425897	14.372657	1.26
75	1.6417101	4.5359565	1.16
75	1.9163714	4.7683763	1.17
75	1.938728	4.5478518	1.18
75	1.8043937	4.5997858	1.19
75	1.7639345	4.5854649	1.2
75	1.7544144	4.5479898	1.21
75	1.7469645	4.5834418	1.22
75	1.6878818	4.6383763	1.23
75	1.6318441	4.6226562	1.24
75	1.6622869	4.6753398	1.25
75	1.6634814	4.612188	1.26
75	1.6420948	4.6129436	1.27
75	1.7155826	4.6255146	1.28
75	1.6647956	4.6337364	1.29
75	1.6671718	4.6385994	1.3
75	1.646859	4.6288038	1.31
76	0.93253726	7.2925189	1.2
76	0.89205851	7.2612295	1.21
78	0.98086322	13.77408	1.21
78	0.88700179	13.776511	1.22
78	0.91924771	13.821033	1.23
78	0.88046012	13.821434	1.24
78	0.95079901	13.779113	1.25
80	0.99082209	13.798945	1.27
80	0.94795515	13.826314	1.28
80	0.97788301	13.830043	1.29
81	1.2028528	5.3140998	1.28
81	1.1155285	5.2950456	1.29
82	1.9018578	14.402943	1.28
82	1.8926041	14.355441	1.29
82	1.8550364	14.353298	1.3
82	1.9541102	14.358331	1.31
82	1.9297253	14.368691	1.32
82	1.9544506	14.400803	1.33
82	1.9153715	14.376716	1.34
82	1.9163132	14.373571	1.35
82	2.0019596	14.408712	1.36
82	1.9370136	14.357469	1.37
82	1.9974214	14.316958	1.38
82	2.0178476	14.374634	1.39
82	1.9941022	14.344176	1.4
82	1.9737707	14.337182	1.41
82	1.9803123	14.32451	1.42
82	1.9556607	14.363746	1.43
82	2.0059719	14.317711	1.44
82	2.0442353	14.290687	1.45
82	2.0362479	14.303815	1.46
82	2.0432063	14.310439	1.47
82	2.06343	14.358324	1.48
83	0.92650079	13.812648	1.31
83	0.92727234	13.759835	1.32
85	1.0831625	1.4913417	1.33
85	0.9022705	1.2688477	1.34
86	1.6943718	4.5932599	1.33
86	1.7213638	4.594335	1.34
86	1.6350408	4.5829358	1.35
86	1.6514345	4.6061918	1.36
87	0.88058014	13.724994	1.36
87	0.99333523	13.739825	1.37
87	0.94063071	13.768002	1.38
89	1.5678716	4.6492726	1.38
89	1.6181604	4.6282098	1.39
90	0.95014408	10.241161	1.4
90	1.0030335	10.171862	1.41
90	0.98953	10.15044	1.42
91	0.94827581	13.697893	1.41
91	0.92668509	13.760048	1.42
91	0.9400598	13.779581	1.43
93	1.6177523	4.5712521	1.41
93	1.59834	4.6162596	1.42
93	1.5989729	4.6628824	1.43
93	1.5934987	4.5780928	1.44
93	1.691163	4.5925042	1.45
98	1.6207037	4.5486129	1.47
98	1.6100894	4.5885815	1.48
98	1.6986034	4.5708049	1.49
98	1.6673173	4.6484801	1.5
98	1.7002221	4.5781657	1.51
98	1.6305946	4.5842557	1.52
98	1.7147839	4.6274412	1.53
98	1.6934978	4.544137	1.54
99	0.95013013	10.249806	1.48
99	1.0586887	10.176372	1.49
100	0.88204903	13.808885	1.48
100	0.94854046	13.767858	1.49
100	0.92156819	13.821797	1.5
100	0.92868834	13.845862	1.51
100	0.91750098	13.886489	1.52
100	0.89869822	13.822216	1.53
100	0.9707737	13.833769	1.54
100	0.99728632	13.830713	1.55
100	0.94683539	13.849327	1.56
101	1.1821296	5.4027697	1.48
101	0.84534962	5.4342576	1.49
101	0.86771336	5.487704	1.5
101	0.85883694	5.4869266	1.51
101	0.82714589	5.4925347	1.52
101	0.92132254	5.5201035	1.53
101	0.87497427	5.5179558	1.54
101	0.95546267	5.5064301	1.55
101	0.95095591	5.4900128	1.56
101	0.87354758	5.5230769	1.57
101	0.83314231	5.4787841	1.58
101	0.83168255	5.5237172	1.59
101	0.8766396	5.4741312	1.6
101	0.90203965	5.5334473	1.61
101	0.90367068	5.5076696	1.62
101	0.95167363	5.5257755	1.63
101	0.8825537	5.5398712	1.64
101	0.95556664	5.5309478	1.65
101	0.99338394	5.5186642	1.66
101	0.9173373	5.5282494	1.67
101	0.91204545	5.522989	1.68
101	0.89826818	5.5329305	1.69
101	0.91861319	5.5135056	1.7
101	0.85012733	5.5379799	1.71
101	0.87071681	5.52468	1.72
101	0.90599105	5.5366579	1.73
101	0.93676457	5.521517	1.74
101	0.8230399	5.5622906	1.75
101	0.88149398	5.5205758	1.76
101	0.85234548	5.5427491	1.77
101	0.86919914	5.5709148	1.78
101	0.85465833	5.5606862	1.79
101	0.85316315	5.585703	1.8
102	2.0299201	14.323044	1.5
102	2.0049065	14.347521	1.51
102	1.9780003	14.357199	1.52
102	1.979751	14.363472	1.53
102	1.9557487	14.311261	1.54
102	1.9213337	14.316914	1.55
102	2.0136005	14.31687	1.56
102	2.0668656	14.349652	1.57
102	1.9786393	14.313558	1.58
102	2.0515184	14.342017	1.59
102	2.0227666	14.321185	1.6
102	2.0536054	14.308121	1.61
102	2.0709421	14.312981	1.62
102	2.0717287	14.328006	1.63
102	2.0765731	14.340398	1.64
105	1.7243412	4.5782579	1.56
105	1.7934879	4.5941192	1.57
105	1.7365185	4.5881971	1.58
105	1.6990986	4.6073568	1.59
105	1.7499344	4.5822104	1.6
105	1.8352486	4.5785152	1.61
105	1.7855466	4.5713499	1.62
105	1.7804325	4.6062855	1.63
105	1.8242489	4.6067819	1.64
105	1.7991717	4.593224	1.65
105	1.7986485	4.5478634	1.66
105	1.8243374	4.5918301	1.67
105	1.8023269	4.5632819	1.68
105	1.8120657	4.5237971	1.69
105	1.8679055	4.5679514	1.7
105	1.7839378	4.5935064	1.71
105	1.8076647	4.6042968	1.72
105	1.8032454	4.5764326	1.73
105	1.7754243	4.5894737	1.74
105	1.7921042	4.6102878	1.75
105	1.7873683	4.5569173	1.76
105	1.8310282	4.6049653	1.77
105	1.7513112	4.5759436	1.78
105	1.7380427	4.586564	1.79
105	1.7882396	4.5470185	1.8
105	1.7856712	4.5591841	1.81
105	1.7545946	4.5645206	1.82
106	0.82212645	13.689588	1.59
106	0.9266122	13.788819	1.6
106	0.984813	13.883709	1.61
106	0.9242104	13.86134	1.62
107	1.8245959	1.8960455	1.62
107	1.9699376	1.861097	1.63
107	2.0263526	1.8348736	1.64
108	0.96859029	13.844932	1.65
108	0.99386609	13.890116	1.66
108	0.94823407	13.865752	1.67
108	0.86372493	13.82494	1.68
108	0.93090597	13.829939	1.69
108	0.9222456	13.827709	1.7
108	0.98214336	13.817747	1.71
109	1.1725969	9.0925829	1.66
109	1.1789631	9.0856895	1.67
109	1.2311419	9.0153746	1.68
109	1.2130496	9.0688209	1.69
109	1.195927	9.0609151	1.7
109	1.1693492	9.07369	1.71
109	1.1934867	9.0446904	1.72
109	1.1980701	9.0869753	1.73
109	1.1900284	9.0614873	1.74
109	1.1814371	9.0541768	1.75
109	1.183406	9.0585601	1.76
109	1.1469879	9.0665525	1.77
109	1.1759344	9.0691232	1.78
109	1.1515994	9.0183891	1.79
109	1.1537692	9.0300011	1.8
109	1.1781758	9.0456854	1.81
109	1.203868	9.0427976	1.82
109	1.1353407	9.0786893	1.83
109	1.2034268	9.0465198	1.84
109	1.1807142	9.0418651	1.85
109	1.1812384	9.0191921	1.86
109	1.1880739	9.0176548	1.87
109	1.1806665	9.0595128	1.88
109	1.1961025	9.037361	1.89
109	1.1154525	9.0098329	1.9
109	1.1975384	8.994669	1.91
109	1.1847653	9.0428422	1.92
109	1.1803827	9.0373482	1.93
109	1.16172	9.0173201	1.94
109	1.1790569	9.058146	1.95
109	1.1420431	9.0215301	1.96
109	1.1842553	9.0388175	1.97
109	1.1514066	9.0153469	1.98
109	1.1756903	9.0691202	1.99
109	1.1673096	9.043297	2
109	1.1729181	9.026585	2.01
109	1.1794633	9.0397723	2.02
109	1.1437465	9.0431952	2.03
109	1.146492	9.0497398	2.04
109	1.1701333	9.0313545	2.05
109	1.1337351	9.0532455	2.06
109	1.162125	9.0785725	2.07
109	1.1555556	9.0496809	2.08
109	1.1350396	9.0462306	2.09
109	1.1619805	8.9825476	2.1
109	1.1585656	9.0053606	2.11
109	1.1304908	9.0442118	2.12
109	1.1546545	9.0159168	2.13
109	1.1605093	9.0208671	2.14
109	1.1248544	9.0009042	2.15
109	1.1529727	8.9964663	2.16
109	1.1858065	9.0607359	2.17
109	1.1330491	9.0241541	2.18
109	1.1899605	9.0330396	2.19
109	1.1526743	9.0375119	2.2
109	1.180803	9.0279408	2.21
109	1.1715798	9.0361127	2.22
109	1.1483588	9.0278292	2.23
109	1.1469496	9.0271702	2.24
109	1.1368537	9.0170467	2.25
109	1.160765	9.0001311	2.26
109	1.1653622	9.0027289	2.27
109	1.1647261	9.0493646	2.28
109	1.1709674	9.0411507	2.29
109	1.188871	9.0015831	2.3
109	1.177314	9.0175617	2.31
109	1.1222132	8.9879114	2.32
109	1.1467994	9.0122754	2.33
109	1.1691561	8.9867981	2.34
109	1.132752	9.058215	2.35
109	1.1514153	9.0104923	2.36
109	1.1785194	9.0486505	2.37
109	1.1766413	9.0173026	2.38
109	1.1632802	8.986851	2.39
109	1.1534333	9.0229108	2.4
109	1.1558464	9.0598133	2.41
109	1.1454022	9.0128809	2.42
109	1.170377	9.0091235	2.43
109	1.1967483	9.0639141	2.44
109	1.1422582	9.0128365	2.45
109	1.1360053	9.0367351	2.46
109	1.1731828	9.0186397	2.47
109	1.1808587	8.9977439	2.48
109	1.1367379	9.0214834	2.49
109	1.1683993	9.0156294	2.5
109	1.1759997	8.9936605	2.51
109	1.1671216	9.0139482	2.52
109	1.1854597	9.0274219	2.53
109	1.163732	9.0180303	2.54
109	1.1621698	9.0400511	2.55
109	1.1412139	9.0209899	2.56
109	1.1584639	9.0214412	2.57
109	1.1704355	9.0334159	2.58
109	1.1498926	9.0411451	2.59
109	1.1593444	9.0278632	2.6
109	1.174292	9.0309367	2.61
109	1.1469762	9.0175371	2.62
109	1.1624164	9.0081706	2.63
109	1.1765275	8.9836127	2.64
109	1.13407	9.0148687	2.65
109	1.085547	8.9607035	2.66
109	1.1142603	8.9921723	2.67
109	1.1508498	8.9872113	2.68
109	1.1594777	9.0072488	2.69
109	1.1589311	9.0335679	2.7
109	1.1661802	9.0238191	2.71
109	1.1536668	9.0190885	2.72
109	1.1754634	9.0520955	2.73
109	1.1778315	9.0891254	2.74
109	1.1287058	9.0860623	2.75
109	1.1312381	9.0317427	2.76
109	1.1545564	9.0179907	2.77
109	1.1485517	9.0459525	2.78
109	1.1356164	9.0762517	2.79
109	1.1522248	9.0421197	2.8
109	1.1548415	9.1053268	2.81
109	1.1548919	8.9927252	2.82
109	1.1826043	9.0503272	2.83
109	1.1821337	9.0781084	2.84
109	1.1361526	9.0704644	2.85
109	1.1636599	9.0924883	2.86
109	1.1572441	9.0468969	2.87
109	1.1516981	9.0890763	2.88
109	1.1755254	9.1073119	2.89
109	1.1920232	9.0405028	2.9
109	1.1914278	9.0339122	2.91
109	1.1284984	9.0617313	2.92
109	1.1842891	9.0705139	2.93
110	1.9665952	9.7771922	1.66
110	1.89075	9.7263813	1.67
110	1.9344057	9.767779	1.68
110	1.9537235	9.8127943	1.69
110	1.8862323	9.739388	1.7
110	1.9154113	9.7645765	1.71
110	1.9550147	9.9220693	1.72
110	2.0042764	9.7566027	1.73
110	2.0203294	9.6985666	1.74
110	1.9395006	9.7984748	1.75
110	1.9859159	9.7849813	1.76
110	1.9857411	9.7635962	1.77
110	2.0455617	9.7378476	1.78
112	1.8069551	1.9551251	1.67
112	1.9241644	2.1454968	1.68
112	1.7720542	1.8578314	1.69
113	0.92947342	10.081484	1.68
113	0.94546787	10.248317	1.69
113	0.95422574	10.080463	1.7
114	2.0656268	14.456644	1.72
114	1.9741187	14.391055	1.73
115	0.96093538	13.81107	1.73
115	1.503453	13.751052	1.74
115	1.5527945	13.689444	1.75
115	0.92947269	13.785218	1.76
115	0.93474376	13.884553	1.77
118	1.6678857	11.396587	1.8
118	1.6383385	11.451111	1.81
118	1.6558408	11.45576	1.82
118	1.6573851	11.460316	1.83
118	1.6709333	11.448084	1.84
118	1.7217013	11.432089	1.85
118	1.7088321	11.461429	1.86
118	1.6943917	11.443088	1.87
118	1.7091736	11.450248	1.88
120	0.81520445	5.5856931	1.83
120	0.80817209	5.5808455	1.84
120	0.85936959	5.5538044	1.85
120	0.84190037	5.5415185	1.86
120	0.80573368	5.5411858	1.87
120	0.84189659	5.5741613	1.88
120	0.82816031	5.5529624	1.89
120	0.80342785	5.5497591	1.9
122	2.0501811	9.7703578	1.83
122	2.0467607	9.8439539	1.84
122	1.8643793	9.7565461	1.85
122	2.0409276	9.7110603	1.86
122	2.0000356	9.8239656	1.87
122	2.0470453	9.8027529	1.88
122	2.0556204	9.8156045	1.89
122	2.0052995	9.7510518	1.9
122	2.038902	9.757753	1.91
122	2.0716871	9.8322021	1.92
122	2.0349062	9.8006403	1.93
122	2.0555606	9.8014638	1.94
123	1.7746998	4.5898046	1.84
123	1.778501	4.580522	1.85
123	1.3373063	4.1935944	1.86
123	1.3025569	4.1995505	1.87
123	1.3277711	4.2324749	1.88
123	1.3072882	4.2264106	1.89
123	1.3471397	4.2003133	1.9
123	1.3452758	4.2300571	1.91
123	1.3514096	4.207933	1.92
123	1.3479004	4.2231518	1.93
123	1.3722731	4.2168463	1.94
123	1.373311	4.1673146	1.95
123	1.3453807	4.1894925	1.96
123	1.3894141	4.188984	1.97
123	1.3596833	4.2348121	1.98
123	1.3575511	4.2307082	1.99
123	1.3613241	4.1877184	2
123	1.3425654	4.1911597	2.01
123	1.3362695	4.2190538	2.02
123	1.3252964	4.1827203	2.03
123	1.3256633	4.157605	2.04
123	1.3597476	4.1841543	2.05
123	1.3342273	4.2022674	2.06
123	1.3656922	4.1847998	2.07
123	1.3303771	4.1644641	2.08
123	1.3324092	4.1731454	2.09
123	1.3773884	4.1877944	2.1
123	1.3755264	4.2236526	2.11
123	1.3838463	4.2192461	2.12
123	1.3660518	4.2022227	2.13
123	1.3698482	4.2277964	2.14
125	0.9994202	13.835771	1.87
125	0.95039243	13.808105	1.88
125	0.98504084	13.913486	1.89
125	1.017055	13.815134	1.9
125	1.0500891	13.802478	1.91
125	1.4498137	13.609099	1.92
125	1.0154204	13.748953	1.93
125	0.94172514	13.754189	1.94
125	1.0750284	13.71695	1.95
125	0.88194846	13.78122	1.96
125	1.0072043	13.791483	1.97
125	0.88906046	13.77532	1.98
125	0.96032063	13.781038	1.99
126	0.87518732	10.304266	1.88
126	0.9304245	10.214577	1.89
126	1.015662	10.132779	1.9
126	0.91024871	10.228177	1.91
126	0.93610896	10.233699	1.92
126	1.042219	10.240359	1.93
126	1.0658856	10.313241	1.94
126	1.0722022	10.240211	1.95
126	1.0371584	10.335067	1.96
126	1.018056	10.239434	1.97
126	1.0388442	10.312336	1.98
126	1.0262372	10.268925	1.99
126	1.0124661	10.2957	2
126	1.00074	10.261239	2.01
126	0.99195739	10.30015	2.02
126	0.94851899	10.288486	2.03
126	0.9775588	10.276702	2.04
126	0.9480552	10.257872	2.05
126	0.94891148	10.277342	2.06
126	1.0382709	10.290998	2.07
126	1.1179254	10.449853	2.08
128	0.84322106	5.5556898	1.92
128	0.83952017	5.5395892	1.93
128	0.87312585	5.5261529	1.94
128	0.87441008	5.5019428	1.95
128	0.86640993	5.4940766	1.96
128	0.91255484	5.4849354	1.97
128	0.89066835	5.4973946	1.98
128	0.89758797	5.4589806	1.99
128	0.88599084	5.4728497	2
128	0.90400981	5.4763089	2.01
128	0.94714717	5.4847054	2.02
128	0.90729531	5.4603286	2.03
128	0.86360797	5.4833671	2.04
128	0.87363883	5.4983342	2.05
128	0.84759042	5.4617823	2.06
128	0.8412106	5.4710834	2.07
128	0.8322835	5.4839774	2.08
128	0.8387113	5.5491252	2.09
128	0.84550848	5.5035112	2.1
128	0.8880502	5.4504925	2.11
128	0.85571445	5.4931313	2.12
128	0.8399298	5.5219415	2.13
128	0.90892245	5.5410924	2.14
128	0.83361029	5.5086179	2.15
128	0.81769408	5.505116	2.16
130	2.0333525	9.7380688	1.98
130	2.0548928	9.7634908	1.99
130	2.0066664	9.7783403	2
131	0.97683438	13.824145	2.01
131	0.92292575	13.786735	2.02
131	0.90667654	13.84122	2.03
131	1.1518199	13.768008	2.04
132	0.80444308	6.4095403	2.02
132	0.80151209	6.3902971	2.03
133	2.0226812	9.7560775	2.02
133	2.0583732	9.7644655	2.03
134	2.0734396	9.8103007	2.06
134	2.0569557	9.8105078	2.07
134	2.0649283	9.7347486	2.08
134	2.0441821	9.7395399	2.09
135	0.88586678	13.842576	2.07
135	0.93834355	13.84294	2.08
135	0.97183747	13.858484	2.09
135	0.96881211	13.850801	2.1
135	0.90274124	13.881617	2.11
135	0.93090662	13.864925	2.12
135	0.95661816	13.82613	2.13
137	1.4071623	1.8634409	2.09
137	1.4002932	1.5939613	2.1
137	1.9877817	1.752472	2.11
139	1.0537193	10.408049	2.11
139	1.168338	10.483979	2.12
139	1.1810549	10.459331	2.13
139	1.1095805	10.380971	2.14
139	1.1610638	10.443534	2.15
139	1.0665699	10.393156	2.16
139	1.0893744	10.353093	2.17
139	1.123554	10.422974	2.18
139	1.0299141	10.374593	2.19
142	0.87769237	13.856114	2.15
142	0.9782209	13.796333	2.16
142	0.97500235	13.856754	2.17
142	0.95271033	13.853253	2.18
142	1.0375209	13.812019	2.19
142	0.91823359	13.806991	2.2
142	1.0112807	13.842866	2.21
142	1.0475121	13.825084	2.22
142	0.95022499	13.865608	2.23
142	1.0177112	13.843761	2.24
142	0.97971074	13.855995	2.25
142	0.96652	13.822277	2.26
142	0.96129722	13.852796	2.27
142	0.96862209	13.781099	2.28
142	0.95185292	13.872169	2.29
142	0.97671365	13.817995	2.3
142	1.0329935	13.815139	2.31
142	1.0060102	13.836372	2.32
142	0.97412942	13.888056	2.33
142	0.98753853	13.876476	2.34
142	0.95382721	13.802637	2.35
142	0.97089334	13.818197	2.36
142	0.94903661	13.846509	2.37
142	0.96689154	13.804368	2.38
142	0.95169245	13.850805	2.39
142	0.94898966	13.79959	2.4
142	0.99147262	13.839635	2.41
142	0.92855614	13.831035	2.42
142	0.89671753	13.853524	2.43
142	0.88600195	13.788638	2.44
142	0.83415498	13.774091	2.45
142	0.98883134	13.727268	2.46
142	0.92893439	13.780873	2.47
142	0.95024115	13.741092	2.48
142	0.90467987	13.782024	2.49
143	2.0600272	9.6602012	2.15
143	2.0401428	9.7231498	2.16
143	2.0434282	9.7307602	2.17
143	2.00753	9.7426258	2.18
143	2.0363216	9.6787804	2.19
143	2.0266684	9.7346231	2.2
143	2.0266675	9.7098087	2.21
143	2.0729484	9.7017142	2.22
144	1.4031598	4.2565288	2.16
144	1.4138313	4.2743845	2.17
144	1.3762081	4.2183689	2.18
144	1.3838832	4.1916783	2.19
144	1.4134026	4.2648588	2.2
144	1.417898	4.2455998	2.21
144	1.3421882	4.2435466	2.22
144	1.3634801	4.2276893	2.23
144	1.4129693	4.2648651	2.24
144	1.3436954	4.2312656	2.25
144	1.3744347	4.2425244	2.26
144	1.3464248	4.2300291	2.27
144	1.4364573	4.2565844	2.28
144	1.4102535	4.2774539	2.29
144	1.4209804	4.2388644	2.3
144	1.3762438	4.2489408	2.31
144	1.3802577	4.2293786	2.32
144	1.4079403	4.2257316	2.33
144	1.3757168	4.2178282	2.34
144	1.3925539	4.2495123	2.35
144	1.418973	4.2564988	2.36
144	1.394373	4.2509123	2.37
144	1.3451073	4.2207456	2.38
144	1.3605969	4.223866	2.39
144	1.3597783	4.2222376	2.4
144	1.3470656	4.2469732	2.41
144	1.3467799	4.2362832	2.42
144	1.312631	4.264395	2.43
144	1.33984	4.2997692	2.44
144	1.3433518	4.3079585	2.45
144	1.3460508	4.2932773	2.46
144	1.3006396	4.2731075	2.47
144	1.3501372	4.2740426	2.48
144	1.3463096	4.2834773	2.49
144	1.3674147	4.2379648	2.5
145	0.83688034	5.4895286	2.19
145	0.80250615	5.5155429	2.2
146	1.0593087	10.429789	2.21
146	1.1377904	10.478977	2.22
146	1.0340708	10.427044	2.23
146	1.0989044	10.370177	2.24
146	1.1158301	10.424031	2.25
146	1.1236964	10.464021	2.26
146	1.0710594	10.429339	2.27
147	0.80917455	5.4923871	2.23
147	0.81278362	5.5104322	2.24
149	2.0536008	9.7661465	2.24
149	1.9815714	9.7465845	2.25
149	2.0410096	9.7532973	2.26
150	0.8160641	5.5297105	2.26
150	0.81568911	5.5293842	2.27
150	0.84101042	5.4985956	2.28
150	0.8272886	5.4862508	2.29
150	0.85796518	5.5062848	2.3
150	0.84182216	5.4869899	2.31
150	0.8183093	5.4751756	2.32
150	0.84805562	5.4478596	2.33
150	0.81211067	5.4726433	2.34
151	2.0612882	9.7226927	2.28
151	2.0155342	9.686988	2.29
152	1.0530387	10.457563	2.29
152	1.0820124	10.484654	2.3
152	1.1536064	10.565082	2.31
153	2.033252	9.6650584	2.33
153	2.0494946	9.6786593	2.34
153	2.0436377	9.6781202	2.35
154	1.0196336	10.262446	2.34
154	0.97037332	10.279352	2.35
154	0.96841133	10.308006	2.36
156	2.0009189	9.7412068	2.37
156	2.0579679	9.7783517	2.38
157	0.85196459	6.3816006	2.38
157	0.82485763	6.3852056	2.39
157	0.87686407	6.2967443	2.4
158	1.0166625	10.165613	2.38
158	1.1300549	10.567132	2.39
159	1.009919	10.321545	2.41
159	1.0080516	10.242791	2.42
159	1.060661	10.391917	2.43
161	0.82393344	6.3976141	2.42
161	0.81639424	6.503836	2.43
163	0.81430124	5.5235525	2.44
163	0.8309179	5.4992081	2.45
163	0.89996457	5.5221889	2.46
163	0.87395078	5.5216973	2.47
163	0.84570631	5.4373249	2.48
163	0.82986493	5.4291587	2.49
163	0.83583254	5.4440721	2.5
163	0.8459396	5.4638031	2.51
168	0.98804335	10.504996	2.49
168	1.0539074	10.487648	2.5
169	0.85968199	6.3989502	2.51
169	0.85267624	6.4116654	2.52
171	1.0339498	10.537418	2.52
171	0.91782339	10.438666	2.53
171	1.1512867	10.653451	2.54
171	1.1143979	10.705092	2.55
171	1.1242332	10.695702	2.56
171	1.1391321	10.683303	2.57
171	1.1021502	10.697405	2.58
171	1.1668003	10.65748	2.59
171	1.1297528	10.661582	2.6
171	1.1636571	10.656594	2.61
171	1.1271028	10.680514	2.62
171	1.1034466	10.69223	2.63
171	1.1160204	10.685664	2.64
171	1.0678644	10.644979	2.65
171	1.1827862	10.696546	2.66
171	1.1178219	10.638156	2.67
171	1.1390302	10.601841	2.68
171	1.1871316	10.648937	2.69
171	1.1442181	10.669055	2.7
171	1.1419354	10.690179	2.71
171	1.1794375	10.699483	2.72
171	1.152803	10.691965	2.73
171	1.1644875	10.686384	2.74
171	1.1189907	10.723501	2.75
171	1.1330222	10.740387	2.76
171	1.0990306	10.688977	2.77
171	1.1377588	10.692502	2.78
171	1.1365427	10.701313	2.79
171	1.1078622	10.668789	2.8
171	0.93221868	10.595657	2.81
171	0.93842899	10.586311	2.82
171	0.96731368	10.601008	2.83
171	0.96629846	10.584004	2.84
171	0.9499184	10.582685	2.85
171	0.98933728	10.569952	2.86
171	1.0241686	10.618834	2.87
171	0.97835153	10.546958	2.88
171	0.88985031	10.523023	2.89
171	0.98525761	10.543996	2.9
171	1.0517255	10.533537	2.91
171	1.0293863	10.585475	2.92
171	0.99390991	10.601277	2.93
171	0.94126577	10.585865	2.94
171	0.92639449	10.60158	2.95
171	0.96217081	10.594572	2.96
171	0.9417866	10.639146	2.97
171	1.0132481	10.574444	2.98
171	0.9791155	10.596639	2.99
171	1.0012394	10.600214	3
171	0.96721077	10.567949	3.01
171	1.0352049	10.52596	3.02
171	0.98828389	10.544853	3.03
171	0.98006971	10.585139	3.04
171	1.0128086	10.580288	3.05
171	0.98524917	10.609375	3.06
172	1.3610611	4.284818	2.53
172	1.3514704	4.2893266	2.54
172	1.3578337	4.2910285	2.55
172	1.3866647	4.264953	2.56
172	1.3604429	4.2676257	2.57
173	0.85263538	6.3862583	2.54
173	0.84760868	6.4335405	2.55
173	0.80820104	6.4242521	2.56
174	0.90890429	5.4977812	2.54
174	0.88500751	5.5250801	2.55
174	0.87522786	5.4639431	2.56
174	0.87666165	5.4961932	2.57
174	0.85687834	5.4378401	2.58
174	0.83302317	5.5211742	2.59
174	0.88377647	5.5384599	2.6
174	0.89105971	5.5345365	2.61
174	0.88182593	5.507156	2.62
174	0.8358968	5.4829225	2.63
174	0.83844616	5.5120882	2.64
174	0.90607219	5.5265912	2.65
174	0.9078449	5.5033907	2.66
174	0.93396063	5.3954568	2.67
174	0.92420896	5.4986775	2.68
174	0.87790753	5.511213	2.69
174	0.91448968	5.4943156	2.7
174	0.91588689	5.4686091	2.71
174	0.88295605	5.5053112	2.72
174	0.87673364	5.496651	2.73
174	0.88817089	5.4624132	2.74
176	1.3456739	4.2690719	2.59
176	1.3485164	4.2596347	2.6
176	1.3595812	4.2451448	2.61
176	1.3691829	4.28668	2.62
176	1.8241026	4.6597866	2.63
176	1.3410267	4.2664633	2.64
176	1.3965371	4.2787882	2.65
176	1.3444508	4.2824736	2.66
176	1.3761873	4.2539722	2.67
176	1.8416568	4.6380808	2.68
176	1.3376067	4.2628778	2.69
176	1.3339782	4.2466649	2.7
176	1.367148	4.2508542	2.71
176	1.3126516	4.224093	2.72
176	1.3309643	4.2282806	2.73
176	1.3420768	4.253987	2.74
176	1.3196031	4.2065633	2.75
176	1.3533432	4.2061184	2.76
176	1.2827176	4.1501903	2.77
176	1.1360426	3.9479659	2.78
176	1.3938556	4.23812	2.79
176	1.3495434	4.2449525	2.8
176	1.3742374	4.2335406	2.81
176	1.3850886	4.2705635	2.82
177	2.0736988	9.6986043	2.59
177	2.0484581	9.7150577	2.6
178	2.0035714	2.4210198	2.61
178	1.9496846	2.3843252	2.62
184	2.0203207	9.7419539	2.68
184	2.0537107	9.7705922	2.69
189	2.0658594	9.7604717	2.75
189	2.0314567	9.8438192	2.76
190	0.80383921	5.5040681	2.76
190	0.86743149	5.4951428	2.77
193	0.9003965	5.4438682	2.79
193	0.89039983	5.4801015	2.8
193	0.87628146	5.433767	2.81
193	0.89311279	5.47546	2.82
193	0.86388764	5.4399184	2.83
193	0.85811955	5.3934493	2.84
193	0.8540412	5.4067962	2.85
193	0.9088409	5.3870873	2.86
193	0.86087601	5.4265216	2.87
193	0.90602689	5.4289166	2.88
193	0.92391671	5.3878032	2.89
194	1.4361889	13.646932	2.8
194	1.6907124	13.773991	2.81
195	2.0694978	9.7195848	2.83
195	2.022646	9.6782611	2.84
195	2.055799	9.6498144	2.85
195	2.0092218	9.6842742	2.86
195	2.0204429	9.7304725	2.87
195	2.0136554	9.6658296	2.88
196	1.3017295	4.237479	2.84
196	1.304045	4.2642816	2.85
196	1.2771823	4.2280467	2.86
197	1.9426651	7.4459996	2.84
197	1.9573943	7.2029492	2.85
197	2.0605658	7.1682094	2.86
203	1.3477571	4.2730476	2.91
203	1.3301459	4.2216251	2.92
203	1.3224944	4.2668017	2.93
203	1.347342	4.2845	2.94
203	1.341739	4.2330527	2.95
203	1.3467985	4.2649151	2.96
203	1.3252902	4.3046876	2.97
203	1.3688376	4.3041059	2.98
203	1.3216189	4.3128523	2.99
203	1.2932316	4.2215936	3
203	1.286115	4.2092154	3.01
203	1.2928219	4.2378566	3.02
203	1.3442377	4.2499061	3.03
203	1.3482254	4.2667809	3.04
203	1.3072241	4.260632	3.05
203	1.3228556	4.2473234	3.06
203	1.3784152	4.2802665	3.07
203	1.3212459	4.2782165	3.08
203	1.3283264	4.2364414	3.09
203	1.3785672	4.2209544	3.1
203	1.3443984	4.23227	3.11
203	1.3694255	4.281525	3.12
203	1.3506886	4.2611044	3.13
203	1.3714237	4.2578934	3.14
203	1.3955465	4.3143045	3.15
203	1.3502443	4.2391184	3.16
203	1.378647	4.2316603	3.17
203	1.3789804	4.2264082	3.18
203	1.3792564	4.2635575	3.19
203	1.3876282	4.2606502	3.2
203	1.3672241	4.2260039	3.21
203	1.3733551	4.2246713	3.22
203	1.383318	4.2228104	3.23
203	1.3866939	4.2079501	3.24
203	1.4072073	4.2220129	3.25
203	1.3740852	4.2264764	3.26
203	1.3670724	4.2621584	3.27
203	1.3830435	4.2679403	3.28
203	1.4061845	4.2531099	3.29
203	1.4055676	4.213163	3.3
203	1.3810021	4.2062174	3.31
203	1.366653	4.2262271	3.32
203	1.3998958	4.2281014	3.33
203	1.413639	4.2553437	3.34
203	1.3508399	4.2152158	3.35
203	1.3883852	4.1789779	3.36
203	1.781492	4.6766484	3.37
203	1.7902414	4.6714612	3.38
203	1.8287969	4.6808619	3.39
203	1.8614045	4.6388695	3.4
203	1.8091531	4.6239169	3.41
209	1.3056007	7.994912	2.95
209	1.6079454	7.7039126	2.96
209	1.5594329	7.4815399	2.97
209	1.5892452	7.2823052	2.98
209	1.5010552	7.9121671	2.99
211	1.1485238	9.0208316	2.99
211	1.1977078	8.9982312	3
211	1.1820538	8.9993462	3.01
211	1.1737585	9.0578174	3.02
211	1.1336705	9.0141413	3.03
211	1.1406266	9.0421642	3.04
211	1.2060287	9.0184097	3.05
211	1.1709403	9.015629	3.06
211	1.1505041	9.0004407	3.07
211	1.1784696	9.0592654	3.08
211	1.1797734	9.0412618	3.09
211	1.1411184	9.0194741	3.1
211	1.1940834	9.0419327	3.11
211	1.1777292	9.0567909	3.12
211	1.1623976	9.0702639	3.13
211	1.1883841	9.0075456	3.14
211	1.19354	9.0644776	3.15
213	1.5985103	6.4439684	3.11
213	1.6244776	6.478325	3.12
213	1.647709	6.5370094	3.13
213	1.6450883	6.5145948	3.14
213	1.5864249	6.4925372	3.15
213	1.6367835	6.4696919	3.16
213	1.609627	6.4886738	3.17
213	1.6319439	6.4650787	3.18
213	1.6353236	6.4830229	3.19
213	1.6456254	6.5222436	3.2
213	1.6466614	6.491587	3.21
213	1.6514126	6.5182443	3.22
213	1.6343064	6.5020376	3.23
213	1.6375374	6.4649261	3.24
213	1.6274573	6.5033893	3.25
213	1.6401616	6.5246601	3.26
213	1.637809	6.4604992	3.27
213	1.6251645	6.5261932	3.28
213	1.5967367	6.523528	3.29
213	1.630393	6.5330092	3.3
213	1.6482846	6.5335879	3.31
213	1.6040268	6.4868423	3.32
213	1.6384584	6.4445103	3.33
213	1.6189487	6.4750172	3.34
213	1.6313093	6.4562691	3.35
213	1.6245403	6.4941722	3.36
213	1.6298767	6.4990902	3.37
213	1.6650355	6.4595948	3.38
213	1.6654105	6.4492689	3.39
213	1.6416455	6.4623642	3.4
213	1.6636699	6.4512576	3.41
213	1.6797936	6.4505139	3.42
213	1.6630508	6.4557483	3.43
213	1.6663411	6.4618535	3.44
213	1.679389	6.4354091	3.45
213	1.7079732	6.4370034	3.46
213	1.7072039	6.4514892	3.47
213	1.7091622	6.4767112	3.48
213	1.6626599	6.4799369	3.49
213	1.6950221	6.447633	3.5
213	1.6806264	6.4364928	3.51
213	1.6619686	6.4288148	3.52
213	1.6353841	6.431372	3.53
213	1.636668	6.4599949	3.54
213	1.6648185	6.4298791	3.55
213	1.6866921	6.4241863	3.56
213	1.6909227	6.4534456	3.57
213	1.7289513	6.4465625	3.58
213	1.7450331	6.4269535	3.59
213	1.7140207	6.4407904	3.6
213	1.6885682	6.4742955	3.61
213	1.6705804	6.4531297	3.62
213	1.7085136	6.4418789	3.63
213	1.692899	6.451883	3.64
213	1.6794985	6.4623886	3.65
213	1.7104761	6.4486248	3.66
213	1.7192195	6.4199973	3.67
213	1.6698368	6.4235049	3.68
213	1.7398042	6.4059562	3.69
213	1.7036088	6.4478788	3.7
213	1.7000789	6.468345	3.71
213	1.7160653	6.4280673	3.72
213	1.6987872	6.4437052	3.73
213	1.7421397	6.455749	3.74
213	1.6966388	6.452377	3.75
213	1.6970926	6.4790842	3.76
213	1.6987784	6.4767029	3.77
213	1.6708778	6.4684276	3.78
213	1.7044298	6.4579907	3.79
213	1.6809196	6.4246559	3.8
213	1.6959292	6.4289538	3.81
213	1.7077087	6.4392075	3.82
213	1.6784623	6.433319	3.83
213	1.682806	6.4001525	3.84
213	1.6900458	6.4046114	3.85
213	1.6757708	6.4159227	3.86
213	1.6895406	6.4169584	3.87
213	1.688978	6.4218489	3.88
213	1.6842025	6.4387438	3.89
213	1.6489008	6.4397372	3.9
213	1.6508655	6.4490369	3.91
213	1.6728309	6.4683238	3.92
213	1.6791975	6.4231521	3.93
213	1.7058166	6.4556828	3.94
213	1.6631569	6.4486302	3.95
213	1.6322033	6.442533	3.96
213	1.6583964	6.422024	3.97
213	1.6545139	6.4297139	3.98
213	1.6455084	6.4444887	3.99
213	1.6478722	6.4274249	4
213	1.6700652	6.387918	4.01
213	1.6093666	6.4232919	4.02
213	1.6638776	6.4509769	4.03
213	1.6660291	6.428354	4.04
213	1.6398669	6.4365533	4.05
213	1.6378315	6.4547236	4.06
213	1.5975023	6.4638909	4.07
213	1.6086603	6.4513967	4.08
213	1.6671377	6.4356801	4.09
213	1.6546812	6.42618	4.1
213	1.6289408	6.4266182	4.11
213	1.6128372	6.4056834	4.12
213	1.6151126	6.435834	4.13
213	1.6264259	6.4335468	4.14
213	1.5934764	6.4604854	4.15
213	1.6246152	6.4214625	4.16
213	1.6739003	6.4543544	4.17
213	1.6525571	6.4228485	4.18
213	1.6601068	6.4444086	4.19
213	1.6496895	6.4098353	4.2
213	1.6611619	6.4526627	4.21
213	1.6583912	6.4395743	4.22
213	1.6619247	6.4330631	4.23
213	1.6985145	6.4386411	4.24
213	1.6880781	6.437682	4.25
213	1.6901209	6.4351317	4.26
213	1.6635051	6.4682614	4.27
213	1.6859321	6.3686883	4.28
213	1.6761283	6.3997968	4.29
213	1.6821403	6.3555103	4.3
213	1.6899446	6.387917	4.31
213	1.6834444	6.3841515	4.32
213	1.6884847	6.3957166	4.33
213	1.7044934	6.3540651	4.34
213	1.7355097	6.2921756	4.35
213	1.713241	6.3611231	4.36
213	1.6930291	6.4141197	4.37
213	1.6863978	6.3228422	4.38
213	1.681399	6.3835846	4.39
213	1.6787678	6.3207164	4.4
213	1.6704073	6.4334884	4.41
213	1.6529347	6.4089318	4.42
213	1.6786699	6.4004032	4.43
213	1.6822895	6.4700499	4.44
213	1.6834457	6.4296682	4.45
213	1.6798767	6.4262926	4.46
213	1.6813676	6.4350841	4.47
213	1.6732633	6.4644365	4.48
213	1.664185	6.4131685	4.49
213	1.6711502	6.4432048	4.5
213	1.6746279	6.490198	4.51
213	1.6688864	6.4925367	4.52
213	1.6823136	6.4908776	4.53
213	1.6651251	6.4872887	4.54
213	1.6506754	6.4592702	4.55
213	1.6618803	6.4568242	4.56
213	1.662264	6.461271	4.57
213	1.6597356	6.4500682	4.58
213	1.6937057	6.4649347	4.59
213	1.6854694	6.468227	4.6
213	1.7337643	6.4691939	4.61
213	1.6869982	6.4505411	4.62
213	1.6974483	6.4594423	4.63
213	1.6879314	6.4471703	4.64
213	1.6930412	6.4974056	4.65
213	1.7003553	6.4539332	4.66
213	1.6670565	6.5077016	4.67
213	1.6630183	6.4815318	4.68
[truncated: 14,660 more rows]
