# Supplementary material for: Single nucleosome imaging reveals principles of transient multiscale chromatin reorganization triggered by histone ADP-ribosylation at DNA lesions
Source: Nat Commun. 2025 Jul 19;16:6652. doi: 10.1038/s41467-025-61834-7 (PMC12276361; doi:10.1038/s41467-025-61834-7)
Supplement: Supplementary file 6 — Source Data [file 41467_2025_61834_MOESM6_ESM.zip › DATA_ALL_FIGURES/Fig 1C/before_damage/20220301/20220301_Field10_before_crop.mldatx_tracked.trxyt]

1	1.9864048	10.038791	0.01
1	2.0433086	9.9909509	0.02
1	2.0725115	10.070652	0.03
1	2.0785767	10.140492	0.04
1	2.0500473	10.114091	0.05
1	2.0331092	10.149684	0.06
1	2.045786	10.020593	0.07
1	2.0419004	10.039819	0.08
1	2.0451933	10.006554	0.09
2	1.0229417	10.596339	0.06
2	1.0925275	10.679985	0.07
3	1.0518871	10.619811	0.09
3	1.0885495	10.660865	0.1
3	1.1354629	10.583774	0.11
5	1.0862604	10.670699	0.13
5	1.0298546	10.645072	0.14
6	2.040985	10.01288	0.13
6	2.0526755	10.08743	0.14
6	2.0412802	9.966633	0.15
6	2.0489243	9.9996387	0.16
6	2.0432967	10.035486	0.17
6	2.0421209	10.03253	0.18
6	2.0112975	10.118743	0.19
7	1.0032412	10.636221	0.16
7	1.044628	10.681488	0.17
7	1.0371327	10.68183	0.18
7	1.0435776	10.570691	0.19
7	1.062636	10.648189	0.2
7	1.0740775	10.630328	0.21
7	1.076254	10.64572	0.22
7	1.0278054	10.650837	0.23
7	1.0068849	10.639399	0.24
7	1.0553019	10.675862	0.25
7	1.0738318	10.648397	0.26
9	1.9835478	10.021842	0.21
9	2.0255456	10.025766	0.22
9	2.0115785	10.076176	0.23
9	2.0555849	10.05364	0.24
9	2.0341672	10.002994	0.25
9	2.0676074	10.006167	0.26
10	2.0579574	10.026994	0.28
10	2.072368	10.005174	0.29
11	2.0666535	10.027803	0.31
11	2.0310344	10.042403	0.32
11	2.0302528	10.042559	0.33
11	2.0456428	10.010344	0.34
11	2.0622925	10.004267	0.35
11	2.0705046	10.020675	0.36
11	2.0319639	9.9876188	0.37
11	2.0720381	10.04139	0.38
11	2.0426628	10.017712	0.39
11	2.0575641	10.000492	0.4
11	2.0522154	9.9861436	0.41
11	2.0518474	10.04751	0.42
11	2.0097965	10.000827	0.43
11	2.0578738	10.028692	0.44
11	2.0173157	10.015905	0.45
11	2.0466976	9.9835974	0.46
11	2.044421	10.026854	0.47
11	2.0472078	9.9916755	0.48
11	2.0518857	10.024531	0.49
11	2.0679611	10.002089	0.5
11	2.0391693	10.077525	0.51
11	2.0501923	10.04337	0.52
11	2.064469	10.015094	0.53
13	0.96761972	4.4507802	0.44
13	1.0848239	4.3629774	0.45
17	2.0790415	10.027782	0.55
17	2.0715029	10.001447	0.56
19	2.0573261	10.074878	0.58
19	2.0705343	10.009058	0.59
19	2.0648156	10.003404	0.6
19	2.0059415	10.076759	0.61
19	2.0477648	10.027712	0.62
19	2.050544	9.9865865	0.63
19	1.9058918	9.9826656	0.64
19	2.0145833	10.016406	0.65
19	2.0586374	9.9906629	0.66
21	2.0688645	10.036846	0.68
21	2.0404302	10.032552	0.69
21	2.0352689	10.053268	0.7
21	2.0470765	10.047128	0.71
21	2.060911	9.9998738	0.72
21	2.0589803	10.022642	0.73
21	2.0456763	9.9931125	0.74
21	2.0666342	10.040073	0.75
21	2.0638635	10.00431	0.76
21	2.0781991	10.004396	0.77
21	2.0595848	10.026178	0.78
21	2.0533054	10.011485	0.79
21	2.0398	10.058577	0.8
23	2.0730795	10.008655	0.82
23	2.0746527	10.026203	0.83
23	2.0470855	9.9856131	0.84
23	2.032617	10.056977	0.85
23	2.0491813	9.9905359	0.86
28	1.1371359	7.8404114	1.91
28	1.1861371	7.7785007	1.92
28	1.1237189	7.8364699	1.93
30	1.9649352	5.4426732	2.29
30	1.9639991	5.458965	2.3
30	1.9796312	5.4566032	2.31
30	1.9879054	5.4618973	2.32
30	1.94499	5.4706702	2.33
30	1.9586002	5.4674614	2.34
30	1.9551019	5.4461446	2.35
30	1.9208987	5.4619342	2.36
30	1.9557698	5.416148	2.37
30	1.9644942	5.4428146	2.38
30	1.9450618	5.4583974	2.39
30	1.9111273	5.4612096	2.4
30	1.9124917	5.4635331	2.41
30	1.9116074	5.4805152	2.42
30	1.9401159	5.4527807	2.43
30	1.9293774	5.4841803	2.44
30	1.906085	5.5024246	2.45
30	1.9036327	5.5254558	2.46
30	1.9080454	5.4923182	2.47
30	1.9264725	5.5021993	2.48
30	1.9309638	5.524213	2.49
30	1.9867907	5.5224074	2.5
30	1.9499992	5.5504318	2.51
30	1.9361738	5.5276018	2.52
30	1.9373847	5.5184815	2.53
30	1.9106409	5.5485216	2.54
30	1.9266031	5.5207718	2.55
30	1.9379108	5.5310595	2.56
30	1.9561462	5.5407508	2.57
30	1.8924083	5.5284762	2.58
30	1.9250724	5.5368389	2.59
30	1.9234396	5.5689871	2.6
30	1.9606021	5.5613101	2.61
30	1.9560396	5.5810008	2.62
30	1.9145781	5.574452	2.63
30	1.9225037	5.5576355	2.64
30	1.9438743	5.5641662	2.65
30	1.9591167	5.5514923	2.66
30	1.9713229	5.5695847	2.67
30	1.9532039	5.5702485	2.68
30	1.9072823	5.5487097	2.69
30	1.8904625	5.629481	2.7
30	1.9478223	5.6193577	2.71
30	1.9347731	5.5669848	2.72
30	1.9407913	5.5741494	2.73
30	1.8986084	5.5069256	2.74
30	1.9517831	5.5766933	2.75
30	1.888824	5.5233122	2.76
30	1.9243026	5.5680485	2.77
30	1.9945076	5.5947806	2.78
30	1.9357681	5.5572949	2.79
30	1.9372631	5.5403736	2.8
30	1.9350056	5.5464314	2.81
30	1.9089767	5.5455635	2.82
30	1.9079965	5.5631582	2.83
30	1.8803004	5.5463236	2.84
30	1.8851287	5.5466879	2.85
30	1.8576963	5.5546587	2.86
30	1.9011519	5.5528474	2.87
30	1.894462	5.5250118	2.88
30	1.9111789	5.5202158	2.89
30	1.9308322	5.5592667	2.9
30	1.8985395	5.5628591	2.91
30	1.8914703	5.5284216	2.92
30	1.9396237	5.5519238	2.93
30	1.8893456	5.5862809	2.94
30	1.8694459	5.5969036	2.95
30	1.8413958	5.57827	2.96
30	1.8649574	5.6086226	2.97
30	1.8598945	5.6090011	2.98
30	1.7781082	5.5941631	2.99
30	1.8075044	5.5657591	3
30	1.8220348	5.6055159	3.01
30	1.8281371	5.5603024	3.02
30	1.7907449	5.6001128	3.03
30	1.8942379	5.6714763	3.04
30	1.844462	5.678687	3.05
30	1.8550756	5.6457987	3.06
30	1.8686396	5.6536689	3.07
30	1.8483741	5.6676078	3.08
30	1.8692802	5.6570725	3.09
30	1.8999018	5.6797273	3.1
30	1.8430503	5.6398368	3.11
30	1.8914189	5.6130736	3.12
30	1.9177887	5.6165652	3.13
30	1.8839828	5.6259091	3.14
30	1.9218904	5.6186498	3.15
30	1.9102474	5.6261331	3.16
30	1.9290348	5.6106316	3.17
30	1.9089371	5.6032021	3.18
30	1.938842	5.6122622	3.19
30	1.9017344	5.6213209	3.2
30	1.8904392	5.616781	3.21
30	1.9000634	5.6060682	3.22
30	1.9172813	5.587199	3.23
30	1.9367602	5.6037272	3.24
30	1.9488564	5.6294511	3.25
30	1.9420108	5.6090286	3.26
30	1.9155992	5.6421401	3.27
30	1.9150187	5.6498798	3.28
30	1.9154372	5.6653992	3.29
30	1.8835562	5.6182646	3.3
30	1.8308955	5.6071093	3.31
30	1.8506048	5.5922484	3.32
30	1.8555888	5.6121957	3.33
30	1.8631981	5.6334569	3.34
30	1.9115427	5.6511878	3.35
30	1.9097408	5.682991	3.36
30	1.9004387	5.6303785	3.37
30	1.9078517	5.6085074	3.38
30	1.924987	5.6523174	3.39
30	1.9077175	5.6249946	3.4
30	1.8985691	5.5672016	3.41
30	1.8748808	5.633521	3.42
30	1.8794609	5.5681279	3.43
30	1.8657066	5.5385588	3.44
30	1.8855069	5.5446995	3.45
30	1.8847073	5.5561025	3.46
30	1.8548971	5.5003942	3.47
30	1.8880263	5.5483169	3.48
30	1.877052	5.5650517	3.49
30	1.8636391	5.6253373	3.5
30	1.8375485	5.6192939	3.51
30	1.8488144	5.583988	3.52
30	1.86427	5.6154824	3.53
30	1.817837	5.5710112	3.54
30	1.7706249	5.5391318	3.55
30	1.788268	5.4889698	3.56
30	1.8431587	5.4723002	3.57
30	1.8218695	5.4130827	3.58
30	1.8150019	5.4778679	3.59
30	1.8312706	5.4345641	3.6
30	1.7530295	5.4521674	3.61
30	1.789684	5.5115902	3.62
30	1.7941263	5.4600664	3.63
30	1.7957433	5.4854479	3.64
30	1.7901798	5.5028238	3.65
30	1.7743108	5.5653569	3.66
33	1.9502033	4.0910269	2.57
33	1.9436209	4.1181753	2.58
34	1.5700132	9.6972361	2.58
34	1.5964737	9.5870764	2.59
40	1.9102119	10.256281	2.82
40	1.8634134	10.120608	2.83
42	1.9166486	4.2458622	2.9
42	1.8611737	4.2866418	2.91
42	1.9152226	4.1717118	2.92
46	1.8952144	4.2558773	2.97
46	1.8473042	4.1636602	2.98
46	1.8395055	4.1565898	2.99
46	1.832456	4.1796179	3
46	1.9177267	4.1170518	3.01
46	1.9521676	4.1910529	3.02
46	1.8859531	4.1923865	3.03
46	1.898074	4.1104201	3.04
48	1.8521189	4.1491265	3.06
48	1.9715022	4.1932544	3.07
48	1.8638956	4.1102105	3.08
49	1.8782824	4.179523	3.1
49	1.9037114	4.2506185	3.11
50	0.83673013	14.36615	3.14
50	0.83009502	14.379658	3.15
50	0.84335483	14.382371	3.16
50	0.82050716	14.419071	3.17
50	0.80087691	14.35763	3.18
51	1.9347423	4.1936971	3.15
51	1.8607341	4.1261158	3.16
52	1.8401975	4.238183	3.18
52	1.7067948	4.1815658	3.19
54	1.9926621	4.2453472	3.21
54	1.7259851	4.1293639	3.22
54	1.7662875	4.1083596	3.23
55	0.81944653	14.313703	3.22
55	0.81290086	14.257314	3.23
55	0.82645761	14.258618	3.24
55	0.8162015	14.255875	3.25
55	0.86673189	14.324699	3.26
55	0.89702639	14.351472	3.27
55	0.84508845	14.28032	3.28
57	0.83698741	14.330371	3.3
57	0.83130519	14.327762	3.31
59	0.80670893	14.292249	3.35
59	0.844774	14.342849	3.36
60	0.84364229	14.360416	3.38
60	0.86584236	14.330286	3.39
60	0.8487806	14.291736	3.4
60	0.85515823	14.290164	3.41
60	0.84607755	14.283463	3.42
60	0.85885063	14.280708	3.43
60	0.86145248	14.239735	3.44
60	0.91600704	14.219879	3.45
60	0.8719366	14.229577	3.46
60	0.89643413	14.275719	3.47
60	0.93392927	14.250519	3.48
60	0.87968813	14.144001	3.49
60	0.86892294	14.154751	3.5
60	0.88849027	14.143904	3.51
65	1.7755012	4.1342221	3.51
65	1.770657	4.129775	3.52
66	1.8364729	4.2717744	3.54
66	1.8136982	4.189611	3.55
68	0.8434884	14.931444	4.06
68	0.8218562	14.888907	4.07
69	0.80553655	14.944241	4.14
69	0.81274597	14.88674	4.15
69	0.80034913	14.910039	4.16
69	0.8394112	14.983994	4.17
69	0.86182841	14.95275	4.18
69	0.83618954	14.977289	4.19
69	0.8457741	14.931248	4.2
69	0.8620598	14.958676	4.21
69	0.8389051	14.937207	4.22
69	0.82884092	14.898376	4.23
69	0.86929869	14.919681	4.24
69	0.85143734	14.958963	4.25
69	0.86006467	14.936348	4.26
69	0.87587681	14.933933	4.27
69	0.83237191	14.936395	4.28
69	0.85450523	14.96646	4.29
69	0.83491594	14.954893	4.3
69	0.87803912	14.939021	4.31
69	0.90539653	14.973169	4.32
69	0.85757467	14.975398	4.33
69	0.89608413	14.984164	4.34
69	0.88757638	15.00445	4.35
69	0.86844436	15.004166	4.36
69	0.87532205	15.024567	4.37
69	0.87490177	15.015236	4.38
69	0.86993315	14.979934	4.39
69	0.88355254	15.002703	4.4
69	0.85129826	14.985905	4.41
69	0.831636	14.984152	4.42
69	0.8537672	15.002984	4.43
69	0.83938391	14.983226	4.44
69	0.8689853	14.962708	4.45
69	0.86835291	15.000894	4.46
69	0.87798526	14.995736	4.47
69	0.83870778	15.018389	4.48
69	0.80761933	14.988189	4.49
69	0.80928201	14.991868	4.5
69	0.83277049	14.96817	4.51
69	0.82139258	14.950083	4.52
69	0.84904372	14.963654	4.53
69	0.86595583	14.969405	4.54
69	0.8911565	14.966992	4.55
69	0.85314082	14.966032	4.56
69	0.87829271	14.970238	4.57
69	0.85996711	14.947997	4.58
69	0.86778508	14.973586	4.59
69	0.83886456	14.950577	4.6
69	0.83674429	14.991964	4.61
69	0.87185685	14.962914	4.62
69	0.8580396	14.974712	4.63
69	0.88324165	14.956041	4.64
69	0.88446331	14.952363	4.65
69	0.89784869	14.942796	4.66
69	0.8779086	14.967475	4.67
69	0.88563816	14.967789	4.68
69	0.89653019	14.975999	4.69
69	0.86024212	14.967706	4.7
69	0.87524054	14.963157	4.71
69	0.84805064	14.965016	4.72
69	0.87612712	14.94794	4.73
69	0.85459379	14.956803	4.74
69	0.83705906	14.97104	4.75
69	0.84690483	14.959806	4.76
69	0.82018779	14.942058	4.77
69	0.85497832	14.982876	4.78
69	0.83838685	14.950597	4.79
69	0.85184693	14.963237	4.8
69	0.85256117	14.966522	4.81
69	0.83958461	14.993919	4.82
69	0.8770685	14.964134	4.83
69	0.88518387	14.963961	4.84
69	0.85586683	14.963952	4.85
69	0.88616781	14.975395	4.86
69	0.89975154	14.991762	4.87
69	0.89757285	14.986745	4.88
69	0.8836187	15.004261	4.89
69	0.88898553	14.987186	4.9
69	0.87768398	15.006731	4.91
69	0.88724154	15.028695	4.92
69	0.8738388	14.981057	4.93
69	0.85712882	14.986167	4.94
69	0.89507205	14.985241	4.95
69	0.89564661	14.975673	4.96
69	0.87539236	14.972865	4.97
69	0.87153321	14.950903	4.98
69	0.87683671	14.926239	4.99
69	0.88447225	14.909615	5
69	0.8691267	14.949624	5.01
69	0.86455392	14.90465	5.02
69	0.82876566	14.944397	5.03
69	0.86948844	14.902289	5.04
69	0.90671144	14.944544	5.05
69	0.8666473	14.954849	5.06
69	0.89416759	14.928507	5.07
69	0.88766641	14.91858	5.08
69	0.88093946	14.91336	5.09
69	0.88007344	14.925948	5.1
69	0.9035379	14.931689	5.11
69	0.88246688	14.920533	5.12
69	0.88976564	14.950325	5.13
69	0.87633238	14.970572	5.14
69	0.87527853	15.014859	5.15
69	0.89777593	14.96697	5.16
69	0.89854396	14.961319	5.17
69	0.88272548	14.959444	5.18
69	0.87961056	14.972744	5.19
69	0.8463066	14.964459	5.2
69	0.83489085	14.998937	5.21
69	0.86182528	14.962448	5.22
69	0.87506697	14.956309	5.23
69	0.90280513	14.953173	5.24
69	0.87749821	14.977943	5.25
69	0.871441	14.955182	5.26
69	0.85738966	14.961787	5.27
69	0.83892314	14.957622	5.28
69	0.84840651	14.987634	5.29
69	0.85489134	14.9608	5.3
69	0.85982621	14.952809	5.31
69	0.88018753	14.956424	5.32
69	0.87650421	14.972382	5.33
69	0.84512186	14.972273	5.34
69	0.88877406	14.939435	5.35
69	0.92546463	14.977873	5.36
69	0.89189991	14.974339	5.37
69	0.89557421	14.967134	5.38
69	0.89114634	14.964388	5.39
69	0.89089417	15.017663	5.4
69	0.91747814	15.011512	5.41
69	0.87675509	14.977646	5.42
74	1.4823872	6.6691999	5.86
74	1.5286038	6.5866931	5.87
75	1.8848468	4.0505184	5.87
75	1.8372448	4.1740167	5.88
75	2.0321794	4.1199283	5.89
75	1.897924	4.1269532	5.9
75	1.9434493	4.1301991	5.91
75	1.9082091	4.2025509	5.92
75	1.9646032	4.1563576	5.93
75	1.9973319	4.0650211	5.94
75	2.0537378	4.0940565	5.95
76	1.942823	4.198385	5.97
76	1.8675084	4.1910925	5.98
76	1.8994582	4.1842946	5.99
76	1.8743302	4.2044179	6
76	1.8987115	4.1536294	6.01
77	1.9971044	4.1265189	6.03
77	1.9842796	4.2200479	6.04
77	1.9333915	4.2030203	6.05
79	2.0666333	14.169118	6.2
79	1.972556	14.139834	6.21
84	2.0427593	14.154549	6.4
84	2.0563229	14.146471	6.41
93	1.3218179	10.647813	7.52
93	1.338287	10.592005	7.53
99	1.9678635	13.281909	10.16
99	2.0487299	13.427388	10.17
100	1.9853777	7.9357982	10.17
100	1.9967138	7.9430344	10.18
100	1.99012	7.9424921	10.19
100	2.0180312	7.9371256	10.2
100	1.9953311	7.9630981	10.21
100	1.9943074	7.9265213	10.22
100	2.0321476	7.9522334	10.23
100	2.0268795	7.9453845	10.24
100	1.9885942	7.9404782	10.25
100	2.0346781	7.9346703	10.26
100	2.018202	7.964173	10.27
100	2.0432857	7.9633898	10.28
100	2.0488444	7.9703327	10.29
100	2.0433208	7.9828507	10.3
100	2.0087797	7.955454	10.31
100	1.9708366	7.9347039	10.32
100	1.9947645	7.968919	10.33
100	2.0289302	7.9443133	10.34
100	1.9829947	7.9375801	10.35
100	2.0216292	7.9441645	10.36
100	2.0106924	7.9762222	10.37
100	2.0142175	7.9745824	10.38
100	2.0223188	7.9385209	10.39
100	2.0153941	7.9336677	10.4
100	2.0007305	7.9776594	10.41
100	2.0209183	7.9397557	10.42
100	2.0283073	7.9399761	10.43
102	2.0457963	7.1350472	11.11
102	2.0367466	7.0940067	11.12
102	2.029	7.0624901	11.13
102	2.0507646	7.0614117	11.14
102	2.0350575	7.0400736	11.15
103	1.8152863	5.6075085	11.18
103	1.8033196	5.6391255	11.19
103	1.776737	5.5674176	11.2
104	0.90070639	2.1638966	11.47
104	0.96780945	2.1489067	11.48
106	0.94115814	2.2073836	11.52
106	0.92606249	2.1819029	11.53
106	0.90735944	2.1007591	11.54
106	0.89925654	2.2490644	11.55
106	0.87128734	2.1397826	11.56
106	0.93651075	2.1454042	11.57
106	0.94351332	2.129227	11.58
106	0.92109488	2.1332092	11.59
106	0.94866591	2.1637019	11.6
109	1.0139176	12.209489	12.62
109	1.1448433	12.280566	12.63
109	1.0965824	12.270716	12.64
109	1.0090219	12.266843	12.65
109	1.0250584	12.187492	12.66
109	1.0694196	12.231602	12.67
109	1.0499036	12.213201	12.68
109	1.0421336	12.223488	12.69
109	1.0952548	12.23299	12.7
109	1.053933	12.230012	12.71
109	1.0332803	12.261077	12.72
109	1.1215783	12.251455	12.73
109	1.055935	12.191607	12.74
109	1.0117127	12.227053	12.75
109	1.0827436	12.332016	12.76
109	1.0959398	12.315762	12.77
109	1.0128023	12.260828	12.78
109	1.0142919	12.303824	12.79
109	1.0310104	12.246905	12.8
109	1.1027844	12.230479	12.81
109	1.0908079	12.301702	12.82
109	1.0752643	12.345752	12.83
109	1.1176238	12.288768	12.84
109	1.0859139	12.292292	12.85
109	1.0200551	12.324395	12.86
109	1.0554444	12.281525	12.87
109	1.0631636	12.323227	12.88
111	1.5645728	5.5816634	12.87
111	1.5979548	5.584459	12.88
112	1.6819393	5.5460037	12.94
112	1.5170258	5.607613	12.95
112	1.5815706	5.5853934	12.96
112	1.5787718	5.5697019	12.97
112	1.5005606	5.5912342	12.98
112	1.5191414	5.5827906	12.99
112	1.6901244	5.6826138	13
112	1.508971	5.5967878	13.01
112	1.5702047	5.5520314	13.02
114	1.5100401	5.6025381	13.04
114	1.5532694	5.6452261	13.05
114	1.587401	5.6103784	13.06
115	1.7673658	7.658671	14.17
115	1.7874546	7.6534676	14.18
115	1.8105591	7.6634899	14.19
115	1.7890043	7.643306	14.2
115	1.7807834	7.6718056	14.21
115	1.7762536	7.6793569	14.22
115	1.7843389	7.6299106	14.23
116	1.2827751	10.671999	14.43
116	1.3243904	10.697033	14.44
116	1.3006639	10.599947	14.45
116	1.312062	10.655272	14.46
116	1.2838274	10.612626	14.47
116	1.2767587	10.654386	14.48
116	1.2217142	10.643585	14.49
116	1.2331502	10.676598	14.5
116	1.2971881	10.63035	14.51
116	1.3534809	10.63328	14.52
116	1.2499553	10.65197	14.53
116	1.2420275	10.70578	14.54
116	1.2348726	10.629113	14.55
116	1.1994838	10.601682	14.56
116	1.2725012	10.58316	14.57
116	1.1894463	10.731998	14.58
116	1.2722182	10.626216	14.59
116	1.2707763	10.641477	14.6
116	1.2401525	10.641396	14.61
116	1.2486583	10.637026	14.62
116	1.2455118	10.620586	14.63
116	1.2615771	10.651572	14.64
116	1.2664158	10.617566	14.65
116	1.192049	10.633337	14.66
116	1.3359304	10.637278	14.67
117	1.2999252	10.690081	14.69
117	1.2719648	10.673557	14.7
117	1.2869753	10.700311	14.71
121	1.0272618	2.1301114	15.79
121	0.81880363	2.1952412	15.8
124	0.98879944	10.401518	19.5
124	1.1156796	10.216795	19.51
124	1.0019928	10.218592	19.52
125	0.89420978	5.3428332	19.6
125	0.89328222	5.3872805	19.61
125	0.86428022	5.3696261	19.62
125	0.90100101	5.3558509	19.63
125	0.86597233	5.3441172	19.64
125	0.85061374	5.3678139	19.65
125	0.84385878	5.3590435	19.66
125	0.8565331	5.3396834	19.67
125	0.88012403	5.3433552	19.68
125	0.92394148	5.3418954	19.69
125	0.87435161	5.3062306	19.7
125	0.9016565	5.386262	19.71
125	0.85991828	5.3662805	19.72
125	0.84592105	5.3408492	19.73
125	0.86773894	5.3330257	19.74
130	0.83928192	5.3525424	19.76
130	0.83928661	5.3675033	19.77
130	0.824533	5.3182876	19.78
130	0.89912905	5.3439142	19.79
130	0.80496392	5.2571551	19.8
130	0.87066688	5.2688134	19.81
130	0.87403059	5.275387	19.82
130	0.85058353	5.3016044	19.83
130	0.88560029	5.3994196	19.84
130	0.84103027	5.3470495	19.85
130	0.86400057	5.3466148	19.86
130	0.87744824	5.2979829	19.87
131	2.0643076	4.7551953	19.87
131	2.0610263	4.7753474	19.88
131	2.0629883	4.7881055	19.89
132	1.9636969	8.6570161	20.49
132	1.8930362	8.6322302	20.5
133	1.879234	4.0695296	20.52
133	1.8504383	4.0606351	20.53
133	1.8426134	4.0494195	20.54
133	1.9083499	3.9883879	20.55
133	1.8680413	4.0236467	20.56
133	1.903481	4.0916689	20.57
133	1.861553	4.0504018	20.58
133	1.9330711	4.1052234	20.59
133	1.900539	4.0138598	20.6
133	1.8788708	4.0628851	20.61
133	1.8399847	4.0610496	20.62
133	1.8402632	4.0429794	20.63
133	1.7891173	4.0260321	20.64
133	1.8152275	3.9838192	20.65
133	1.8323543	3.9854626	20.66
133	1.7454918	3.9002537	20.67
133	1.758943	3.9318035	20.68
133	1.7250347	3.8851961	20.69
133	1.701893	3.9544351	20.7
133	1.7551923	3.8777429	20.71
133	1.7931327	3.8552901	20.72
133	1.743645	3.9138636	20.73
133	1.7417777	3.8885296	20.74
133	1.7778232	3.9085348	20.75
133	1.7449677	3.9111974	20.76
133	1.7854911	3.8180822	20.77
146	0.88400553	15.827244	23.39
146	0.94221972	15.934008	23.4
148	1.6086335	4.0213983	23.4
148	1.6807581	3.9626046	23.41
161	1.8578144	5.5680774	24.48
161	1.7960241	5.5462388	24.49
161	1.7736465	5.6516795	24.5
161	1.7627057	5.5340258	24.51
161	1.776035	5.5906003	24.52
161	1.8575104	5.5938018	24.53
161	1.7937597	5.5320874	24.54
161	1.7432599	5.5702219	24.55
161	1.7183972	5.5479565	24.56
161	1.7023121	5.5115903	24.57
161	1.752337	5.5420029	24.58
161	1.7535273	5.5464185	24.59
161	1.7627353	5.5068484	24.6
161	1.8582539	5.4808754	24.61
161	1.8268205	5.4310838	24.62
161	1.8492376	5.4554406	24.63
161	1.7959683	5.4346396	24.64
161	1.775642	5.4793313	24.65
161	1.8087091	5.4835016	24.66
161	1.7899464	5.4620454	24.67
161	1.7454282	5.5839631	24.68
161	1.7722216	5.5814768	24.69
161	1.7979956	5.5440351	24.7
161	1.8447683	5.571621	24.71
161	1.8106592	5.5395067	24.72
161	1.7691133	5.5374507	24.73
161	1.8446779	5.5157977	24.74
161	1.723512	5.4551038	24.75
161	1.7973858	5.4837122	24.76
161	1.7823088	5.4321625	24.77
161	1.8008258	5.4895364	24.78
161	1.8377406	5.5151843	24.79
162	1.7380703	5.5391783	24.81
162	1.8648828	5.5268391	24.82
162	1.8497029	5.6033329	24.83
162	1.8394077	5.5797012	24.84
162	1.8502376	5.5921693	24.85
162	1.8144389	5.5713512	24.86
162	1.838213	5.5797018	24.87
162	1.7890776	5.5660423	24.88
162	1.8703673	5.5674426	24.89
162	1.7627029	5.5384122	24.9
162	1.7980637	5.609457	24.91
162	1.8177717	5.564583	24.92
162	1.7984272	5.5741776	24.93
163	1.7857227	5.6008421	24.95
163	1.8454097	5.5818527	24.96
163	1.7686438	5.6793587	24.97
163	1.7539897	5.5711305	24.98
164	1.8474134	5.644635	25
164	1.8904613	5.6901869	25.01
164	1.7712538	5.5574017	25.02
164	1.7772415	5.5320634	25.03
164	1.7185397	5.6051723	25.04
164	1.7647365	5.555784	25.05
164	1.8213988	5.5644673	25.06
164	1.7876419	5.611903	25.07
164	1.7852736	5.6230847	25.08
164	1.8184423	5.5206691	25.09
164	1.8384078	5.6040529	25.1
164	1.7432245	5.5271194	25.11
164	1.7448798	5.559662	25.12
164	1.7905635	5.5565405	25.13
164	1.7632341	5.5747072	25.14
164	1.8114314	5.6193847	25.15
164	1.8034918	5.6244517	25.16
164	1.7763995	5.5400454	25.17
164	1.7815629	5.5819109	25.18
165	1.7891724	5.5626272	25.2
165	1.7833558	5.5898171	25.21
165	1.7381249	5.5550508	25.22
165	1.8148534	5.6302732	25.23
165	1.7972357	5.5888289	25.24
165	1.808297	5.6012261	25.25
165	1.787961	5.5599326	25.26
165	1.75037	5.6428908	25.27
165	1.7773693	5.5522318	25.28
165	1.8169601	5.5001766	25.29
165	1.7308884	5.5280769	25.3
165	1.7724351	5.4750249	25.31
165	1.6958678	5.4330891	25.32
165	1.8186154	5.4548252	25.33
165	1.7587831	5.4745432	25.34
165	1.7692573	5.3904206	25.35
165	1.7670608	5.4606381	25.36
165	1.7390283	5.4918394	25.37
165	1.8059831	5.51974	25.38
165	1.8130043	5.5529351	25.39
165	1.7694332	5.4550453	25.4
165	1.7162727	5.5632981	25.41
165	1.7729837	5.4719165	25.42
165	1.7736695	5.4718398	25.43
165	1.6809539	5.5176905	25.44
165	1.7484604	5.4455017	25.45
165	1.7359091	5.4285925	25.46
165	1.7627158	5.4370749	25.47
165	1.8066872	5.4722042	25.48
165	1.7180393	5.5011029	25.49
165	1.6679702	5.5792535	25.5
165	1.7230345	5.5191564	25.51
165	1.704116	5.5731206	25.52
165	1.7233096	5.5402403	25.53
165	1.7614016	5.5317807	25.54
165	1.7493808	5.5888601	25.55
165	1.6927876	5.6769378	25.56
165	1.8316217	5.5701114	25.57
165	1.7726197	5.7104851	25.58
165	1.7334815	5.527632	25.59
165	1.779595	5.5487999	25.6
165	1.8127088	5.5616068	25.61
165	1.7426231	5.4690389	25.62
165	1.7509545	5.5148596	25.63
165	1.7657008	5.4933878	25.64
165	1.7437962	5.5040809	25.65
165	1.7553929	5.5323234	25.66
165	1.8324478	5.4697023	25.67
165	1.6950913	5.5438292	25.68
165	1.7303805	5.5357625	25.69
165	1.7592234	5.5326093	25.7
165	1.6698317	5.5547731	25.71
165	1.6570833	5.4944026	25.72
165	1.7614599	5.5501781	25.73
165	1.7383624	5.5460144	25.74
165	1.6840206	5.5024644	25.75
165	1.7172014	5.5720268	25.76
165	1.6453613	5.6006114	25.77
165	1.6946212	5.5910091	25.78
165	1.7418608	5.52945	25.79
165	1.747714	5.5414099	25.8
165	1.7440249	5.5929047	25.81
165	1.7205747	5.5530604	25.82
165	1.8203102	5.503134	25.83
165	1.7912536	5.5058146	25.84
165	1.7737543	5.5371659	25.85
165	1.7383774	5.5005633	25.86
165	1.7240606	5.5507732	25.87
165	1.7824415	5.5854361	25.88
165	1.7532349	5.5496726	25.89
165	1.7750295	5.5335891	25.9
165	1.7530391	5.5626324	25.91
165	1.7299026	5.571948	25.92
165	1.7403242	5.5557411	25.93
170	1.2952909	12.969691	26.68
170	1.2310712	12.952403	26.69
170	1.2559331	12.940998	26.7
170	1.2282944	12.945376	26.71
170	1.2555461	12.976637	26.72
170	1.191757	13.040345	26.73
170	1.2312938	13.037503	26.74
170	1.0959008	13.001598	26.75
170	1.3401839	13.076386	26.76
170	1.3401242	13.049482	26.77
170	1.2633671	13.01842	26.78
170	1.21263	12.992042	26.79
170	1.2781557	13.07771	26.8
170	1.2832467	13.020909	26.81
170	1.3432523	12.963169	26.82
172	1.2907441	13.039463	26.84
172	1.2367133	13.031748	26.85
172	1.2398322	12.975245	26.86
172	1.1594802	13.065654	26.87
172	1.2543702	12.98179	26.88
172	1.3929644	13.11317	26.89
172	1.2706169	13.154883	26.9
172	1.2620024	13.067203	26.91
172	1.2875569	13.080967	26.92
172	1.2224917	13.032743	26.93
172	1.1933246	13.031253	26.94
172	1.2696804	13.026137	26.95
172	1.3213778	13.010961	26.96
172	1.2641264	13.092366	26.97
172	1.2627281	12.951631	26.98
172	1.293958	13.009626	26.99
177	1.3460606	4.8667969	27.48
177	1.2661978	4.9181645	27.49
182	1.5142969	4.9875625	27.95
182	1.4040686	4.85263	27.96
190	1.784735	6.7503198	31.72
190	1.790944	6.7572526	31.73
190	1.8239806	6.7489584	31.74
190	1.828734	6.7608275	31.75
190	1.8223621	6.7954343	31.76
190	1.8154564	6.7447406	31.77
190	1.8247052	6.741959	31.78
190	1.718028	6.706014	31.79
190	1.8998947	6.733028	31.8
190	1.8768422	6.7924188	31.81
190	1.7636078	6.808779	31.82
190	1.812092	6.7865475	31.83
190	1.8305905	6.7150938	31.84
190	1.8407001	6.7601391	31.85
190	1.868432	6.7347663	31.86
190	1.7591408	6.8180137	31.87
190	1.7559802	6.7621186	31.88
191	1.9921412	1.4735946	31.74
191	1.9261403	1.5344461	31.75
191	1.7617281	1.2282051	31.76
191	1.6268803	0.96389567	31.77
191	1.5112297	0.87601264	31.78
192	1.3097401	0.8482067	31.8
192	1.5966761	1.261099	31.81
192	1.2150362	1.5339907	31.82
192	1.0481449	1.7693611	31.83
200	1.80143	12.424928	32.54
200	1.967938	12.688385	32.55
201	1.4037868	9.3783554	32.71
201	1.5768323	9.3992106	32.72
212	1.5773178	2.5818097	34.54
212	1.5698965	2.4891807	34.55
212	1.5410854	2.5609717	34.56
214	1.6081804	2.620349	34.65
214	1.5992642	2.6720955	34.66
215	1.566773	2.5222048	34.81
215	1.5877768	2.447264	34.82
216	1.4845286	2.5268447	34.85
216	1.5267399	2.5612059	34.86
216	1.4756891	2.3818913	34.87
216	1.5196805	2.5446332	34.88
216	1.5376192	2.5604304	34.89
216	1.628672	2.5510714	34.9
216	1.5388691	2.6155764	34.91
216	1.60752	2.5861259	34.92
216	1.6695367	2.5487172	34.93
216	1.6586445	2.5317047	34.94
216	1.6481574	2.5284951	34.95
216	1.6098871	2.4639068	34.96
216	1.5613569	2.5510114	34.97
216	1.5860021	2.6124103	34.98
216	1.5557797	2.5408487	34.99
216	1.5766211	2.5346036	35
216	1.548111	2.4884571	35.01
216	1.5198589	2.4071277	35.02
216	1.5739692	2.5129132	35.03
216	1.5101643	2.4347261	35.04
219	1.4370896	2.6629555	35.47
219	1.442078	2.5542007	35.48
219	1.3488085	2.5589281	35.49
220	1.7319566	7.0994354	35.63
220	1.613236	7.0635298	35.64
225	1.4701267	6.6330246	38.31
225	1.548449	6.629118	38.32
225	1.3729338	6.6141925	38.33
225	1.4884488	6.5148624	38.34
228	1.7884878	15.36297	38.45
228	1.9437497	14.962943	38.46
230	0.96592683	12.203408	40.07
230	0.94081532	12.208337	40.08
230	0.91486031	12.238616	40.09
234	1.6786471	7.6604674	41.72
234	1.7856099	8.0403374	41.73
234	1.6442436	8.0648565	41.74
235	0.95679828	2.3086912	41.82
235	0.96818016	2.3089034	41.83
235	0.97173683	2.2698335	41.84
235	0.95773128	2.3021976	41.85
236	1.6063001	12.95273	42.37
236	1.5979256	12.993467	42.38
236	1.621033	12.942478	42.39
236	1.6859682	12.936166	42.4
236	1.6283275	13.012522	42.41
236	1.675737	12.965486	42.42
236	1.6156249	13.013834	42.43
236	1.6597152	13.009819	42.44
236	1.6372525	12.944923	42.45
236	1.6855618	13.004852	42.46
236	1.6707567	12.987538	42.47
236	1.667963	12.954936	42.48
236	1.7099179	13.015041	42.49
236	1.6708031	13.004712	42.5
236	1.660724	12.941956	42.51
236	1.6680286	13.016159	42.52
236	1.6940327	12.980427	42.53
236	1.7093862	12.949243	42.54
236	1.6593499	13.039054	42.55
236	1.6533749	12.990298	42.56
236	1.7182832	13.061812	42.57
237	1.7011891	6.8733058	42.9
237	1.6182698	6.9046861	42.91
237	1.7220052	6.7825527	42.92
237	1.6992796	6.7862508	42.93
237	1.7363003	6.8115862	42.94
237	1.7268743	6.7856559	42.95
239	1.6647824	4.1162009	43.71
239	1.6654865	4.1251616	43.72
239	1.6102593	4.041238	43.73
239	1.6501798	4.0599967	43.74
239	1.6533769	4.0546453	43.75
239	1.625743	4.0770533	43.76
239	1.6255932	4.0604533	43.77
239	1.6095735	4.0806983	43.78
239	1.5977123	4.0680691	43.79
239	1.6379034	4.0638127	43.8
239	1.6101613	4.0809728	43.81
239	1.6303757	4.1215548	43.82
239	1.5745577	4.0819259	43.83
239	1.619509	4.1221172	43.84
239	1.587214	4.1262193	43.85
239	1.6289364	4.1451182	43.86
239	1.5843922	4.0811783	43.87
239	1.6081424	4.1057657	43.88
239	1.523178	4.0809247	43.89
239	1.5579639	4.0621242	43.9
239	1.6128533	4.0949681	43.91
239	1.5372709	4.0258754	43.92
239	1.5538139	3.9869693	43.93
239	1.5707964	4.0029175	43.94
239	1.5435518	4.0125195	43.95
239	1.5475148	4.000207	43.96
239	1.5600929	4.0132302	43.97
239	1.5364197	3.9772632	43.98
239	1.4959533	4.0088157	43.99
239	1.5171464	4.0522976	44
239	1.5336569	4.0661167	44.01
239	1.5772646	4.0130462	44.02
239	1.5500854	4.0345088	44.03
239	1.5652802	4.0638643	44.04
239	1.5537088	4.04808	44.05
239	1.5890648	4.0717938	44.06
239	1.5935458	4.0846099	44.07
239	1.5837037	4.0169008	44.08
239	1.6212329	4.0321389	44.09
239	1.635655	4.0632148	44.1
239	1.60911	4.0585721	44.11
239	1.6102076	4.0535122	44.12
239	1.6295361	4.0538292	44.13
239	1.6262333	4.0354038	44.14
239	1.5617562	4.0312531	44.15
239	1.5645563	4.1079311	44.16
239	1.5298212	4.1078335	44.17
239	1.5277214	4.0806034	44.18
239	1.5268353	4.0852455	44.19
239	1.5415553	4.0850945	44.2
239	1.5576635	4.1006813	44.21
239	1.5383036	4.077412	44.22
239	1.5350934	4.102145	44.23
239	1.5675426	4.0859284	44.24
239	1.5282972	4.0980789	44.25
239	1.5711196	4.1079524	44.26
239	1.5001313	4.0887165	44.27
239	1.5362984	4.0485868	44.28
239	1.4832186	4.0977124	44.29
239	1.531766	4.0891452	44.3
239	1.5157408	4.0892098	44.31
239	1.5199585	4.0451219	44.32
239	1.5597205	4.0787625	44.33
239	1.5372569	4.0422424	44.34
239	1.5687758	4.0658672	44.35
239	1.5641427	4.100742	44.36
239	1.6078551	4.1511837	44.37
239	1.547677	4.1139872	44.38
239	1.6056583	4.1278664	44.39
239	1.5784428	4.1003981	44.4
239	1.5283539	4.0533264	44.41
239	1.5738038	4.0526636	44.42
239	1.551616	4.0334646	44.43
239	1.522304	4.0590672	44.44
239	1.5853863	4.0830997	44.45
239	1.5582372	4.0355638	44.46
239	1.5577702	4.0487685	44.47
239	1.5533036	4.0804955	44.48
239	1.5566582	4.0718882	44.49
239	1.5647158	4.1264779	44.5
239	1.5606118	4.1021913	44.51
239	1.5842389	4.1356658	44.52
239	1.5846533	4.1013745	44.53
239	1.6499862	4.1194428	44.54
239	1.5984703	4.0969176	44.55
239	1.6109154	4.0642012	44.56
239	1.617931	4.062263	44.57
239	1.5885026	4.0637681	44.58
239	1.6107047	4.0966172	44.59
239	1.5826879	4.0766116	44.6
239	1.594812	4.0504429	44.61
244	0.89095237	8.9055397	46.33
244	0.9443728	8.8551072	46.34
245	1.2858113	8.6907816	46.44
245	1.3405559	8.7755904	46.45
247	1.2582604	8.7295167	46.5
247	1.2488468	8.8001712	46.51
248	1.2841995	8.4703231	46.53
248	1.3059438	8.3729695	46.54
248	0.96155542	8.4031682	46.55
252	1.7237792	4.1479692	46.68
252	1.6725667	4.1123496	46.69
256	1.7282545	4.0485167	46.8
256	1.6679615	4.1586633	46.81
