# Supplementary material for: Single nucleosome imaging reveals principles of transient multiscale chromatin reorganization triggered by histone ADP-ribosylation at DNA lesions
Source: Nat Commun. 2025 Jul 19;16:6652. doi: 10.1038/s41467-025-61834-7 (PMC12276361; doi:10.1038/s41467-025-61834-7)
Supplement: Supplementary file 6 — Source Data [file 41467_2025_61834_MOESM6_ESM.zip › DATA_ALL_FIGURES/Fig 1C/before_damage/20220301/20220301_Field6_before_crop.mldatx_tracked.trxyt]

3	0.94594149	2.2243953	0.43
3	1.0050655	2.2843135	0.44
4	1.8007091	3.6837788	0.67
4	1.6982134	3.7048669	0.68
4	1.6761671	3.6693366	0.69
4	1.7320077	3.7106674	0.7
4	1.6929467	3.6689025	0.71
4	1.6905185	3.6814875	0.72
4	1.727508	3.6875125	0.73
10	1.7822052	14.485686	3.24
10	1.8159166	14.471519	3.25
12	1.2750502	4.272997	4.23
12	1.195878	4.0781613	4.24
12	1.252251	4.0548743	4.25
13	0.97461489	2.2190277	4.24
13	1.091236	2.0732799	4.25
19	1.2853334	15.363123	4.67
19	1.2894864	15.386238	4.68
23	1.272049	15.382169	4.74
23	1.33661	15.404654	4.75
24	1.3798553	15.401519	4.85
24	1.2966266	15.439296	4.86
26	1.2809896	15.400096	4.94
26	1.2929523	15.365699	4.95
28	1.2941013	15.332191	5.04
28	1.3010149	15.44531	5.05
31	1.3635402	13.258563	5.1
31	1.3265384	13.277734	5.11
32	1.2365263	15.373957	5.11
32	1.2955944	15.37877	5.12
37	1.274688	15.374125	5.26
37	1.316788	15.367221	5.27
38	1.3706204	15.353306	5.29
38	1.2444043	15.465869	5.3
39	1.2118687	15.392067	5.32
39	1.3381697	15.294785	5.33
39	1.2527905	15.537532	5.34
42	1.5501912	6.5276961	5.36
42	1.4033433	6.6600511	5.37
42	0.82070613	6.5104905	5.38
42	0.85506269	6.71999	5.39
42	1.1737374	7.0722891	5.4
42	1.0365308	7.246021	5.41
42	1.4233751	7.1514358	5.42
42	1.8537021	7.2403711	5.43
42	1.4929882	7.7831835	5.44
42	0.92910673	7.6287227	5.45
42	1.3967339	7.2016753	5.46
42	1.3105092	6.5746587	5.47
42	1.3146349	6.5822769	5.48
42	1.105969	6.4198752	5.49
42	0.90477619	6.455377	5.5
42	0.98745759	6.8176798	5.51
42	1.0964021	6.5432859	5.52
44	1.4026969	15.495706	5.45
44	1.3368484	15.383846	5.46
55	1.1760282	15.39338	5.72
55	1.2472506	15.299727	5.73
62	1.2667021	15.336655	5.81
62	1.2644074	15.411762	5.82
62	1.1590783	15.36006	5.83
63	1.263704	15.403317	5.87
63	1.318341	15.291972	5.88
63	1.347722	15.282229	5.89
65	1.3322154	10.952954	6.1
65	1.8501353	11.083098	6.11
65	1.8418281	11.066134	6.12
65	1.8139505	11.11943	6.13
65	1.7773894	11.050588	6.14
73	1.3840303	5.7423103	8.58
73	0.98362932	5.8411492	8.59
74	1.5917945	5.9219489	8.66
74	1.4508487	5.744681	8.67
77	1.1554258	2.3371599	9.04
77	1.4206786	2.5996003	9.05
77	0.94173154	2.5625225	9.06
79	1.6306376	7.6642284	9.72
79	1.5163506	7.5139716	9.73
79	1.7044472	7.18581	9.74
79	1.3234751	7.1884626	9.75
79	1.2000068	6.7494791	9.76
79	1.2084106	6.8146387	9.77
80	1.2120918	2.9320762	9.77
80	1.1969289	2.9743163	9.78
80	1.2539028	2.9612684	9.79
80	1.2465245	2.9854495	9.8
80	1.266002	2.9334378	9.81
80	1.1967516	2.9816299	9.82
80	1.2570889	2.9755002	9.83
80	1.2416048	2.9592201	9.84
80	1.2660973	3.0013477	9.85
80	1.2211876	2.9685905	9.86
80	1.2542955	3.0051811	9.87
80	1.2315264	2.9873693	9.88
80	1.2641747	2.9548644	9.89
80	1.2381458	2.9584489	9.9
80	1.2441769	2.9311675	9.91
80	1.2294515	2.9842539	9.92
80	1.2251663	2.9694445	9.93
80	1.2210095	2.9422965	9.94
80	1.2205591	2.9671252	9.95
80	1.2327798	2.907345	9.96
80	1.1670618	2.9125061	9.97
83	0.81583205	10.345164	10.26
83	0.84262922	10.345298	10.27
83	0.81389793	10.355458	10.28
83	0.82970642	10.322725	10.29
83	0.82572661	10.338666	10.3
83	0.84640124	10.331055	10.31
83	0.87939617	10.328664	10.32
83	0.85665303	10.328653	10.33
83	0.88532712	10.336574	10.34
83	0.83604744	10.31494	10.35
83	0.825201	10.31056	10.36
83	0.82263887	10.369141	10.37
83	0.92517808	10.355356	10.38
87	1.0395965	17.802182	11.72
87	1.0147941	17.804766	11.73
88	1.0080839	3.0123491	11.74
88	0.97080369	2.9904084	11.75
88	1.015019	3.0082763	11.76
88	0.99615323	2.9654998	11.77
88	1.0072378	3.066265	11.78
88	0.95402415	3.0142985	11.79
88	1.0331623	3.0214582	11.8
88	1.0177078	3.0002679	11.81
88	1.0398197	2.9763432	11.82
88	0.95418829	2.9241696	11.83
88	1.0439954	3.000062	11.84
88	1.024595	2.9917263	11.85
88	0.98690183	3.0463175	11.86
88	0.97489363	2.9743683	11.87
88	1.0731139	3.0441489	11.88
88	0.93148178	2.976586	11.89
88	0.8889299	3.0578037	11.9
88	0.95021119	2.9939442	11.91
88	0.94681906	2.9983204	11.92
88	0.93794046	2.9942094	11.93
88	1.0601958	3.0518447	11.94
88	0.98060716	2.990186	11.95
88	0.97208651	2.9984416	11.96
88	0.99170962	2.9598492	11.97
88	0.98400908	3.0253919	11.98
88	0.98522733	3.0086788	11.99
88	1.0113265	3.0140228	12
88	1.0057056	2.9515075	12.01
92	1.2135359	3.0096606	12.86
92	1.2503651	3.0050559	12.87
93	1.1954232	3.3373806	12.97
93	1.1989676	3.3154998	12.98
93	1.2025627	3.3189775	12.99
93	1.2258444	3.324852	13
93	1.1706182	3.2942621	13.01
93	1.2053488	3.316959	13.02
93	1.2224546	3.2936179	13.03
93	1.238403	3.3115664	13.04
96	1.8933008	18.764941	13.1
96	1.9300201	18.751464	13.11
96	1.9328511	18.761268	13.12
96	2.020959	18.767355	13.13
97	1.5673141	18.858006	13.15
97	1.6129913	18.910882	13.16
97	1.8410151	18.816037	13.17
97	1.8948226	18.747425	13.18
97	1.961981	18.87424	13.19
97	1.9603553	18.83123	13.2
97	1.9803812	18.840526	13.21
97	2.0383538	18.769061	13.22
97	1.9477213	18.623614	13.23
97	2.0268394	18.718241	13.24
99	0.88670965	9.7862978	13.19
99	0.8577736	9.7230204	13.2
99	0.83055772	9.8297253	13.21
101	0.84372793	9.8217174	13.25
101	0.80508975	9.8059303	13.26
102	1.8410315	18.536506	13.26
102	1.865246	18.417111	13.27
102	1.8186368	18.342895	13.28
102	1.8234908	18.445263	13.29
102	1.6979139	18.330052	13.3
102	1.7267016	18.226699	13.31
102	1.6573917	18.319649	13.32
102	1.7461128	18.369744	13.33
102	1.905206	18.46894	13.34
102	1.9613275	18.419718	13.35
103	1.825248	18.382289	13.37
103	1.6863779	18.242183	13.38
103	1.9657759	18.207282	13.39
103	1.934913	18.274209	13.4
103	1.9846367	18.174889	13.41
110	1.4075794	9.8156912	14.37
110	1.4251434	9.8277424	14.38
110	1.3273595	9.8268398	14.39
110	1.3062835	9.7674239	14.4
110	1.4077688	9.7973122	14.41
110	1.4697675	9.7831269	14.42
110	1.3688538	9.8963769	14.43
110	1.4229588	9.7655954	14.44
110	1.4050093	9.7762772	14.45
110	1.398795	9.8455736	14.46
110	1.4702452	9.7476444	14.47
110	1.4110084	9.7956868	14.48
110	1.3968143	9.7517209	14.49
110	1.4509895	9.7317353	14.5
110	1.4625074	9.6879953	14.51
110	1.4371883	9.7729229	14.52
110	1.4264376	9.7825164	14.53
110	1.46334	9.747004	14.54
110	1.3866271	9.776098	14.55
110	1.4563358	9.713604	14.56
110	1.4465274	9.7635219	14.57
110	1.4341793	9.7252408	14.58
110	1.426474	9.8504841	14.59
110	1.3948202	9.7933055	14.6
110	1.4170009	9.7721336	14.61
110	1.4267555	9.7269018	14.62
110	1.5005138	9.7644416	14.63
110	1.3988968	9.7454457	14.64
110	1.4043246	9.7916687	14.65
110	1.4008005	9.7103513	14.66
110	1.3301457	9.7511357	14.67
110	1.4174032	9.7411873	14.68
110	1.400651	9.7258082	14.69
110	1.4074176	9.7559448	14.7
110	1.4681997	9.7709361	14.71
110	1.4061252	9.8195758	14.72
110	1.4081515	9.7652438	14.73
110	1.4403182	9.7449243	14.74
110	1.467765	9.6954686	14.75
110	1.3761283	9.6872005	14.76
110	1.3664223	9.723904	14.77
110	1.408688	9.8294492	14.78
110	1.433388	9.749612	14.79
110	1.3741167	9.7440355	14.8
110	1.4017318	9.6915579	14.81
110	1.4433729	9.7526856	14.82
110	1.4403728	9.7866178	14.83
110	1.3788402	9.8160861	14.84
110	1.3837361	9.7451761	14.85
110	1.3829793	9.8325164	14.86
110	1.419311	9.7158654	14.87
110	1.3245388	9.6680349	14.88
111	1.9489021	11.211218	14.4
111	2.0569944	11.162264	14.41
115	1.4330279	2.7035782	15.47
115	1.448855	2.7106757	15.48
115	1.4296096	2.7646413	15.49
115	1.4951342	2.7352639	15.5
115	1.4587666	2.6913888	15.51
115	1.4182176	2.7078637	15.52
115	1.4725615	2.6995351	15.53
115	1.3938143	2.7218161	15.54
115	1.4832982	2.6872395	15.55
115	1.5000391	2.6910601	15.56
115	1.4874714	2.6914999	15.57
115	1.4459823	2.6624221	15.58
115	1.4546397	2.6448917	15.59
115	1.4528822	2.6779702	15.6
115	1.4189729	2.6743196	15.61
115	1.36467	2.6715937	15.62
115	1.4159666	2.6827158	15.63
115	1.4170071	2.6503414	15.64
115	1.4343107	2.7161967	15.65
115	1.4487686	2.6424344	15.66
115	1.3760495	2.6932539	15.67
115	1.3843546	2.6952419	15.68
115	1.3840786	2.6767354	15.69
115	1.4060854	2.6999994	15.7
115	1.3940496	2.6870103	15.71
115	1.326862	2.6865712	15.72
115	1.3501546	2.6702474	15.73
115	1.372257	2.7032422	15.74
115	1.3839008	2.7038512	15.75
115	1.3844056	2.6704694	15.76
115	1.3971581	2.7049271	15.77
115	1.3785477	2.6837181	15.78
115	1.4037949	2.6645801	15.79
115	1.4341777	2.7126785	15.8
115	1.4138099	2.6871706	15.81
115	1.4861563	2.71762	15.82
115	1.4296624	2.6893343	15.83
115	1.4664242	2.731038	15.84
115	1.4004755	2.7440644	15.85
115	1.3590688	2.6827184	15.86
115	1.3792139	2.6818644	15.87
115	1.3409703	2.7245617	15.88
115	1.3598768	2.6654359	15.89
116	1.8952382	5.4339779	15.67
116	1.7451113	5.5604403	15.68
119	1.539649	4.1511244	16.58
119	1.3875104	4.1863194	16.59
119	1.5167874	4.2117637	16.6
124	1.3997712	9.6435699	17.79
124	1.4086048	9.6621055	17.8
124	1.3999346	9.6465957	17.81
124	1.4279721	9.6681751	17.82
124	1.4007927	9.7077056	17.83
124	1.4365029	9.697761	17.84
124	1.421935	9.6751717	17.85
124	1.4863217	9.8083684	17.86
124	1.4283093	9.7374944	17.87
124	1.4153927	9.7092462	17.88
124	1.500553	9.7891471	17.89
124	1.3942323	9.7412289	17.9
124	1.3723209	9.7303826	17.91
124	1.4208207	9.708557	17.92
124	1.4551984	9.7405478	17.93
124	1.4227008	9.7629042	17.94
124	1.3868282	9.6919038	17.95
124	1.3759758	9.7535395	17.96
124	1.3303325	9.7274467	17.97
124	1.4140462	9.7199879	17.98
124	1.4022613	9.7024394	17.99
124	1.3918957	9.7431076	18
124	1.4319448	9.7738077	18.01
124	1.4088613	9.7313382	18.02
124	1.3969456	9.6772944	18.03
124	1.3886674	9.7341855	18.04
124	1.3470263	9.6761599	18.05
124	1.3779402	9.6799515	18.06
124	1.3888098	9.6559059	18.07
124	1.3755858	9.6734461	18.08
124	1.4156499	9.7242733	18.09
124	1.3547173	9.7347266	18.1
124	1.3810665	9.7179134	18.11
124	1.3585232	9.7161239	18.12
124	1.3948075	9.7180349	18.13
124	1.408685	9.6658512	18.14
124	1.366544	9.7026596	18.15
124	1.4304283	9.676557	18.16
124	1.4119871	9.7094684	18.17
124	1.4200296	9.6649515	18.18
124	1.39219	9.6980138	18.19
124	1.3836054	9.7382286	18.2
124	1.3568037	9.6870019	18.21
124	1.4179811	9.7890319	18.22
124	1.4762454	9.7458926	18.23
124	1.4023368	9.7178837	18.24
124	1.4080725	9.7290168	18.25
124	1.402997	9.7721702	18.26
124	1.4155715	9.7490628	18.27
124	1.4119396	9.790543	18.28
124	1.4069979	9.6417133	18.29
124	1.4352878	9.7317668	18.3
124	1.3865348	9.6827851	18.31
124	1.3595865	9.731778	18.32
124	1.4117805	9.7455208	18.33
124	1.8572894	9.3461876	18.34
124	1.8628209	9.3323491	18.35
124	1.8562605	9.3197579	18.36
124	1.9041305	9.3489699	18.37
124	1.9589157	9.3287378	18.38
124	2.0043509	9.3580648	18.39
124	1.9847567	9.3545901	18.4
124	1.960631	9.3531454	18.41
124	1.9416888	9.3546699	18.42
124	1.9361605	9.3557039	18.43
124	1.9392658	9.3881605	18.44
124	1.9377549	9.3809721	18.45
124	1.9544177	9.4054224	18.46
124	1.9811018	9.4033109	18.47
124	1.9221935	9.4088628	18.48
124	1.9392396	9.4261012	18.49
124	1.9497897	9.4531573	18.5
124	1.9363406	9.4367626	18.51
124	1.9125681	9.4196447	18.52
124	1.8821387	9.4544762	18.53
124	1.960328	9.3923456	18.54
124	1.9635976	9.384302	18.55
124	1.9336308	9.419377	18.56
124	1.9450079	9.396331	18.57
124	1.9569502	9.3909525	18.58
124	1.9481469	9.3697806	18.59
124	1.9267579	9.4181052	18.6
124	1.9511196	9.3825644	18.61
124	1.9212491	9.3977147	18.62
124	1.9495713	9.3354136	18.63
124	1.9418207	9.342046	18.64
124	1.9917788	9.326216	18.65
124	1.9942244	9.3298174	18.66
124	1.9847506	9.3455752	18.67
124	1.9574798	9.3582686	18.68
124	1.9753467	9.3509364	18.69
124	1.9545085	9.3371629	18.7
124	1.9532731	9.3781202	18.71
124	1.9190543	9.405164	18.72
124	1.9204395	9.3765983	18.73
124	1.9447962	9.3527142	18.74
124	1.9603774	9.3513842	18.75
124	1.9623096	9.3201394	18.76
124	1.9474369	9.3255617	18.77
124	1.9583129	9.3167367	18.78
124	1.9472921	9.3175316	18.79
124	1.9691496	9.331553	18.8
124	1.938208	9.3735608	18.81
124	1.9285342	9.3589369	18.82
124	1.9017198	9.3520467	18.83
124	1.9228679	9.3360913	18.84
124	1.9622472	9.3328985	18.85
124	1.9527294	9.3106618	18.86
124	1.9872885	9.3187205	18.87
124	1.9364764	9.2908516	18.88
124	1.9189613	9.3078695	18.89
124	1.9503101	9.3595676	18.9
124	1.9207064	9.3366994	18.91
124	1.9481642	9.3248398	18.92
124	1.9184239	9.3786242	18.93
124	1.9523571	9.3652977	18.94
124	1.9663899	9.3133066	18.95
124	1.9485684	9.3004631	18.96
124	1.332608	9.6961586	18.97
124	1.3792526	9.7392585	18.98
124	1.3854077	9.7604249	18.99
124	1.4073901	9.6697864	19
124	1.3980128	9.7178899	19.01
124	1.4062715	9.7108634	19.02
124	1.4239728	9.7059035	19.03
124	1.352226	9.6918265	19.04
124	1.3922056	9.764361	19.05
124	1.3671573	9.7301389	19.06
124	1.4096289	9.6635143	19.07
124	1.346799	9.6557531	19.08
124	1.3799985	9.6843793	19.09
124	1.3776134	9.7097856	19.1
124	1.3687963	9.6716118	19.11
124	1.4565494	9.6813678	19.12
124	1.4335974	9.6759087	19.13
124	1.3992209	9.6811783	19.14
124	1.3895729	9.663702	19.15
124	1.4114826	9.7230609	19.16
124	1.35641	9.6729275	19.17
124	1.3835596	9.6927997	19.18
124	1.3672555	9.7529521	19.19
124	1.4204366	9.6880607	19.2
124	1.3967589	9.67718	19.21
124	1.3909817	9.6755205	19.22
124	1.386308	9.6605313	19.23
124	1.3985259	9.6700702	19.24
124	1.3823199	9.6978621	19.25
124	1.3507782	9.7572129	19.26
124	1.4366621	9.7135705	19.27
124	1.3423333	9.7069213	19.28
124	1.3655027	9.6954365	19.29
124	1.413519	9.6347215	19.3
124	1.4006704	9.6215644	19.31
124	1.3657677	9.6896049	19.32
124	1.4283686	9.7060186	19.33
124	1.3531113	9.7105047	19.34
124	1.458929	9.7085966	19.35
124	1.4135615	9.691131	19.36
124	1.3807723	9.6481243	19.37
124	1.3089449	9.6313257	19.38
124	1.3761309	9.7145833	19.39
124	1.3901056	9.6845119	19.4
124	1.373121	9.7031581	19.41
124	1.4052838	9.7135082	19.42
125	1.8899807	17.050509	17.93
125	1.8546702	17.062297	17.94
125	1.8594681	17.008028	17.95
125	1.8584391	17.059278	17.96
125	1.8475322	16.987533	17.97
135	1.3793974	9.6883022	19.44
135	1.3929968	9.7168395	19.45
135	1.3969619	9.7173128	19.46
135	1.3851401	9.6219334	19.47
135	1.3848804	9.67137	19.48
135	1.4061066	9.6950374	19.49
135	1.3737042	9.6610109	19.5
135	1.3970293	9.6678072	19.51
135	1.3470777	9.627069	19.52
135	1.3512777	9.6522771	19.53
135	1.2793277	9.6517382	19.54
135	1.3743016	9.6417006	19.55
135	1.3842364	9.7030449	19.56
135	1.4243206	9.7058083	19.57
135	1.381636	9.7459297	19.58
135	1.4401107	9.7398206	19.59
135	1.4642132	9.671959	19.6
135	1.436633	9.6769316	19.61
135	1.422425	9.6922301	19.62
135	1.4042304	9.6712817	19.63
135	1.3886792	9.6841526	19.64
135	1.3567507	9.6611719	19.65
135	1.4115389	9.6546814	19.66
135	1.3562086	9.704867	19.67
135	1.4599993	9.6694942	19.68
135	1.4000945	9.6854068	19.69
135	1.3604146	9.7058396	19.7
135	1.4026141	9.7209516	19.71
135	1.3967866	9.6249271	19.72
135	1.4557081	9.7000343	19.73
135	1.4714021	9.7555441	19.74
135	1.4301095	9.7211702	19.75
135	1.4192509	9.7345357	19.76
135	1.4167072	9.7132907	19.77
135	1.4209287	9.6747325	19.78
135	1.4208969	9.707385	19.79
135	1.4153977	9.7234239	19.8
135	1.492797	9.7158695	19.81
135	1.3613239	9.6906987	19.82
135	1.4525371	9.634912	19.83
135	1.4253759	9.6456967	19.84
137	1.4694442	9.707786	19.86
137	1.4470294	9.6609169	19.87
137	1.455254	9.6519242	19.88
137	1.3680863	9.6777548	19.89
138	1.3650778	9.6349044	19.91
138	1.460712	9.6582165	19.92
138	1.3974521	9.5736012	19.93
138	1.4586653	9.6268332	19.94
138	1.4255238	9.639308	19.95
138	1.4016381	9.6439463	19.96
138	1.4272585	9.6747224	19.97
138	1.4835651	9.6748846	19.98
138	1.4367021	9.6449899	19.99
138	1.4490795	9.6964532	20
138	1.4014522	9.5885739	20.01
138	1.4492194	9.598053	20.02
138	1.3893145	9.6353317	20.03
138	1.3977229	9.6233226	20.04
138	1.3982206	9.6207133	20.05
138	1.4668299	9.6932737	20.06
138	1.4532004	9.695711	20.07
138	1.423129	9.6360236	20.08
138	1.4798952	9.6817834	20.09
138	1.458638	9.6706136	20.1
138	1.4005875	9.7089269	20.11
138	1.3589259	9.6878338	20.12
138	1.4846556	9.6596308	20.13
138	1.4727931	9.6337315	20.14
138	1.4258082	9.6714953	20.15
138	1.4139971	9.6806037	20.16
138	1.3981887	9.7031072	20.17
138	1.4102164	9.6564533	20.18
138	1.3758339	9.6163428	20.19
138	1.3975131	9.6909834	20.2
138	1.4181438	9.6784312	20.21
138	1.4589121	9.7170453	20.22
138	1.4421056	9.6898792	20.23
144	1.4553742	9.684557	20.25
144	1.4422404	9.723991	20.26
144	1.412411	9.717122	20.27
144	1.4197814	9.710626	20.28
144	1.362213	9.662626	20.29
144	1.4731979	9.6725418	20.3
144	1.4387133	9.6951811	20.31
146	1.1507877	3.2650746	20.56
146	1.1379124	3.2793699	20.57
146	1.101987	3.2748021	20.58
146	1.1596246	3.2264444	20.59
146	1.1413002	3.2914121	20.6
146	1.163571	3.3238482	20.61
146	1.1418135	3.2753057	20.62
146	1.0880198	3.3014701	20.63
146	1.1205961	3.2496073	20.64
146	1.1467459	3.2541486	20.65
146	1.1441868	3.2917601	20.66
146	1.129782	3.2613433	20.67
146	1.1157051	3.2875977	20.68
146	1.145031	3.2921792	20.69
146	1.1067229	3.2882328	20.7
146	1.0803549	3.2377011	20.71
146	1.1156338	3.284886	20.72
146	1.0624323	3.2839444	20.73
146	1.0941109	3.2765725	20.74
146	1.0973302	3.3065007	20.75
147	1.8541598	10.262723	20.89
147	1.6654154	10.296056	20.9
149	1.1447466	10.189838	22.45
149	1.1746668	10.131628	22.46
149	1.1325897	10.207228	22.47
149	1.1297048	10.122584	22.48
149	1.1114575	10.141632	22.49
149	1.1063374	10.165381	22.5
149	1.1518987	10.159055	22.51
149	1.1177041	10.184948	22.52
149	1.1315918	10.156581	22.53
149	1.1379429	10.191803	22.54
149	1.1489772	10.14708	22.55
149	1.0615707	10.174025	22.56
149	1.1533624	10.193606	22.57
149	1.1204689	10.195513	22.58
149	1.092754	10.132845	22.59
149	1.1018589	10.155737	22.6
149	1.1121738	10.157414	22.61
149	1.1015878	10.142865	22.62
149	1.1582245	10.149623	22.63
149	1.1413406	10.149475	22.64
149	1.1487683	10.132883	22.65
149	1.1787038	10.164841	22.66
149	1.1283893	10.185829	22.67
149	1.1067232	10.157384	22.68
149	1.1206809	10.17372	22.69
149	1.1884087	10.133465	22.7
149	1.0907664	10.161154	22.71
149	1.1290018	10.174014	22.72
149	1.0815714	10.145221	22.73
149	1.069845	10.203499	22.74
150	1.7818982	16.020564	22.56
150	1.7964568	16.11702	22.57
150	1.7849364	16.11087	22.58
150	1.7767907	15.998717	22.59
150	1.7485105	16.028342	22.6
150	1.8302474	16.092104	22.61
150	1.7252595	16.014912	22.62
150	1.7833072	16.072265	22.63
150	1.7704265	16.082481	22.64
150	1.7715146	16.056415	22.65
153	1.097523	16.685481	23.53
153	1.1024684	16.655439	23.54
153	1.0787736	16.654168	23.55
153	1.0917343	16.649754	23.56
153	1.0857954	16.676585	23.57
153	1.0631653	16.650483	23.58
153	1.0702016	16.687126	23.59
153	1.0699623	16.678393	23.6
153	1.0740237	16.651868	23.61
153	1.0902052	16.659228	23.62
153	1.0790686	16.654555	23.63
153	1.0847724	16.643549	23.64
153	1.0746292	16.667685	23.65
153	1.1206143	16.673042	23.66
153	1.07415	16.660634	23.67
157	1.8924817	10.20719	24.38
157	1.8684773	10.214025	24.39
157	1.8785775	10.241515	24.4
157	1.906608	10.179444	24.41
157	1.8604819	10.166432	24.42
157	1.876254	10.156708	24.43
157	1.927727	10.146832	24.44
157	1.8812393	10.143881	24.45
157	1.8629338	10.140601	24.46
157	1.8344919	10.154722	24.47
157	1.8396801	10.140997	24.48
157	1.856025	10.098132	24.49
157	1.8482548	10.155677	24.5
157	1.8634469	10.155955	24.51
157	1.8457162	10.177147	24.52
157	1.8368717	10.151313	24.53
157	1.8665902	10.138473	24.54
157	1.8290996	10.142828	24.55
157	1.8162295	10.190006	24.56
157	1.8255659	10.257904	24.57
157	1.8263418	10.186997	24.58
157	1.8805751	10.18213	24.59
157	1.844856	10.220835	24.6
157	1.8654133	10.182221	24.61
157	1.8463905	10.205906	24.62
157	1.8245412	10.207637	24.63
157	1.8297725	10.19963	24.64
158	1.8835871	11.644267	24.48
158	1.8498993	11.695301	24.49
160	1.9866872	11.551291	25.74
160	1.9714468	11.640701	25.75
160	1.9660799	11.610782	25.76
160	1.9216997	11.599484	25.77
161	1.234868	16.008492	25.79
161	1.2736768	16.090185	25.8
161	1.2880583	16.09917	25.81
161	1.2882487	16.012923	25.82
161	1.2556483	16.052027	25.83
161	1.2083049	16.050802	25.84
161	1.0063756	16.101615	25.85
161	1.1179191	15.942196	25.86
161	1.0983592	15.967112	25.87
161	1.1566133	15.997084	25.88
161	1.1345183	15.985628	25.89
161	1.1414888	16.017995	25.9
161	1.1625353	16.004599	25.91
161	1.1939552	15.946411	25.92
161	1.0973349	15.894064	25.93
161	1.1500408	15.914488	25.94
161	1.1426282	15.957593	25.95
161	1.0663329	15.890814	25.96
161	1.1028057	15.976159	25.97
161	1.130318	15.959491	25.98
161	1.1193306	15.897628	25.99
161	1.0828702	15.904871	26
161	1.1027499	16.022439	26.01
161	1.1403116	15.974606	26.02
161	1.0913441	15.952759	26.03
161	1.1174248	15.890836	26.04
161	1.0871801	15.936195	26.05
161	1.0979962	15.961874	26.06
161	1.0444692	16.002444	26.07
161	1.0721942	15.927116	26.08
161	1.1358392	15.957683	26.09
161	1.1834493	16.079574	26.1
161	1.0943369	16.043986	26.11
161	1.0814968	16.094578	26.12
161	0.89708322	16.015958	26.13
161	1.0737896	16.002461	26.14
161	1.1052235	16.014937	26.15
161	1.1098223	15.976726	26.16
161	1.0568414	15.954119	26.17
161	1.0118472	16.034943	26.18
161	1.048164	15.965182	26.19
161	1.0604736	16.016451	26.2
161	1.0450655	15.982828	26.21
161	1.0983209	16.046048	26.22
161	1.0540712	15.998009	26.23
161	1.0727471	15.966383	26.24
161	1.0850377	15.969076	26.25
161	1.0493793	16.038447	26.26
161	1.1408647	16.046525	26.27
161	1.0999635	16.002122	26.28
161	1.0789392	16.025832	26.29
161	1.1045276	15.943236	26.3
161	1.1325443	15.918032	26.31
161	1.0380916	15.961377	26.32
161	1.0640469	15.886258	26.33
161	1.0727389	15.94534	26.34
161	1.0954368	15.959182	26.35
161	1.0992399	15.953326	26.36
161	1.1363415	16.008208	26.37
161	1.0324217	15.959312	26.38
161	1.0632429	15.988254	26.39
161	1.0922631	15.920331	26.4
161	1.1642887	16.022928	26.41
161	1.1373781	15.967052	26.42
161	1.0833051	16.004665	26.43
161	1.0549535	16.011277	26.44
161	1.0348753	16.049299	26.45
161	1.0822421	16.112296	26.46
161	1.0984561	16.102255	26.47
161	1.0467671	15.997519	26.48
161	1.1204882	16.052892	26.49
161	1.077522	16.058335	26.5
161	1.1014843	16.046706	26.51
161	1.1346545	15.959162	26.52
161	1.077491	16.05115	26.53
161	1.0416231	16.032916	26.54
161	1.0120387	16.025358	26.55
161	1.0627025	15.960411	26.56
161	0.963895	16.005225	26.57
161	1.0582534	15.995926	26.58
161	0.97642222	16.003638	26.59
161	1.0828408	15.947882	26.6
161	1.0498014	15.961638	26.61
161	0.9890897	16.011969	26.62
161	1.0479669	16.061404	26.63
161	0.95945109	15.995123	26.64
161	1.0406351	15.987634	26.65
161	0.99452272	15.990403	26.66
161	0.97555614	15.985278	26.67
161	0.99879127	15.975838	26.68
161	0.95268747	15.977586	26.69
161	1.0086014	15.988426	26.7
161	1.0286757	15.970434	26.71
161	1.0630049	16.026898	26.72
161	1.0581665	16.015939	26.73
161	1.0334896	15.962555	26.74
161	1.0857583	16.017821	26.75
161	1.0741093	16.00592	26.76
161	1.0166553	15.957928	26.77
161	1.0315928	15.951718	26.78
161	1.10205	15.971452	26.79
161	1.0334679	15.986541	26.8
161	1.1039365	15.964713	26.81
161	1.0586933	15.989103	26.82
161	1.0416755	15.948479	26.83
161	0.98992584	15.921882	26.84
161	1.0746055	15.920301	26.85
161	1.0897904	15.90443	26.86
161	1.1535891	15.919909	26.87
161	1.0885223	15.958471	26.88
161	1.0614728	15.961099	26.89
161	0.99962468	15.924126	26.9
161	1.0477871	15.945433	26.91
161	0.98738059	15.97365	26.92
161	1.0299673	15.885206	26.93
161	0.99854941	15.91656	26.94
161	1.0555851	15.89028	26.95
161	1.0800883	15.932152	26.96
161	1.0409366	15.908926	26.97
161	1.0568708	15.900754	26.98
161	1.0695906	15.941367	26.99
161	1.0718856	15.959449	27
161	1.0525216	15.890085	27.01
161	1.0474868	15.928533	27.02
161	1.0500708	15.925449	27.03
161	1.0627118	15.88566	27.04
161	1.00933	15.912115	27.05
161	1.0581089	15.971052	27.06
161	1.0450908	16.05559	27.07
161	1.0418788	15.931237	27.08
161	1.030234	15.953674	27.09
161	1.0990392	15.971879	27.1
161	1.0876807	15.907582	27.11
161	1.0508567	15.972243	27.12
161	1.0705278	15.956845	27.13
161	1.1236655	15.968079	27.14
161	1.0481731	15.914624	27.15
161	1.0406205	15.970553	27.16
161	1.0769544	15.92938	27.17
161	1.1178172	15.914774	27.18
161	1.1006619	15.937143	27.19
161	1.0467484	15.898889	27.2
161	1.0696914	15.933507	27.21
161	1.009141	15.958367	27.22
161	1.1329968	15.972653	27.23
161	1.0952774	15.942718	27.24
161	1.0638698	15.976557	27.25
161	1.0843847	15.931665	27.26
161	1.0721936	15.94077	27.27
161	1.0902659	15.890424	27.28
161	1.1189809	15.88214	27.29
161	1.0913535	15.943552	27.3
161	1.1031712	15.960936	27.31
161	1.0025707	16.579758	27.32
161	1.0189721	16.548002	27.33
161	1.0722653	16.563132	27.34
161	1.0585082	16.581969	27.35
161	1.0350313	16.570454	27.36
161	1.0117684	16.582249	27.37
161	1.030281	16.578135	27.38
161	1.0761674	15.96331	27.39
161	1.0696939	15.986984	27.4
161	1.0848974	16.030342	27.41
161	1.12905	15.942805	27.42
161	1.0919562	15.979638	27.43
161	1.0848128	16.030662	27.44
161	1.1226661	15.989712	27.45
161	1.1399662	16.028627	27.46
161	1.0980578	15.992828	27.47
161	1.0701277	16.008498	27.48
161	1.1468363	16.053519	27.49
161	1.1132501	16.038932	27.5
161	1.1522456	16.030841	27.51
161	1.0624987	15.981747	27.52
161	1.1470455	16.03102	27.53
161	1.0857172	16.040541	27.54
161	1.1562588	16.053773	27.55
161	1.1285231	16.011134	27.56
161	1.0846041	15.953643	27.57
161	1.1014713	15.967724	27.58
161	1.074141	16.003291	27.59
161	1.0401978	15.941088	27.6
161	1.0713562	15.945697	27.61
161	1.087979	15.873992	27.62
161	1.1852661	15.945819	27.63
161	1.1116479	15.95895	27.64
161	1.0632988	15.974402	27.65
161	0.93316506	16.013248	27.66
161	0.97659577	15.956438	27.67
166	1.702386	15.646246	29.77
166	1.5795173	15.144203	29.78
166	1.0976663	15.308394	29.79
166	1.1843581	15.652172	29.8
168	0.9818403	17.341142	29.86
168	1.2591427	17.213769	29.87
168	0.9678869	17.424973	29.88
169	1.7510252	17.892353	29.89
169	1.9072245	17.588495	29.9
170	1.1713273	17.358296	29.92
170	1.2811569	17.091662	29.93
170	1.1845717	17.018468	29.94
177	2.0481361	2.6685334	35.22
177	1.8392778	2.8765177	35.23
177	1.7639805	2.819008	35.24
178	1.9100008	16.02966	35.4
178	1.9186316	16.039071	35.41
178	1.9125017	16.008664	35.42
178	1.8744115	16.009401	35.43
178	1.9318658	15.982139	35.44
178	1.8628007	15.973184	35.45
178	1.8556118	15.964603	35.46
178	1.862959	15.958386	35.47
178	1.8760423	15.947986	35.48
178	1.8636798	15.982592	35.49
178	1.8675131	15.932859	35.5
178	1.8475725	15.931687	35.51
179	1.7854271	4.3705142	36.05
179	1.7700046	4.3127079	36.06
180	1.7339218	4.3782627	36.08
180	1.6637877	4.3830774	36.09
180	1.9103384	4.3093434	36.1
180	1.7024289	4.3517784	36.11
180	1.6392753	4.2821412	36.12
180	1.6611493	4.2667483	36.13
181	1.6171365	4.2239146	36.15
181	1.7965502	4.3078579	36.16
182	1.685372	4.2670103	36.18
182	1.7027708	4.2641177	36.19
188	1.0417644	2.9941936	40.29
188	1.0256128	2.9609476	40.3
188	1.0592125	2.964288	40.31
190	1.9539294	13.759381	41.65
190	1.9237972	13.7494	41.66
191	1.0128174	9.191044	41.67
191	1.0406143	9.2671645	41.68
191	0.99346512	9.3017009	41.69
191	0.98376015	9.2800494	41.7
191	1.0433112	9.2971295	41.71
191	1.0377575	9.193925	41.72
191	1.0436875	9.2210495	41.73
191	1.0511398	9.2475614	41.74
191	0.90870261	9.1597028	41.75
191	0.96888258	9.2724406	41.76
191	1.0360674	9.2636172	41.77
191	0.97654792	9.2192052	41.78
191	0.96129836	9.2809574	41.79
191	1.0115073	9.2379952	41.8
191	1.0437116	9.2689588	41.81
191	1.0350816	9.2741178	41.82
191	1.0516936	9.2015619	41.83
191	1.0234923	9.264361	41.84
191	1.0132183	9.2495662	41.85
191	1.0258616	9.2372597	41.86
191	1.0544259	9.2642678	41.87
191	1.0085075	9.1943691	41.88
191	1.0898449	9.3096726	41.89
191	0.94773587	9.2718085	41.9
191	0.99655129	9.1694622	41.91
191	1.0341543	9.2397099	41.92
191	1.1374103	9.2445101	41.93
193	0.99139702	9.3013747	41.95
193	1.0455736	9.3393214	41.96
193	0.96709126	9.251012	41.97
193	1.0803435	9.2873673	41.98
193	0.97760139	9.2241067	41.99
193	1.017231	9.2770968	42
193	1.0362557	9.2499907	42.01
193	1.0268329	9.2515239	42.02
193	0.99147435	9.2721962	42.03
193	0.9918568	9.2170784	42.04
193	0.96739359	9.2198943	42.05
193	0.88229004	9.2887025	42.06
193	0.95690389	9.2658013	42.07
193	0.96341513	9.2589283	42.08
193	1.0546062	9.1691189	42.09
194	0.80179534	18.714153	41.97
194	0.83916211	18.724742	41.98
194	0.84987104	18.715573	41.99
194	0.86368304	18.68089	42
194	0.85270282	18.756723	42.01
194	0.87726356	18.771045	42.02
194	0.86132788	18.736899	42.03
194	0.89040631	18.750243	42.04
194	0.86518373	18.75723	42.05
194	0.82281875	18.739516	42.06
194	0.87178903	18.728855	42.07
194	0.85155905	18.711192	42.08
194	0.85682944	18.731549	42.09
194	0.82024069	18.758168	42.1
194	0.82891834	18.727127	42.11
194	0.83610087	18.755578	42.12
194	0.87370227	18.695207	42.13
194	0.81846704	18.686175	42.14
194	0.83970182	18.747574	42.15
194	0.85651528	18.726173	42.16
194	0.83210307	18.649826	42.17
194	0.8693628	18.638589	42.18
195	1.0149991	9.2871236	42.11
195	0.99572081	9.291679	42.12
195	1.0363249	9.3023947	42.13
195	1.0712964	9.2408156	42.14
195	1.0250554	9.2303456	42.15
195	0.93576476	9.1617535	42.16
195	1.032406	9.1938183	42.17
195	1.0358907	9.2597776	42.18
195	1.0754728	9.1998298	42.19
195	0.97537194	9.1646348	42.2
196	0.82953058	18.692712	42.2
196	0.86171175	18.681308	42.21
196	0.8142623	18.715743	42.22
197	1.0576091	9.1864247	42.22
197	1.0623905	9.2979224	42.23
197	1.014328	9.2659298	42.24
199	0.89546243	18.718375	42.26
199	0.86463856	18.725894	42.27
199	0.8431604	18.714151	42.28
199	0.87181975	18.747878	42.29
202	1.6840014	14.468586	42.75
202	1.7902919	14.401574	42.76
202	1.6277117	14.456785	42.77
202	1.6417829	14.716678	42.78
202	1.8203168	14.730811	42.79
203	1.111087	9.8444471	43.01
203	1.0793849	9.8519324	43.02
203	1.1265797	9.8233291	43.03
203	1.1486082	9.8463339	43.04
203	1.0229423	9.8341203	43.05
203	1.0563027	9.8539808	43.06
203	1.0677561	9.8406533	43.07
203	1.061703	9.8040856	43.08
203	1.1331179	9.8389256	43.09
203	1.0585652	9.8653885	43.1
203	1.0375341	9.9139908	43.11
203	1.1098967	9.8576163	43.12
203	1.1433917	9.8192085	43.13
212	1.5228331	8.1460975	49.26
212	1.5423235	8.1878903	49.27
215	1.0530746	9.8976907	49.6
215	1.0729895	9.8181891	49.61
215	0.99641939	9.808694	49.62
215	1.1386327	9.7978405	49.63
215	1.1222531	9.9259569	49.64
215	1.0735493	9.8656145	49.65
215	1.1197597	9.8691486	49.66
215	1.0639203	9.8159031	49.67
215	1.0574728	9.8947267	49.68
215	1.0469609	9.8751782	49.69
215	1.1211445	9.8036508	49.7
215	1.0471609	9.8733383	49.71
215	1.1589168	9.8329778	49.72
215	1.0761653	9.8306746	49.73
215	0.99434497	9.8185482	49.74
215	1.0790181	9.852186	49.75
215	1.0935755	9.8570056	49.76
215	1.0667152	9.8535798	49.77
215	0.97004519	9.8362003	49.78
215	1.0724116	9.8617701	49.79
215	1.0861589	9.8897272	49.8
215	1.0025994	9.9172433	49.81
216	1.1345847	9.8815391	49.83
216	1.0988463	9.8960773	49.84
216	1.1025439	9.8700459	49.85
216	1.1293189	9.8681559	49.86
217	1.0485449	9.9225876	49.88
217	0.9989822	9.9064036	49.89
217	1.0756696	9.8880069	49.9
217	1.0665585	9.96327	49.91
217	1.0585039	9.7469494	49.92
217	1.0628431	9.9287294	49.93
