# Supplementary material for: Single nucleosome imaging reveals principles of transient multiscale chromatin reorganization triggered by histone ADP-ribosylation at DNA lesions
Source: Nat Commun. 2025 Jul 19;16:6652. doi: 10.1038/s41467-025-61834-7 (PMC12276361; doi:10.1038/s41467-025-61834-7)
Supplement: Supplementary file 6 — Source Data [file 41467_2025_61834_MOESM6_ESM.zip › DATA_ALL_FIGURES/Fig 1C/before_damage/20220301/20220301_field8_before_crop.mldatx_tracked.trxyt]

1	1.4227613	2.2272257	0.02
1	1.3865697	2.2462895	0.03
2	1.0317094	9.8699885	0.03
2	0.9703233	9.9598897	0.04
2	0.98255675	9.9843238	0.05
2	0.96269037	9.9593668	0.06
2	0.96026421	9.967578	0.07
2	1.0020058	9.9580948	0.08
2	1.0171808	9.9799426	0.09
2	1.0052757	9.9676605	0.11
3	0.99554504	9.9621804	0.14
3	0.99133232	9.9809706	0.15
3	1.0440017	10.007252	0.16
3	0.98647751	9.9580439	0.17
3	1.0015	9.9182816	0.18
3	0.98928598	9.9449798	0.19
3	0.98704959	9.9499964	0.2
3	0.95664248	9.9408235	0.21
3	0.94788548	9.9404137	0.23
3	0.95869211	9.9713642	0.24
3	1.0284886	9.9381755	0.25
3	0.99621992	9.9438192	0.26
3	0.98548675	9.9723264	0.27
3	1.0153753	9.9755586	0.28
3	1.0139017	9.9390742	0.29
3	0.93473334	10.002055	0.3
3	0.9956461	9.9408108	0.31
3	0.95761872	9.973261	0.32
3	1.0667289	9.9430255	0.33
3	0.95842351	9.9612441	0.34
3	0.99595816	9.9180727	0.35
3	0.95500502	9.9724893	0.36
3	0.94851278	9.9839899	0.37
3	0.97232656	9.9316829	0.38
3	0.95940791	10.055415	0.39
3	0.9441473	9.9547923	0.4
3	0.96543313	9.9763172	0.41
3	0.97669219	9.9665612	0.42
3	1.0151683	9.9911106	0.43
3	0.95092939	10.035523	0.44
3	1.0155113	9.9398244	0.45
3	0.92482685	9.9369425	0.46
3	0.9923725	9.9136069	0.47
3	0.99591921	9.9315441	0.48
3	0.94742892	9.9367458	0.49
3	0.98409669	9.9772992	0.5
3	1.0094164	9.9821259	0.51
3	0.99091363	10.00898	0.52
3	1.0002226	9.9377363	0.53
3	0.98546356	9.960338	0.54
3	0.98597913	9.952594	0.55
3	0.95630279	9.9412612	0.56
3	0.96385931	9.9505492	0.57
3	0.97083885	9.9531747	0.58
3	0.99668402	9.9393831	0.59
3	0.98267371	9.9772354	0.6
3	0.9499549	9.9773102	0.61
3	0.98932523	9.9533839	0.62
3	0.9751704	9.9539593	0.63
3	0.96710834	9.9727062	0.64
3	0.97436003	9.9859725	0.65
3	1.0022421	9.9928237	0.66
3	0.99172604	9.970396	0.67
3	1.0017463	9.9813332	0.68
3	0.94776164	9.9409719	0.69
3	0.88705911	9.9436765	0.7
3	0.98293096	9.9739002	0.71
3	0.98266312	9.9479805	0.72
3	0.93811233	9.9650644	0.73
3	0.97622861	9.9522511	0.74
3	0.95424283	9.9549568	0.75
3	0.94281687	9.9385553	0.76
3	0.99313446	9.9727453	0.77
3	0.96777003	9.9378016	0.78
3	1.0006075	10.005582	0.79
3	0.97416053	9.9404439	0.8
3	0.9681739	9.9675179	0.81
3	0.96078975	9.9892137	0.82
3	0.91498307	9.9069989	0.83
3	0.97908022	9.9620524	0.84
3	0.97868418	9.9552477	0.85
3	0.97194139	9.9461751	0.86
3	0.98274281	9.9385691	0.87
3	0.99529628	10.001462	0.88
3	0.97526464	9.9763842	0.89
3	0.96541073	9.9434507	0.9
3	1.0051979	9.9863194	0.91
3	1.0098651	9.954815	0.92
3	0.9532315	9.9788303	0.93
3	0.96888983	9.9389543	0.94
3	1.0038409	9.9645705	0.95
3	0.99012124	9.9751808	0.96
3	1.0192822	9.9429942	0.97
3	1.0154442	9.9496049	0.98
3	1.0070056	9.9723838	0.99
3	0.96760758	10.007741	1
3	0.9746197	9.9485768	1.01
3	0.98717425	9.9418478	1.02
3	0.93574758	9.9371534	1.03
3	0.98898954	9.995198	1.04
3	0.9502199	9.9799286	1.05
3	1.0006538	9.8895586	1.06
3	0.97847132	9.9548415	1.07
3	0.94258551	9.9892779	1.08
3	0.92728976	9.9768191	1.09
3	0.94885573	9.9876121	1.1
3	0.95037437	9.9438219	1.11
3	0.95719049	9.9874864	1.12
3	0.97004569	9.9267647	1.13
3	1.0323638	9.9406492	1.14
3	1.0426647	9.9853834	1.15
3	0.93761859	9.9467889	1.16
3	0.96025123	9.9649051	1.17
3	0.96293652	9.9601761	1.18
3	0.98188888	9.9663475	1.19
3	0.95810752	9.9613614	1.2
3	0.96697577	9.9781833	1.21
3	1.0011082	9.9538429	1.22
3	0.96065559	9.9537077	1.23
3	1.0055292	9.9561593	1.24
3	0.94517678	9.9679708	1.25
3	0.97809741	9.9550992	1.26
3	0.96141599	9.9724745	1.27
3	0.9772574	9.9733779	1.28
3	0.96751683	9.9741559	1.29
3	0.99789186	9.953112	1.3
3	0.94849681	9.9416837	1.31
3	0.96839114	9.9774946	1.32
3	0.98969014	9.9522596	1.33
3	0.97714898	9.9637723	1.34
3	0.99717706	9.9768754	1.35
3	0.99328236	9.9743992	1.36
3	1.0298366	9.9514722	1.37
3	0.99907942	9.9538103	1.38
3	1.0254357	9.9560297	1.39
3	0.94483626	9.9409749	1.4
3	1.0173042	9.941814	1.41
3	0.97547103	10.014428	1.42
3	0.93512095	10.013009	1.43
3	1.0141723	9.9954596	1.44
3	0.96324913	9.9441397	1.45
3	0.97658799	9.9813493	1.46
3	0.96579261	9.9575034	1.47
3	0.96015443	9.9095717	1.48
3	0.95925298	9.9606692	1.49
3	0.9580659	9.9241367	1.5
3	1.0021296	9.9509828	1.51
3	0.9354288	9.8864683	1.52
3	1.0405371	9.9849167	1.53
3	0.99220956	9.9867787	1.54
3	0.96609541	9.9375035	1.55
3	0.96604263	9.9091248	1.56
3	0.93731534	9.9259185	1.57
3	0.95081678	9.9690296	1.58
3	0.98847623	9.9504519	1.59
3	0.9497996	9.9285595	1.6
3	0.95675271	9.96877	1.61
3	1.0165683	10.002383	1.62
3	0.9894934	9.9272795	1.63
3	0.96335904	9.9836825	1.64
3	0.88467185	9.9321914	1.65
3	1.016845	9.959175	1.66
3	0.95297538	9.9972857	1.67
3	0.95775295	9.9872737	1.68
3	1.0019166	9.9701693	1.69
3	0.9464066	9.9185247	1.7
3	1.0035492	10.002539	1.71
3	1.000844	9.9687211	1.72
3	0.85582973	9.8954944	1.73
3	1.0258033	9.8891762	1.74
3	0.98188772	9.9559735	1.75
3	1.013262	9.929502	1.76
3	0.93531268	9.9222002	1.77
3	0.99147087	9.9599417	1.78
3	0.97656781	9.9700988	1.79
3	0.93324259	9.9228308	1.8
3	1.0110089	9.9707511	1.81
3	0.97258707	9.9812288	1.82
3	1.0124189	9.9082899	1.83
3	0.97330849	9.9507484	1.84
3	0.9760171	9.955482	1.85
3	0.98264091	9.9856471	1.86
3	0.96436537	9.9787143	1.87
3	0.96421702	9.9542993	1.88
3	0.95213567	9.9326747	1.89
3	0.88565964	9.9690642	1.9
3	0.93235967	9.9496773	1.91
3	0.9406404	9.9461495	1.92
3	0.99510617	9.9420618	1.93
3	0.97189947	9.9640818	1.94
3	1.0054737	9.9205751	1.95
3	0.83729762	9.8946174	1.96
3	0.95880361	9.9603441	1.97
3	0.96338391	9.8891116	1.98
3	0.99205018	9.9976523	1.99
3	0.95564146	9.9598621	2
3	0.94116109	9.9854899	2.01
3	0.9404447	9.9778221	2.02
3	1.0217998	9.9711458	2.03
3	0.94596342	9.9747758	2.04
3	0.98716905	9.9560147	2.05
3	0.97283776	9.9316556	2.06
3	0.95720122	9.9687789	2.07
3	0.98772894	9.924293	2.08
3	0.94269662	9.9634923	2.09
3	0.95033406	9.9323618	2.1
3	0.96979468	9.9403407	2.11
3	1.0273807	9.9466105	2.12
3	1.0037964	9.9075844	2.13
3	0.98146509	9.9494339	2.14
3	0.94716659	9.9601226	2.15
3	1.0018872	10.014791	2.16
3	0.99090673	10.093154	2.17
3	0.97633881	9.9178116	2.18
3	0.94720194	9.968785	2.19
3	0.91716383	9.9738162	2.2
3	0.98030258	9.9210282	2.21
3	0.94360245	9.9699818	2.22
3	0.99661133	9.9480511	2.23
3	0.96412165	9.9916224	2.24
3	0.95667239	9.9596027	2.25
3	0.97951073	9.9750256	2.26
3	0.99243898	9.9457215	2.27
3	0.96748202	9.9253671	2.28
3	0.96693911	9.9605543	2.29
3	0.98622884	9.9451005	2.3
3	0.99150218	9.9885811	2.31
3	0.98078623	9.965017	2.32
3	1.0047312	9.9519335	2.33
3	0.98877895	10.002028	2.34
3	1.0092149	10.014378	2.35
3	1.0327408	10.008518	2.36
3	0.9595173	9.985885	2.37
3	0.92191479	9.9910963	2.38
3	0.94381687	9.9817617	2.39
3	0.94686005	9.9060731	2.4
3	0.93596694	9.9560279	2.41
3	0.95576323	9.9246159	2.42
3	0.9661321	9.9412914	2.43
3	0.97654894	9.9786896	2.44
3	0.95660387	9.9627879	2.45
3	0.98036702	9.8960939	2.46
3	0.95072953	9.9221489	2.47
3	0.95865304	9.9227876	2.48
3	1.0079006	9.9277301	2.49
3	0.97082958	9.8937347	2.5
3	0.94639692	9.9533483	2.51
3	0.93749745	9.9374116	2.52
3	0.9503284	9.9459535	2.53
3	0.98855613	9.9775028	2.54
3	1.0660323	9.9416402	2.55
3	0.98119936	9.9760333	2.56
3	0.97191633	9.9840611	2.57
3	0.96278184	9.9232767	2.58
3	0.90397724	9.9752797	2.59
3	0.9782192	9.9501193	2.6
3	0.93681286	9.9445245	2.61
3	1.0085167	9.9728044	2.62
3	0.96338658	9.9259816	2.63
3	0.94199942	9.947843	2.64
3	0.9980699	9.9804559	2.65
3	0.96206044	9.9411538	2.66
3	0.98863365	9.9956276	2.67
3	1.0495698	9.994513	2.68
3	0.97160879	10.001091	2.69
3	0.94063089	9.9247644	2.7
3	1.0048039	9.9591028	2.71
3	0.94813579	9.9047109	2.72
3	0.97561348	9.9667769	2.73
3	0.93329732	9.9620303	2.74
3	0.94607494	9.9045424	2.75
3	0.94782744	9.9800592	2.76
3	0.9967984	9.9598515	2.77
3	0.95147186	9.9506631	2.78
3	0.9615535	9.934387	2.79
3	0.94305639	9.8778062	2.8
3	0.90530203	9.9734811	2.81
3	0.93855903	9.9335974	2.82
3	0.96767772	9.9357188	2.83
3	1.002031	9.927804	2.84
3	0.95847462	9.9947596	2.85
3	0.97154082	9.9497777	2.86
3	0.95114865	9.9255025	2.87
3	0.93261742	9.9958934	2.88
3	0.93404819	9.9650851	2.89
3	0.93207915	10.004098	2.9
3	0.97012194	9.9364884	2.91
3	0.99563976	10.002242	2.92
3	0.96373718	9.9675578	2.94
3	0.97339837	9.974904	2.95
3	0.96523	9.951681	2.96
3	0.90320531	9.9808955	2.97
3	0.90407983	9.9743401	2.98
3	0.93406844	9.971409	2.99
3	0.96836212	9.9354719	3
3	0.95252322	9.9189878	3.01
3	0.98424867	9.9310218	3.02
3	0.94688092	9.9240729	3.03
3	0.94795264	9.9011872	3.04
3	0.98565433	9.9740274	3.05
3	0.99724435	10.013238	3.06
3	0.9693685	10.003394	3.07
3	0.98468675	9.9732622	3.08
3	0.92946118	9.9800189	3.09
3	0.96112269	9.9417783	3.1
3	0.95163986	9.9661936	3.11
3	0.9747968	9.948072	3.12
3	0.98793962	9.9642974	3.13
3	0.99696764	9.8635962	3.14
3	1.0030942	9.974768	3.15
3	0.93752495	9.9763801	3.16
3	0.96814008	9.9649711	3.17
3	0.97608124	9.939542	3.18
3	0.9742149	9.934069	3.19
3	0.966777	9.9756161	3.2
3	0.93290784	9.9790891	3.21
3	0.92836646	9.9585188	3.22
3	0.9663443	9.9303771	3.23
3	0.94430067	9.9801962	3.24
3	0.9700112	9.9658584	3.25
3	0.96846924	9.9662742	3.26
3	0.98747067	9.9552873	3.27
3	0.93020588	9.9544405	3.28
3	0.992496	9.9316882	3.29
3	0.90022285	9.9593002	3.3
3	0.91406155	9.9467829	3.31
3	0.97802421	9.9534799	3.32
3	1.0021075	9.9310763	3.33
3	0.96653761	9.9699547	3.34
3	0.97955986	9.9038891	3.35
3	0.97287849	9.9402673	3.36
3	0.90524099	9.962486	3.37
3	0.96584771	9.9060114	3.38
3	0.9518495	9.9386624	3.39
3	0.97133486	9.9487967	3.4
3	0.95755865	9.9223174	3.41
3	0.95995339	9.9596688	3.42
3	0.97680727	9.8978437	3.43
3	0.95628999	9.9284647	3.44
3	0.95305454	9.9440453	3.45
3	0.92752301	9.9813148	3.46
3	0.97440281	9.9553936	3.47
3	0.9960825	9.9501382	3.48
3	0.97716811	9.9496848	3.49
3	0.97650369	9.9821927	3.5
3	0.9780546	9.9625266	3.51
3	0.94791898	9.9609386	3.52
3	0.98449342	9.9738576	3.53
3	0.95022035	9.9773191	3.54
3	0.95584779	9.9440522	3.55
3	0.98890848	10.008233	3.56
3	0.93000417	9.9826031	3.57
3	0.91755294	9.9268472	3.58
3	0.95927715	9.8846562	3.59
3	0.95897288	9.9432483	3.6
3	0.97215766	9.9659114	3.61
3	0.97340563	9.9549937	3.62
3	0.94810605	9.9213514	3.63
3	0.95565012	9.9728217	3.64
3	0.95092193	9.9407484	3.65
3	0.96808937	10.038833	3.66
3	0.96099216	9.9940447	3.67
3	0.92767627	10.00203	3.68
3	0.97755359	9.9643554	3.69
3	0.94399657	9.921166	3.7
3	1.0184135	9.9565661	3.71
3	1.0041229	9.9481233	3.72
3	1.0023103	9.9471194	3.73
3	0.94465823	9.9832735	3.74
3	0.91530192	9.9690126	3.75
3	0.98194431	9.9802935	3.76
3	0.97686451	9.9515043	3.77
3	1.0081675	9.964074	3.78
3	0.96498615	9.9338732	3.79
3	0.9555381	10.036118	3.8
3	0.96903845	9.9454253	3.81
3	0.96102724	9.9929245	3.82
3	0.9221793	9.953164	3.83
3	1.0263672	9.953326	3.84
3	0.95862765	9.9871653	3.85
3	0.94231509	9.9469967	3.86
3	0.92303426	9.9804403	3.87
3	0.94575978	9.9964414	3.88
3	0.98869314	9.968359	3.89
3	0.98294478	9.9934809	3.9
3	0.95567623	9.9857545	3.91
3	0.95748695	9.9361187	3.92
3	0.95120574	9.9815189	3.93
3	0.95915776	9.947425	3.94
3	0.89058956	9.9771691	3.95
3	0.9868826	9.9275327	3.96
3	0.96654242	9.9300229	3.97
3	0.97032551	10.035526	3.98
3	1.0075191	9.984077	3.99
3	0.91210727	9.9439325	4
3	0.96584344	9.9543954	4.01
3	1.0118842	9.9734874	4.02
3	0.93230835	9.9605542	4.03
3	0.96802121	10.015839	4.04
3	0.99337804	9.9593994	4.05
3	0.97437986	9.9843861	4.06
3	0.97155118	10.009964	4.07
3	0.89896019	9.9553956	4.08
3	0.96040259	9.9570261	4.09
3	0.99915276	9.9442943	4.1
3	0.95153335	9.9617958	4.11
3	0.97794531	9.9574824	4.12
3	0.98218073	9.9000273	4.13
3	0.96412533	9.9543218	4.14
3	0.95806565	9.9721095	4.15
3	0.97945278	9.9762013	4.16
3	0.93905648	9.980894	4.17
3	0.91647179	9.9543711	4.18
3	0.94111643	9.9752745	4.19
3	0.94998425	9.9897266	4.2
3	0.95062581	9.9701415	4.21
3	0.94226621	9.9920413	4.22
3	0.99117182	9.9785136	4.23
3	0.93708551	9.9243226	4.24
3	0.97205467	9.9507115	4.25
3	0.99571189	9.9771698	4.26
3	0.99486785	9.9820828	4.27
3	0.990676	9.9638429	4.28
3	0.93725888	9.9816813	4.29
3	0.9615526	9.9437205	4.3
3	0.93582184	9.9617979	4.31
3	0.95855555	10.006421	4.32
3	0.96027118	9.9501467	4.33
3	0.95674564	9.9486149	4.34
3	0.99636819	9.9401887	4.35
3	0.95481564	10.008717	4.36
3	0.96053517	10.015736	4.37
3	0.96699256	9.9992189	4.38
3	0.96127515	9.9635711	4.39
3	0.96329454	10.000282	4.4
3	0.93987202	9.9474619	4.41
3	0.95077844	9.9630873	4.42
3	0.96061812	9.9409881	4.43
3	0.95827992	9.9570447	4.44
3	0.99679268	9.9520429	4.45
3	0.94600718	9.9852302	4.46
3	0.98335592	9.9671108	4.47
3	0.96486705	9.964781	4.48
3	0.95443169	9.8924016	4.49
3	0.95012695	10.00243	4.5
3	0.94551218	9.926756	4.51
3	0.92925543	10.008461	4.52
3	0.83558855	10.626736	4.54
3	1.029429	10.677752	4.55
3	0.94075245	10.005438	4.56
3	0.93841863	9.9704107	4.57
3	0.99223066	9.9568419	4.58
3	0.94585967	9.9897889	4.59
3	0.99915461	9.9660688	4.6
3	0.97283292	10.009775	4.61
3	0.98083331	9.9881018	4.62
3	0.97138596	9.967581	4.63
3	1.0035389	9.9918111	4.64
3	0.9279611	9.9985606	4.65
3	0.94036159	9.9262956	4.66
3	0.97250955	9.9446065	4.67
3	0.9840437	9.9105136	4.68
3	1.0252927	9.9059776	4.69
3	0.93272914	9.9963112	4.7
3	0.93560696	10.018483	4.71
3	0.94592051	9.9640991	4.72
3	0.98069599	9.9720899	4.73
3	0.94902347	9.9702061	4.74
3	0.90391514	9.9570988	4.75
3	0.95197225	9.9537112	4.76
3	0.92177223	10.007632	4.77
3	0.93749519	9.9496062	4.78
3	0.98417447	9.9507645	4.79
3	0.96538002	9.981744	4.81
3	0.93302393	9.9745988	4.82
3	0.97332064	9.9550443	4.83
3	0.96207818	9.9595848	4.84
3	0.95685171	9.9376969	4.85
3	0.99429224	9.9977931	4.86
3	0.943908	9.9751265	4.87
3	1.004514	9.9835562	4.88
3	0.94252551	9.9161357	4.89
3	0.98731608	9.9275766	4.9
3	0.9376252	9.9432993	4.91
3	0.91276231	9.9537887	4.92
3	0.96463237	9.9529608	4.93
3	0.95858931	9.9550611	4.94
3	0.99919539	9.991983	4.95
3	0.97869559	10.020371	4.96
3	0.98235444	9.9791948	4.97
3	0.97443432	9.9814807	4.98
3	0.95396915	9.965228	4.99
3	0.95229288	9.9460202	5
3	0.92370281	9.9938808	5.01
3	0.88721365	9.9745891	5.02
3	0.94880754	9.9643193	5.03
3	0.96085052	10.045459	5.04
3	0.91805766	9.9567545	5.05
3	0.93636417	9.96044	5.06
3	0.99801134	9.9006638	5.07
3	0.97394231	9.9737581	5.08
3	0.96348569	9.9812726	5.09
3	0.95566274	9.9843865	5.1
3	0.96174743	9.9421123	5.11
3	0.9582986	9.9696821	5.12
3	0.97622095	9.9674018	5.13
3	0.94952961	9.9279964	5.14
3	0.95200661	9.9964239	5.15
3	0.9582862	9.9592727	5.16
3	0.9287734	9.9581017	5.17
3	0.93530227	9.9995213	5.18
9	1.1226917	7.9602677	3.35
9	1.1078258	7.8501119	3.36
10	1.3064152	8.8152578	3.4
10	1.3516173	8.7971863	3.41
10	1.2607616	8.8175492	3.42
10	1.1567428	8.7991263	3.43
10	1.2486395	8.8411601	3.44
10	1.2593868	8.8363722	3.45
10	1.2586417	8.8487454	3.46
10	1.2992454	8.8413277	3.47
10	1.2958003	8.7753571	3.48
11	1.4432632	10.919086	3.86
11	1.4822265	10.914345	3.87
11	1.4604192	10.887707	3.88
11	1.4831895	10.875262	3.89
11	1.4986862	10.863956	3.9
11	1.4331128	10.866393	3.91
11	1.5002263	10.882407	3.92
11	1.4643208	10.886446	3.93
11	1.4392673	10.888901	3.94
11	1.4535314	10.832841	3.95
11	1.4588525	10.85138	3.96
11	1.3888262	10.874107	3.97
11	1.4824657	10.920805	3.98
11	1.4785269	10.916183	3.99
11	1.5077035	10.899818	4
11	1.4611269	10.90043	4.01
11	1.5200856	10.924305	4.02
11	1.557238	10.936524	4.03
11	1.4493875	10.922361	4.04
11	1.4472135	10.877878	4.05
11	1.4957457	10.876275	4.06
11	1.5440895	10.939306	4.07
11	1.5212581	10.847178	4.08
16	1.027675	8.4619705	7.01
16	1.0563658	8.4948787	7.02
16	0.99312729	8.4741451	7.03
20	1.4905463	1.4100847	9.64
20	1.481386	1.3589517	9.65
20	1.4705796	1.3830858	9.66
20	1.4674627	1.3635092	9.67
20	1.4737014	1.3884939	9.68
20	1.4747463	1.3629811	9.69
20	1.4702694	1.3902383	9.7
20	1.4637194	1.3866132	9.71
20	1.4383515	1.3828539	9.72
20	1.4635653	1.3772534	9.73
20	1.4478086	1.3798851	9.74
20	1.4698846	1.3658543	9.75
20	1.469059	1.3830219	9.76
20	1.4712747	1.3926124	9.77
20	1.4597601	1.3920066	9.78
20	1.4717196	1.388728	9.79
20	1.4625935	1.4093062	9.8
20	1.4592934	1.3644264	9.81
20	1.465268	1.3925004	9.82
20	1.495898	1.3846236	9.83
20	1.5066281	1.3948451	9.84
20	1.5009698	1.3540106	9.85
20	1.4778046	1.3488267	9.86
20	1.4924678	1.3949054	9.87
20	1.4719183	1.4063579	9.88
20	1.4740835	1.3886361	9.89
20	1.4570463	1.4189716	9.9
20	1.4869444	1.3868777	9.91
20	1.4630297	1.363215	9.92
20	1.4810455	1.3981988	9.93
20	1.4466324	1.4161569	9.94
20	1.4616531	1.3835111	9.95
20	1.4604209	1.3821126	9.96
20	1.4513761	1.3945885	9.97
20	1.4537781	1.4079081	9.98
20	1.423159	1.3809874	9.99
20	1.4419782	1.4017536	10
20	1.4702356	1.3640449	10.01
20	1.436885	1.3904789	10.02
20	1.4648489	1.3753886	10.03
20	1.4674103	1.3665015	10.04
20	1.4676832	1.3688798	10.05
20	1.4617387	1.3665035	10.06
20	1.4777399	1.4036395	10.07
20	1.500219	1.4018506	10.08
20	1.4666185	1.3657777	10.09
20	1.4712381	1.3617056	10.1
20	1.4628927	1.3881814	10.11
20	1.4827193	1.4132447	10.12
20	1.4845823	1.3599638	10.13
20	1.4900761	1.3628502	10.14
20	1.4760621	1.3684572	10.15
20	1.4585795	1.3814387	10.16
20	1.4707111	1.3596353	10.17
20	1.4537309	1.409953	10.18
20	1.4558881	1.384323	10.19
20	1.4543533	1.3839476	10.2
20	1.4619181	1.3619778	10.21
20	1.4640894	1.3646903	10.22
20	1.4826	1.3893897	10.23
20	1.4733291	1.3953254	10.24
20	1.4638349	1.3797844	10.25
20	1.4593223	1.3708422	10.26
20	1.4554761	1.375713	10.27
20	1.4537603	1.3609223	10.28
20	1.43816	1.3738797	10.29
20	1.458087	1.3899107	10.3
20	1.4713975	1.3785059	10.31
20	1.4307905	1.3637582	10.32
20	1.4505764	1.3797686	10.33
20	1.4830567	1.3843179	10.34
20	1.4453667	1.3817675	10.35
20	1.4416872	1.3350547	10.36
20	1.4697953	1.3633201	10.37
20	1.4300949	1.3790253	10.38
20	1.4655045	1.3317969	10.39
20	1.4515063	1.3748105	10.4
20	1.461026	1.3766975	10.41
20	1.471695	1.3680905	10.42
20	1.4697737	1.3535635	10.43
20	1.4873133	1.3809631	10.44
20	1.4635385	1.3820306	10.45
20	1.4377521	1.3610452	10.46
20	1.489915	1.3757681	10.47
20	1.4773947	1.3425099	10.48
20	1.4510997	1.3843155	10.49
20	1.4985865	1.373627	10.5
20	1.4494452	1.3570558	10.51
20	1.46103	1.4221661	10.52
20	1.434827	1.3729989	10.53
20	1.4485979	1.393168	10.54
20	1.4503429	1.3745758	10.55
20	1.4687211	1.3726741	10.56
20	1.4536198	1.3769517	10.57
20	1.4251931	1.3070065	10.58
20	1.4578654	1.365111	10.59
20	1.4737055	1.3819161	10.6
20	1.478518	1.3732134	10.61
20	1.4817983	1.3654891	10.62
20	1.472633	1.3587296	10.63
20	1.4585431	1.3552211	10.64
20	1.4712441	1.3759438	10.65
20	1.4793086	1.3821	10.66
20	1.4790814	1.3693643	10.67
20	1.4665916	1.368523	10.68
20	1.4488071	1.3702557	10.69
20	1.4669341	1.3950282	10.7
20	1.4710299	1.3995632	10.71
20	1.4648797	1.3530887	10.72
20	1.4560365	1.3823614	10.73
20	1.450014	1.4027467	10.74
20	1.4212693	1.3734444	10.75
20	1.4427391	1.3542262	10.76
20	1.4568878	1.3786952	10.77
20	1.4276741	1.3475231	10.78
20	1.4326087	1.3855352	10.79
20	1.4631919	1.3859972	10.8
20	1.4372318	1.3827535	10.81
20	1.4723959	1.3918605	10.82
20	1.4311304	1.3630505	10.83
20	1.4528647	1.3588935	10.84
20	1.4731681	1.3979609	10.85
20	1.4536608	1.3603799	10.86
20	1.4399324	1.3809737	10.87
20	1.4495233	1.3989904	10.88
20	1.4651873	1.3679286	10.89
20	1.4727305	1.3946923	10.9
20	1.4414409	1.3615449	10.91
20	1.4382372	1.3422717	10.92
20	1.4564234	1.3503814	10.93
20	1.4474301	1.386713	10.94
20	1.4426317	1.3641904	10.95
20	1.4503317	1.3825995	10.96
20	1.4539238	1.3726669	10.97
20	1.4395911	1.3946313	10.98
20	1.4477855	1.373088	10.99
20	1.4443633	1.3722112	11
20	1.444781	1.3745622	11.01
20	1.4490818	1.3765063	11.02
20	1.4508001	1.3650728	11.03
20	1.4836045	1.4075891	11.04
20	1.50764	1.3871841	11.05
23	0.97686155	10.66343	10.69
23	0.98565838	10.678061	10.7
23	0.95163421	10.664886	10.71
23	1.0154589	10.669505	10.72
24	1.4305258	1.3287703	11.57
24	1.4641175	1.3855556	11.58
24	1.4743037	1.3645802	11.59
24	1.4240827	1.3115133	11.6
24	1.46202	1.3721693	11.61
24	1.4495464	1.3337159	11.62
24	1.4635823	1.3457828	11.63
24	1.4303757	1.3583039	11.64
24	1.4419568	1.3450178	11.65
30	1.6143766	8.3158638	12.84
30	1.6614073	8.2825309	12.85
30	1.6304434	8.2265363	12.86
30	1.6830078	8.2857099	12.87
37	1.716838	8.762301	15.99
37	1.6934318	8.776655	16
44	1.6808529	5.6833218	20.82
44	1.7023527	5.6704047	20.83
46	1.4301491	5.1939275	21.8
46	1.3836261	5.193633	21.81
46	1.3985733	5.1342521	21.82
46	1.4175005	5.1587438	21.83
46	1.4091296	5.1879824	21.84
46	1.3512914	5.1564458	21.85
46	1.4226762	5.1691533	21.86
46	1.381562	5.137212	21.87
48	1.587817	10.863017	22.83
48	1.5785991	10.869599	22.84
48	1.5940243	10.86253	22.85
60	1.383923	5.0701269	27.48
60	1.2335233	5.0376206	27.49
60	1.3095754	5.0398413	27.5
60	1.3231989	5.0887598	27.51
60	1.2713621	5.0385656	27.52
60	1.2715981	5.0458086	27.53
60	1.389943	5.0473932	27.54
61	0.98553383	10.135085	27.64
61	1.0657578	10.149642	27.65
61	0.96756696	10.183291	27.66
61	0.94283788	10.172186	27.67
62	1.0884301	8.3671792	27.64
62	1.1331894	8.3204333	27.65
62	1.0434095	8.33937	27.66
62	1.1134899	8.4046492	27.67
62	1.0391615	8.3851499	27.68
62	1.0654744	8.2751657	27.69
62	1.0445863	8.3110456	27.7
62	1.110906	8.3242048	27.71
62	1.1102509	8.3313143	27.72
62	1.0968504	8.3953099	27.73
62	1.0815079	8.3414276	27.74
62	1.0863578	8.3151912	27.75
62	1.1623392	8.3535212	27.76
62	1.0509126	8.3110348	27.77
62	1.1097486	8.3369236	27.78
62	1.1366052	8.330997	27.79
62	1.127332	8.3443902	27.8
62	1.1279092	8.3230923	27.81
62	1.1123252	8.3499015	27.82
62	1.0704302	8.325611	27.83
62	1.1068831	8.3738227	27.84
62	1.0700443	8.3227319	27.85
62	1.0999282	8.3247357	27.86
62	1.0825632	8.3307677	27.87
62	1.0684867	8.3342604	27.88
62	1.0978099	8.3327544	27.89
62	1.0743275	8.3275401	27.9
62	1.1064955	8.346249	27.91
62	1.1487957	8.3114042	27.92
62	1.1000314	8.3705631	27.93
62	1.1067777	8.3431272	27.94
62	1.0886313	8.3836057	27.95
62	1.1248731	8.3392898	27.96
62	1.0936713	8.3345465	27.97
62	1.1154733	8.2957171	27.98
62	1.0665379	8.3555241	27.99
62	1.0989242	8.3930897	28
62	1.0812307	8.3070698	28.01
62	1.1104995	8.354391	28.02
62	1.1136432	8.3516334	28.03
62	1.0812559	8.3051272	28.04
62	1.0912896	8.3284986	28.05
62	1.1054834	8.3557914	28.06
62	1.0876783	8.3131642	28.07
62	1.1015382	8.3560965	28.08
62	1.1081248	8.2991213	28.09
62	1.0989182	8.2842973	28.1
62	1.0252159	8.357045	28.11
62	1.0632462	8.2820642	28.12
69	1.7367073	10.928612	32.95
69	1.7170965	10.940531	32.96
69	1.6986059	10.93822	32.97
69	1.7105138	10.929943	32.98
70	1.5487978	10.863273	33.66
70	1.5458394	10.845527	33.67
70	1.5679049	10.853587	33.68
70	1.542023	10.857945	33.69
70	1.5508177	10.844288	33.7
73	1.3039574	10.27985	34.4
73	1.2170576	10.200829	34.41
73	1.304077	10.178555	34.42
73	1.2560925	10.259298	34.43
79	1.7195233	6.0154968	39.16
79	1.6632957	6.0557773	39.17
81	0.84276496	5.9181236	40.12
81	0.83689856	5.8446025	40.13
81	0.83128043	5.9226828	40.14
81	0.8684367	5.9014152	40.15
81	0.88364834	5.8688892	40.16
81	1.4276779	6.4722674	40.17
81	0.86211997	5.894718	40.18
81	0.89565211	5.8638475	40.19
81	1.4093	6.43653	40.2
81	0.85886628	5.8730955	40.21
81	1.4129004	6.4580546	40.23
81	1.4230323	6.4618518	40.24
81	1.393594	6.4836096	40.25
84	0.9109811	6.122105	40.9
84	0.87205128	6.0716494	40.91
84	0.84504293	6.1256754	40.92
84	0.90881875	6.1237883	40.93
84	0.90231032	6.061996	40.94
84	0.87862764	6.1056337	40.95
84	0.91171481	6.1166645	40.96
84	0.88789735	6.1073447	40.97
84	0.86228041	6.0991667	40.98
92	0.80317412	11.070173	42.58
92	0.81956314	11.072351	42.59
93	0.82218568	11.039095	42.62
93	0.84557409	11.028912	42.63
93	0.82025847	11.052929	42.64
93	0.81797392	11.107373	42.65
101	1.2868407	5.9127077	44.98
101	1.2892259	5.8165418	44.99
104	1.2701368	10.557418	45.73
104	1.2844135	10.576067	45.74
104	1.2790172	10.591231	45.75
104	1.2455932	10.585523	45.76
104	1.2552494	10.564958	45.77
104	1.269267	10.570849	45.78
104	1.2612711	10.527479	45.79
104	1.2737493	10.575132	45.8
104	1.2592255	10.554128	45.81
104	1.2683865	10.584221	45.82
104	1.264849	10.573275	45.83
107	1.3120807	1.020899	48.05
107	1.33488	0.8392873	48.06
108	1.6940543	5.5100877	48.37
108	1.6538369	5.5572255	48.38
