# Supplementary material for: Single nucleosome imaging reveals principles of transient multiscale chromatin reorganization triggered by histone ADP-ribosylation at DNA lesions
Source: Nat Commun. 2025 Jul 19;16:6652. doi: 10.1038/s41467-025-61834-7 (PMC12276361; doi:10.1038/s41467-025-61834-7)
Supplement: Supplementary file 6 — Source Data [file 41467_2025_61834_MOESM6_ESM.zip › DATA_ALL_FIGURES/Fig 1C/before_damage/20220601/20220601_Field10_before_crop.mldatx_tracked.trxyt]

1	1.8909565	7.5295147	0.01
1	1.9089301	7.5365387	0.02
1	1.8954402	7.532789	0.03
1	1.8784982	7.5144754	0.04
1	1.8765101	7.5182622	0.05
1	1.8899635	7.5800928	0.06
1	1.868058	7.5469305	0.07
1	1.8219938	7.5734614	0.08
1	1.805148	7.6063971	0.09
1	1.8165123	7.5754827	0.1
1	1.8117055	7.6119669	0.11
1	1.8092027	7.5540727	0.12
1	1.7922069	7.5389359	0.13
1	1.7694287	7.5345379	0.14
1	1.782987	7.602469	0.15
1	1.8100293	7.5760828	0.16
1	1.7949812	7.5810296	0.17
1	1.8140957	7.6055153	0.18
1	1.8055484	7.6582391	0.19
1	1.8138283	7.6011025	0.2
1	1.7963149	7.6343394	0.21
1	1.7928464	7.602527	0.22
1	1.7695352	7.6098292	0.23
1	1.7930218	7.5776517	0.24
1	1.7800363	7.5488892	0.25
1	1.8059032	7.5670714	0.26
1	1.7890164	7.5963855	0.27
1	1.7415333	7.6117736	0.28
1	1.7414768	7.550669	0.29
1	1.735698	7.5793162	0.3
1	1.7914889	7.5812214	0.31
1	1.7762207	7.6321757	0.32
1	1.8021772	7.6054688	0.33
1	1.8206042	7.6301316	0.34
1	1.7753845	7.5791609	0.35
1	1.7818574	7.5944677	0.36
1	1.8359882	7.5893876	0.37
1	1.8541564	7.5776733	0.38
1	1.818355	7.5944389	0.39
1	1.7946415	7.5715375	0.4
1	1.7996657	7.5471084	0.41
1	1.82696	7.5982106	0.42
1	1.788527	7.6040841	0.43
1	1.8056616	7.5563141	0.44
1	1.8402315	7.6008599	0.45
1	1.821047	7.5573269	0.46
1	1.7851686	7.5490095	0.47
1	1.8083977	7.5713643	0.48
1	1.8140721	7.5563927	0.49
1	1.8442811	7.6103758	0.5
1	1.8503352	7.5399739	0.51
1	1.8630331	7.5798298	0.52
1	1.8906375	7.5144788	0.53
1	1.8448692	7.5616425	0.54
1	1.8474662	7.5950319	0.55
1	1.8422918	7.5786254	0.56
1	1.8503254	7.5683814	0.57
1	1.8798486	7.5153485	0.58
1	1.8370559	7.5450181	0.59
1	1.8918741	7.5819279	0.6
1	1.8693135	7.5510235	0.61
1	1.8628287	7.6016279	0.62
1	1.7947385	7.5719133	0.63
1	1.7710087	7.5561869	0.64
1	1.8528086	7.5480449	0.65
1	1.8766379	7.5552731	0.66
1	1.8223633	7.5776084	0.67
1	1.8464212	7.5698013	0.68
1	1.846981	7.5615855	0.69
1	1.8632755	7.5638393	0.7
1	1.8575589	7.5606334	0.71
1	1.8944158	7.598442	0.72
1	1.8657231	7.5515341	0.73
1	1.8580098	7.5749518	0.74
1	1.8241529	7.547888	0.75
1	1.8884601	7.5900923	0.76
1	1.876761	7.5980522	0.77
1	1.8013767	7.5835134	0.78
1	1.8658266	7.5940692	0.79
1	1.8382372	7.5571079	0.8
1	1.7965404	7.5772234	0.81
1	1.8393043	7.5309803	0.82
1	1.8489725	7.6133755	0.83
1	1.8567525	7.6112596	0.84
1	1.8441426	7.5695841	0.85
1	1.8515811	7.5639631	0.86
1	1.8578379	7.621038	0.87
1	1.7973707	7.5843937	0.88
1	1.8236994	7.5958069	0.89
1	1.8395393	7.5558786	0.9
1	1.812468	7.5992799	0.91
1	1.8564303	7.566118	0.92
1	1.8691639	7.5488968	0.93
1	1.8550238	7.5812654	0.94
1	1.8698954	7.5851079	0.95
1	1.8758259	7.5654145	0.96
1	1.8627235	7.5923169	0.97
1	1.909021	7.5925087	0.98
1	1.8956304	7.5633172	0.99
1	1.944973	7.6202383	1
1	1.9372557	7.5821423	1.01
1	1.9418024	7.6177216	1.02
1	1.9557431	7.5925492	1.03
1	2.0270836	7.588248	1.04
1	1.9758665	7.5440111	1.05
1	1.950695	7.5602848	1.06
1	1.9613651	7.5250287	1.07
1	1.958673	7.4811852	1.08
1	1.92838	7.4346237	1.09
1	1.9563062	7.4271317	1.1
1	1.9262784	7.4500585	1.11
1	1.9151733	7.4740195	1.12
1	1.889734	7.5350437	1.13
1	1.9502804	7.5328136	1.14
1	1.9777413	7.4673497	1.15
1	1.9423779	7.5286163	1.16
1	1.85334	7.6481681	1.17
2	1.2199083	4.3430292	0.02
2	1.2064079	4.2152855	0.03
2	1.1824109	4.3272199	0.04
2	1.2392872	4.3484138	0.05
2	1.2134136	4.3376521	0.06
2	1.1485611	4.3164297	0.07
2	1.2272005	4.3084001	0.08
2	1.1943587	4.3145221	0.09
2	1.1848758	4.3498661	0.1
4	1.1772662	4.4238637	0.12
4	1.3000049	4.2249948	0.13
4	1.1063824	4.2210908	0.14
4	1.1684058	4.1833216	0.15
4	1.1305659	4.2955931	0.16
4	1.1526188	4.2417179	0.17
4	1.166849	4.2158134	0.18
4	1.2002673	4.1488282	0.19
5	1.840797	6.3401136	0.12
5	1.6614273	6.5154217	0.13
6	1.015276	6.8600942	0.16
6	0.97341191	7.0775027	0.17
7	2.0732564	3.9592785	0.17
7	2.0711824	3.9470325	0.18
7	2.013824	3.9040439	0.19
7	2.056392	3.9448176	0.2
8	1.1807992	4.2491431	0.21
8	1.1223572	4.1887651	0.22
8	1.174873	4.1803677	0.23
8	1.2361818	4.1328336	0.24
11	1.1500715	4.2363028	0.26
11	1.1752193	4.1838832	0.27
13	1.2118424	4.2053477	0.31
13	1.2192305	4.2131078	0.32
13	1.1370266	4.215305	0.33
13	1.184806	4.2035869	0.34
13	1.1865141	4.2497363	0.35
13	1.1534783	4.2084186	0.36
13	1.130914	4.2545222	0.37
13	1.1775569	4.2457913	0.38
13	1.1123637	4.3026383	0.39
13	1.0996236	4.3075331	0.4
13	1.0406381	4.2685167	0.41
16	2.0786869	3.9774322	0.38
16	2.0765811	3.9524139	0.39
16	2.0696458	3.8866924	0.4
16	2.0632191	3.9230427	0.41
16	2.0480449	3.9253563	0.42
18	1.4169211	1.5536252	0.46
18	1.4480494	1.6070629	0.47
18	1.3740839	1.55954	0.48
18	1.3711917	1.5863682	0.49
18	1.4430386	1.6042081	0.5
18	1.4661193	1.5966425	0.51
18	1.4661929	1.5833246	0.52
18	1.4571585	1.6764984	0.53
18	1.4115869	1.6374512	0.54
18	1.4154276	1.6348405	0.55
18	1.4328619	1.5747463	0.56
18	1.4712221	1.6093701	0.57
18	1.4847879	1.668152	0.58
18	1.5006835	1.6367399	0.59
18	1.4442893	1.5997919	0.6
18	1.4236364	1.5911565	0.61
18	1.4459079	1.672038	0.62
18	1.4898739	1.6369648	0.63
18	1.453864	1.6305423	0.64
18	1.4704082	1.6663757	0.65
18	1.4285075	1.6677101	0.66
18	1.4181251	1.710289	0.67
18	1.4685429	1.6631587	0.68
18	1.479642	1.6988668	0.69
18	1.383522	1.6913659	0.7
18	1.4300896	1.6636789	0.71
18	1.4501238	1.7305026	0.72
18	1.4502328	1.6795371	0.73
18	1.459252	1.6507134	0.74
18	1.5222038	1.6159711	0.75
18	1.4379781	1.6231949	0.76
18	1.5088146	1.5780558	0.77
18	1.418516	1.5840673	0.78
18	1.4378774	1.6051369	0.79
18	1.4705045	1.594706	0.8
18	1.484405	1.5255672	0.81
18	1.4723808	1.5211105	0.82
18	1.4508343	1.5004794	0.83
18	1.4827297	1.5587444	0.84
19	1.8943073	4.074353	0.71
19	1.8888841	4.0041327	0.72
19	1.8578374	3.8346169	0.73
19	2.0492852	3.6058149	0.74
21	2.0724726	4.0961531	0.81
21	2.05049	3.9117589	0.82
22	2.0083912	3.5738586	0.97
22	1.7726698	3.5563031	0.98
22	1.5671807	3.5025631	0.99
23	1.3000034	1.4395632	0.98
23	1.305631	1.3789035	0.99
23	1.3189015	1.4055177	1
23	1.2828926	1.3950068	1.01
23	1.2662083	1.4431557	1.02
23	1.305948	1.4342034	1.03
23	1.2640959	1.4437419	1.04
23	1.2713533	1.4027296	1.05
23	1.2616971	1.4378959	1.06
23	1.2874522	1.4675512	1.07
23	1.3304145	1.4803655	1.08
23	1.3333272	1.5004611	1.09
23	1.3667337	1.4249459	1.1
23	1.3078563	1.3505868	1.11
23	1.2884333	1.3748523	1.12
23	1.3221499	1.4953167	1.13
23	1.3253702	1.4855821	1.14
23	1.3042268	1.4712539	1.15
23	0.80759009	2.0912788	1.16
24	1.8095907	3.5319106	1.01
24	1.8454876	3.6160046	1.02
25	1.1109572	4.2287579	1.03
25	1.0584305	4.2274352	1.04
25	1.0714048	4.295449	1.05
25	1.5881861	4.0276386	1.06
25	1.7610467	3.8156043	1.07
26	1.0865493	4.2466983	1.08
26	1.0057229	4.2840267	1.09
26	1.1374655	4.358034	1.1
27	1.5041556	3.5410696	1.09
27	1.430201	3.5107177	1.1
27	1.3998395	3.6619303	1.11
27	1.3575515	3.6145551	1.12
27	1.0961396	4.1287634	1.13
27	1.4896325	3.742254	1.14
27	1.4322413	3.7541808	1.15
27	1.5420424	3.6950092	1.16
27	1.5136609	3.8400104	1.17
27	1.4950775	3.8941462	1.18
27	1.3176412	4.0664603	1.19
27	1.2837522	4.2435006	1.2
27	1.610934	4.3137697	1.21
27	1.3495926	4.2555566	1.22
27	1.299689	4.3003575	1.23
27	1.320803	4.1375333	1.24
27	1.1661542	4.1074507	1.25
27	0.9934071	4.2238962	1.26
27	1.0688067	4.2993741	1.27
27	1.1035783	4.3361381	1.28
27	1.0295925	4.2144559	1.29
27	1.0051665	4.2353292	1.3
27	1.0749483	4.2351343	1.31
27	1.1670903	4.2200588	1.32
27	1.0003714	4.1112175	1.33
27	1.0186538	4.0906309	1.34
28	1.0792142	4.1892041	1.15
28	0.95541966	4.2855423	1.16
29	0.80987598	2.1173661	1.22
29	0.80307803	2.1042584	1.23
29	0.80570364	2.113292	1.24
29	0.80190967	2.1123969	1.25
30	1.4111904	1.6141568	1.29
30	1.3757933	1.569892	1.3
30	1.3490246	1.5460838	1.31
30	1.3532404	1.5879476	1.32
30	1.3792696	1.5414853	1.33
31	0.94817359	4.151829	1.38
31	1.0606567	4.2353667	1.39
31	1.1497917	4.3138977	1.4
31	1.0802314	4.2316407	1.41
31	1.1926331	4.2447731	1.42
38	1.9808726	6.1461251	3.5
38	1.9991772	6.1613934	3.51
38	1.9980632	6.1425017	3.52
38	1.9508808	6.1205804	3.53
38	2.0167351	6.16646	3.54
38	2.0184537	6.1421198	3.55
38	2.0204617	6.1556198	3.56
38	2.0019064	6.2227731	3.57
38	1.9906242	6.1947453	3.58
38	1.9990278	6.1507429	3.59
38	2.0152924	6.2214959	3.6
38	2.0208247	6.1919102	3.61
38	2.0258608	6.1734113	3.62
38	2.0566083	6.2523768	3.63
38	2.0222451	6.2164194	3.64
38	1.9917624	6.2148157	3.65
38	2.0125749	6.2472971	3.66
38	2.0059016	6.1951168	3.67
38	1.9981776	6.171281	3.68
38	2.0149984	6.1971876	3.69
38	2.0654901	6.2361339	3.7
38	2.0694412	6.2958817	3.71
39	1.9469875	8.5832364	3.53
39	1.7964744	8.658601	3.54
39	1.8317359	8.7908526	3.55
39	1.5608534	8.7302614	3.56
39	1.5293679	8.6276084	3.57
39	1.4430042	8.6554839	3.58
39	1.7061392	8.5753622	3.59
39	1.8601184	8.7269685	3.6
40	1.4630252	1.8568468	3.58
40	1.4880396	1.8156888	3.59
40	1.5192275	1.842086	3.6
40	1.4908487	1.8670095	3.61
40	1.5146473	1.8311981	3.62
40	1.5220717	1.8647636	3.63
40	1.5392545	1.8642792	3.64
40	1.4755512	1.8311836	3.65
41	1.4739348	4.3457398	3.63
41	1.4545718	4.3161162	3.64
41	1.4307597	4.2633678	3.65
41	1.4953314	4.3088649	3.66
41	1.4846089	4.376403	3.67
41	1.4727369	4.2902765	3.68
41	1.4570756	4.2726202	3.69
41	1.417787	4.2490984	3.7
41	1.4396546	4.2397973	3.71
41	1.4469262	4.2961974	3.72
41	1.4084004	4.2488205	3.73
41	1.4041976	4.1923221	3.74
41	1.3894482	4.2538251	3.75
41	1.4288159	4.2385879	3.76
41	1.426393	4.199797	3.77
41	1.3886329	4.2304365	3.78
41	1.3974804	4.2148251	3.79
41	1.4101576	4.2030498	3.8
41	1.426261	4.2415213	3.81
41	1.3974536	4.2048872	3.82
41	1.4225413	4.2533254	3.83
41	1.4350239	4.2133345	3.84
41	1.4010513	4.2125785	3.85
41	1.4152049	4.2628513	3.86
41	1.3936893	4.2300297	3.87
41	1.4007916	4.234344	3.88
41	1.3912939	4.2155329	3.89
41	1.4089643	4.235472	3.9
41	1.4277667	4.2287434	3.91
41	1.4195085	4.2508154	3.92
42	1.717094	8.8001179	3.64
42	1.9572493	8.8837083	3.65
43	1.552462	8.0336217	3.66
43	1.4339629	7.5091968	3.67
43	1.5058096	7.4095108	3.68
44	1.6980962	9.0553271	3.69
44	1.7581897	9.1475427	3.7
44	1.8530033	9.0747233	3.71
44	1.9029619	9.2477238	3.72
44	1.8491098	9.1016102	3.73
44	1.8943152	9.2675253	3.74
44	1.8696095	9.2027708	3.75
44	1.6139902	9.0165533	3.76
45	2.0523945	6.3074065	3.74
45	2.0747878	6.2317155	3.75
45	2.0324074	6.2503459	3.76
45	2.0659535	6.2204291	3.77
46	1.721742	9.2619308	3.78
46	1.6756919	9.3725054	3.79
46	1.6815392	9.1812724	3.8
46	1.6701035	9.1823254	3.81
46	1.7286871	9.2125617	3.82
46	1.6948671	9.0554675	3.83
47	2.0381278	6.2349973	3.79
47	2.0321123	6.3095769	3.8
47	2.0328837	6.2442419	3.81
47	2.0343524	6.2807195	3.82
47	2.0025167	6.2429066	3.83
47	2.0111531	6.2421957	3.84
47	1.9832546	6.243243	3.85
47	2.0124999	6.2762038	3.86
47	1.9928797	6.2542415	3.87
47	1.9574248	6.2458242	3.88
47	2.0017391	6.2900606	3.89
47	1.9510236	6.2852864	3.9
47	1.9874367	6.2840834	3.91
47	2.0193354	6.2516734	3.92
47	2.0116729	6.270059	3.93
47	2.0040185	6.3085638	3.94
47	1.9530637	6.2321802	3.95
47	2.0007338	6.304119	3.96
47	1.9796559	6.2614951	3.97
47	1.9419835	6.3004819	3.98
47	2.0230735	6.2784701	3.99
47	2.0426989	6.2670257	4
47	2.0549066	6.2337955	4.01
47	2.0518831	6.2447812	4.02
47	2.0529216	6.2525258	4.03
47	2.0333873	6.2326157	4.04
47	2.0508173	6.2078225	4.05
47	2.0169193	6.19123	4.06
47	2.0123955	6.2045934	4.07
47	2.0448016	6.1552228	4.08
47	1.9722551	6.2305061	4.09
47	2.0011146	6.2743616	4.1
47	1.9822663	6.2291549	4.11
47	1.9434663	6.2751677	4.12
47	1.9487973	6.226664	4.13
47	1.955406	6.195021	4.14
47	1.9316699	6.2645596	4.15
47	1.8841402	6.2878773	4.16
47	1.9059867	6.348738	4.17
47	1.9267241	6.2746035	4.18
47	1.9219798	6.3058956	4.19
47	2.0115213	6.2991928	4.2
47	2.0043276	6.2265142	4.21
47	1.9235683	6.2456853	4.22
47	1.9325275	6.2335584	4.23
47	1.8627574	6.2131839	4.24
47	1.9083042	6.1991636	4.25
47	1.9313828	6.2600365	4.26
47	1.8750328	6.1870027	4.27
47	1.8848019	6.2167809	4.28
47	1.8544151	6.259127	4.29
47	1.9003163	6.2085311	4.3
47	1.8865457	6.2076862	4.31
47	1.9196111	6.1753496	4.32
47	1.9502524	6.1990277	4.33
47	1.9175577	6.1730154	4.34
47	1.9413003	6.2105576	4.35
47	1.9438246	6.1938594	4.36
47	1.9357816	6.1541383	4.37
47	1.9332302	6.2007835	4.38
47	1.9254129	6.1605242	4.39
47	1.9534207	6.1771761	4.4
47	1.9554561	6.1872919	4.41
47	1.9333293	6.2085038	4.42
47	1.8800249	6.1475889	4.43
47	1.9293819	6.1564846	4.44
47	1.9237779	6.1468527	4.45
47	1.9366747	6.2475002	4.46
47	1.9113178	6.2208356	4.47
47	1.9234678	6.21482	4.48
47	1.8864058	6.2026233	4.49
47	1.926686	6.2187119	4.5
47	1.9414243	6.1989596	4.51
47	1.9706057	6.164716	4.52
47	1.948229	6.1502229	4.53
47	1.9219613	6.21747	4.54
47	1.9656228	6.1938349	4.55
47	1.9591166	6.1726278	4.56
47	1.8988137	6.1991583	4.57
47	1.8847583	6.1982275	4.58
47	1.853866	6.1888857	4.59
47	1.903468	6.2264406	4.6
47	1.8924545	6.2679329	4.61
47	1.8739503	6.2374481	4.62
47	1.9106686	6.2465893	4.63
47	1.9067265	6.2038719	4.64
47	1.8713582	6.1998505	4.65
47	1.8597688	6.2386855	4.66
47	1.8812697	6.1744783	4.67
47	1.9184912	6.3776343	4.68
47	1.882582	6.4097172	4.69
47	1.9007367	6.3985516	4.7
47	1.9144323	6.3528504	4.71
47	1.8832889	6.3331783	4.72
47	1.8675047	6.3345135	4.73
47	1.8783835	6.3626297	4.74
47	1.8405689	6.3537737	4.75
47	1.8816685	6.3502413	4.76
47	1.8819232	6.3746911	4.77
47	1.8715298	6.4158508	4.78
47	1.8888987	6.3556602	4.79
47	1.879011	6.4210642	4.8
47	1.8604901	6.3177607	4.81
47	1.9075475	6.335698	4.82
47	1.9342596	6.3148317	4.83
47	1.914421	6.32549	4.84
47	1.8921094	6.3842906	4.85
47	1.9107258	6.3806349	4.86
47	1.9246065	6.3874645	4.87
47	1.8611345	6.4014356	4.88
47	1.8755706	6.3730038	4.89
47	1.8746303	6.3942917	4.9
47	1.8741709	6.3916406	4.91
47	1.8901844	6.4384607	4.92
47	1.9254255	6.358955	4.93
47	1.9354417	6.3976996	4.94
47	1.9161739	6.4015694	4.95
47	1.9716204	6.3435205	4.96
47	1.9611254	6.3731769	4.97
47	1.9254837	6.3489017	4.98
47	1.9445012	6.3641404	4.99
47	1.9483516	6.4164373	5
47	1.9126636	6.399553	5.01
47	1.9178436	6.4496787	5.02
47	1.9158217	6.3738361	5.03
47	1.9256985	6.4196483	5.04
47	1.9111795	6.4400887	5.05
47	1.8313358	6.4565337	5.06
47	1.8584111	6.4559028	5.07
47	1.9017328	6.4944476	5.08
47	1.9029365	6.4216018	5.09
47	1.9288767	6.4440537	5.1
47	1.9277916	6.457857	5.11
47	1.9092059	6.4284604	5.12
47	1.8697336	6.4304614	5.13
47	1.889942	6.4015906	5.14
47	1.8804697	6.4435621	5.15
47	1.9018745	6.4096357	5.16
47	1.8667429	6.4489193	5.17
47	1.8413164	6.4492747	5.18
47	1.8438327	6.4481366	5.19
47	1.8859195	6.4094308	5.2
47	1.8665556	6.4238435	5.21
47	1.8516614	6.4405296	5.22
47	1.8833193	6.4424899	5.23
47	1.857072	6.493501	5.24
47	1.8773543	6.4816563	5.25
47	1.8395973	6.4068092	5.26
47	1.8598618	6.4232531	5.27
47	1.8588956	6.4409123	5.28
47	1.8387299	6.4232453	5.29
47	1.8707663	6.4345367	5.3
47	1.8626097	6.5017224	5.31
48	1.58352	8.8748266	3.85
48	1.503338	8.864906	3.86
48	1.5622541	9.0084365	3.87
48	1.5231393	9.0783397	3.88
48	1.4538348	8.9802631	3.89
48	1.445989	8.9519178	3.9
48	1.366721	8.8686131	3.91
48	1.4638911	8.7235378	3.92
48	1.4883155	9.0481113	3.93
48	1.4741568	8.9838547	3.94
48	1.4917006	9.0508298	3.95
48	1.5727237	8.8615622	3.96
48	1.5920052	8.825704	3.97
48	1.5701741	8.6401435	3.98
48	1.5400119	8.711145	3.99
48	1.523086	8.8624663	4
48	1.6415262	8.8502158	4.01
48	1.6725807	8.799728	4.02
48	1.7209424	8.8382139	4.03
48	1.7318254	8.8838988	4.04
48	1.7524805	8.9799297	4.05
48	1.7068987	8.9773404	4.06
48	1.7585985	9.0121613	4.07
48	1.731058	8.8681827	4.08
48	1.6581056	8.8624113	4.09
48	1.6921391	8.8599443	4.1
48	1.6195275	8.884729	4.11
48	1.5030547	8.9444714	4.12
48	1.4846068	9.0172992	4.13
48	1.5880786	8.9161439	4.14
48	1.4654803	8.8934847	4.15
48	1.5897531	8.9906143	4.16
48	1.5149416	8.9703958	4.17
48	1.537611	8.9167232	4.18
48	1.4694458	8.9780232	4.19
48	1.4926434	8.9350108	4.2
48	1.4468811	9.017622	4.21
48	1.5096882	9.0738958	4.22
48	1.5389053	9.1077827	4.23
48	1.5354876	8.9950517	4.24
48	1.4888751	9.0524341	4.25
48	1.4867334	9.0804262	4.26
48	1.4917242	9.0290124	4.27
48	1.4281488	8.9879297	4.28
48	1.4063551	8.952104	4.29
48	1.3394847	8.8765443	4.3
48	1.3341233	8.9081174	4.31
48	1.3867262	8.9438198	4.32
48	1.3876667	9.0159296	4.33
48	1.3150239	9.0012703	4.34
48	1.3469356	8.996167	4.35
48	1.4431832	9.049231	4.36
48	1.4619725	8.9111151	4.37
48	1.4077108	9.0001699	4.38
48	1.4384546	8.9843198	4.39
48	1.3697829	8.9203709	4.4
48	1.4161377	8.9098625	4.41
48	1.412886	8.9275213	4.42
48	1.468821	8.971597	4.43
48	1.5164608	8.9857789	4.44
48	1.5346109	8.926661	4.45
48	1.5756852	9.0413495	4.46
48	1.555977	9.0305333	4.47
48	1.6696905	8.9811291	4.48
48	1.5489396	8.9951505	4.49
48	1.5281836	9.0411147	4.5
48	1.5404484	9.0849571	4.51
48	1.5226005	9.0697015	4.52
48	1.5542999	9.0230908	4.53
48	1.637642	9.0340345	4.54
48	1.6072319	9.0744981	4.55
48	1.6301966	9.021833	4.56
48	1.5640479	9.0009933	4.57
48	1.6578795	8.9290031	4.58
48	1.6502253	8.8728233	4.59
48	1.64078	8.784676	4.6
48	1.7773495	8.7587422	4.61
48	1.7510786	8.6835126	4.62
48	1.7664001	8.7875551	4.63
48	1.7108164	8.744416	4.64
48	1.5856719	8.7427664	4.65
48	1.5913436	8.7441702	4.66
48	1.5992457	8.7481834	4.67
48	1.6179236	8.7215319	4.68
48	1.6022376	8.5922592	4.69
48	1.5327133	8.5694104	4.7
48	1.401984	8.4741148	4.71
48	1.4013993	8.4323374	4.72
48	1.3982367	8.4642464	4.73
48	1.5150371	8.4360388	4.74
48	1.5026857	8.2885087	4.75
48	1.5306037	8.3552808	4.76
48	1.5261523	8.3937867	4.77
49	1.4600351	4.2840067	3.94
49	1.3521745	4.2891383	3.95
49	1.4083807	4.2569282	3.96
49	1.4437959	4.3057184	3.97
49	1.4364129	4.1967572	3.98
49	1.4465112	4.2293542	3.99
49	1.4798723	4.2639757	4
49	1.4483149	4.2496582	4.01
49	1.47959	4.2548807	4.02
49	1.4905444	4.2253161	4.03
49	1.4793082	4.201512	4.04
49	1.4966992	4.2644087	4.05
49	1.5097673	4.2782882	4.06
49	1.4994207	4.2406222	4.07
49	1.5392267	4.2501271	4.08
49	1.5138222	4.2681751	4.09
49	1.516257	4.2868236	4.1
49	1.5368526	4.2658479	4.11
49	1.4805962	4.2697772	4.12
49	1.4746489	4.246475	4.13
49	1.4769073	4.273135	4.14
49	1.4302138	4.2393839	4.15
49	1.4805543	4.2465937	4.16
49	1.468186	4.2536157	4.17
49	1.5006158	4.248146	4.18
49	1.4862871	4.2526357	4.19
49	1.4989466	4.2398752	4.2
49	1.4470163	4.2536569	4.21
49	1.480752	4.2696562	4.22
49	1.4548138	4.2667612	4.23
49	1.448939	4.2472285	4.24
49	1.4792539	4.2261547	4.25
49	1.4603858	4.3210687	4.26
49	1.4320726	4.3114809	4.27
49	1.4451819	4.2602709	4.28
49	1.4494765	4.2620903	4.29
49	1.4913156	4.2468867	4.3
49	1.5017459	4.2446345	4.31
49	1.4627952	4.2887748	4.32
49	1.4540235	4.2935796	4.33
49	1.4549372	4.2655111	4.34
49	1.4712838	4.237897	4.35
49	1.4515309	4.2463773	4.36
49	1.4936042	4.2392318	4.37
49	1.4937725	4.2037796	4.38
49	1.4670714	4.2070689	4.39
49	1.5194263	4.2130894	4.4
49	1.5376188	4.219422	4.41
49	1.5202603	4.201453	4.42
50	0.92183877	7.9552023	4.3
50	1.1520322	7.94327	4.31
50	1.2082019	7.9299652	4.32
50	1.2931669	7.7470476	4.33
50	1.4462545	7.7137887	4.34
50	1.3461528	7.6664555	4.35
50	1.3853168	7.5699234	4.36
50	1.5116575	7.4444374	4.37
50	1.4531746	7.2511014	4.38
50	1.3471144	7.1221133	4.39
50	1.3082857	7.1365868	4.4
50	1.342918	7.1545238	4.41
50	1.3610606	7.2117939	4.42
50	1.0786479	7.1346674	4.43
52	1.0297281	7.1720655	4.45
52	1.1217495	7.0992255	4.46
52	1.0310735	7.2000834	4.47
52	1.0382192	7.2798574	4.48
52	1.0530036	7.3095358	4.49
52	1.1254398	7.3787229	4.5
52	1.1379095	7.548739	4.51
52	1.1953807	7.624196	4.52
52	1.2923259	7.8675306	4.53
52	1.3656112	7.7857105	4.54
52	1.038765	7.8815271	4.55
52	0.9472718	7.9291415	4.56
53	1.5703821	4.2237695	4.48
53	1.5982865	4.244322	4.49
53	1.5222214	4.216571	4.5
53	1.5919639	4.2605359	4.51
54	1.5313643	4.303835	4.55
54	1.6254207	4.2977231	4.56
54	1.5577851	4.2769228	4.57
57	1.5580515	4.257824	4.62
57	1.6452712	4.3135556	4.63
57	1.4851213	4.2802582	4.64
57	1.5805487	4.3166183	4.65
59	1.5291271	4.2695092	4.71
59	1.5668097	4.2532895	4.72
59	1.5669406	4.3035544	4.73
61	1.5074885	8.3549101	4.79
61	1.5351578	8.3469354	4.8
61	1.4687033	8.3310206	4.81
61	1.6557166	8.3372003	4.82
61	1.6634549	8.2406632	4.83
61	1.6766797	8.2441502	4.84
61	1.6957658	8.2853846	4.85
61	1.6719224	8.1990157	4.86
61	1.5831943	8.2047279	4.87
61	1.4989068	8.217316	4.88
61	1.5656749	8.1880839	4.89
61	1.5106343	8.5264646	4.9
61	1.5767671	7.9912965	4.91
61	1.5678164	8.2565107	4.92
62	1.5580479	4.2763559	4.79
62	1.6277114	4.2536982	4.8
65	1.5960316	4.2261593	4.87
65	1.6493167	4.2289633	4.88
65	1.6143099	4.1667782	4.89
66	1.5734138	4.2319751	4.91
66	1.5687506	4.2503037	4.92
68	1.5188063	4.2929319	4.95
68	1.4642243	4.2166612	4.96
68	1.5038716	4.33546	4.97
69	1.6425586	4.3309944	5
69	1.5648067	4.220615	5.01
71	1.5388512	4.2449958	5.07
71	1.5462249	4.2691508	5.08
71	1.4873123	4.2626628	5.09
71	1.5537382	4.2085197	5.1
74	0.9151489	1.003327	5.21
74	1.0136006	1.0113308	5.22
74	0.9516635	0.93377629	5.23
74	0.93615629	1.4126031	5.24
74	1.158836	1.9498954	5.25
74	0.91357746	1.7726677	5.26
74	1.0651343	2.1367898	5.27
74	1.1427121	1.8542585	5.28
78	1.8798808	9.5968222	5.57
78	1.898909	9.7604502	5.58
79	0.90697017	4.2237427	5.59
79	1.0250309	4.3023501	5.6
80	0.93423865	4.2942062	5.63
80	1.0044744	4.3214603	5.64
81	0.98391574	4.2339239	5.7
81	0.98926952	4.4793684	5.71
83	0.94102637	4.3015265	5.8
83	0.99385627	4.286811	5.81
85	0.97037297	4.2457314	5.86
85	0.92284455	4.236088	5.87
85	0.90779527	4.3091089	5.88
85	1.0500938	4.3224971	5.89
86	0.96047587	4.3555318	5.91
86	0.93953421	4.3028667	5.92
86	0.94181226	4.2959327	5.93
88	1.8004045	7.8247292	5.92
88	1.7255254	7.5532158	5.93
88	1.8863986	7.3563123	5.94
88	2.0295123	7.2471791	5.95
89	1.0035822	4.3033615	6
89	1.021961	4.3377693	6.01
89	0.91664885	4.314237	6.02
94	1.2493379	7.3548957	6.08
94	1.0901407	7.3373225	6.09
94	0.9616961	7.6415712	6.1
96	0.99327043	4.3223754	6.11
96	0.97331468	4.2327347	6.12
96	1.0463396	4.3303524	6.13
96	1.0046009	4.3595241	6.14
96	0.9499341	4.4089362	6.15
98	0.99839617	4.3236854	6.19
98	0.98047606	4.2664558	6.2
99	1.0303873	4.2200352	6.23
99	1.1578937	4.4465115	6.24
99	0.92765053	4.4404493	6.25
99	1.027525	4.3264114	6.26
101	1.1136792	4.2542018	6.31
101	0.9953812	4.3875769	6.32
101	0.99645613	4.3114203	6.33
101	0.897417	4.3117395	6.34
101	0.99571644	4.2817904	6.35
101	1.0304699	4.3521368	6.36
104	1.2989547	2.2874723	6.59
104	1.3294358	2.0725944	6.6
104	1.6105103	1.965877	6.61
104	1.6297788	1.8499478	6.62
104	1.6869299	2.0624958	6.63
104	1.820332	2.0056867	6.64
104	2.0286096	1.8716189	6.65
104	1.9307084	2.1256235	6.66
105	0.81574928	8.2333657	7.19
105	0.84035281	8.181889	7.2
106	0.89383408	8.1823274	7.22
106	1.0392466	8.4760415	7.23
106	0.95300925	8.8308581	7.24
106	0.97535586	8.6431965	7.25
106	0.95579562	8.4344424	7.26
108	1.0568458	8.4685609	7.29
108	1.0884474	8.3082902	7.3
110	1.4842848	7.8652591	7.38
110	1.3810853	7.9103057	7.39
110	1.4785743	7.6566689	7.4
110	1.4595801	7.6310181	7.41
110	1.1699552	7.5590761	7.42
110	1.1033721	7.6248656	7.43
110	1.0548906	7.5563432	7.44
110	1.2232947	7.6180616	7.45
110	1.0893626	7.6205139	7.46
110	1.0241895	7.7089758	7.47
110	0.89987132	7.8745592	7.48
112	0.86888865	8.3370711	7.59
112	0.9043587	8.3608199	7.6
113	0.90188627	8.8441488	7.63
113	1.011596	8.7597838	7.64
113	1.0989997	8.7186194	7.65
113	0.88900132	8.6827037	7.66
117	0.95990247	5.388817	7.77
117	0.96609321	5.4600593	7.78
117	0.99392327	5.4014558	7.79
117	1.0166777	5.4878932	7.8
117	1.0093481	5.6748634	7.81
117	1.0028676	5.5323223	7.82
117	0.97249274	5.4944265	7.83
117	1.0435008	5.5068995	7.84
117	0.97607129	5.4510548	7.85
117	0.98870078	5.4811046	7.86
117	0.82631945	5.6215841	7.87
117	0.95053555	5.4894266	7.88
117	0.8522817	5.5682574	7.89
117	0.95992783	5.7262934	7.9
117	1.0469782	5.3779335	7.91
117	0.95664615	5.5034532	7.92
117	0.99785566	5.5782889	7.93
117	0.94485681	5.5266288	7.94
117	0.93328652	5.5625838	7.95
119	1.7217782	3.5829671	8.12
119	1.6951516	3.5527145	8.13
120	1.688462	3.5879628	8.15
120	1.6554803	3.5598873	8.16
120	1.656088	3.5792157	8.17
120	1.7223045	3.556146	8.18
120	1.714075	3.6214303	8.19
120	1.7701584	3.5960229	8.2
121	1.6820243	3.6607374	8.22
121	1.7313216	3.5952765	8.23
121	1.6966679	3.567165	8.24
122	1.486104	5.5300921	8.23
122	1.4344755	5.4494196	8.24
122	1.4777716	5.4160264	8.25
122	1.4354948	5.5853089	8.26
123	1.5534167	3.5949903	8.26
123	1.7206001	3.655026	8.27
123	1.6589434	3.6569005	8.28
123	1.6103581	3.6517036	8.29
124	0.80152583	9.1767763	8.29
124	0.85109314	9.1759557	8.3
124	0.81734005	9.0731497	8.31
125	1.6987539	3.5593213	8.31
125	1.7640021	3.5348808	8.32
125	1.6191527	3.6103561	8.33
125	1.7180693	3.6816157	8.34
125	1.7280253	3.6115133	8.35
125	1.7751649	3.5666914	8.36
125	1.7403954	3.6140016	8.37
125	1.7755356	3.6627531	8.38
125	1.8028027	3.6071441	8.39
125	1.8081554	3.6622527	8.4
125	1.8487139	3.5843038	8.41
125	1.8160791	3.6029108	8.42
125	1.7225754	3.6201271	8.43
125	1.7777679	3.5194981	8.44
125	1.718341	3.5667719	8.45
125	1.8770511	3.6868202	8.46
125	1.7448232	3.5912728	8.47
126	0.81666513	9.0324437	8.34
126	0.85445893	9.1174472	8.35
126	0.85810519	9.111558	8.36
129	0.8541456	9.1032047	8.44
129	0.80990824	9.1780978	8.45
130	0.80713589	9.2378284	8.47
130	0.87366959	9.2887629	8.48
130	0.85392596	9.262318	8.49
130	0.84204481	9.3361837	8.5
130	0.80645358	9.3321452	8.51
130	0.81008813	9.2233797	8.52
130	0.8628755	9.2595702	8.53
130	0.8034421	9.2449072	8.54
130	0.83730657	9.3196809	8.55
130	0.8538232	9.2834481	8.56
130	0.84904651	9.2932289	8.57
130	0.87121563	9.2612662	8.58
130	0.86853313	9.2584194	8.59
130	0.80933979	9.2539493	8.6
130	0.84822263	9.2671848	8.61
130	0.82645	9.2681093	8.62
130	0.82030911	9.2664213	8.63
131	1.7103256	3.5841801	8.49
131	1.7833786	3.5817733	8.5
131	1.8488456	3.5273188	8.51
131	1.7943636	3.6055765	8.52
131	1.8533002	3.6584289	8.53
131	1.6958306	3.611221	8.54
131	1.7963284	3.6576267	8.55
131	1.8014344	3.65121	8.56
131	1.7859188	3.6003021	8.57
131	1.7800852	3.5613309	8.58
131	1.6944635	3.6422964	8.59
131	1.6487233	3.560984	8.6
131	1.7668741	3.7248395	8.61
132	1.8524639	3.6270013	8.63
132	1.7325317	3.5599537	8.64
132	1.7629014	3.6114184	8.65
132	1.7628572	3.6196869	8.66
134	1.8167857	3.6617193	8.7
134	1.7776332	3.6600464	8.71
134	1.8587062	3.6214755	8.72
134	1.9697743	3.589492	8.73
134	1.9547986	3.5986825	8.74
134	1.8474245	3.7250363	8.75
134	1.8953949	3.6178409	8.76
135	1.885311	3.5838892	8.78
135	1.8146925	3.5574916	8.79
135	1.7873219	3.5618836	8.8
135	1.787305	3.5797718	8.81
135	1.8096697	3.590891	8.82
135	1.8427401	3.6362237	8.83
135	1.8058593	3.5085753	8.84
135	1.7327625	3.5743823	8.85
135	1.863283	3.5285719	8.86
135	1.725262	3.5543899	8.87
135	1.8260809	3.5529078	8.88
135	1.8122294	3.6657123	8.89
135	1.7424384	3.6133227	8.9
135	1.7092271	3.5522417	8.91
136	1.7185667	3.5297845	8.93
136	1.7949253	3.6007894	8.94
136	1.6908451	3.5670927	8.95
137	1.9324796	3.5071958	9.03
137	1.7803361	3.5259957	9.04
137	1.7091925	3.5035709	9.05
141	0.81528198	9.2260147	9.69
141	0.89188137	9.324326	9.7
144	0.92038149	9.3997785	9.92
144	0.86387982	9.2896264	9.93
148	1.1744083	9.5545092	10.12
148	1.1117676	9.3766056	10.13
149	1.1139633	9.2625533	10.15
149	1.0550791	9.4570622	10.16
149	1.0827931	9.3225651	10.17
149	1.0783395	9.3365928	10.18
149	1.0752184	9.4912348	10.19
149	1.1990938	9.377176	10.2
149	1.0699555	9.3768165	10.21
149	1.0398237	9.3444224	10.22
149	1.0543129	9.349609	10.23
149	1.0447887	9.3855321	10.24
152	1.7684766	6.6115587	11.14
152	1.7554183	6.6584203	11.15
152	1.6867655	6.6249828	11.16
152	1.6807346	6.6104016	11.17
152	1.7209785	6.6828649	11.18
152	1.7019363	6.6980224	11.19
152	1.7341981	6.7150981	11.2
152	1.7076114	6.6481658	11.21
152	1.7160602	6.7417566	11.22
152	1.7532814	6.6705232	11.23
152	1.6500264	6.7076867	11.24
152	1.6950162	6.6640157	11.25
152	1.6964614	6.6601649	11.26
152	1.7145246	6.6082237	11.27
152	1.6825615	6.6788789	11.28
152	1.665543	6.7283398	11.29
152	1.6629924	6.71108	11.3
152	1.697722	6.7189749	11.31
152	1.6667299	6.6909566	11.32
152	1.6259771	6.6441128	11.33
152	1.7206325	6.6382064	11.34
152	1.7030777	6.6495216	11.35
152	1.7027012	6.6372445	11.36
152	1.6208318	6.6593668	11.37
152	1.6467135	6.649771	11.38
152	1.6601482	6.6642746	11.39
152	1.7270379	6.6753003	11.4
152	1.715455	6.6507115	11.41
152	1.7425945	6.6765491	11.42
152	1.770953	6.5772703	11.43
152	1.751488	6.6265487	11.44
152	1.7832024	6.6425434	11.45
152	1.7658324	6.6313178	11.46
152	1.7381933	6.6540431	11.47
152	1.7040615	6.7100081	11.48
152	1.7267431	6.6588937	11.49
152	1.7995002	6.6272643	11.5
152	1.7146692	6.6596778	11.51
152	1.7158775	6.6623686	11.52
152	1.7970081	6.6457456	11.53
152	1.7619004	6.7353532	11.54
152	1.7480173	6.6965033	11.55
152	1.7106069	6.6392917	11.56
152	1.6746646	6.6475306	11.57
152	1.6757753	6.6061264	11.58
152	1.7042196	6.6212775	11.59
152	1.7039605	6.6189361	11.6
152	1.6874301	6.6298182	11.61
152	1.6849263	6.6633557	11.62
152	1.6562432	6.6631147	11.63
152	1.6664302	6.6167117	11.64
152	1.6750631	6.624074	11.65
152	1.6932447	6.563522	11.66
152	1.7139422	6.6384965	11.67
152	1.6939668	6.6399401	11.68
152	1.7363277	6.6352777	11.69
152	1.7456375	6.6362962	11.7
152	1.6960897	6.6377672	11.71
152	1.7182436	6.5810666	11.72
152	1.6936595	6.6447336	11.73
152	1.701827	6.645877	11.74
152	1.670172	6.6545703	11.75
152	1.7132727	6.643631	11.76
152	1.6950902	6.6181598	11.77
152	1.7625321	6.6576599	11.78
152	1.6708395	6.6370191	11.79
152	1.7034275	6.5914198	11.8
152	1.7589033	6.5969297	11.81
152	1.7220137	6.6018135	11.82
152	1.7107774	6.5778257	11.83
152	1.687994	6.6141244	11.84
152	1.6994629	6.5938916	11.85
152	1.6801486	6.5971432	11.86
152	1.6704165	6.643139	11.87
152	1.6907088	6.6714433	11.88
152	1.6799811	6.6392604	11.89
152	1.6515588	6.6105537	11.9
152	1.6760591	6.6584433	11.91
152	1.6336888	6.6593551	11.92
152	1.6539101	6.6514381	11.93
152	1.6666693	6.6462215	11.94
152	1.6623728	6.5592791	11.95
152	1.6660433	6.5960246	11.96
152	1.7582805	6.6068797	11.97
152	1.7183674	6.6016615	11.98
152	1.7314841	6.601243	11.99
152	1.7442727	6.6520832	12
152	1.7063748	6.633491	12.01
152	1.7478729	6.6335352	12.02
152	1.7502325	6.6459736	12.03
152	1.7132882	6.6238807	12.04
152	1.7113706	6.6195334	12.05
152	1.7192269	6.6452135	12.06
152	1.7175125	6.6580254	12.07
152	1.6932974	6.5744322	12.08
152	1.6501503	6.6189971	12.09
152	1.653902	6.6306166	12.1
152	1.6981589	6.641782	12.11
152	1.7449806	6.6717949	12.12
152	1.7158181	6.6671765	12.13
152	1.7036222	6.6685685	12.14
152	1.6870493	6.6468591	12.15
152	1.668648	6.6822251	12.16
152	1.6693647	6.6550929	12.17
152	1.7409254	6.7142659	12.18
152	1.7279457	6.709996	12.19
152	1.7069973	6.6974394	12.2
152	1.7180623	6.6195418	12.21
152	1.7483263	6.5862801	12.22
152	1.7107576	6.634988	12.23
152	1.7147595	6.7191269	12.24
152	1.8089686	6.6739084	12.25
152	1.7435203	6.6717174	12.26
152	1.7619023	6.6501657	12.27
152	1.7043154	6.6870648	12.28
152	1.7844148	6.66087	12.29
152	1.7904747	6.680595	12.3
152	1.7393205	6.6869094	12.31
152	1.7461129	6.6636911	12.32
152	1.7452224	6.6923722	12.33
152	1.7383613	6.622006	12.34
152	1.7620066	6.6627885	12.35
152	1.762704	6.6855699	12.36
152	1.7495811	6.703206	12.37
152	1.7403751	6.737405	12.38
152	1.7117128	6.62726	12.39
152	1.7118925	6.7088265	12.4
152	1.7593286	6.6399378	12.41
152	1.7336771	6.6428648	12.42
152	1.7838696	6.6346821	12.43
152	1.7062616	6.676062	12.44
152	1.7677509	6.6400856	12.45
152	1.696292	6.6517466	12.46
152	1.7380558	6.6555827	12.47
152	1.7050346	6.6374445	12.48
152	1.7523046	6.6475348	12.49
152	1.7030129	6.6598139	12.5
152	1.7055814	6.643174	12.51
152	1.7075632	6.6667519	12.52
152	1.7316612	6.887249	12.53
152	1.7441645	6.6972853	12.54
152	1.9699441	6.8591456	12.55
152	1.7629479	6.6824464	12.56
152	1.7345188	6.6274047	12.57
152	1.688886	6.6294893	12.58
152	1.7253303	6.6557812	12.59
152	1.7484449	6.6302791	12.6
152	1.7514361	6.6682985	12.61
152	1.7291156	6.6035982	12.62
152	1.7227358	6.6355675	12.63
152	1.7606257	6.6534972	12.64
152	1.7014857	6.6345467	12.65
152	1.8154315	6.6708764	12.66
152	1.7191827	6.6481885	12.67
152	1.8119004	6.6562619	12.68
152	1.7905217	6.6900287	12.69
152	1.7940477	6.6818223	12.7
152	1.7086615	6.6313074	12.71
152	1.7203086	6.7137155	12.72
152	1.6805387	6.7399018	12.73
152	1.7787906	6.7493897	12.74
152	1.707149	6.6854139	12.75
152	1.6978997	6.6554588	12.76
152	1.6942365	6.6893721	12.77
152	1.7120588	6.674826	12.78
152	1.6937992	6.6756758	12.79
152	1.7318712	6.6605527	12.8
152	1.7291923	6.6062082	12.81
152	1.7010811	6.6691815	12.82
152	1.7090781	6.6527645	12.83
152	1.7237487	6.6415416	12.84
152	1.7410051	6.6244338	12.85
152	1.7823285	6.6881753	12.86
152	1.7677178	6.6374202	12.87
152	1.7246096	6.641711	12.88
152	1.7723993	6.632977	12.89
152	1.7768807	6.6372857	12.9
152	1.8628517	6.6758705	12.91
152	1.8074076	6.6712108	12.92
152	1.7453923	6.671055	12.93
152	1.7811802	6.6827284	12.94
152	1.7186975	6.6075073	12.95
152	1.7590816	6.653207	12.96
152	1.7377298	6.6107802	12.97
152	1.7061186	6.6165289	12.98
152	1.7145881	6.6024664	12.99
152	1.6770112	6.6173633	13
152	1.7233628	6.6062674	13.01
152	1.7512551	6.6004064	13.02
152	1.7044087	6.6229743	13.03
152	1.7186843	6.606198	13.04
152	1.73413	6.6165367	13.05
152	1.7289485	6.6035391	13.06
152	1.7410342	6.6069555	13.07
152	1.6687143	6.6099185	13.08
152	1.7155122	6.6181579	13.09
152	1.6935627	6.6273929	13.1
152	1.7058225	6.5538714	13.11
152	1.7113185	6.6301227	13.12
152	1.7538446	6.6338335	13.13
152	1.7714447	6.6216947	13.14
152	1.7554156	6.6028471	13.15
152	1.6909516	6.6192818	13.16
152	1.7055218	6.6382058	13.17
152	1.7853992	6.6330209	13.18
152	1.7050835	6.6292455	13.19
152	1.7364881	6.6098018	13.2
152	1.690508	6.6163929	13.21
152	1.7264997	6.6251462	13.22
152	1.7203188	6.6161198	13.23
152	1.7028388	6.6432539	13.24
152	1.7420401	6.5915984	13.25
152	1.7486583	6.5890159	13.26
152	1.7650941	6.5624981	13.27
152	1.7434034	6.6099166	13.28
152	1.7940135	6.6054812	13.29
152	1.7450361	6.6368692	13.3
152	1.7280241	6.6001854	13.31
152	1.712493	6.5999875	13.32
152	1.7169749	6.5846723	13.33
152	1.7080191	6.5958075	13.34
152	1.7168685	6.5748793	13.35
152	1.6673133	6.639906	13.36
152	1.6406845	6.6480081	13.37
152	1.6259264	6.647056	13.38
152	1.6562461	6.6388809	13.39
152	1.6524326	6.6615928	13.4
152	1.6924609	6.6693232	13.41
152	1.675768	6.6792218	13.42
154	1.8335999	2.6802698	11.2
154	1.92881	2.7034587	11.21
154	1.8559331	2.6833828	11.22
154	1.892397	2.6346529	11.23
154	1.9071929	2.797268	11.24
154	1.8419513	2.6783376	11.25
154	1.8347146	2.7561091	11.26
154	1.9323344	2.666689	11.27
154	1.8246956	2.7642191	11.28
154	1.9913077	2.7559874	11.29
154	1.9709562	2.6615137	11.3
154	1.7886876	2.6088209	11.31
159	1.8155026	8.3121024	12.3
159	1.8634164	8.345709	12.31
159	1.8816766	8.3205885	12.32
159	1.7872265	8.3402924	12.33
159	1.8719489	8.2654536	12.34
159	1.8648041	8.5006367	12.35
159	1.815166	8.3720093	12.36
159	1.8905074	8.4094692	12.37
159	1.7987723	8.3845441	12.38
159	1.8749966	8.3727225	12.39
161	1.8747077	8.3233253	12.43
161	1.7549634	8.3570283	12.44
161	1.7485126	8.327484	12.45
164	1.9543258	3.0916578	12.53
164	1.7668032	3.0900941	12.54
172	0.82488208	4.8029345	12.76
172	0.88090746	4.7229921	12.77
175	1.8578218	8.2871755	12.81
175	1.696025	8.217971	12.82
175	2.0268705	8.329006	12.83
179	1.8509145	8.2742834	12.89
179	1.9192274	8.4902161	12.9
181	1.7705806	8.2221189	12.94
181	1.9325041	8.3731308	12.95
182	1.8560289	8.4370731	13.02
182	1.7776083	8.3060815	13.03
183	1.8264711	8.3496413	13.05
183	1.8103778	8.3479774	13.06
183	1.7161526	8.3638477	13.07
187	1.7180177	2.7564918	13.17
187	1.7247397	2.8256055	13.18
189	1.9295141	2.689579	13.2
189	1.7364982	2.8458419	13.21
189	1.7478473	2.7926439	13.22
189	1.7912295	2.813353	13.23
189	1.7878117	2.9277917	13.24
189	1.765795	2.9138519	13.25
189	1.6933162	2.8114352	13.26
189	1.8056268	2.9527027	13.27
189	1.8280948	2.8484876	13.28
189	1.8182669	2.9003847	13.29
189	1.744197	2.8508862	13.3
189	1.7944397	2.892455	13.31
189	1.8248719	2.8795546	13.32
189	1.8207284	2.9316684	13.33
189	1.8158417	2.9249933	13.34
189	1.8313543	2.8439756	13.35
189	1.8796284	2.876829	13.36
189	1.8411583	2.9114019	13.37
189	1.8476302	2.9481512	13.38
189	1.7424363	2.8653444	13.39
189	1.8584601	2.9271494	13.4
189	1.7615366	2.8862072	13.41
189	1.8268917	2.8680421	13.42
189	1.7681471	2.8624884	13.43
189	1.8911279	2.9325336	13.44
189	1.7896849	2.9311508	13.45
189	1.843662	2.9063198	13.46
189	1.8338377	2.9294678	13.47
189	1.800488	2.9727627	13.48
191	1.872625	8.324765	13.25
191	1.9395605	8.3239895	13.26
192	1.8433962	8.4143534	13.28
192	1.8859807	8.2688313	13.29
195	1.9832455	8.2649738	13.36
195	1.7982518	8.268138	13.37
195	1.8371933	8.244755	13.38
196	1.8710241	8.2598188	13.41
196	1.8566202	8.3458953	13.42
196	1.8311315	8.2996216	13.43
196	1.8419969	8.2366477	13.44
196	1.9370565	8.2895376	13.45
198	1.9186201	8.3383255	13.5
198	1.9172749	8.3238176	13.51
200	1.032701	1.302559	13.57
200	1.1173623	1.1488827	13.58
201	1.8531543	8.2935975	13.57
201	1.9837131	8.310713	13.58
201	1.7937751	8.3531113	13.59
202	2.0032457	8.3222047	13.61
202	1.9516465	8.3088489	13.62
206	0.89713778	1.5391106	13.67
206	1.0876419	1.4789263	13.68
206	1.4145158	1.5917221	13.69
206	1.3982778	1.5266479	13.7
206	1.4439469	1.4046206	13.71
206	1.1880859	1.3119516	13.72
206	0.86149456	1.3762881	13.73
206	1.1323979	1.3791209	13.74
207	1.8786989	8.3466215	13.68
207	1.9155615	8.3346144	13.69
210	1.821617	8.2452344	13.73
210	2.0044829	8.3722314	13.74
210	1.8104339	8.2106173	13.75
210	1.8213117	8.2987317	13.76
210	2.0256644	8.2357616	13.77
210	1.771172	8.1408238	13.78
210	1.818437	8.1887488	13.79
210	1.9216574	8.2676547	13.8
210	1.8578135	8.1951065	13.81
214	1.8972787	8.2567871	13.86
214	1.8772679	8.3257496	13.87
214	1.8563735	8.3274791	13.88
214	1.7836436	8.1629535	13.89
216	1.8264429	8.3925018	14.01
216	1.744503	8.3154903	14.02
219	1.9117785	8.2940846	14.11
219	1.8336121	8.3451687	14.12
220	1.8397601	8.2011782	14.14
220	1.8440108	8.374186	14.15
222	1.9166342	8.3524923	14.21
222	1.8588526	8.431713	14.22
222	1.9198318	8.3081029	14.23
225	1.4583045	6.555347	15.48
225	1.3575281	6.4777648	15.49
226	1.6975626	6.7495153	15.51
226	1.8606863	6.816836	15.52
226	1.8064093	6.9061324	15.53
227	0.82338642	5.6906588	15.63
227	0.88281002	5.3994221	15.64
231	1.1412308	3.3767389	15.81
231	1.1360672	3.3963352	15.82
231	1.1201087	3.3833795	15.83
231	1.1035508	3.4427354	15.84
232	0.86411068	6.0306825	15.82
232	1.1196164	6.1219599	15.83
232	1.2410302	5.8903014	15.84
235	1.0512616	6.5674826	15.93
235	1.2094005	6.8029196	15.94
235	1.0922513	6.4376289	15.95
237	1.6394215	3.4986824	16.09
237	1.5960265	3.5483045	16.1
237	1.5557668	3.2461825	16.11
237	1.5513784	3.312624	16.12
237	1.3825878	3.1906445	16.13
237	1.4577555	3.0313729	16.14
237	1.2962344	2.9439378	16.15
237	1.3459363	2.9534432	16.16
237	1.38803	3.0161899	16.17
237	1.3444481	3.0628764	16.18
237	1.1172232	3.1037363	16.19
237	1.0098928	3.5310621	16.2
237	1.0640504	3.5377516	16.21
238	1.4312946	4.4733423	16.14
238	1.4666675	4.3711037	16.15
238	1.5147855	4.5317879	16.16
243	0.8479241	4.0232413	16.38
243	1.0915704	4.0452091	16.39
243	1.0694692	4.0123406	16.4
243	1.1961766	4.0482258	16.41
243	1.2230115	3.9395837	16.42
243	1.2399702	3.9310979	16.43
246	1.7449626	4.0814146	16.64
246	1.544634	4.1075384	16.65
246	1.463559	4.1139164	16.66
247	1.4295401	4.2260827	16.68
247	1.5553205	4.1550189	16.69
247	1.7883036	4.2510983	16.7
247	1.8403777	4.1341767	16.71
247	1.9086048	4.2408107	16.72
247	1.7401818	4.2760307	16.73
247	1.6537594	4.3291403	16.74
247	1.4571562	4.2368682	16.75
247	1.4617474	4.2418954	16.76
247	1.5154846	4.2650849	16.77
247	1.5324809	4.2650875	16.78
247	1.4784719	4.1772825	16.79
247	1.521344	4.1477971	16.8
247	1.7349323	4.3074457	16.81
247	1.6434099	4.2840667	16.82
247	1.5488005	4.1954456	16.83
247	1.3425173	4.3040897	16.84
247	1.3742639	4.3788169	16.85
247	1.3076602	4.3572089	16.86
247	1.2508635	4.3116995	16.87
247	1.1847268	4.2443469	16.88
247	1.1323508	4.1432604	16.89
247	1.1703076	4.2225899	16.9
247	1.2873837	3.9978315	16.91
247	1.1996636	4.026317	16.92
249	0.90694962	2.5442928	17.51
249	0.90932511	2.5219453	17.52
249	0.92595736	2.5498893	17.53
249	0.89744478	2.5681272	17.54
249	0.95270069	2.6156629	17.55
249	0.90747802	2.5710242	17.56
249	0.90017603	2.6499254	17.57
249	0.88319265	2.6078373	17.58
249	0.91945544	2.6105341	17.59
249	0.91320436	2.549151	17.6
249	0.88776643	2.5411488	17.61
249	0.87606324	2.5980989	17.62
249	0.892475	2.5586703	17.63
249	0.90597299	2.5651479	17.64
249	0.85810406	2.6188079	17.65
249	0.86348046	2.5817827	17.66
249	0.91389434	2.5975925	17.67
249	0.88114821	2.5661497	17.68
249	0.89870615	2.5738274	17.69
249	0.86472657	2.5972928	17.7
249	0.87764517	2.5757027	17.71
249	0.90094217	2.561468	17.72
249	0.89694783	2.5460245	17.73
249	0.93184176	2.5321366	17.74
249	0.9658098	2.54162	17.75
249	0.93823647	2.5544341	17.76
249	0.93322306	2.5155055	17.77
249	0.92350557	2.5406807	17.78
249	0.9264714	2.5270941	17.79
249	0.88368234	2.5390343	17.8
249	0.90482091	2.5571659	17.81
249	0.89937272	2.5572269	17.82
249	0.85755824	2.5095467	17.83
249	0.89901531	2.5434065	17.84
249	0.90854688	2.5429974	17.85
249	0.89719575	2.5465652	17.86
249	0.86097374	2.51709	17.87
249	0.92866514	2.5274799	17.88
249	0.8954848	2.4837275	17.89
249	0.92222722	2.5288297	17.9
249	0.91162914	2.4787336	17.91
249	0.91003639	2.4365836	17.92
249	0.95614814	2.4847123	17.93
249	0.90140841	2.4830293	17.94
249	0.91032082	2.4449485	17.95
249	0.94212276	2.4568256	17.96
249	0.92240371	2.4463063	17.97
249	0.9105702	2.4981126	17.98
249	0.87844718	2.4755166	17.99
249	0.89942739	2.5153625	18
249	0.88302695	2.5153545	18.01
249	0.90969802	2.5027863	18.02
249	0.90691714	2.5116815	18.03
249	0.92914774	2.5451107	18.04
249	0.89915818	2.5493698	18.05
249	0.88280069	2.5445885	18.06
249	0.88551424	2.6387562	18.07
249	0.92958804	2.6536152	18.08
249	0.944076	2.6593744	18.09
249	0.94566781	2.6309037	18.1
249	0.92721826	2.6570589	18.11
249	0.93114788	2.643779	18.12
249	0.96745395	2.6334578	18.13
249	0.94940081	2.630137	18.14
249	0.9594126	2.6791605	18.15
256	1.686429	8.4090925	17.75
256	1.3214083	8.0995341	17.76
256	1.0539579	7.8152035	17.77
256	1.0986439	8.3124489	17.78
256	1.0611368	8.0516976	17.79
258	0.91931053	1.4016579	17.81
258	0.87739753	1.4382981	17.82
258	0.82411801	1.2494062	17.83
258	0.88210242	1.3925563	17.84
258	0.8338902	1.3803267	17.85
259	0.87701184	1.4126248	17.87
259	0.80192072	1.4498355	17.88
259	0.84581304	1.4406842	17.89
259	0.84277511	1.3652045	17.9
259	0.83794688	1.3974711	17.91
259	0.83781173	1.3417414	17.92
259	0.90418548	1.3112366	17.93
259	0.87436225	1.4022334	17.94
259	0.86696813	1.3141546	17.95
259	0.92869024	1.2883064	17.96
260	1.4251245	6.8182345	17.9
260	0.89770225	6.2934445	17.91
261	0.89324645	1.4825223	17.98
261	0.87954481	1.3248432	17.99
263	1.0181933	4.6226418	18.5
263	1.0066261	4.6547759	18.51
263	0.90822604	4.7040511	18.52
270	1.0545003	2.5913576	19.02
270	0.96218066	2.4453217	19.03
270	1.0872787	2.597133	19.04
272	0.95802198	2.5614797	19.06
272	0.95704187	2.4131918	19.07
274	1.0318258	2.4240047	19.09
274	1.1446811	2.7086294	19.1
277	1.5613279	3.1458832	19.71
277	1.5925067	3.2116161	19.72
277	1.5927466	3.1837748	19.73
277	1.5750645	3.1596272	19.74
277	1.5873917	3.2003384	19.75
277	1.5753516	3.1856627	19.76
277	1.573243	3.1872352	19.77
277	1.6075124	3.2069786	19.78
277	1.5564232	3.1520187	19.79
277	1.5186195	3.2014439	19.8
277	1.5543964	3.1924251	19.81
277	1.5422903	3.1674831	19.82
277	1.558211	3.178128	19.83
277	1.5921094	3.2237112	19.84
277	1.5860139	3.2133959	19.85
277	1.5440602	3.2246021	19.86
277	1.5607437	3.1765378	19.87
277	1.5466748	3.1537872	19.88
277	1.5325582	3.1562747	19.89
277	1.5366044	3.1293878	19.9
277	1.5457754	3.1323399	19.91
277	1.5541319	3.1439371	19.92
277	1.576474	3.1739622	19.93
277	1.5303215	3.1575372	19.94
277	1.5348922	3.1070484	19.95
281	1.9907985	5.6392922	19.94
281	2.0751736	5.6353376	19.95
282	1.2198895	3.938822	20.14
282	1.6341259	4.4076003	20.15
284	1.4653366	5.4160471	20.32
284	1.5507306	5.2881613	20.33
287	1.4575264	4.975564	20.54
287	1.4143498	4.874958	20.55
287	1.432483	4.8811787	20.56
287	1.5190136	4.886941	20.57
287	1.6366389	4.7501872	20.58
287	1.668714	4.823596	20.59
287	1.7197335	4.8163145	20.6
287	1.7772946	4.8648308	20.61
287	1.6502248	4.855738	20.62
287	1.6329641	4.8269892	20.63
287	1.7780613	4.8429594	20.64
287	1.6781092	4.9371348	20.65
287	1.7726003	5.0526759	20.66
287	1.5495131	5.0863003	20.67
287	1.594618	5.0227491	20.68
287	1.5987229	4.9355786	20.69
287	1.7326304	4.6718281	20.7
287	1.8179403	4.7177799	20.71
287	1.9477039	4.8366986	20.72
287	2.0005293	4.7551955	20.73
288	2.0717426	4.7014124	20.75
288	2.0024686	4.6774231	20.76
289	1.7909055	6.7550128	20.79
289	1.7563701	6.7766935	20.8
293	1.7149651	4.8314403	21.35
293	1.8078049	4.8533891	21.36
293	1.8879293	4.5614372	21.37
293	2.0245789	4.2692655	21.38
294	2.0673249	4.5478574	21.66
294	2.0235181	4.4968815	21.67
294	2.0102164	4.5225589	21.68
294	2.0589293	4.6138081	21.69
295	1.995953	4.8744907	21.89
295	1.7907477	4.7380324	21.9
295	2.0292305	4.5725639	21.91
295	2.0128832	4.6257826	21.92
296	1.9709494	5.4023158	21.94
296	1.9094604	5.1991355	21.95
297	1.9293833	5.583613	21.98
297	1.768585	5.5641058	21.99
297	1.7392695	5.329377	22
297	1.8879671	5.4682484	22.01
297	1.723862	5.7511034	22.02
297	1.7235264	5.9357826	22.03
297	1.8210975	5.9310984	22.04
298	2.0383138	6.0933785	22.06
298	2.029679	6.2168796	22.07
298	2.0547475	5.9695565	22.08
299	1.9548649	5.5477309	22.22
299	1.5304365	5.4894203	22.23
299	1.4806886	5.4296631	22.24
299	1.5175862	5.3503677	22.25
299	1.4375846	5.3715752	22.26
299	1.4683366	5.2268188	22.27
299	1.5011295	5.4384516	22.28
299	1.2652149	5.28088	22.29
299	1.20756	5.2296319	22.3
299	1.222161	5.0671164	22.31
299	1.4199296	4.9920034	22.32
299	1.5891575	5.0091911	22.33
299	1.5560009	5.2889509	22.34
299	1.6391881	5.1611977	22.35
301	0.90017421	4.1965324	22.54
301	0.93075668	4.1025633	22.55
301	0.88285965	4.1529364	22.56
301	0.9051858	4.244638	22.57
302	1.8711034	3.9359331	23.26
302	1.8982673	3.9414467	23.27
302	1.850651	3.9457994	23.28
302	1.8497055	3.9557139	23.29
302	1.8172322	3.9786682	23.3
302	1.8745696	3.9901046	23.31
302	1.9346534	3.9529904	23.32
302	1.8903319	3.986328	23.33
302	1.8640073	3.9964217	23.34
302	1.8881175	3.9927919	23.35
302	1.8658218	3.9581989	23.36
302	1.8597887	3.9753926	23.37
302	1.938898	3.9046665	23.38
302	1.9010976	3.9642955	23.39
302	1.8935474	3.9920426	23.4
302	1.8234544	3.981649	23.41
302	1.9728286	3.9932487	23.42
302	1.9401483	3.9831315	23.43
302	1.9598756	3.9265482	23.44
302	1.9346691	3.9829348	23.45
302	1.8561226	4.0044239	23.46
302	1.9726743	3.9730967	23.47
302	1.8977726	3.9792532	23.48
302	1.9749914	4.0209507	23.49
302	1.8941439	3.9610272	23.5
302	1.9157073	4.0110119	23.51
302	1.9268563	3.8764585	23.52
302	1.9511787	3.9797496	23.53
302	1.9496753	3.9482973	23.54
302	1.9549373	4.0013641	23.55
302	1.9451928	3.9748985	23.56
302	1.968856	4.0057355	23.57
302	1.9629124	3.9835553	23.58
302	1.9619747	4.0170186	23.59
302	1.9560742	3.9309535	23.6
302	1.9885906	3.9457916	23.61
302	1.926004	3.9488687	23.62
302	1.9213244	3.9644141	23.63
302	1.9276654	4.0227327	23.64
302	1.9943557	3.9931784	23.65
302	1.8997617	3.9816341	23.66
302	1.9136221	4.0013441	23.67
302	1.8864851	3.980907	23.68
302	1.9356812	3.9519567	23.69
302	1.9444302	4.0039357	23.7
302	1.9179739	3.8965465	23.71
302	1.9004339	3.9002935	23.72
302	1.9441579	3.9639207	23.73
302	1.8999618	3.9553175	23.74
302	1.9702769	3.9629438	23.75
302	1.8332724	3.9230998	23.76
302	1.9071363	3.9534961	23.77
302	1.9270991	3.942492	23.78
302	1.9013814	3.8651363	23.79
302	1.9494399	3.9413281	23.8
302	1.9474122	3.9121	23.81
302	1.9144121	3.9563693	23.82
302	1.9316515	3.947507	23.83
302	1.9142987	3.8210414	23.84
302	1.8918045	3.7873801	23.85
302	1.9379364	3.8377298	23.86
302	1.99214	4.0227763	23.87
302	2.0001149	3.948938	23.88
302	1.9803955	3.9880167	23.89
302	1.9650856	3.9410714	23.9
302	1.8979954	3.9314092	23.91
302	1.8894712	3.9906656	23.92
302	1.9104522	3.9278936	23.93
302	1.95096	3.9522992	23.94
302	1.8954027	3.9806072	23.95
302	1.9112842	3.9459336	23.96
306	1.407815	2.6907011	24.24
306	1.413793	2.6658717	24.25
306	1.4002066	2.7029807	24.26
306	1.4694731	2.7003581	24.27
306	1.4911525	2.7193995	24.28
306	1.4529181	2.7017454	24.29
306	1.523901	2.5744112	24.3
306	1.4290271	2.6645601	24.31
306	1.4588413	2.66741	24.32
307	1.4597481	2.6975563	24.34
307	1.4398355	2.6444696	24.35
308	1.4012929	2.612582	24.38
308	1.4292789	2.653707	24.39
308	1.4291438	2.6223088	24.4
308	1.4203765	2.6935694	24.41
308	0.86337706	2.7865206	24.42
309	1.4767733	2.6649766	24.44
309	1.4487863	2.7251788	24.45
309	1.4784598	2.6667655	24.46
309	1.4902833	2.7116741	24.47
310	1.4087992	2.6325209	24.49
310	1.4126876	2.7670219	24.5
311	1.3897198	2.7011144	24.54
311	1.4314241	2.6464138	24.55
311	1.4678343	2.6469603	24.56
311	1.4555037	2.6783728	24.57
311	1.4893617	2.6805249	24.58
311	1.4736319	2.7071387	24.59
311	1.4998499	2.6376137	24.6
311	1.4033635	2.6384344	24.61
312	1.4039865	2.6617813	24.63
312	1.4439851	2.6944037	24.64
312	1.4346781	2.6793681	24.65
312	1.459388	2.7524527	24.66
315	1.418893	2.7768861	24.71
315	1.4562117	2.7507927	24.72
315	0.857973	2.7309681	24.73
316	1.4442308	2.8693483	24.8
316	1.5071949	2.8187765	24.81
322	1.4200103	2.7086584	25.03
322	0.92821608	2.7757457	25.04
326	0.87513246	2.6701707	25.36
326	0.8353513	2.8316376	25.37
326	0.90682049	2.6180997	25.38
326	0.93479344	2.6614615	25.39
326	0.91732241	2.683546	25.4
326	0.83801626	2.6472343	25.41
329	0.9771325	2.7768918	25.51
329	0.92705	2.868148	25.52
329	0.96652045	2.7871204	25.53
329	0.94177248	2.7606988	25.54
331	1.100187	2.7425312	25.62
331	1.024081	2.7613735	25.63
331	0.98518855	2.7497457	25.64
339	1.501723	6.9034432	25.97
339	1.3672194	7.1292099	25.98
341	1.4422242	7.1180474	26
341	1.5629969	7.1309549	26.01
343	0.92984828	2.7246091	26.03
343	1.0206776	2.7392661	26.04
344	1.8868691	6.8271412	26.04
344	1.8913602	6.7680299	26.05
344	1.9197024	6.8057293	26.06
344	1.8537252	6.7975356	26.07
353	1.6622202	3.9304855	27.2
353	1.7049565	3.9565705	27.21
353	1.6520188	3.9335059	27.22
353	1.6897343	3.9021035	27.23
353	1.5782033	3.8595904	27.24
353	1.729909	3.9197386	27.25
353	1.6763002	3.8779766	27.26
353	1.7381158	3.9088702	27.27
353	1.7389194	3.8859534	27.28
353	1.6830268	3.7917193	27.29
353	1.7481727	3.8425414	27.3
353	1.7198586	3.9067993	27.31
353	1.6353311	3.9235139	27.32
353	1.6527561	3.9229078	27.33
353	1.6911029	3.8402491	27.34
353	1.8066237	3.9116822	27.35
353	1.7679498	3.8969831	27.36
353	1.7445441	3.8355897	27.37
353	1.7118611	3.9245752	27.38
353	1.7130024	3.8802547	27.39
353	1.7066111	3.9134494	27.4
353	1.701884	3.9302761	27.41
356	1.9786479	4.7275043	27.87
356	2.0470855	4.6218126	27.88
358	1.3691443	1.9458117	28.16
358	1.3743495	1.947043	28.17
358	1.3653044	1.9558128	28.18
358	1.3533197	1.974305	28.19
358	1.3576957	1.958825	28.2
358	1.3927833	1.9855806	28.21
358	1.3918028	1.9951804	28.22
358	1.3989055	1.9722687	28.23
358	1.3964508	2.0282592	28.24
359	1.8917751	6.7057874	28.25
359	1.8939932	6.7333249	28.26
359	1.8589156	6.7665031	28.27
359	1.8892035	6.7820675	28.28
359	1.9147921	6.709759	28.29
359	1.899912	6.7769213	28.3
359	1.906137	6.7509751	28.31
359	1.9080843	6.7553412	28.32
359	1.905907	6.7557908	28.33
359	1.8710323	6.7522606	28.34
359	1.918675	6.7610418	28.35
359	1.9512651	6.7446135	28.36
359	1.9633447	6.743359	28.37
359	1.9596322	6.7447066	28.38
359	1.8891667	6.7572736	28.39
359	1.8982104	6.7188669	28.4
359	1.9198085	6.7249924	28.41
359	1.8494045	6.7639222	28.42
359	1.9176672	6.7318473	28.43
359	1.9081546	6.7442784	28.44
359	1.8777173	6.7163796	28.45
359	1.9018463	6.6481829	28.46
359	1.9119377	6.6717811	28.47
359	1.9170443	6.655243	28.48
359	1.9196703	6.6522343	28.49
359	1.8835735	6.6952414	28.5
359	1.8665374	6.7265807	28.51
359	1.8905011	6.7057622	28.52
359	1.8659902	6.7269639	28.53
359	1.9360974	6.7657848	28.54
359	1.9523447	6.7558709	28.55
359	1.9673552	6.7446624	28.56
359	1.9374592	6.7539265	28.57
359	1.8800485	6.7181889	28.58
359	1.8452243	6.6977144	28.59
359	1.8354202	6.7465941	28.6
359	1.8303597	6.7420417	28.61
359	1.8316325	6.7554507	28.62
359	1.838606	6.7230616	28.63
359	1.8407358	6.6809465	28.64
359	1.8944868	6.7079832	28.65
359	1.8421157	6.6836394	28.66
359	1.8695856	6.6919123	28.67
359	1.8549219	6.6972322	28.68
359	1.8866196	6.6922771	28.69
359	1.839016	6.705138	28.7
359	1.8912284	6.7519543	28.71
359	1.9002003	6.67506	28.72
359	1.8832984	6.6973465	28.73
359	1.8694694	6.6685491	28.74
359	1.9052459	6.6571993	28.75
359	1.860712	6.7170954	28.76
359	1.8691411	6.6832345	28.77
359	1.9250352	6.692515	28.78
359	1.9128182	6.6850536	28.79
359	1.8543287	6.6426711	28.8
359	1.8262085	6.6509932	28.81
359	1.8267196	6.6616934	28.82
359	1.7643039	6.7135925	28.83
361	0.91921331	3.9801712	28.65
361	1.140367	3.680619	28.66
366	1.2284651	3.0813846	29.43
366	1.1959608	2.8439715	29.44
366	1.21651	2.977062	29.45
369	1.2377838	1.2309159	29.92
369	1.2727002	1.2360159	29.93
369	1.3187655	1.1966843	29.94
369	1.2596815	1.219766	29.95
369	1.2946865	1.2043401	29.96
369	1.2975205	1.1897078	29.97
369	1.3043011	1.1949348	29.98
369	1.2700437	1.2208111	29.99
369	1.3113352	1.1802976	30
369	1.3396102	1.1739163	30.01
369	1.2966762	1.1481814	30.02
371	0.90828842	6.4408233	30.05
371	0.83905089	6.4708561	30.06
372	0.99613642	7.2386988	30.09
372	1.1182551	7.8378041	30.1
374	2.0744843	6.9322766	31.94
374	1.7939004	6.4540075	31.95
374	1.5668055	6.3252806	31.96
374	1.7122826	6.3997648	31.97
375	2.0176986	5.485454	32.05
375	2.0058936	5.249281	32.06
376	1.4433991	2.1736069	32.55
376	1.5608448	2.0429242	32.56
376	1.5411857	2.1138671	32.57
376	1.4829503	2.1819213	32.58
376	1.5299654	2.1116144	32.59
376	1.5841521	2.0897207	32.6
376	1.5499452	2.2277365	32.61
376	1.5961625	2.0715061	32.62
376	1.5181267	2.1669538	32.63
376	1.5690453	2.1614017	32.64
376	1.5843185	2.1371822	32.65
376	1.5631666	2.1067272	32.66
376	1.6060714	2.0969277	32.67
376	1.5417802	2.1151783	32.68
376	1.5653074	2.1338728	32.69
376	1.5952552	2.0747383	32.7
376	1.5465043	2.1119991	32.71
376	1.582026	2.1286722	32.72
376	1.5862661	2.0458826	32.73
376	1.5985985	2.0410285	32.74
376	1.6472954	2.1101505	32.75
377	1.7863594	2.0934408	33
377	1.7453452	2.0389728	33.01
377	1.7219618	2.0882116	33.02
377	1.7572149	2.0730281	33.03
377	1.7673866	2.0364909	33.04
377	1.7811989	2.0650159	33.05
377	1.7827543	2.0619172	33.06
377	1.7533534	2.0286818	33.07
377	1.7233407	2.0330706	33.08
377	1.7250254	2.0294859	33.09
377	1.7863308	2.0668145	33.1
377	1.7585713	2.0421512	33.11
377	1.7696864	2.0562199	33.12
377	1.800142	2.0703404	33.13
377	1.8367221	2.0864684	33.14
377	1.7502513	2.0828387	33.15
377	1.7546884	2.0989005	33.16
377	1.8023697	2.0642274	33.17
377	1.7800163	2.0693838	33.18
377	1.7668008	1.9856819	33.19
377	1.7663324	2.079273	33.2
377	1.7836434	2.0661923	33.21
377	1.7483541	2.0953019	33.22
377	1.7766336	2.0596799	33.23
377	1.797546	2.1182294	33.24
377	1.7657344	2.1074333	33.25
377	1.7958177	2.1005118	33.26
377	1.795204	2.1534327	33.27
377	1.8353142	2.1240458	33.28
377	1.7757718	2.1242758	33.29
377	1.7812029	2.1093488	33.3
377	1.818563	2.1198854	33.31
377	1.843806	2.1763608	33.32
377	1.831353	2.1833155	33.33
377	1.8094481	2.1494618	33.34
377	1.8175902	2.1618436	33.35
377	1.8434109	2.1407306	33.36
377	1.7948572	2.0861711	33.37
377	1.7877653	2.0763127	33.38
377	1.7708309	2.0828403	33.39
377	1.7791585	2.1007909	33.4
377	1.8393807	2.0634677	33.41
377	1.8440675	2.088454	33.42
377	1.8417345	2.0709653	33.43
377	1.8602795	2.0601957	33.44
377	1.8463167	2.04558	33.45
377	1.8300521	2.0536877	33.46
377	1.8904135	2.036191	33.47
377	1.8588892	2.0697403	33.48
377	1.839518	2.0681355	33.49
377	1.8146124	2.0824376	33.5
377	1.814811	2.1259312	33.51
377	1.8368928	2.1167635	33.52
377	1.8333098	2.0479032	33.53
377	1.802453	2.0786512	33.54
377	1.9025937	2.0929332	33.55
377	1.9169593	2.0687791	33.56
377	1.918252	2.1323105	33.57
377	1.8516549	2.1001134	33.58
377	1.8298829	2.1212889	33.59
377	1.7910031	2.1383514	33.6
377	1.7805728	2.0970599	33.61
377	1.8063888	2.1088793	33.62
377	1.7933736	2.1142629	33.63
377	1.8136504	2.1121036	33.64
377	1.7960462	2.1359053	33.65
377	1.8279711	2.1449257	33.66
377	1.808122	2.1445398	33.67
377	1.8130646	2.1424941	33.68
377	1.8241976	2.164169	33.69
377	1.8516961	2.1552833	33.7
377	1.8415757	2.1155647	33.71
377	1.8227905	2.1352369	33.72
377	1.8152627	2.1383711	33.73
377	1.7753925	2.1351269	33.74
377	1.7764672	2.1216105	33.75
377	1.7946339	2.1116492	33.76
377	1.8055628	2.1428323	33.77
377	1.8190928	2.1776205	33.78
377	1.7884445	2.1486961	33.79
377	1.8686331	2.1283116	33.8
377	1.7826049	2.1570204	33.81
377	1.7874498	2.1270634	33.82
377	1.7913151	2.1018961	33.83
377	1.7990577	2.0706568	33.84
377	1.8367908	2.1299184	33.85
379	0.9364491	1.7755399	33.94
379	0.87523695	1.8037174	33.95
379	0.87802519	1.7440981	33.96
379	0.85473543	1.7860227	33.97
379	0.86548518	1.7240103	33.98
379	0.87329485	1.8058837	33.99
379	0.84961279	1.8050666	34
379	0.82425036	1.8151182	34.01
379	0.83335809	1.8019453	34.02
379	0.86039037	1.838372	34.03
379	0.85573788	1.8273545	34.04
379	0.85141176	1.8173516	34.05
379	0.84998785	1.8590877	34.06
379	0.87206824	1.8774198	34.07
379	0.9451516	1.7915791	34.08
380	0.86405319	1.1039915	34.13
380	0.92329002	1.2070212	34.14
381	2.0541067	4.1014979	34.13
381	2.0694068	4.151078	34.14
383	1.0444782	1.595233	34.18
383	1.4871705	1.832852	34.19
383	1.3596641	1.8349192	34.2
383	1.742079	2.237616	34.21
383	1.9788661	2.1481409	34.22
383	1.9469557	2.1246358	34.23
384	2.0667243	4.1336965	34.19
384	2.0363921	4.036429	34.2
384	2.0636852	4.0952691	34.21
386	2.0614326	4.1769919	34.25
386	1.9961626	4.136622	34.26
386	2.0545238	4.1072812	34.27
386	2.0166516	4.1123453	34.28
386	2.0012011	4.145519	34.29
386	1.9724482	4.0884996	34.3
386	1.9879372	4.1015039	34.31
386	1.9771491	4.0336765	34.32
386	2.0294452	4.1149374	34.33
386	1.9794521	4.117778	34.34
386	2.0064271	4.0667117	34.35
386	1.9884265	4.0658401	34.36
387	1.1119818	4.3318901	34.34
387	1.041105	4.3546109	34.35
387	1.1600617	4.2514979	34.36
387	1.134861	4.3431252	34.37
387	1.1349296	4.3854766	34.38
387	1.1299323	4.2885037	34.39
387	1.2212971	4.4059327	34.4
387	1.2050761	4.3080697	34.41
389	1.734784	2.1678442	34.37
389	1.7362953	2.3247405	34.38
390	1.7133285	2.2302484	34.41
390	1.7938713	2.3220207	34.42
390	1.630338	2.3492669	34.43
391	1.1480652	6.3183606	34.46
391	1.1853549	6.2238834	34.47
391	1.2014412	6.2375543	34.48
391	1.1888125	6.2044374	34.49
391	1.0731627	6.2126188	34.5
[truncated: 755 more rows]
