# Supplementary material for: Single nucleosome imaging reveals principles of transient multiscale chromatin reorganization triggered by histone ADP-ribosylation at DNA lesions
Source: Nat Commun. 2025 Jul 19;16:6652. doi: 10.1038/s41467-025-61834-7 (PMC12276361; doi:10.1038/s41467-025-61834-7)
Supplement: Supplementary file 6 — Source Data [file 41467_2025_61834_MOESM6_ESM.zip › DATA_ALL_FIGURES/Fig 1C/before_damage/20220601/20220601_Field11_before_crop.rpt_tracked.trxyt]

1	1.13267	8.9316602	0.01
1	1.1276819	8.8160628	0.02
2	1.8242909	0.84261435	0.01
2	1.8139873	0.83928749	0.02
2	1.8231577	0.85312951	0.03
3	1.0847705	8.8977815	0.04
3	1.1482475	8.6895752	0.05
3	1.2265477	8.7645331	0.06
3	1.2587263	8.7442573	0.07
3	1.1832347	8.7631219	0.08
4	1.7982375	0.90226693	0.06
4	1.7021284	0.83568409	0.07
4	1.8009103	0.8685476	0.08
4	1.7772677	0.87684575	0.09
4	1.8137384	0.85475447	0.1
4	1.7903539	0.80710227	0.11
4	1.745856	0.8503049	0.12
4	1.8017478	0.80526311	0.13
5	1.2414556	8.8643487	0.1
5	1.2728116	8.7740769	0.11
5	1.1789613	8.8138011	0.12
5	1.2619598	8.8420068	0.13
5	1.2546083	8.7840544	0.14
5	1.1849829	8.8701111	0.15
5	1.2299933	8.7882186	0.16
5	1.1466333	8.8269122	0.17
5	1.2043693	8.8009315	0.18
5	1.1343241	8.7381975	0.19
5	1.1577236	8.8168733	0.2
5	1.1503305	8.7686359	0.21
5	1.1310303	8.7397237	0.22
5	1.1604048	8.7788782	0.23
5	1.2086717	8.8129982	0.24
5	1.2105463	8.6753789	0.25
5	1.2043855	8.7465588	0.26
5	1.1607495	8.943819	0.27
5	1.1443834	8.761676	0.28
5	1.1746104	8.8853185	0.29
7	0.80054661	3.5735367	0.29
7	0.81783231	3.6269121	0.3
10	1.2212972	8.8399214	0.38
10	1.2291291	8.8010227	0.39
10	1.1744502	8.8320674	0.4
10	1.2058938	8.7646898	0.41
10	1.1351294	8.76618	0.42
13	1.0841958	8.9543106	0.48
13	1.1515135	8.7492169	0.49
13	1.2513466	8.8499239	0.5
17	1.1764846	8.746081	0.58
17	1.2518042	8.8016845	0.59
20	1.3970836	8.8640706	0.66
20	1.2267329	8.7583113	0.67
20	1.2855394	8.7363891	0.68
20	1.2991183	8.802789	0.69
20	1.2677944	8.8236241	0.7
20	1.3158659	8.8415113	0.71
20	1.3507611	8.8347051	0.72
20	1.3534797	8.7454587	0.73
20	1.3342591	8.8464315	0.74
20	1.3523723	8.8277163	0.75
21	1.3707837	8.7782161	0.77
21	1.3329352	8.8090526	0.78
21	1.372532	8.8907225	0.79
21	1.3417997	8.8805815	0.8
21	1.3452474	8.8179848	0.81
21	1.3053085	8.830562	0.82
21	1.3020439	8.8205624	0.83
21	1.2500864	8.8298084	0.84
22	1.2674494	8.8095521	0.86
22	1.2687929	8.8791327	0.87
22	1.1781553	8.8145041	0.88
22	1.2316247	8.8339475	0.89
22	1.2328355	8.8850355	0.9
22	1.3292649	8.7050225	0.91
22	1.1495072	8.9318889	0.92
22	1.3214122	8.8634718	0.93
22	1.3477712	8.8311023	0.94
22	1.3688969	8.8155649	0.95
22	1.416372	8.8395641	0.96
23	1.3003866	8.7749294	0.98
23	1.4320762	8.8486734	0.99
23	1.47605	8.802049	1
23	1.4516714	9.0023764	1.01
23	1.4405467	8.9330856	1.02
23	1.4384829	8.7971285	1.03
24	1.4889234	8.8801852	1.05
24	1.4692446	8.8530744	1.06
24	1.4880711	8.7520807	1.07
24	1.4997511	8.8916016	1.08
24	1.5081155	8.863017	1.09
24	1.5039552	8.8744919	1.1
24	1.4527102	8.8495482	1.11
24	1.4906823	8.8426998	1.12
24	1.4496807	8.9061688	1.13
24	1.4321134	8.922324	1.14
24	1.4413229	8.8812328	1.15
24	1.4175041	8.9031864	1.16
24	1.4504453	8.9155778	1.17
24	1.3501405	8.8735804	1.18
24	1.4006305	8.9455149	1.19
24	1.407885	8.8998092	1.2
26	1.3934233	8.8811874	1.22
26	1.4422781	9.0110821	1.23
26	1.3958832	8.9361087	1.24
26	1.4848775	8.9627316	1.25
26	1.5467021	8.9462587	1.26
26	1.5232011	8.9775637	1.27
26	1.5302754	8.9721362	1.28
26	1.507166	8.9777623	1.29
26	1.5172467	9.0527542	1.3
26	1.5362495	8.9926038	1.31
26	1.5613939	9.0639179	1.32
26	1.5942933	8.9563308	1.33
26	1.5484484	8.9643421	1.34
26	1.5242563	9.0420964	1.35
26	1.5218206	9.0793608	1.36
26	1.4535789	8.9434466	1.37
26	1.2948864	9.0466653	1.38
28	1.3998658	8.945305	1.4
28	1.3579459	8.9771073	1.41
28	1.3082406	9.0077981	1.42
28	1.3363951	8.9989336	1.43
28	1.4132978	8.8764396	1.44
28	1.3352164	8.937462	1.45
28	1.3080962	9.0021777	1.46
28	1.3663662	8.9699869	1.47
29	1.2831486	8.9337044	1.49
29	1.2052	8.8719559	1.5
29	1.2669209	8.9679506	1.51
29	1.2675135	8.887703	1.52
29	1.2615026	8.9276419	1.53
29	1.2752548	8.9568748	1.54
29	1.2561432	8.9157961	1.55
29	1.2424766	9.012095	1.56
29	1.2972348	8.9464818	1.57
29	1.3104578	8.9926593	1.58
29	1.2819067	8.9113255	1.59
29	1.2008165	8.9431567	1.6
29	1.2401083	8.9111464	1.61
29	1.2789573	8.9639752	1.62
29	1.180312	8.9883152	1.63
29	1.2346717	8.9357901	1.64
29	1.2025807	8.9255511	1.65
29	1.2255254	9.0343895	1.66
29	1.1663216	9.0004898	1.67
29	1.2739223	8.9397698	1.68
29	1.2602133	8.8691531	1.69
29	1.2256929	8.9163304	1.7
29	1.2414589	8.9000533	1.71
29	1.2268684	8.9460247	1.72
29	1.2006221	8.8942857	1.73
29	1.2999883	8.7694623	1.74
29	1.3388493	8.8243373	1.75
29	1.3141521	8.7759301	1.76
29	1.3012492	8.7488091	1.77
29	1.2732372	8.6933692	1.78
29	1.164501	8.5899798	1.79
29	1.1367244	8.4866889	1.8
30	1.0737878	8.3966206	1.83
30	1.0402911	8.3043654	1.84
30	0.9560868	8.4461198	1.85
30	1.0813864	8.444338	1.86
30	1.0470307	8.4534298	1.87
33	1.0606581	11.962873	5.15
33	1.0215403	11.99192	5.16
33	1.0001158	11.977532	5.17
33	0.99800793	12.030457	5.18
33	1.026783	12.038433	5.19
33	1.0219587	12.019226	5.2
33	1.0631898	12.021718	5.21
33	1.0012543	12.007989	5.22
33	1.0678385	11.995034	5.23
33	1.0435087	12.013428	5.24
33	1.0502774	12.013941	5.25
33	1.0626928	11.98229	5.26
33	1.088445	11.994601	5.27
33	1.0849089	11.972516	5.28
33	1.1101522	11.946529	5.29
33	1.1125332	11.966845	5.3
33	1.1089827	11.988526	5.31
33	1.0271608	11.992811	5.32
33	1.080592	11.988411	5.33
33	1.1086883	11.962482	5.34
33	1.062143	12.072744	5.35
33	1.0381741	12.028385	5.36
33	1.0810627	12.038379	5.37
33	1.0921925	12.074618	5.38
33	1.1139251	12.070461	5.39
33	1.136419	12.041402	5.4
33	1.1278061	12.009247	5.41
33	1.2330621	12.029353	5.42
33	1.1913463	12.017403	5.43
33	1.1521874	12.038362	5.44
33	1.1229377	12.12624	5.45
33	1.1019552	12.107312	5.46
33	1.090674	12.132319	5.47
33	1.1355532	12.115644	5.48
33	1.132228	12.105349	5.49
33	1.0752934	12.076093	5.5
33	1.0212595	12.054539	5.51
33	0.99509379	12.062494	5.52
33	0.95721975	12.056376	5.53
33	1.0362129	12.129077	5.54
33	1.0141231	12.051594	5.55
35	1.5928154	4.5721369	5.78
35	1.6643401	4.6462441	5.79
35	1.6012889	4.6732835	5.8
35	1.5901504	4.6584543	5.81
35	1.6891484	4.6228677	5.82
35	1.6060912	4.7717501	5.83
35	1.6736181	4.6494684	5.84
35	1.6077661	4.5882826	5.85
35	1.4868606	4.5907636	5.86
35	1.5128344	4.5942995	5.87
35	1.5332006	4.5462141	5.88
35	1.5429143	4.599094	5.89
35	1.507095	4.6574968	5.9
35	1.5117699	4.6165572	5.91
35	1.5021344	4.6724489	5.92
35	1.5329158	4.6801944	5.93
35	1.5162347	4.6731899	5.94
35	1.5156778	4.6682386	5.95
35	1.4326377	4.6105518	5.96
35	1.3749834	4.6624103	5.97
35	1.2633918	4.4721516	5.98
35	1.2546276	4.1785285	5.99
36	1.7816976	2.6676103	5.82
36	1.7523422	2.6945592	5.83
38	1.6124976	2.6767069	5.93
38	1.6147379	2.8748357	5.94
40	2.0167757	3.575472	6.22
40	1.9251854	3.6601413	6.23
41	1.9359011	3.5960167	6.25
41	1.8977129	3.5693178	6.26
41	2.0301719	3.5428524	6.27
41	2.0005157	3.577308	6.28
43	1.75853	3.6166058	6.34
43	2.0080834	3.6467771	6.35
45	1.9669477	3.7874357	6.41
45	1.9021749	3.7462254	6.42
49	1.881316	3.6045542	6.54
49	1.9171794	3.7650611	6.55
49	1.9370202	3.6084415	6.56
50	1.9463336	3.6419392	6.58
50	1.9819913	3.7138459	6.59
51	1.8039916	13.320897	6.85
51	1.7306106	13.277013	6.86
51	1.7855061	13.268549	6.87
51	1.7574292	13.339835	6.88
51	1.7105574	13.300656	6.89
62	1.1059209	14.049371	8.45
62	0.95689476	14.012267	8.46
72	1.0416235	14.073566	9.08
72	1.0586588	14.04475	9.09
74	1.0235323	14.07453	9.15
74	0.95024714	13.969953	9.16
74	1.029555	14.036472	9.17
78	1.3949291	1.7539758	9.88
78	1.4138902	1.7671321	9.89
78	1.3951314	1.780786	9.9
78	1.385076	1.7921072	9.91
78	1.4670729	1.7874717	9.92
78	1.4482202	1.7834138	9.93
78	1.4173946	1.7933556	9.94
78	1.4148707	1.775225	9.95
78	1.4105325	1.7440227	9.96
78	1.4216447	1.745613	9.97
78	1.3831933	1.7972728	9.98
78	1.436361	1.7793592	9.99
78	1.3943479	1.8054944	10
78	1.4015368	1.7700413	10.01
78	1.3701354	1.7795211	10.02
78	1.3778594	1.7683265	10.03
78	1.4003427	1.7625394	10.04
78	1.4017396	1.7320304	10.05
78	1.407874	1.7451251	10.06
78	1.3872474	1.7884504	10.07
78	1.3470751	1.7830732	10.08
78	1.3868791	1.74176	10.09
78	1.3485766	1.7805953	10.1
78	1.3532478	1.767619	10.11
81	1.5058756	5.3657842	10.38
81	1.3309414	5.3719907	10.39
87	1.789196	11.10864	12.63
87	1.9182848	10.940241	12.64
91	0.86355352	10.679479	16.05
91	0.88445581	10.628183	16.06
95	1.0556879	9.4729793	17.85
95	1.0229046	9.398232	17.86
97	1.2604749	2.6874029	18.7
97	1.228703	2.6543641	18.71
97	1.2389032	2.6614447	18.72
97	1.3448441	2.6495607	18.73
97	1.3384875	2.6318294	18.74
99	1.0023831	6.5853119	19.05
99	0.91491521	6.651705	19.06
99	0.92550196	6.540173	19.07
99	1.0183988	6.5207276	19.08
99	1.1649605	6.5189334	19.09
101	1.0434536	6.5780045	19.16
101	1.0728959	6.5446841	19.17
101	1.0765959	6.6023912	19.18
101	0.95899261	6.6068068	19.19
101	0.89978202	6.5530441	19.2
101	1.0936185	6.4866808	19.21
102	0.88806151	6.5843275	19.23
102	0.97496835	6.5083395	19.24
102	0.86583979	6.5378616	19.25
102	1.0382298	6.5289151	19.26
102	1.0127907	6.4753731	19.27
102	0.91352972	6.4750559	19.28
103	0.88736228	6.5166558	19.3
103	0.94786281	6.5445252	19.31
103	0.90843398	6.5392429	19.32
103	1.0019116	6.4477492	19.33
103	0.89725576	6.5142286	19.34
104	1.0558248	6.5480198	19.36
104	0.98909707	6.5990489	19.37
104	0.87018802	6.491965	19.38
104	0.9869861	6.4552636	19.39
104	0.98435099	6.4930012	19.4
104	1.0046118	6.5435797	19.41
104	0.91998634	6.3933146	19.42
104	0.94727726	6.5255122	19.43
104	0.9593607	6.5427822	19.44
104	1.0208117	6.4760074	19.45
106	0.97278701	6.5265996	19.47
106	0.96744549	6.6034532	19.48
106	0.98550063	6.604676	19.49
106	1.0281605	6.5741394	19.5
108	1.0915811	6.4627078	19.56
108	1.0203422	6.5404511	19.57
108	0.95426994	6.4788998	19.58
108	0.97392769	6.5186578	19.59
108	0.97743429	6.6615924	19.6
108	1.0196169	6.5835837	19.61
108	1.0545179	6.6164414	19.62
108	1.1296988	6.495192	19.63
108	1.0012651	6.6695192	19.64
108	1.0551547	6.6267424	19.65
108	1.0036204	6.6182346	19.66
108	1.0376957	6.6094723	19.67
108	1.0190202	6.6832535	19.68
108	1.0521888	6.5912902	19.69
108	1.1096308	6.533569	19.7
108	1.0592059	6.521981	19.71
108	0.9979379	6.5185757	19.72
108	0.96660625	6.5562681	19.73
108	1.0565775	6.4942465	19.74
108	1.1766957	6.4543386	19.75
108	1.0220521	6.5026637	19.76
108	1.084058	6.4808163	19.77
108	1.0976627	6.3886334	19.78
108	1.0647208	6.4587718	19.79
108	1.1599875	6.418021	19.8
108	1.0432899	6.4237122	19.81
108	1.1262808	6.4163359	19.82
108	1.1784948	6.4512086	19.83
108	1.0662742	6.4695469	19.84
108	0.98172518	6.4046337	19.85
108	1.066863	6.4345615	19.86
108	1.1376907	6.4307433	19.87
108	1.1310448	6.4274999	19.88
108	1.0571349	6.5203301	19.89
108	1.0675181	6.4513839	19.9
108	1.1243699	6.4233231	19.91
108	1.1401294	6.4158863	19.92
109	1.86649	11.549318	19.71
109	1.8454369	11.594084	19.72
109	1.8298328	11.642385	19.73
109	1.9322501	11.579004	19.74
109	1.896361	11.535974	19.75
109	1.9337068	11.560318	19.76
110	1.0563714	6.5456435	19.95
110	1.2032735	6.4692123	19.96
111	0.99611595	12.140668	20.24
111	0.98225993	12.191205	20.25
111	0.93440636	12.222183	20.26
111	0.91884114	12.197824	20.27
111	0.93035127	12.230311	20.28
111	0.94415253	12.196837	20.29
111	0.9451756	12.227025	20.3
111	0.9803709	12.228233	20.31
111	0.99289966	12.223805	20.32
111	0.9680053	12.199073	20.33
111	0.91604644	12.167829	20.34
111	0.87129127	12.238787	20.35
111	0.91589109	12.25238	20.36
111	0.91606634	12.265381	20.37
111	0.87535505	12.2552	20.38
111	0.89291567	12.191549	20.39
111	0.94235722	12.171353	20.4
111	0.92357957	12.175569	20.41
111	0.94064626	12.217622	20.42
111	0.98179906	12.201967	20.43
111	0.93841066	12.135101	20.44
111	0.9824933	12.133046	20.45
111	0.918167	12.146336	20.46
111	0.90846801	12.201743	20.47
111	0.88338486	12.151944	20.48
111	0.9310588	12.12359	20.49
111	1.0182484	12.176133	20.5
111	1.0325656	12.203243	20.51
111	0.99395581	12.218397	20.52
111	0.97661935	12.232606	20.53
111	0.96973103	12.250121	20.54
111	1.0270248	12.188018	20.55
111	1.0084229	12.20381	20.56
111	0.992975	12.182351	20.57
111	1.0510642	12.209086	20.58
111	0.98663735	12.157637	20.59
111	1.0373372	12.225935	20.6
111	1.0666587	12.207058	20.61
111	0.97786844	12.214754	20.62
111	1.0574351	12.233111	20.63
111	0.99629942	12.183368	20.64
111	1.0026202	12.201299	20.65
111	1.0111935	12.211483	20.66
111	0.96858841	12.27081	20.67
111	1.0328186	12.186352	20.68
111	1.0473128	12.177322	20.69
111	1.0223337	12.186041	20.7
111	1.0448477	12.151277	20.71
111	1.0195297	12.19634	20.72
111	1.0408928	12.223906	20.73
111	1.0231331	12.192815	20.74
111	1.0425015	12.193785	20.75
111	1.0550124	12.16792	20.76
111	1.0754682	12.211954	20.77
111	1.0180706	12.163482	20.78
111	0.98676713	12.264636	20.79
111	0.98493004	12.186372	20.8
111	1.01031	12.245886	20.81
111	0.95968577	12.254578	20.82
111	1.0012246	12.183816	20.83
111	0.97462871	12.214022	20.84
111	0.95811411	12.235012	20.85
111	0.96526455	12.298599	20.86
111	0.91442715	12.255176	20.87
111	0.88937021	12.241741	20.88
111	0.9552932	12.243637	20.89
111	0.94269376	12.261415	20.9
111	0.96774831	12.216108	20.91
111	0.99963489	12.231443	20.92
111	1.0519612	12.274498	20.93
111	1.017849	12.305409	20.94
111	1.0420008	12.257907	20.95
111	1.0129554	12.295	20.96
111	0.94872448	12.208523	20.97
111	0.94993793	12.225331	20.98
111	1.0073769	12.251708	20.99
111	0.92086799	12.31817	21
111	0.97279701	12.258194	21.01
111	0.91834962	12.298557	21.02
111	0.92111497	12.272253	21.03
111	0.94469967	12.304068	21.04
111	0.94249473	12.252705	21.05
111	0.93321223	12.24168	21.06
111	0.90953492	12.289656	21.07
111	0.97802967	12.273973	21.08
111	0.97563214	12.270984	21.09
111	0.94288759	12.328737	21.1
111	0.91688714	12.244976	21.11
111	0.95516904	12.269286	21.12
111	0.90572873	12.248336	21.13
111	0.94211563	12.271315	21.14
111	0.97475652	12.268378	21.15
111	0.90706677	12.127015	21.16
111	0.89973315	12.182815	21.17
111	0.94877529	12.129514	21.18
111	1.0325707	12.155066	21.19
111	1.0906134	12.208452	21.2
111	0.95957896	12.233421	21.21
111	1.0679869	12.235969	21.22
111	1.050499	12.204786	21.23
111	1.0066461	12.257204	21.24
111	1.0187153	12.230339	21.25
111	1.0422551	12.201093	21.26
111	1.0274543	12.224861	21.27
111	1.0418357	12.265196	21.28
111	1.0124129	12.184528	21.29
111	1.0365944	12.216704	21.3
111	1.0386882	12.189931	21.31
111	1.0822203	12.149115	21.32
111	1.0760772	12.24067	21.33
111	1.0272467	12.204749	21.34
111	1.0805874	12.251603	21.35
111	0.99903227	12.240602	21.36
111	0.9357354	12.227035	21.37
111	0.91871666	12.193393	21.38
111	0.92626005	12.184028	21.39
111	0.97490916	12.183911	21.4
111	0.91828611	12.139177	21.41
111	0.94871817	12.212173	21.42
111	0.91378448	12.123096	21.43
111	0.97489526	12.08391	21.44
111	1.0221818	12.139929	21.45
111	1.0179603	12.152544	21.46
111	1.0091561	12.215431	21.47
111	1.0344969	12.217791	21.48
111	1.0131591	12.16147	21.49
111	1.0682599	12.227852	21.5
111	0.99365514	12.220613	21.51
111	1.0186913	12.216805	21.52
111	1.0394577	12.25202	21.53
111	0.98889848	12.240507	21.54
111	1.0486144	12.200478	21.55
111	1.0565317	12.223877	21.56
111	1.1184042	12.272476	21.57
111	1.0481847	12.234786	21.58
111	1.0614174	12.142678	21.59
111	1.0321377	12.20648	21.6
111	0.91592567	12.180175	21.61
111	0.91732175	12.167477	21.62
111	1.024846	12.153085	21.63
111	1.0256153	12.097441	21.64
113	0.96969483	12.15424	21.66
113	0.92422047	12.17281	21.67
113	0.98385375	12.094576	21.68
113	0.97065987	12.094677	21.69
113	0.83671028	12.037416	21.7
113	1.0076862	12.101877	21.71
114	0.91428927	12.12198	21.75
114	0.88105183	11.98749	21.76
114	0.91815702	12.085093	21.77
114	0.95211719	11.843478	21.78
114	1.1958301	11.816616	21.79
114	1.2460218	11.905884	21.8
114	1.2857136	11.871936	21.81
114	1.2185529	11.89396	21.82
114	1.2265454	11.871992	21.83
114	1.2455849	11.875885	21.84
114	1.2779428	11.900687	21.85
114	1.2249582	11.907516	21.86
114	1.2585132	11.86151	21.87
114	1.1960084	11.849386	21.88
114	1.220538	11.886975	21.89
114	1.1914975	11.95219	21.9
114	1.1695732	11.944134	21.91
114	1.2388514	11.945605	21.92
114	1.2110706	11.926029	21.93
114	1.2301287	11.903424	21.94
114	1.269872	11.926063	21.95
114	1.2686894	11.921735	21.96
114	1.2680728	11.923649	21.97
114	1.2416333	11.910572	21.98
114	1.2992886	11.886986	21.99
114	1.2756695	11.884061	22
114	1.2720413	11.892227	22.01
114	1.2650296	11.900695	22.02
114	1.2454647	11.916844	22.03
114	1.2541194	11.938892	22.04
114	1.2628782	11.947759	22.05
114	1.2313523	11.93005	22.06
114	1.240412	11.894252	22.07
114	1.2666043	11.915404	22.08
114	1.318432	11.903556	22.09
114	1.3045596	11.915319	22.1
114	1.3233673	11.942954	22.11
114	1.2776281	11.944442	22.12
114	1.2966217	11.907252	22.13
114	1.272258	11.876888	22.14
114	1.2595017	11.91353	22.15
114	1.2257759	11.899911	22.16
114	1.2682967	11.964273	22.17
114	1.2375303	11.943508	22.18
114	1.2792959	11.883444	22.19
117	0.92669876	1.5837681	22.38
117	0.84987494	1.5908846	22.39
117	0.80186745	1.6776525	22.4
119	0.84699786	1.4915442	22.44
119	0.81948146	1.5370278	22.45
120	0.81948548	1.4535174	22.48
120	0.8229928	1.5127749	22.49
120	0.82186453	1.502196	22.5
123	0.85555125	1.5785898	22.57
123	0.84022582	1.5388884	22.58
123	0.8458843	1.5163094	22.59
123	0.81085525	1.5852895	22.6
124	0.84873289	1.589372	22.63
124	0.80822641	1.5652471	22.64
125	0.91120706	1.5549085	22.66
125	0.84209601	1.5892046	22.67
126	1.1639237	5.8411255	22.69
126	1.1987566	5.8520153	22.7
126	1.2132638	5.7949542	22.71
126	1.2199748	5.7127258	22.72
126	1.2316042	5.7383337	22.73
126	1.1993904	5.7991729	22.74
126	1.1717808	5.7808247	22.75
126	1.1664095	5.7413469	22.76
126	1.1484915	5.7405376	22.77
126	1.0879067	5.3433165	22.78
126	1.1473683	5.3047742	22.79
126	1.1213029	5.3160884	22.8
126	1.1689784	5.327864	22.81
126	1.0775994	5.3947439	22.82
126	1.1109128	5.3664279	22.83
126	1.1697661	5.3122147	22.84
126	1.1195754	5.3407796	22.85
126	1.1130425	5.3802103	22.86
127	0.82310063	1.6375448	22.74
127	0.9213571	1.5540363	22.75
127	0.81532049	1.6210505	22.76
128	0.90280765	1.5765342	22.78
128	0.93594783	1.5541088	22.79
128	0.83565197	1.55943	22.8
128	0.8645478	1.6404841	22.81
131	1.0679166	5.409588	22.88
131	1.1600254	5.3564123	22.89
131	1.1311971	5.3991435	22.9
131	1.0959433	5.3076494	22.91
131	1.1355295	5.3075824	22.92
131	1.1884799	5.2704793	22.93
131	1.1516593	5.2848607	22.94
131	1.1425695	5.2253792	22.95
131	1.109192	5.2734454	22.96
131	1.1550414	5.2595966	22.97
131	1.1713672	5.2648906	22.98
131	1.1583354	5.2387275	22.99
131	1.1477614	5.2390438	23
131	1.2222201	5.2356771	23.01
131	1.1904491	5.2687125	23.02
131	1.1908194	5.258041	23.03
131	1.1537015	5.2398897	23.04
131	1.087395	5.2352833	23.05
131	1.1156509	5.2471553	23.06
131	1.1023996	5.1739088	23.07
131	1.0623674	5.192817	23.08
131	1.0937276	5.2577143	23.09
131	1.069071	5.2130787	23.1
131	1.0534979	5.242083	23.11
131	1.1111869	5.2184087	23.12
131	1.1300782	5.1351823	23.13
131	1.0644029	5.1126169	23.14
131	1.0998381	5.0872925	23.15
131	1.1458143	5.1334108	23.16
131	1.179394	5.1859863	23.17
131	1.2244666	5.1574674	23.18
131	1.1663674	5.2293486	23.19
137	1.077058	5.1721822	23.31
137	1.0491238	5.1977052	23.32
137	1.0557801	5.2033995	23.33
137	1.0526052	5.2000315	23.34
137	1.0239169	5.193247	23.35
137	1.0673598	5.1854247	23.36
137	1.0795793	5.1504716	23.37
137	1.0765195	5.1974271	23.38
137	1.0407427	5.201741	23.39
140	2.076882	12.496035	23.97
140	2.0475636	12.488734	23.98
142	1.2273488	4.6935796	24.36
142	1.2431198	4.7480203	24.37
142	1.1893603	4.894802	24.38
142	1.2926576	4.7722387	24.39
143	2.0582109	7.3270172	24.46
143	2.0228236	7.2827486	24.47
143	2.0364105	7.288486	24.48
143	2.0438978	7.277973	24.49
143	2.0535047	7.2872193	24.5
143	2.0610375	7.3124251	24.51
143	2.0310726	7.2682809	24.52
143	2.0157747	7.307419	24.53
143	2.0187266	7.3134425	24.54
143	2.0434801	7.2617494	24.55
143	2.0574736	7.2513226	24.56
143	2.0349939	7.264159	24.57
143	2.0296695	7.2504723	24.58
143	1.9888986	7.2657435	24.59
143	2.0027084	7.2629664	24.6
143	2.0381105	7.2515564	24.61
143	2.0623316	7.2540475	24.62
143	2.0238419	7.2443848	24.63
143	2.0016174	7.2737045	24.64
143	2.0122856	7.3096778	24.65
150	1.1099195	4.8366378	25.06
150	1.2330278	4.8637661	25.07
150	1.2052129	4.9122469	25.08
151	1.2981044	5.0208412	25.1
151	1.1186091	5.2625451	25.11
151	1.1926653	4.9097063	25.12
151	1.1192048	5.0807503	25.13
158	1.1417043	5.1162811	25.26
158	1.3418352	4.9277983	25.27
160	1.7879362	2.9950393	26.05
160	1.8427079	2.976347	26.06
160	1.8264038	2.9214355	26.07
161	2.0798658	3.1535911	26.78
161	2.0683365	3.1130497	26.79
161	2.0718647	3.1641362	26.8
163	1.4715685	8.1081774	28.13
163	1.487677	8.1584901	28.14
163	1.4768137	8.1012866	28.15
163	1.5547054	8.1043097	28.16
163	1.5077805	8.0660036	28.17
163	1.3934547	8.0807246	28.18
163	1.5148835	8.1086224	28.19
163	1.4735166	8.1000774	28.2
163	1.5031233	8.08716	28.21
163	1.5423804	8.1213647	28.22
163	1.4662502	8.0846466	28.23
163	1.4525761	8.1272585	28.24
163	1.4856161	8.1075317	28.25
163	1.4842261	8.1160878	28.26
169	0.8920766	3.5173178	31.67
169	0.94119473	3.5304046	31.68
169	0.95163012	3.5835283	31.69
169	0.92733536	3.5522469	31.7
169	0.91955641	3.5530618	31.71
169	0.88615571	3.5836888	31.72
169	0.90960563	3.5263829	31.73
169	0.87259655	3.4534568	31.74
169	0.8797189	3.4838829	31.75
169	0.8710308	3.4836281	31.76
169	0.91504687	3.500834	31.77
169	0.86643112	3.523845	31.78
169	0.92249333	3.5245875	31.79
169	0.8575888	3.5385144	31.8
169	0.86614323	3.515597	31.81
169	0.86312881	3.4798289	31.82
169	0.84409942	3.4321014	31.83
169	0.87618211	3.4558822	31.84
169	0.8908556	3.4908182	31.85
169	0.90429413	3.4895041	31.86
169	0.90318301	3.5363294	31.87
169	0.82937283	3.5351138	31.88
169	0.85245967	3.4590498	31.89
169	0.85319476	3.4121361	31.9
169	0.86794334	3.3803645	31.91
169	0.89175195	3.3706332	31.92
169	0.90064722	3.4387548	31.93
169	0.88081578	3.4488512	31.94
169	0.91915443	3.4194735	31.95
169	0.9730839	3.4320358	31.96
169	0.93581534	3.4747668	31.97
169	0.97063162	3.4897388	31.98
169	0.95985436	3.5040431	31.99
169	0.93706845	3.5066087	32
169	0.95552585	3.4879703	32.01
169	0.93627239	3.5073464	32.02
169	0.93715431	3.542382	32.03
169	0.9137232	3.5403637	32.04
169	0.88648473	3.5146004	32.05
169	0.83092392	3.4721148	32.06
169	0.82904058	3.4811382	32.07
169	0.84096908	3.4786596	32.08
169	0.86374662	3.4915041	32.09
169	0.89285496	3.5230904	32.1
171	1.1462436	6.958034	32.22
171	1.0836235	6.9202784	32.23
171	1.1139751	6.890742	32.24
171	1.1359866	6.9142051	32.25
171	1.0899934	6.880911	32.26
171	1.0961946	6.8728887	32.27
171	1.1043379	6.9183872	32.28
171	1.0832192	6.9623548	32.29
171	1.0513147	6.9088316	32.3
171	1.0470085	6.9117581	32.31
171	1.0338364	6.9508133	32.32
171	0.99449304	6.8903696	32.33
171	0.99377955	6.9352859	32.34
171	0.98781352	6.9268983	32.35
171	0.99063984	6.9502923	32.36
171	1.0064167	6.9183321	32.37
171	1.010228	6.936774	32.38
171	0.9809472	6.9491971	32.39
171	0.96202366	6.9650223	32.4
171	1.0026253	6.9781537	32.41
171	1.0215538	6.948225	32.42
171	1.0207742	6.9785141	32.43
171	1.001398	6.9474486	32.44
171	0.97897789	6.9907039	32.45
171	1.0605662	6.9656864	32.46
171	1.0166088	6.9386153	32.47
171	1.0263777	6.9684654	32.48
171	1.0539349	6.8813831	32.49
171	1.0772316	6.9515063	32.5
171	1.0289851	6.9967604	32.51
171	1.067827	6.9649363	32.52
171	1.0601711	6.9571643	32.53
171	1.0887207	6.9987001	32.54
171	1.0601505	6.9661764	32.55
171	1.0537998	6.9306911	32.56
171	1.0523924	6.988423	32.57
171	1.0309168	6.9595537	32.58
171	1.0593324	6.9516751	32.59
171	1.0368314	6.9240117	32.6
171	1.0576085	6.9239698	32.61
171	1.0463972	6.9168551	32.62
171	1.0491478	6.8787726	32.63
171	1.0304597	6.8945056	32.64
171	1.0275394	6.9052005	32.65
171	1.0430908	6.9138438	32.66
171	1.0259665	6.9258561	32.67
171	1.033035	6.9264642	32.68
171	1.0041997	6.9410949	32.69
171	1.0408968	6.9366044	32.7
171	0.9973914	6.9578369	32.71
171	1.0348152	6.9706145	32.72
171	1.016557	6.9487877	32.73
171	0.97840641	6.9180141	32.74
171	0.97560895	6.8985418	32.75
171	0.9400241	6.8768152	32.76
171	0.96722173	6.8849564	32.77
171	0.95726376	6.9233665	32.78
171	0.99890897	6.8866703	32.79
171	1.0303149	6.897616	32.8
171	1.0484294	6.9043537	32.81
171	1.0203476	6.9128237	32.82
172	1.1727169	4.4802548	32.47
172	1.2176788	4.4406685	32.48
172	1.1703822	4.4614716	32.49
172	1.2242607	4.4889326	32.5
172	1.2687953	4.4554923	32.51
172	1.2234912	4.511582	32.52
172	1.2826621	4.4766678	32.53
172	1.2745591	4.4283129	32.54
172	1.2777477	4.4018767	32.55
172	1.2681441	4.4359012	32.56
172	1.2852076	4.5154451	32.57
172	1.2860946	4.5487238	32.58
172	1.2789983	4.5660405	32.59
172	1.2752925	4.521785	32.6
172	1.2545615	4.5580768	32.61
172	1.2365641	4.5174434	32.62
172	1.2672844	4.5480195	32.63
172	1.2612704	4.5280529	32.64
172	1.2380811	4.557299	32.65
172	1.2386004	4.5470404	32.66
172	1.1887034	4.5686378	32.67
172	1.2128666	4.5478901	32.68
172	1.2438695	4.5481882	32.69
172	1.2296549	4.5371366	32.7
172	1.2272971	4.512426	32.71
172	1.2319982	4.5157659	32.72
172	1.2219944	4.5487742	32.73
172	1.2027109	4.5274176	32.74
172	1.273023	4.5137268	32.75
172	1.2636895	4.5574998	32.76
172	1.2337399	4.5337975	32.77
172	1.2274074	4.5120793	32.78
175	1.8475103	4.0977454	34.87
175	1.9213314	4.1079828	34.88
175	1.9675125	4.0916524	34.89
175	1.8657872	4.0651327	34.9
175	1.8620646	4.0823536	34.91
175	1.8172755	4.1296766	34.92
179	1.1680445	2.5772998	35.66
179	1.634139	2.1838825	35.67
180	1.913288	4.7054167	35.84
180	1.564714	4.4788421	35.85
180	1.5197557	4.2723351	35.86
182	0.93497149	6.2535834	36.63
182	0.94774049	6.2702262	36.64
186	0.89346433	9.50201	41.14
186	0.90988249	9.5271091	41.15
186	0.92355869	9.5432144	41.16
186	0.99103821	9.5809526	41.17
186	0.95775682	9.5618625	41.18
186	0.93646378	9.4844005	41.19
186	0.95197077	9.5452458	41.2
186	1.03161	9.5367237	41.21
186	0.9683304	9.5698851	41.22
186	0.94415948	9.5161738	41.23
186	0.9421742	9.5320742	41.24
186	0.99277149	9.4554295	41.25
186	0.95304658	9.5239678	41.26
186	0.9626607	9.4712684	41.27
186	0.92537942	9.4045353	41.28
186	0.95262574	9.488512	41.29
188	0.94963317	4.8784843	42.13
188	0.9208117	4.8267591	42.14
188	0.93066148	4.8480599	42.15
188	0.98560349	4.8295784	42.16
188	0.97391946	4.8843234	42.17
188	0.92918424	4.8541893	42.18
188	0.96770476	4.8709464	42.19
189	1.0477627	4.8841667	42.21
189	1.0264763	4.8383093	42.22
189	0.97938456	4.8612001	42.23
189	1.0396838	4.8829855	42.24
189	1.0140118	4.8675492	42.25
189	1.0505749	4.8670683	42.26
189	1.0612839	4.8909817	42.27
189	1.0336834	4.911578	42.28
189	1.0648635	4.8999458	42.29
189	1.0389901	4.9014899	42.3
189	0.98369207	4.8723336	42.31
189	1.0321392	4.8880302	42.32
189	1.0326549	4.8790722	42.33
189	1.0382767	4.885908	42.34
189	0.99160252	4.8184561	42.35
189	0.97834427	4.875835	42.36
189	1.0036879	4.8313845	42.37
189	1.0300987	4.8355939	42.38
189	1.016587	4.8282	42.39
189	1.0197169	4.7927547	42.4
189	0.94141715	4.8306356	42.41
189	0.96534762	4.8403103	42.42
189	1.0294527	4.8389604	42.43
189	1.0413773	4.8289074	42.44
189	0.98332177	4.7505845	42.45
189	0.98350698	4.7536978	42.46
189	0.95867832	4.7639283	42.47
189	0.9810565	4.7352319	42.48
189	0.98613218	4.7222408	42.49
189	0.99658002	4.7982203	42.5
189	0.97732943	4.7104256	42.51
189	0.94374812	4.7627619	42.52
189	0.97443544	4.7249397	42.53
191	1.4595417	8.9048604	43.7
191	1.4269649	8.8354542	43.71
191	1.4133321	8.8364911	43.72
191	1.4519931	8.8360441	43.73
191	1.4080009	8.7537171	43.74
191	1.382074	8.7373152	43.75
191	1.4270437	8.7834615	43.76
191	1.4502768	8.737683	43.77
191	1.4431518	8.7034944	43.78
191	1.4341765	8.7950982	43.79
191	1.4296179	8.7499096	43.8
191	1.3659747	8.7127004	43.81
191	1.4307171	8.6517796	43.82
193	1.4812409	8.746796	43.87
193	1.3685979	8.7718672	43.88
195	1.4267253	8.6697877	44
195	1.5008341	8.7915274	44.01
200	1.4218527	8.7379103	44.11
200	1.4539831	8.8410276	44.12
206	1.8029063	5.1894629	45.95
206	1.6943134	5.1916093	45.96
206	1.6831945	5.2346784	45.97
206	1.6293979	5.195894	45.98
206	1.6954012	5.2032277	45.99
207	1.6571691	7.8324456	46.3
207	1.6436589	7.8527235	46.31
207	1.6665566	7.8005567	46.32
207	1.6088006	7.7737177	46.33
207	1.6839002	7.8150167	46.34
207	1.7109549	7.8026821	46.35
207	1.6068649	7.8306965	46.36
207	1.6347728	7.7801086	46.37
207	1.7112525	7.7725448	46.38
207	1.7138654	7.7979962	46.39
207	1.6187895	7.8167612	46.4
207	1.5988829	7.8035683	46.41
207	1.6852579	7.7631257	46.42
207	1.6378896	7.7582129	46.43
207	1.7082793	7.7202006	46.44
207	1.5912461	7.6577658	46.45
207	1.7386678	7.697374	46.46
207	1.7371557	7.7073718	46.47
207	1.7749746	7.7934178	46.48
207	1.6990531	7.7447208	46.49
207	1.7891083	7.7790071	46.5
207	1.7580592	7.814731	46.51
207	1.7350207	7.7750366	46.52
207	1.7185816	7.7318173	46.53
207	1.741501	7.8173548	46.54
207	1.7456826	7.7961643	46.55
207	1.7220892	7.7971643	46.56
207	1.7120451	7.7522772	46.57
207	1.6532267	7.878796	46.58
207	1.6561582	7.8143808	46.59
207	1.6478631	7.8612966	46.6
207	1.6945536	7.8417031	46.61
207	1.6939307	7.8425867	46.62
207	1.7452002	7.8385162	46.63
207	1.7327675	7.8555306	46.64
207	1.7640935	7.8952993	46.65
207	1.8252194	7.8924693	46.66
207	1.6992184	7.9177216	46.67
207	1.7080992	7.9186939	46.68
207	1.7095403	7.8999428	46.69
207	1.7389301	7.9612346	46.7
207	1.736261	7.9978058	46.71
207	1.7374773	7.9592923	46.72
207	1.746819	7.9104194	46.73
209	1.7558682	5.8077212	46.4
209	1.3934157	5.2528647	46.41
214	1.5797619	7.0984609	48.92
214	1.6246282	6.9281052	48.93
