# Supplementary material for: Single nucleosome imaging reveals principles of transient multiscale chromatin reorganization triggered by histone ADP-ribosylation at DNA lesions
Source: Nat Commun. 2025 Jul 19;16:6652. doi: 10.1038/s41467-025-61834-7 (PMC12276361; doi:10.1038/s41467-025-61834-7)
Supplement: Supplementary file 6 — Source Data [file 41467_2025_61834_MOESM6_ESM.zip › DATA_ALL_FIGURES/Fig 1C/before_damage/20220601/20220601_Field12_before_crop.mldatx_tracked.trxyt]

1	1.0327929	15.762749	0.3
1	1.0925778	15.930896	0.31
1	1.0724543	15.986539	0.32
1	1.1027557	15.992094	0.33
1	1.1960482	16.10937	0.34
1	1.16665	16.070849	0.35
1	1.1358271	15.854822	0.36
1	1.1208856	15.979851	0.37
1	1.1305626	15.978395	0.38
1	1.1806199	15.831122	0.39
1	1.0184386	16.004615	0.4
2	1.1171517	16.0601	0.43
2	1.1399784	15.931591	0.44
2	1.0408211	15.955192	0.45
2	1.0224466	16.061393	0.46
2	1.1201708	15.946604	0.47
2	1.1251659	15.963225	0.48
3	1.1086534	15.833488	0.52
3	0.94286296	16.046422	0.53
6	1.0512391	6.8130873	1.1
6	1.0216388	6.8221154	1.11
6	1.0253032	6.8932532	1.12
6	0.99068715	6.8631601	1.13
6	1.0120056	6.8675003	1.14
6	0.99069624	6.8806829	1.15
6	0.99567208	6.8681359	1.16
6	0.98145224	6.8282615	1.17
11	1.7113121	6.3406583	2.35
11	1.6740518	6.3188537	2.36
12	0.83368946	11.962245	3.06
12	0.98320709	11.87708	3.07
12	1.0112635	11.984366	3.08
19	1.3120926	15.037702	5.29
19	1.4037753	15.247751	5.3
19	1.4909219	14.812749	5.31
20	1.423514	13.61811	5.32
20	1.1489028	13.409709	5.33
20	1.6527645	13.49798	5.34
22	1.0824336	14.782168	5.38
22	1.092343	14.685867	5.39
26	0.93313331	10.914211	5.72
26	0.88991163	10.83023	5.73
26	0.83908873	10.860038	5.74
26	0.87261008	10.802543	5.75
28	0.82839204	10.743339	5.91
28	0.85441659	10.828795	5.92
43	1.7409662	9.5751729	7.09
43	1.6544837	9.670795	7.1
43	1.7347675	9.661773	7.11
43	1.799251	9.6317057	7.12
43	1.8458936	9.6806975	7.13
43	1.8438353	9.6786093	7.14
43	1.8059933	9.655768	7.15
43	1.8215321	9.7688732	7.16
46	0.90534433	6.1789844	9.05
46	0.8864971	6.1642959	9.06
46	0.89792062	6.1825795	9.07
46	0.86708726	6.1873013	9.08
46	0.862863	6.1420657	9.09
46	0.87239689	6.1560691	9.1
46	0.87489689	6.1962292	9.11
46	0.85242987	6.1396878	9.12
46	0.90229728	6.1928373	9.13
46	0.87503599	6.1745553	9.14
46	0.86334533	6.1840504	9.15
46	0.83841348	6.1805431	9.16
46	0.88755988	6.142462	9.17
46	0.88198437	6.1467658	9.18
46	0.8741025	6.1829909	9.19
46	0.92289351	6.1602103	9.2
46	0.87248128	6.1433823	9.21
46	0.89932465	6.1802398	9.22
46	0.92002245	6.1593965	9.23
46	0.8774984	6.1608714	9.24
46	0.91445782	6.1872328	9.25
46	0.92052442	6.1329321	9.26
46	0.9012922	6.1312605	9.27
46	0.88987515	6.1738241	9.28
46	0.90495206	6.1281287	9.29
46	0.8897487	6.1154632	9.3
46	0.88628515	6.1762551	9.31
46	0.8415285	6.1645894	9.32
46	0.92024661	6.1418035	9.33
46	0.88716054	6.170755	9.34
46	0.83386826	6.1635649	9.35
46	0.8494777	6.182719	9.36
46	0.86748001	6.1514052	9.37
46	0.87570043	6.1486387	9.38
46	0.85660309	6.1616068	9.39
46	0.91294058	6.1572031	9.4
46	0.88048332	6.1313939	9.41
46	0.86566167	6.1912597	9.42
46	0.86666814	6.145903	9.43
46	0.84641244	6.144008	9.44
46	0.84086208	6.1791343	9.45
46	0.90146132	6.1468716	9.46
46	0.88086491	6.1480139	9.47
46	0.89922545	6.1434998	9.48
46	0.88873878	6.127103	9.49
46	0.87972931	6.1733187	9.5
46	0.86769788	6.1339778	9.51
46	0.88512442	6.1773871	9.52
46	0.88396043	6.1442994	9.53
46	0.90229305	6.1313425	9.54
46	0.87435913	6.1243106	9.55
46	0.93777893	6.1389876	9.56
46	0.92033928	6.1334688	9.57
46	0.91767955	6.1706268	9.58
46	0.89393841	6.168186	9.59
46	0.89566478	6.1575923	9.6
46	0.92967625	6.1766435	9.61
46	0.90255824	6.1996905	9.62
46	0.86671852	6.1686029	9.63
46	0.86593457	6.136593	9.64
46	0.88257693	6.2146803	9.65
46	0.86981311	6.1803006	9.66
46	0.89562368	6.2000069	9.67
46	0.86258883	6.1931957	9.68
46	0.89702513	6.1573651	9.69
46	0.89082376	6.1804142	9.7
46	0.90371919	6.1579452	9.71
46	0.86238833	6.1968679	9.72
46	0.90663744	6.1702854	9.73
46	0.90644954	6.11122	9.74
46	0.91567963	6.1873344	9.75
46	0.87916957	6.1376302	9.76
46	0.88715307	6.162396	9.77
46	0.90581576	6.1970101	9.78
46	0.86649735	6.120711	9.79
46	0.91745155	6.1578269	9.8
46	0.88828335	6.1233486	9.81
46	0.87437827	6.1388288	9.82
46	0.88503383	6.1166497	9.83
46	0.87436461	6.0722067	9.84
46	0.88701802	6.1171606	9.85
46	0.90053147	6.1428743	9.86
46	0.89423317	6.1339145	9.87
46	0.90317982	6.0987511	9.88
46	0.92168986	6.111564	9.89
46	0.93475342	6.158913	9.9
46	0.89338192	6.1370867	9.91
46	0.88115738	6.1422526	9.92
46	0.93476963	6.1302372	9.93
46	0.9055654	6.1246676	9.94
46	0.94534701	6.1805392	9.95
46	0.90127442	6.1238148	9.96
46	0.90295967	6.1465773	9.97
46	0.95423609	6.1618276	9.98
46	0.86651881	6.1488829	9.99
46	0.8847154	6.1545649	10
46	0.9098186	6.1060337	10.01
46	0.86864606	6.1680397	10.02
46	0.91234736	6.1195308	10.03
46	0.90772068	6.1595413	10.04
46	0.89999666	6.1828788	10.05
46	0.90790506	6.1759663	10.06
46	0.89918558	6.1547151	10.07
46	0.88003344	6.1309422	10.08
46	0.8790471	6.1111308	10.09
46	0.87718305	6.1925967	10.1
46	0.85006362	6.1515507	10.11
46	0.88581311	6.1417582	10.12
46	0.87644438	6.1450852	10.13
46	0.88171186	6.1576968	10.14
46	0.8956404	6.187151	10.15
46	0.87687453	6.1375961	10.16
46	0.86473929	6.1567631	10.17
46	0.88478103	6.1576938	10.18
46	0.85104008	6.1968189	10.19
46	0.84865812	6.1696207	10.2
46	0.89826159	6.1545559	10.21
46	0.9175365	6.1424427	10.22
46	0.89474569	6.1969364	10.23
46	0.87352598	6.1385367	10.24
46	0.83124949	6.1829697	10.25
46	0.85720976	6.1522994	10.26
46	0.89942116	6.1524277	10.27
46	0.87141384	6.1506437	10.28
46	0.89070256	6.1431654	10.29
46	0.8980119	6.1554097	10.3
46	0.88968126	6.137354	10.31
46	0.88962429	6.1683238	10.32
46	0.88122995	6.1333043	10.33
46	0.87446737	6.1385756	10.34
46	0.90458771	6.1512792	10.35
46	0.89446497	6.1539766	10.36
46	0.91064181	6.1680255	10.37
46	0.895137	6.1554185	10.38
46	0.89102464	6.171994	10.39
46	0.91213376	6.1483586	10.4
46	0.84619358	6.1382677	10.41
46	0.92382211	6.1724599	10.42
46	0.87488525	6.1306641	10.43
46	0.87917621	6.1281465	10.44
46	0.90217241	6.1409614	10.45
46	0.89297465	6.1159255	10.46
46	0.87849767	6.143957	10.47
46	0.89470617	6.1231899	10.48
46	0.89309002	6.0917046	10.49
46	0.85769342	6.1171411	10.5
46	0.86380413	6.1395701	10.51
46	0.88881021	6.1276482	10.52
46	0.92293074	6.1187847	10.53
46	0.86134147	6.1200311	10.54
46	0.86746568	6.1105957	10.55
46	0.89537344	6.1358563	10.56
46	0.8667782	6.1167867	10.57
46	0.88500586	6.1216446	10.58
46	0.90369318	6.106366	10.59
46	0.86440675	6.1193768	10.6
46	0.87077944	6.1278972	10.61
46	0.90483495	6.1221793	10.62
46	0.86239566	6.1269418	10.63
46	0.85041617	6.0992357	10.64
46	0.92875899	6.1536411	10.65
46	0.84262336	6.132569	10.66
46	0.84910618	6.1488032	10.67
46	0.87264622	6.1019089	10.68
46	0.84132767	6.1234764	10.69
46	0.84275077	6.141457	10.7
46	0.89546282	6.1432387	10.71
46	0.82860611	6.1431571	10.72
46	0.85109752	6.1140757	10.73
46	0.86863418	6.1568853	10.74
46	0.87086009	6.1190224	10.75
46	0.88960657	6.1080284	10.76
46	0.84572657	6.1459517	10.77
46	0.84656798	6.1297394	10.78
46	0.84159352	6.0749239	10.79
46	0.84839026	6.1470375	10.8
46	0.86036452	6.1153848	10.81
46	0.89783105	6.1430686	10.82
46	0.89631151	6.1502642	10.83
46	0.87318366	6.1467091	10.84
46	0.85027086	6.1225085	10.85
46	0.89765393	6.1076463	10.86
46	0.86768896	6.1471554	10.87
46	0.89467746	6.1391965	10.88
46	0.89626722	6.1482584	10.89
46	0.86823997	6.1649651	10.9
46	0.87426443	6.1647809	10.91
46	0.87520603	6.1820278	10.92
46	0.87187839	6.1385805	10.93
46	0.85827512	6.1379658	10.94
46	0.8737151	6.1498717	10.95
46	0.86750742	6.1591581	10.96
46	0.8954238	6.1373742	10.97
46	0.90007899	6.1826222	10.98
46	0.89110397	6.1041648	10.99
46	0.90103145	6.1276538	11
48	1.5116037	13.151761	10.42
48	1.3552205	13.226205	10.43
52	1.5629966	13.141454	10.65
52	1.6291375	13.203261	10.66
57	0.88831665	7.3800975	10.99
57	0.82357902	7.3575659	11
60	1.8294726	11.172624	13.33
60	1.7235425	11.098252	13.34
61	1.715933	11.086738	13.36
61	1.8917137	11.032199	13.37
64	1.2553417	7.1834187	13.61
64	1.2276134	7.1452144	13.62
64	1.1855025	7.1319566	13.63
64	1.209488	7.1686078	13.64
66	1.3853132	7.5249124	14.4
66	1.4025359	7.5947214	14.41
66	1.475934	7.5672158	14.42
66	1.4555399	7.5954727	14.43
66	1.4593824	7.6186799	14.44
66	1.5059318	7.6213744	14.45
66	1.4368249	7.618806	14.46
66	1.4390611	7.6776993	14.47
66	1.4612764	7.6395281	14.48
66	1.4659535	7.6340682	14.49
66	1.4561855	7.6131791	14.5
66	1.4681581	7.6538808	14.51
66	1.4498993	7.5609225	14.52
66	1.4408807	7.5774905	14.53
66	1.5204093	7.6375162	14.54
66	1.5193473	7.6022767	14.55
66	1.5166078	7.5908209	14.56
66	1.4508929	7.6290637	14.57
66	1.4821374	7.6603791	14.58
66	1.4812364	7.6080136	14.59
66	1.5038438	7.618652	14.6
66	1.4831806	7.6153068	14.61
66	1.4861955	7.6334614	14.62
66	1.4347004	7.6597972	14.63
66	1.454445	7.6158248	14.64
66	1.4698342	7.661324	14.65
66	1.5440328	7.6387041	14.66
66	1.4949184	7.6758811	14.67
66	1.5399601	7.5588232	14.68
66	1.5310017	7.5594528	14.69
66	1.561579	7.6236993	14.7
66	1.5286694	7.6487929	14.71
66	1.5578937	7.6265546	14.72
66	1.5022186	7.6326315	14.73
66	1.5732088	7.5641253	14.74
66	1.5507889	7.5981024	14.75
66	1.4891103	7.6114888	14.76
66	1.5423002	7.6626023	14.77
66	1.5575922	7.6417527	14.78
66	1.5784953	7.5929952	14.79
66	1.5770549	7.6060519	14.8
66	1.5472041	7.6061515	14.81
66	1.5309261	7.6297893	14.82
66	1.5340309	7.6044397	14.83
66	1.5183237	7.608337	14.84
66	1.504121	7.6118788	14.85
66	1.5637139	7.611845	14.86
66	1.5567264	7.6371405	14.87
66	1.5263678	7.6105939	14.88
66	1.5799187	7.6150077	14.89
66	1.5437945	7.6090235	14.9
66	1.5448954	7.5673756	14.91
66	1.5646421	7.5995369	14.92
66	1.4930029	7.5563191	14.93
66	1.5285967	7.5735435	14.94
66	1.5309374	7.6336151	14.95
66	1.5483633	7.5971363	14.96
66	1.5975411	7.5572298	14.97
66	1.5438269	7.5959617	14.98
66	1.5587863	7.6126925	14.99
66	1.5558754	7.5915623	15
66	1.5286608	7.5709015	15.01
66	1.5863003	7.6160821	15.02
66	1.537361	7.5896854	15.03
66	1.510684	7.6198601	15.04
66	1.5443014	7.6174832	15.05
66	1.5125522	7.568441	15.06
66	1.5869618	7.6127393	15.07
66	1.4844923	7.5531324	15.08
66	1.5165698	7.5848898	15.09
66	1.48267	7.6154627	15.1
66	1.5335028	7.5502953	15.11
66	1.5225143	7.5656152	15.12
66	1.5317431	7.5868062	15.13
66	1.5100865	7.5586332	15.14
66	1.5251086	7.5676388	15.15
66	1.5349398	7.5490119	15.16
66	1.5387896	7.5720848	15.17
66	1.5701565	7.5394131	15.18
66	1.5416099	7.533919	15.19
66	1.5225265	7.5783242	15.2
66	1.5506181	7.5723862	15.21
66	1.5594259	7.5911381	15.22
66	1.5614157	7.6133335	15.23
66	1.5465771	7.5833337	15.24
66	1.5886658	7.5778837	15.25
66	1.532229	7.5604261	15.26
66	1.5526364	7.5467933	15.27
66	1.5093001	7.528706	15.28
66	1.5163782	7.570245	15.29
66	1.5109031	7.5378663	15.3
66	1.5199656	7.585023	15.31
66	1.5544958	7.5960279	15.32
66	1.5399652	7.5838756	15.33
66	1.4997658	7.549255	15.34
66	1.4897774	7.5777118	15.35
66	1.5039412	7.5803243	15.36
66	1.5329927	7.6031111	15.37
66	1.4423325	7.558294	15.38
66	1.4622958	7.575845	15.39
66	1.4957187	7.5837909	15.4
66	1.5004312	7.5440643	15.41
66	1.5090617	7.5769364	15.42
66	1.5004647	7.5955283	15.43
66	1.5382174	7.6240702	15.44
66	1.6009482	7.6407192	15.45
66	1.5456429	7.5706311	15.46
66	1.5597993	7.5694223	15.47
66	1.5569072	7.6009988	15.48
66	1.5648856	7.5922877	15.49
66	1.5623398	7.596455	15.5
66	1.5413965	7.6010785	15.51
66	1.5754381	7.5809289	15.52
67	1.8839204	5.0465855	15.06
67	1.8590835	5.0777498	15.07
67	1.863855	5.0611807	15.08
67	1.8666599	5.0515394	15.09
67	1.8505842	5.0327368	15.1
67	1.8867122	5.051749	15.11
67	1.849737	5.0894543	15.12
67	1.8276691	5.0693536	15.13
67	1.8495807	5.0448676	15.14
67	1.8405637	5.0756965	15.15
67	1.8509322	5.0964185	15.16
67	1.8651597	5.0755754	15.17
67	1.8709626	5.0945345	15.18
67	1.8697789	5.065872	15.19
67	1.8715966	5.0634827	15.2
67	1.8716444	5.0461423	15.21
67	1.8612836	5.0659319	15.22
67	1.891754	5.0858484	15.23
67	1.8797443	5.0070625	15.24
67	1.8710472	5.0480061	15.25
67	1.8812302	5.0517701	15.26
67	1.854401	5.0462274	15.27
67	1.8583546	5.0801175	15.28
67	1.8711902	5.0419748	15.29
67	1.884492	5.039085	15.3
67	1.8712159	5.0335411	15.31
67	1.8562691	5.0199891	15.32
67	1.8661624	5.027723	15.33
67	1.8483294	5.0434158	15.34
67	1.8988526	5.0347285	15.35
67	1.8908697	5.0243675	15.36
67	1.880397	5.0488389	15.37
67	1.8813043	5.0448473	15.38
67	1.8701183	5.0327969	15.39
67	1.9242848	5.0599456	15.4
67	1.9140087	5.0639393	15.41
67	1.880415	5.0658888	15.42
67	1.8980205	5.0479658	15.43
67	1.8849	5.0715224	15.44
67	1.8834635	5.0840781	15.45
67	1.8824744	5.0780434	15.46
67	1.8702683	5.0686807	15.47
67	1.8967547	5.0714928	15.48
67	1.8672112	5.0330822	15.49
67	1.8798526	5.0600693	15.5
67	1.8704574	5.0593815	15.51
67	1.8661803	5.0281857	15.52
67	1.8662914	5.0499957	15.53
67	1.870111	5.0192574	15.54
67	1.8600498	5.0301691	15.55
67	1.870012	5.024604	15.56
67	1.8642303	5.0267365	15.57
67	1.8521423	5.034997	15.58
67	1.8495848	5.0627365	15.59
67	1.8346359	5.0359677	15.6
67	1.8521172	5.0467844	15.61
67	1.8478557	5.0327067	15.62
67	1.8486825	5.0468439	15.63
67	1.8829759	5.0129373	15.64
67	1.8337196	5.0475476	15.65
67	1.8357606	5.0735507	15.66
67	1.8342149	5.0665742	15.67
67	1.8586328	5.0376466	15.68
67	1.8721277	5.0717215	15.69
67	1.8579465	5.0295971	15.7
67	1.8800814	5.0423601	15.71
67	1.8624161	5.0247487	15.72
67	1.8769899	5.0220113	15.73
67	1.8633377	5.0472791	15.74
67	1.9064429	5.042912	15.75
67	1.8719176	5.0405355	15.76
67	1.8700414	5.0161289	15.77
67	1.8744494	5.0047675	15.78
67	1.8789607	5.0174438	15.79
67	1.8484572	5.0518074	15.8
67	1.8429238	5.0848355	15.81
67	1.8492748	5.0593987	15.82
67	1.8717264	5.0449706	15.83
67	1.8582165	5.0408535	15.84
67	1.8731275	5.0149624	15.85
67	1.8813095	5.0536276	15.86
67	1.9053602	5.0475623	15.87
67	1.8878782	5.0684008	15.88
67	1.8726459	5.0361462	15.89
67	1.8444243	5.0515623	15.9
67	1.8515072	5.0650634	15.91
67	1.8806065	5.0790425	15.92
67	1.8628847	5.0480878	15.93
67	1.8606081	5.056647	15.94
67	1.8640647	5.0353644	15.95
67	1.8231696	5.0644509	15.96
67	1.8414062	5.09712	15.97
67	1.8521149	5.0769894	15.98
67	1.8448611	5.058391	15.99
67	1.8087502	5.0625048	16
67	1.8685087	5.081078	16.01
67	1.8505041	5.0345844	16.02
67	1.8807246	5.07234	16.03
67	1.8661113	5.0264684	16.04
67	1.8509692	5.0305535	16.05
67	1.8803769	5.073962	16.06
67	1.8676106	5.0661103	16.07
67	1.882809	5.0373156	16.08
67	1.9010401	5.0410055	16.09
67	1.8796575	5.0562889	16.1
67	1.8682482	5.0748145	16.11
67	1.881121	5.0763609	16.12
67	1.9172731	5.0696831	16.13
67	1.9215198	5.0828255	16.14
67	1.8840553	5.1045677	16.15
67	1.884564	5.0978388	16.16
67	1.854746	5.0703142	16.17
67	1.8710067	5.1138852	16.18
67	1.9173909	5.1307199	16.19
67	1.889842	5.1195211	16.2
67	1.8898393	5.0993017	16.21
67	1.8671622	5.0906071	16.22
67	1.8761297	5.1054369	16.23
67	1.8653763	5.0953087	16.24
67	1.8629057	5.1022006	16.25
67	1.8398988	5.1242735	16.26
67	1.8731718	5.0676848	16.27
67	1.8712863	5.0946553	16.28
67	1.8227628	5.0942961	16.29
67	1.8192198	5.0984262	16.3
67	1.8681551	5.1043329	16.31
67	1.8665342	5.090932	16.32
67	1.8778334	5.1057792	16.33
67	1.8326748	5.1169438	16.34
67	1.8676854	5.1436702	16.35
67	1.8998274	5.1133891	16.36
67	1.8985692	5.095262	16.37
67	1.8492708	5.1079845	16.38
67	1.8575211	5.0882734	16.39
67	1.8756611	5.1232393	16.4
68	1.8497365	0.81988541	16.08
68	1.8163864	0.82896834	16.09
69	1.9798594	7.789425	17.59
69	1.9694705	7.7197509	17.6
69	1.9948605	7.7253472	17.61
69	1.9715288	7.7221343	17.62
69	2.0127225	7.7425782	17.63
69	1.9810407	7.7353661	17.64
69	2.0059073	7.7357408	17.65
69	1.9550884	7.6748378	17.66
69	2.0072749	7.6947249	17.67
69	2.0089195	7.7248882	17.68
69	2.0116071	7.7117816	17.69
69	2.03477	7.7224602	17.7
69	1.9745088	7.7300578	17.71
69	1.9871612	7.650823	17.72
69	1.9806939	7.701428	17.73
70	1.3014152	15.040659	17.68
70	1.307372	15.038504	17.69
70	1.2362323	15.118448	17.7
72	1.2505386	15.008997	17.94
72	1.3143873	15.013413	17.95
73	1.3730685	15.055259	17.97
73	1.3186625	15.080818	17.98
73	1.2454349	15.053555	17.99
73	1.2964639	15.047423	18
73	1.3274144	15.055282	18.01
73	1.189715	14.955936	18.02
73	1.2914908	14.986118	18.03
73	1.2538333	15.056381	18.04
76	1.292295	15.012609	18.1
76	1.2078891	14.959339	18.11
76	1.2358873	15.003443	18.12
76	1.3045118	14.885489	18.13
76	1.2126922	15.033017	18.14
79	1.2865199	8.3362836	18.7
79	0.85828088	8.0864907	18.71
79	0.88770646	8.2025992	18.72
80	1.4991773	7.4451711	18.75
80	1.8841985	7.7700157	18.76
80	1.6416599	8.1324575	18.77
81	1.0836046	8.4964742	18.8
81	1.1991329	8.2024221	18.81
81	1.3095128	7.9660306	18.82
82	1.8594875	8.4499311	18.84
82	2.0193001	7.9018106	18.85
82	1.7041116	8.0796282	18.86
82	1.4395785	7.9462978	18.87
84	0.82562634	5.1342211	19.16
84	0.8601885	4.9794689	19.17
84	0.84737233	4.9989982	19.18
85	1.9519815	7.0696007	19.59
85	1.8825093	7.0210689	19.6
86	1.8497089	7.0462148	19.62
86	1.8650521	6.9936254	19.63
86	1.8637703	7.0233223	19.64
86	1.9090065	7.057721	19.65
86	1.8621905	7.0295147	19.66
86	1.8652016	6.9751654	19.67
86	1.8849169	7.032535	19.68
86	1.8833193	7.0796256	19.69
86	1.8367138	7.0833157	19.7
86	1.9055847	7.0052052	19.71
86	1.7527102	7.0594317	19.72
86	1.8885179	6.9849717	19.73
86	1.8746987	7.0948289	19.74
86	1.9028465	7.0655313	19.75
86	1.8721276	7.0868175	19.76
86	1.8665008	7.0704055	19.77
86	1.8775356	7.0734233	19.78
86	1.8831609	7.0336804	19.79
86	1.8992774	7.0444802	19.8
86	1.8452751	7.0474027	19.81
86	1.8988955	7.0306965	19.82
86	1.8686038	7.0157247	19.83
86	1.8801837	7.07481	19.84
86	1.8568439	7.0391857	19.85
86	1.884821	7.0764787	19.86
86	1.8222758	7.0457286	19.87
86	1.8622545	7.1008347	19.88
86	1.8880439	7.0728168	19.89
86	1.9629645	7.0719262	19.9
86	1.9429229	7.1145702	19.91
86	1.9234348	7.0727573	19.92
86	1.8407027	7.1003463	19.93
86	1.9399695	7.0998778	19.94
86	1.8542088	7.0696485	19.95
86	1.9042773	7.0456552	19.96
86	1.9274484	7.0886567	19.97
86	1.8691529	7.0943193	19.98
86	1.8414664	7.1144221	19.99
87	0.94841903	9.4484113	20.49
87	1.1398035	9.5766388	20.5
90	1.6376856	11.269097	21.77
90	1.6722965	11.277661	21.78
90	1.6659672	11.314361	21.79
90	1.6780097	11.333312	21.8
90	1.6943176	11.293514	21.81
90	1.6504947	11.285937	21.82
90	1.724674	11.254155	21.83
90	1.693373	11.278403	21.84
90	1.6911311	11.262423	21.85
90	1.7364257	11.271337	21.86
90	1.707754	11.248133	21.87
93	1.744695	12.572435	23.04
93	1.7541017	12.545753	23.05
94	1.0200801	6.4351468	24.48
94	1.1488794	6.4522819	24.49
94	1.0082504	6.4948682	24.5
94	0.91115437	6.5105853	24.51
94	0.97590672	6.4966504	24.52
94	0.98927134	6.5053852	24.53
94	0.9125829	6.4487028	24.54
94	1.0140435	6.4411479	24.55
94	1.0384148	6.4057023	24.56
94	1.006927	6.4570176	24.57
94	1.0616558	6.4548308	24.58
94	0.95859002	6.4406059	24.59
94	0.98572267	6.4773981	24.6
94	0.95594036	6.4670123	24.61
94	0.89670035	6.4384826	24.62
94	0.91761044	6.485953	24.63
95	0.96725048	6.4232638	24.65
95	0.95548062	6.4311423	24.66
95	0.9467079	6.4552979	24.67
95	0.88922966	6.4489647	24.68
95	0.9414715	6.4320532	24.69
95	0.98759741	6.4633881	24.7
95	0.99792171	6.4509369	24.71
95	0.917544	6.4437867	24.72
95	0.94554348	6.3786093	24.73
95	0.91794372	6.4360266	24.74
95	0.92845658	6.4450227	24.75
95	0.89838272	6.3888397	24.76
95	0.91964619	6.3779767	24.77
97	0.81842692	14.492554	25.1
97	0.88348541	14.467127	25.11
97	0.89560578	14.473667	25.12
97	0.86498008	14.505204	25.13
97	0.85981478	14.468358	25.14
97	0.84412071	14.532729	25.15
97	0.85372153	14.444061	25.16
97	0.90048365	14.439718	25.17
97	0.87158068	14.440127	25.18
97	0.86366927	14.497565	25.19
97	0.8912134	14.49252	25.2
97	0.81290338	14.485177	25.21
97	0.81990176	14.494035	25.22
97	0.83145538	14.503268	25.23
97	0.87326526	14.491829	25.24
97	0.85024226	14.496785	25.25
97	0.88171111	14.480098	25.26
97	0.8702074	14.445098	25.27
97	0.88121799	14.481076	25.28
97	0.86145885	14.487321	25.29
97	0.89864512	14.473416	25.3
97	0.85051763	14.449646	25.31
97	0.88160039	14.480569	25.32
97	0.8485851	14.446561	25.33
97	0.8824512	14.465235	25.34
97	0.89462261	14.48702	25.35
97	0.88281391	14.504014	25.36
97	0.84427366	14.458925	25.37
97	0.84858845	14.452483	25.38
97	0.87076766	14.458645	25.39
97	0.84913373	14.454426	25.4
97	0.92642176	14.466182	25.41
97	0.84700895	14.490868	25.42
97	0.81998381	14.519029	25.43
98	1.8642963	2.7556529	25.37
98	1.7862333	2.696022	25.38
98	1.8107405	2.7579733	25.39
98	1.8476402	2.7886554	25.4
98	1.8413353	2.7911609	25.41
98	1.848404	2.7865415	25.42
98	1.8521849	2.7817994	25.43
98	1.9026168	2.7914656	25.44
98	1.8556029	2.8216807	25.45
98	1.8490197	2.7856322	25.46
98	1.9098447	2.8133124	25.47
98	1.8578376	2.8335744	25.48
98	1.8782803	2.7807481	25.49
98	1.8960364	2.775353	25.5
98	1.9002874	2.7893046	25.51
98	1.8709529	2.8397648	25.52
98	1.8432435	2.7746545	25.53
98	1.8642367	2.8170709	25.54
98	1.8763523	2.7686446	25.55
98	1.8622741	2.7902914	25.56
98	1.9009042	2.7544242	25.57
98	1.8855747	2.797518	25.58
98	1.8489752	2.7809363	25.59
98	1.849708	2.762204	25.6
98	1.8203922	2.7548871	25.61
98	1.8960345	2.7949723	25.62
98	1.8651266	2.8140725	25.63
98	1.8456873	2.7854039	25.64
98	1.8698577	2.8266513	25.65
98	1.8569303	2.7869658	25.66
98	1.8308462	2.8106411	25.67
98	1.8490488	2.79468	25.68
98	1.8388123	2.8251582	25.69
98	1.8562367	2.8076065	25.7
98	1.855944	2.8216573	25.71
98	1.9137064	2.8060447	25.72
98	1.873211	2.807262	25.73
98	1.8443584	2.7606902	25.74
98	1.8259273	2.8266187	25.75
98	1.7875832	2.8202435	25.76
98	1.8136773	2.8411692	25.77
98	1.7773777	2.8457555	25.78
98	1.8014413	2.8704848	25.79
98	1.7597458	2.8831067	25.8
98	1.8547293	2.8093399	25.81
98	1.7898598	2.8545005	25.82
98	1.8191294	2.798462	25.83
98	1.8540898	2.7854443	25.84
98	1.811271	2.8315416	25.85
98	1.7838577	2.7851656	25.86
98	1.8160013	2.8269032	25.87
98	1.8114073	2.8043147	25.88
98	1.8113135	2.8590546	25.89
98	1.7954699	2.8716428	25.9
98	1.7624572	2.8251295	25.91
98	1.8400884	2.856569	25.92
98	1.816946	2.8410004	25.93
98	1.8300305	2.8257686	25.94
98	1.793778	2.8096131	25.95
98	1.8417834	2.8269452	25.96
98	1.8186126	2.8297925	25.97
98	1.8155535	2.8212897	25.98
98	1.805894	2.8168813	25.99
98	1.8722658	2.8341399	26
98	1.9206087	2.8207081	26.01
98	1.7562074	2.7967849	26.02
98	1.7862223	2.7199086	26.03
99	0.81697409	14.525365	25.48
99	0.81197393	14.548231	25.49
100	0.83529907	14.549592	25.51
100	0.91444214	14.514723	25.52
100	0.87029812	14.539246	25.53
101	0.88491588	14.466354	25.55
101	0.89269304	14.450078	25.56
101	0.80072307	14.458059	25.57
101	0.85210478	14.451934	25.58
102	0.8860153	14.439959	25.61
102	0.86142757	14.485406	25.62
102	0.87093256	14.49185	25.63
102	0.88517	14.412282	25.64
102	0.83817653	14.443819	25.65
102	0.88034078	14.399876	25.66
102	0.88684251	14.498224	25.67
102	0.85909225	14.473689	25.68
102	0.82270185	14.483896	25.69
102	0.89352385	14.417875	25.7
104	0.86270766	14.384852	25.72
104	0.87333852	14.488023	25.73
104	0.85897078	14.490847	25.74
104	0.90293791	14.478343	25.75
104	0.91088048	14.472594	25.76
105	0.87583483	14.497623	25.78
105	0.83300609	14.414593	25.79
106	0.84430402	14.452402	25.81
106	0.8375043	14.470814	25.82
106	0.90199958	14.448562	25.83
106	0.91830379	14.504385	25.84
106	0.85624561	14.475975	25.85
106	0.89384084	14.474768	25.86
106	0.88004366	14.459708	25.87
107	1.8137782	2.7773728	26.05
107	1.8442871	2.8528586	26.06
107	1.7856361	2.8088779	26.07
107	1.8262518	2.795504	26.08
108	1.6249634	16.44551	28
108	1.6119685	16.497196	28.01
108	1.6038712	16.457544	28.02
108	1.5876944	16.496994	28.03
108	1.5969586	16.511138	28.04
108	1.5840864	16.516986	28.05
108	1.6180204	16.512035	28.06
108	1.554639	16.541716	28.07
108	1.5992292	16.440442	28.08
108	1.594608	16.493427	28.09
108	1.5980796	16.461289	28.1
108	1.6603228	16.480466	28.11
108	1.6236872	16.459148	28.12
108	1.6497548	16.465342	28.13
108	1.6667802	16.476479	28.14
108	1.6288665	16.455139	28.15
108	1.6189924	16.4326	28.16
108	1.6256243	16.436995	28.17
108	1.6710067	16.385932	28.18
109	1.7816632	5.2188646	28.34
109	1.7829205	5.0690342	28.35
109	1.8050317	5.2352872	28.36
110	1.1596659	6.8187954	28.63
110	1.2074251	6.7862668	28.64
110	1.1761469	6.792068	28.65
110	1.1548281	6.830718	28.66
110	1.1802078	6.7883118	28.67
110	1.1247284	6.7894985	28.68
110	1.1539468	6.8465835	28.69
110	1.1688553	6.8218954	28.7
110	1.1038614	6.818144	28.71
110	1.1913944	6.8477299	28.72
110	1.1568562	6.8178044	28.73
110	1.1446111	6.8616035	28.74
110	1.1921586	6.8350242	28.75
110	1.163261	6.8070239	28.76
110	1.1915237	6.8299101	28.77
110	1.2025477	6.8094894	28.78
110	1.195773	6.8580717	28.79
110	1.2079285	6.8271981	28.8
110	1.2140297	6.7934884	28.81
110	1.1727297	6.8292459	28.82
110	1.2000734	6.8375871	28.83
110	1.1902544	6.8207465	28.84
110	1.1900793	6.7798549	28.85
110	1.20992	6.7812639	28.86
110	1.2014501	6.7789714	28.87
110	1.1653125	6.803367	28.88
110	1.2028798	6.8160884	28.89
110	1.1809225	6.8470054	28.9
110	1.15272	6.840291	28.91
110	1.1566167	6.8269682	28.92
110	1.143421	6.8162338	28.93
110	1.2329351	6.8252957	28.94
110	1.2015284	6.8372829	28.95
110	1.1766396	6.8165925	28.96
110	1.1945581	6.8050463	28.97
110	1.2049052	6.7982276	28.98
110	1.1941512	6.8194189	28.99
110	1.1918966	6.8036374	29
110	1.1579846	6.7861781	29.01
110	1.1893202	6.756139	29.02
110	1.1872844	6.810964	29.03
110	1.1941709	6.7888636	29.04
110	1.1947984	6.7787515	29.05
110	1.1951222	6.7912057	29.06
110	1.2178709	6.802732	29.07
110	1.2043463	6.8232717	29.08
110	1.2040115	6.8314493	29.09
110	1.2095836	6.8070726	29.1
110	1.222258	6.8018268	29.11
110	1.2102629	6.7736809	29.12
110	1.2125251	6.7829459	29.13
110	1.2096975	6.7998806	29.14
110	1.1546365	6.8311709	29.15
110	1.1829633	6.8163801	29.16
110	1.1815418	6.7791127	29.17
110	1.2259795	6.8410884	29.18
110	1.1550547	6.8091205	29.19
110	1.1953346	6.7876312	29.2
110	1.1818404	6.8023421	29.21
110	1.2153485	6.8171418	29.22
110	1.1625595	6.798693	29.23
110	1.199322	6.7931326	29.24
110	1.176161	6.798551	29.25
110	1.1893011	6.7913568	29.26
110	1.1740392	6.799976	29.27
110	1.1998583	6.8128311	29.28
110	1.2190777	6.8384211	29.29
110	1.2044869	6.8241454	29.3
110	1.2369765	6.8134584	29.31
110	1.1423159	6.7981474	29.32
110	1.2405868	6.815178	29.33
110	1.1639002	6.7644272	29.34
110	1.2695636	6.8776937	29.35
110	1.1506856	6.7791492	29.36
110	1.1544556	6.7450991	29.37
110	1.1719099	6.7706818	29.38
110	1.2188995	6.8019121	29.39
110	1.1975178	6.812149	29.4
110	1.1850527	6.8641014	29.41
110	1.2071002	6.755797	29.42
110	1.2444425	6.8745161	29.43
110	1.1528239	6.8277563	29.44
110	1.2709399	6.8918136	29.45
110	1.189719	6.7386015	29.46
110	1.1781836	6.8289562	29.47
110	1.1096426	6.8353677	29.48
110	1.2099991	6.7644216	29.49
110	1.2476866	6.7901581	29.5
110	1.1523965	6.8592465	29.51
110	1.1144719	6.7401148	29.52
110	1.2017756	6.7655853	29.53
110	1.1778463	6.7356747	29.54
118	0.81948873	2.8640997	31.14
118	0.81966747	2.9434171	31.15
121	1.6300651	8.6537194	31.69
121	1.6508815	8.6599796	31.7
126	2.0002289	9.7224723	34.5
126	1.9655809	9.7039218	34.51
126	1.8043912	9.7444083	34.52
126	2.0502058	9.7047686	34.53
126	1.9703687	9.8112603	34.54
130	2.0207722	9.7497115	34.66
130	1.9761254	9.8534892	34.67
131	2.0051417	9.7891984	34.7
131	2.0442983	9.778033	34.71
131	2.0362209	9.7812876	34.72
131	1.8640216	9.6482443	34.73
131	1.9699753	9.8776685	34.74
131	2.0261924	9.7787088	34.75
133	2.0221196	9.9304704	34.79
133	1.8852893	9.7590402	34.8
133	1.9857614	9.7357396	34.81
133	1.9521956	9.815925	34.82
133	2.0493799	9.8450761	34.83
138	0.80654375	9.7953574	35.33
138	0.80313667	9.7775989	35.34
138	0.83449262	9.7880124	35.35
139	0.95231839	4.5404384	35.41
139	0.97979344	4.6118755	35.42
140	1.5683763	5.2724939	35.71
140	1.5920586	5.2807334	35.72
140	1.6049413	5.2750374	35.73
140	1.6477458	5.2604032	35.74
140	1.6527055	5.2803878	35.75
140	1.6251459	5.260873	35.76
140	1.6252454	5.269416	35.77
140	1.6632671	5.2788076	35.78
140	1.6070783	5.2508945	35.79
140	1.6106996	5.2715656	35.8
140	1.6108408	5.2787959	35.81
140	1.6555204	5.2927795	35.82
140	1.6084512	5.2514694	35.83
140	1.6119054	5.256472	35.84
140	1.6374335	5.2558906	35.85
140	1.5914719	5.2648447	35.86
140	1.5957426	5.2326385	35.87
140	1.6425886	5.2413707	35.88
140	1.6090669	5.2076944	35.89
140	1.6070311	5.2474173	35.9
140	1.6032171	5.2271812	35.91
140	1.5984228	5.2691009	35.92
140	1.6072065	5.2643232	35.93
140	1.6319335	5.2662346	35.94
140	1.6148254	5.2659836	35.95
140	1.621209	5.2803974	35.96
140	1.5837409	5.2471029	35.97
140	1.6033681	5.249049	35.98
140	1.6455359	5.2615737	35.99
140	1.6293022	5.2404532	36
140	1.6426615	5.2364435	36.01
140	1.5840027	5.2522326	36.02
140	1.5765824	5.2918168	36.03
140	1.5955404	5.2936544	36.04
140	1.5865037	5.2673675	36.05
140	1.5502126	5.2628098	36.06
140	1.5880312	5.2781316	36.07
140	1.6360883	5.2702109	36.08
140	1.5714661	5.2775686	36.09
140	1.6420509	5.2961359	36.1
140	1.5885457	5.2900472	36.11
140	1.6145517	5.2782819	36.12
140	1.5806095	5.2755127	36.13
140	1.5989746	5.3012679	36.14
140	1.5961959	5.2777287	36.15
140	1.6214536	5.2875514	36.16
140	1.5886802	5.2455651	36.17
140	1.6172707	5.2630443	36.18
140	1.5879974	5.2717284	36.19
140	1.6038175	5.2384159	36.2
140	1.5872421	5.2520565	36.21
140	1.5997145	5.3103898	36.22
140	1.5987652	5.2226909	36.23
140	1.5844308	5.2624283	36.24
140	1.6174813	5.2624693	36.25
140	1.6078657	5.2654381	36.26
140	1.6003917	5.2971317	36.27
140	1.5784977	5.2728026	36.28
140	1.5920166	5.2446761	36.29
140	1.57342	5.2713768	36.3
140	1.6142391	5.2543454	36.31
140	1.5754154	5.2625049	36.32
140	1.5811026	5.2854601	36.33
140	1.5937052	5.2963301	36.34
140	1.5700358	5.2951648	36.35
140	1.5488645	5.2815332	36.36
140	1.6076513	5.2758434	36.37
140	1.6032965	5.2686681	36.38
140	1.602803	5.2477455	36.39
140	1.5912209	5.3005527	36.4
140	1.5884439	5.2757021	36.41
140	1.6049033	5.2110319	36.42
140	1.6139448	5.2780145	36.43
140	1.5946391	5.2886557	36.44
140	1.6082493	5.2748001	36.45
140	1.5884257	5.2766158	36.46
140	1.5644466	5.2479871	36.47
140	1.6010399	5.2403451	36.48
140	1.5824839	5.2424636	36.49
140	1.6054832	5.209595	36.5
140	1.5986281	5.2467378	36.51
140	1.6171929	5.2708845	36.52
140	1.5917446	5.2697024	36.53
140	1.5963187	5.2833364	36.54
140	1.6052617	5.2610555	36.55
140	1.6297763	5.2610386	36.56
140	1.5853806	5.2772277	36.57
140	1.5845273	5.2729499	36.58
140	1.5658682	5.2888065	36.59
140	1.5983655	5.2696091	36.6
140	1.5858205	5.2649429	36.61
140	1.607837	5.2605649	36.62
140	1.5885404	5.2661118	36.63
140	1.6145647	5.2621294	36.64
140	1.6079847	5.2942794	36.65
140	1.5634153	5.2998745	36.66
140	1.5751762	5.2823673	36.67
140	1.5948164	5.2247451	36.68
140	1.6002152	5.2902341	36.69
140	1.620918	5.2479216	36.7
140	1.750433	5.2776832	36.71
140	1.6231253	5.2582242	36.72
140	1.6474375	5.2686897	36.73
140	1.6135989	5.2778731	36.74
140	1.6173829	5.215582	36.75
140	1.6607921	5.2598614	36.76
140	1.5973907	5.2573792	36.77
140	1.6457024	5.2345935	36.78
140	1.5655872	5.2646364	36.79
140	1.6085177	5.271461	36.8
140	1.6004962	5.2438729	36.81
140	1.6090844	5.308246	36.82
140	1.6045308	5.300982	36.83
140	1.5870268	5.2624701	36.84
140	1.6189413	5.239479	36.85
140	1.6083354	5.2754636	36.86
141	1.4601542	13.839281	35.95
141	1.4847452	13.814167	35.96
141	1.5000163	13.823959	35.97
141	1.4972876	13.873548	35.98
141	1.4702327	13.821741	35.99
141	1.4989041	13.819648	36
143	1.4870319	3.9511005	36.32
143	1.4548174	3.9093961	36.33
143	1.4516155	3.8854625	36.34
143	1.4427978	3.9269997	36.35
143	1.4768692	3.9055124	36.36
143	1.4473489	3.8655303	36.37
143	1.4750278	3.9018114	36.38
143	1.455899	3.9219833	36.39
145	1.6365293	5.2310934	37.16
145	1.6419127	5.2928099	37.17
145	1.5837224	5.2933359	37.18
145	1.63978	5.2408589	37.19
145	1.6197902	5.237577	37.2
145	1.6363981	5.2804398	37.21
145	1.6306118	5.2486498	37.22
145	1.6247163	5.2695167	37.23
145	1.606808	5.2968003	37.24
145	1.6298373	5.2561157	37.25
145	1.6632645	5.2598105	37.26
145	1.6154835	5.2286965	37.27
145	1.614356	5.2555106	37.28
145	1.6320789	5.2602034	37.29
145	1.6144051	5.2667074	37.3
145	1.6244542	5.2670247	37.31
145	1.6115885	5.2757233	37.32
145	1.5973582	5.236131	37.33
145	1.6119693	5.2790055	37.34
145	1.6128536	5.269394	37.35
145	1.596573	5.2574225	37.36
145	1.6346414	5.2131283	37.37
145	1.6188823	5.2388633	37.38
145	1.623344	5.2385319	37.39
145	1.6328442	5.2541662	37.4
145	1.5780958	5.2724318	37.41
145	1.5765166	5.2569073	37.42
145	1.6382543	5.2615931	37.43
145	1.6278925	5.2615105	37.44
145	1.6007185	5.2784701	37.45
145	1.591598	5.2388265	37.46
145	1.624366	5.2465677	37.47
145	1.5905838	5.2369028	37.48
145	1.62206	5.2367766	37.49
145	1.5654849	5.2258557	37.5
145	1.6507607	5.2771059	37.51
145	1.5852208	5.2359212	37.52
145	1.6357272	5.2510024	37.53
145	1.6330992	5.2832113	37.54
145	1.6038478	5.2278331	37.55
145	1.6395261	5.2486118	37.56
145	1.6331913	5.2431349	37.57
145	1.647978	5.2590555	37.58
145	1.6234016	5.2740878	37.59
145	1.6169849	5.2600737	37.6
145	1.6041442	5.2380785	37.61
145	1.6193563	5.2548949	37.62
145	1.6372979	5.264046	37.63
145	1.6139796	5.223863	37.64
145	1.6148102	5.2505531	37.65
145	1.6188783	5.2341533	37.66
145	1.6285382	5.226283	37.67
145	1.6049917	5.2503211	37.68
145	1.6287394	5.2232005	37.69
145	1.6209602	5.270822	37.7
145	1.5875765	5.2271877	37.71
145	1.6204268	5.2761081	37.72
145	1.6346643	5.2424488	37.73
145	1.6112873	5.2299845	37.74
145	1.606153	5.2552652	37.75
145	1.6457819	5.2733989	37.76
145	1.6298001	5.2525299	37.77
145	1.6116837	5.2767397	37.78
145	1.5915604	5.2437233	37.79
145	1.5928855	5.2746608	37.8
145	1.6322909	5.2116832	37.81
145	1.6201909	5.2280903	37.82
145	1.6051367	5.2604472	37.83
145	1.6418093	5.2435307	37.84
145	1.6058349	5.2393192	37.85
145	1.5924301	5.2426998	37.86
145	1.6631823	5.2610512	37.87
145	1.5832005	5.2715493	37.88
145	1.644246	5.2774591	37.89
145	1.6364851	5.2707104	37.9
145	1.608359	5.275269	37.91
145	1.5764349	5.2732223	37.92
145	1.6478687	5.2513286	37.93
145	1.6359364	5.2461669	37.94
145	1.6150897	5.2566502	37.95
145	1.5663558	5.2796431	37.96
145	1.569331	5.2367456	37.97
145	1.6167349	5.2626212	37.98
145	1.6269251	5.2440005	37.99
145	1.5922592	5.2586233	38
145	1.6224322	5.2491276	38.01
145	1.6165289	5.2481745	38.02
145	1.61835	5.2131481	38.03
145	1.6417193	5.276265	38.04
145	1.6108707	5.2703754	38.05
145	1.6761779	5.2671741	38.06
145	1.6297428	5.2497254	38.07
145	1.6368133	5.2990017	38.08
145	1.639867	5.268792	38.09
145	1.6539485	5.2492207	38.1
145	1.6570216	5.287978	38.11
145	1.6263269	5.2408043	38.12
145	1.6160319	5.2602181	38.13
145	1.6305098	5.2594927	38.14
145	1.614657	5.2637633	38.15
145	1.626892	5.2571977	38.16
145	1.6424935	5.2596706	38.17
145	1.6406599	5.2452692	38.18
145	1.6008927	5.2498788	38.19
145	1.6141169	5.2458213	38.2
145	1.629688	5.2829981	38.21
145	1.6215227	5.2578826	38.22
145	1.6365211	5.2476325	38.23
145	1.6297644	5.2648117	38.24
145	1.6161341	5.243561	38.25
145	1.6466695	5.2350467	38.26
145	1.6579995	5.2912015	38.27
145	1.619018	5.2513945	38.28
145	1.6391957	5.3029313	38.29
145	1.6310721	5.2501905	38.3
145	1.6446051	5.2137862	38.31
145	1.6259963	5.2344314	38.32
145	1.6203038	5.2525295	38.33
145	1.5886587	5.2529161	38.34
145	1.6218084	5.2314489	38.35
145	1.5977227	5.2207444	38.36
145	1.6360869	5.2306113	38.37
145	1.6317901	5.271638	38.38
145	1.6413259	5.3090028	38.39
145	1.664909	5.2777702	38.4
145	1.5518777	5.2570732	38.41
145	1.6264596	5.251553	38.42
145	1.6182691	5.2348399	38.43
145	1.6428578	5.2527139	38.44
145	1.6391662	5.2529366	38.45
145	1.6069771	5.2390678	38.46
145	1.6349101	5.235389	38.47
145	1.640217	5.2159466	38.48
145	1.6443196	5.2460526	38.49
145	1.6574342	5.2679754	38.5
145	1.6221829	5.2515586	38.51
145	1.6456692	5.2568459	38.52
145	1.6209584	5.2388451	38.53
146	1.5930177	5.2677757	38.55
146	1.6575488	5.247648	38.56
148	1.708207	5.2667726	38.6
148	1.623187	5.2196774	38.61
151	1.033187	16.862234	39.34
151	1.0038435	16.942253	39.35
152	0.98735962	16.926029	39.37
152	0.97244441	16.933615	39.38
154	1.0138401	16.885887	39.44
154	0.98903783	16.947198	39.45
154	0.98308734	16.956026	39.46
154	1.0592422	16.911863	39.47
154	1.0133538	16.915536	39.48
154	0.97645311	16.881733	39.49
154	0.99933297	16.895495	39.5
154	1.0111869	16.876224	39.51
154	1.0211571	16.875243	39.52
154	0.99542019	16.927349	39.53
154	0.98192556	16.932568	39.54
154	1.0302212	16.892504	39.55
154	1.0524162	16.947048	39.56
158	1.0380981	16.92045	39.63
158	1.0502447	16.952123	39.64
159	1.0339772	16.956356	39.68
159	1.051594	16.959104	39.69
159	1.0465338	16.946952	39.7
161	1.0458996	16.910993	39.76
161	1.042259	16.957485	39.77
161	1.064004	16.94288	39.78
163	1.085431	16.952648	39.82
163	1.0219253	16.844657	39.83
164	1.0412941	16.951252	39.86
164	1.0159184	16.920624	39.87
164	0.98737402	16.913234	39.88
164	1.0115182	16.947618	39.89
165	1.0208879	16.910476	39.91
165	1.0704886	16.950299	39.92
165	1.0118969	16.933757	39.93
165	1.007696	16.840623	39.94
165	1.0414671	16.861995	39.95
165	1.02449	16.935902	39.96
165	1.0559561	16.949327	39.97
165	1.0609602	16.923131	39.98
165	1.0003641	16.895788	39.99
165	1.0069076	16.935385	40
165	1.0334659	16.942739	40.01
165	0.98967419	16.954271	40.02
166	1.0340969	16.938872	40.04
166	1.0679673	16.932828	40.05
166	1.0273379	16.950891	40.06
166	1.0121118	16.957293	40.07
166	0.98219918	16.935749	40.08
166	1.0097404	16.89758	40.09
167	1.0594211	16.954993	40.11
167	1.0374216	16.793681	40.12
167	1.0527743	16.873333	40.13
167	1.0033481	16.958463	40.14
167	0.98753542	16.871296	40.15
167	0.99951293	16.803928	40.16
167	1.0335288	16.907721	40.17
167	1.0190208	16.939998	40.18
167	1.0343193	16.898763	40.19
167	0.95760497	16.888889	40.2
167	1.0013344	16.847665	40.21
167	0.94761412	16.832966	40.22
167	1.003226	16.914054	40.23
167	0.98305739	16.8586	40.24
167	0.98975344	16.897169	40.25
167	1.0077427	16.866916	40.26
167	0.96072996	16.885333	40.27
167	1.02692	16.915569	40.28
167	1.0133425	16.897219	40.29
167	1.0008823	16.8817	40.3
167	1.0100253	16.830252	40.31
167	0.97252746	16.915584	40.32
167	0.94478631	16.890266	40.33
167	1.0030239	16.758478	40.34
167	1.399521	16.519224	40.35
167	1.435948	16.416965	40.36
168	1.0623471	16.89885	40.38
168	0.99918961	16.85167	40.39
168	0.99342306	16.833017	40.4
168	0.99641069	16.842625	40.41
168	1.0456192	16.922932	40.42
168	1.0235901	16.93252	40.43
168	0.99599049	16.919895	40.44
168	1.0212695	16.847353	40.45
168	1.0028775	16.861666	40.46
168	1.0000279	16.865199	40.47
168	0.99527075	16.862619	40.48
168	1.0473187	16.922943	40.49
168	0.99633997	16.876915	40.5
168	1.0804119	16.869494	40.51
168	1.0722762	16.890756	40.52
168	0.96954022	16.913889	40.53
169	1.0404377	16.926142	40.55
169	1.0248029	16.926656	40.56
169	1.0252345	16.9168	40.57
169	1.0121378	16.853403	40.58
169	1.0355701	16.859329	40.59
169	0.97303731	16.904996	40.6
169	0.9749754	16.867001	40.61
169	0.98657176	16.88368	40.62
169	0.98267905	16.89424	40.63
169	0.98577752	16.882029	40.64
169	1.0251771	16.878084	40.65
169	0.99176423	16.86599	40.66
169	1.0353092	16.922588	40.67
169	1.0048797	16.791076	40.68
169	0.97631621	16.956518	40.69
169	1.0180487	16.840796	40.7
169	0.96672831	16.860103	40.71
169	0.97612863	16.895991	40.72
169	0.98198994	16.839626	40.73
169	0.99760139	16.847271	40.74
169	0.95644169	16.845417	40.75
169	0.9163084	16.854571	40.76
169	0.97336305	16.904422	40.77
169	0.97118657	16.845495	40.78
169	1.0155183	16.916156	40.79
169	1.0305119	16.927763	40.8
169	1.0215165	16.821414	40.81
169	0.99735238	16.852305	40.82
169	0.95321406	16.851478	40.83
169	0.9794719	16.917665	40.84
169	1.0372759	16.864971	40.85
169	1.0235201	16.833542	40.86
169	1.020404	16.876086	40.87
169	1.0133908	16.855278	40.88
169	0.98782391	16.856878	40.89
169	1.0470033	16.889454	40.9
169	1.0176658	16.891562	40.91
169	0.97369015	16.865622	40.92
169	0.98013216	16.849303	40.93
169	1.0341723	16.901473	40.94
169	1.0613306	16.7832	40.95
169	1.1536232	16.831534	40.96
169	1.0380571	16.887771	40.97
169	0.98323597	16.822712	40.98
169	1.0299936	16.842713	40.99
169	1.008709	16.80158	41
169	1.0440801	16.872877	41.01
169	1.0780312	16.875756	41.02
169	1.0446511	16.874108	41.03
169	1.0594514	16.83699	41.04
169	1.0773197	16.86165	41.05
169	1.0789062	16.846265	41.06
169	1.1525325	16.829967	41.07
169	1.0582062	16.853625	41.08
169	1.0610586	16.848058	41.09
169	1.04882	16.872745	41.1
169	1.0456344	16.834953	41.11
169	1.0552655	16.861245	41.12
169	1.0437879	16.860757	41.13
169	1.0497519	16.918238	41.14
169	1.0850563	16.898928	41.15
169	1.039607	16.782626	41.16
169	0.98828407	16.840685	41.17
169	1.0318941	16.833795	41.18
169	1.0059171	16.79734	41.19
169	1.0086261	16.838718	41.2
169	1.036971	16.821498	41.21
169	1.0284463	16.872986	41.22
169	1.0334008	16.863482	41.23
169	1.0364018	16.953094	41.24
169	0.97123633	16.882445	41.25
169	1.0333392	16.859044	41.26
169	1.0053406	16.843398	41.27
169	1.0107447	16.880063	41.28
169	1.0936525	16.901976	41.29
169	1.0141426	16.850037	41.3
169	1.0180234	16.877274	41.31
169	0.95503671	16.907308	41.32
171	1.2416805	10.537356	41.25
171	1.3106505	10.446822	41.26
172	1.0608881	10.420397	41.45
172	1.2201275	10.544276	41.46
176	1.3120146	10.621897	41.55
176	1.1920417	10.52486	41.56
176	1.1560859	10.576719	41.57
176	1.1631257	10.401426	41.58
178	1.3693024	7.777936	41.58
178	1.7947857	7.4822466	41.59
179	1.6223544	8.1311044	41.6
179	1.747941	8.1393324	41.61
179	1.2226369	8.7008754	41.62
181	1.2803966	10.610624	41.65
181	1.2535248	10.450697	41.66
181	1.2778631	10.362521	41.67
181	1.2452299	10.459119	41.68
182	1.2835893	9.359086	41.72
182	1.2193905	9.6124801	41.73
183	0.93285526	8.6682674	41.79
183	1.1816308	9.2368499	41.8
187	1.883067	6.2973522	42.36
187	1.8827452	6.3674935	42.37
188	1.2113664	15.098929	42.52
188	1.2060393	15.083497	42.53
188	1.1999445	15.118387	42.54
189	1.2079427	15.09661	42.56
189	1.1588406	15.088586	42.57
189	1.1682614	15.073942	42.58
191	1.0499616	6.9537092	42.89
191	1.0728481	7.0029362	42.9
191	1.0868037	7.0421025	42.91
191	1.1139251	6.996388	42.92
191	1.1070376	6.9357573	42.93
191	1.0285971	6.9924893	42.94
191	1.0604884	6.9471569	42.95
191	1.1206238	6.9731462	42.96
191	1.0609395	6.933436	42.97
191	1.1222908	6.9763968	42.98
191	1.0785611	6.9985401	42.99
191	1.0588999	6.9713078	43
191	1.1074716	6.9875104	43.01
191	1.0489656	6.9421709	43.02
191	1.0028307	7.0016528	43.03
191	1.0517509	6.9774843	43.04
191	1.0575879	6.9263819	43.05
191	1.103876	6.9431803	43.06
191	1.0485058	6.9293078	43.07
191	1.0556141	6.9363897	43.08
191	1.0321004	6.9944432	43.09
191	0.98494998	6.9742468	43.1
191	1.034786	6.9668438	43.11
191	1.0553361	6.9105956	43.12
191	0.95049291	6.9174962	43.13
191	1.0364428	6.925104	43.14
191	1.063839	6.9052031	43.15
191	1.0563294	6.9006331	43.16
191	1.0318495	6.8965371	43.17
191	1.0607203	6.8975606	43.18
191	1.0872045	6.9577422	43.19
191	1.0614945	6.8976972	43.2
191	0.99986327	6.9241035	43.21
191	1.0594734	6.8929967	43.22
191	1.0611047	7.0073817	43.23
191	1.0364894	6.9315651	43.24
195	0.84352032	12.11637	44.33
195	0.80917552	12.128741	44.34
195	0.80509062	12.105686	44.35
196	0.81427821	12.115757	44.37
196	0.80337351	12.098394	44.38
196	0.8426886	12.109655	44.39
196	0.82457018	12.100949	44.4
196	0.81795772	12.080968	44.41
196	0.82995307	12.087845	44.42
196	0.82323277	12.111829	44.43
196	0.80535208	12.093696	44.44
196	0.81875333	12.088238	44.45
196	0.83412445	12.11456	44.46
196	0.80614608	12.095378	44.47
197	1.7249084	6.1315065	44.45
197	1.7723636	5.8322128	44.46
197	1.7427528	5.8619217	44.47
197	1.8201604	5.834674	44.48
197	1.7539653	5.8704927	44.49
197	1.7010463	5.8624957	44.5
197	1.5755841	6.0331	44.51
197	1.7087315	5.9275189	44.52
197	1.6451459	5.846167	44.53
197	1.6908845	5.9407168	44.54
197	1.778572	5.7698464	44.55
197	1.7525668	5.9994136	44.56
197	1.743948	6.0364057	44.57
199	0.83489714	12.114979	44.49
199	0.80405433	12.111494	44.5
199	0.82038198	12.120143	44.51
199	0.83763431	12.112125	44.52
199	0.8214982	12.141	44.53
199	0.82255487	12.13189	44.54
199	0.80779974	12.095059	44.55
199	0.83150788	12.101814	44.56
199	0.81218119	12.13475	44.57
200	1.9298069	8.0242076	44.49
200	1.7903755	8.0927311	44.5
202	0.83702057	12.128518	44.59
202	0.8238686	12.154162	44.6
203	1.7279666	5.7859683	44.59
203	1.6231133	5.906852	44.6
203	1.6627236	5.8960891	44.61
203	1.6974426	5.7976986	44.62
203	1.6633743	5.9832106	44.63
203	1.868218	5.9081399	44.64
203	1.8390191	5.9636568	44.65
203	1.7708578	5.8986143	44.66
203	1.6405629	5.9819271	44.67
203	1.7504917	5.9302473	44.68
203	1.6348325	5.8803522	44.69
203	1.6599472	5.8033791	44.7
205	0.81862423	12.105416	44.64
205	0.82059345	12.111771	44.65
205	0.85069378	12.112535	44.66
205	0.80364788	12.106777	44.67
205	0.82523035	12.134052	44.68
205	0.86399845	12.119292	44.69
205	0.86107846	12.113598	44.7
205	0.82977541	12.123961	44.71
205	0.81349155	12.09607	44.72
205	0.84340088	12.110749	44.73
205	0.83112731	12.062039	44.74
205	0.81871613	12.111385	44.75
206	1.5675431	5.7456941	44.72
206	1.6741438	5.9588987	44.73
206	1.6288678	5.9139783	44.74
206	1.6939929	5.8937999	44.75
206	1.6924637	5.9422873	44.76
206	1.6974279	5.9301926	44.77
206	1.7305896	6.019079	44.78
206	1.6597452	5.9716039	44.79
206	1.6776813	6.0735298	44.8
207	0.8262758	12.107366	44.78
207	0.83495124	12.105161	44.79
207	0.84273582	12.102203	44.8
207	0.8436441	12.121498	44.81
207	0.85308242	12.130075	44.82
207	0.80520358	12.137731	44.83
207	0.80920582	12.111551	44.84
207	0.81147168	12.107736	44.85
207	0.82887392	12.114118	44.86
207	0.8383968	12.102654	44.87
207	0.83317583	12.113349	44.88
207	0.83969886	12.130061	44.89
207	0.83823323	12.126839	44.9
207	0.84761232	12.127602	44.91
207	0.83173676	12.154124	44.92
207	0.85890339	12.138222	44.93
207	0.82572758	12.134064	44.94
207	0.83508113	12.150882	44.95
207	0.81328107	12.108644	44.96
207	0.82984363	12.103912	44.97
207	0.84031239	12.116487	44.98
207	0.82834541	12.121683	44.99
207	0.85165345	12.125	45
207	0.86406536	12.136101	45.01
207	0.86189029	12.103425	45.02
207	0.85710466	12.127443	45.03
211	2.0335588	7.5128725	44.87
211	1.9557751	7.4875472	44.88
211	1.9702762	7.4275643	44.89
211	2.0272041	7.4803523	44.9
211	2.0370952	7.4619058	44.91
211	2.0158423	7.4125672	44.92
211	2.0787589	7.4133965	44.93
211	2.0086564	7.4138978	44.94
211	2.0131378	7.4567532	44.95
211	2.0214061	7.433171	44.96
211	1.9966443	7.4286188	44.97
211	2.0661909	7.5276094	44.98
211	1.9842846	7.397291	44.99
211	2.0321935	7.3481723	45
212	1.6673467	5.7729896	44.9
212	1.7228531	5.8697712	44.91
212	1.7099958	5.8881278	44.92
213	2.0201822	7.4380295	45.02
213	2.0159508	7.4032443	45.03
213	2.0177304	7.4017338	45.04
213	2.0591976	7.4132105	45.05
218	1.7333834	16.155554	47.39
218	1.6533741	16.130443	47.4
218	1.7574728	16.14623	47.41
219	1.059031	1.2826637	48.01
219	1.0454583	1.2849705	48.02
219	1.0541568	1.284182	48.03
219	1.0343358	1.2896105	48.04
219	1.0325739	1.3028168	48.05
219	1.0116521	1.2562823	48.06
219	1.0403082	1.2780384	48.07
219	1.0394836	1.2533443	48.08
219	1.0456842	1.2772499	48.09
219	1.0483264	1.2494601	48.1
219	1.0696262	1.285867	48.11
219	1.0511755	1.2627177	48.12
219	1.024749	1.2569084	48.13
220	1.3195822	3.0790142	48.05
220	1.3139825	3.0558511	48.06
220	1.3754933	3.0586382	48.07
220	1.3636882	3.1114914	48.08
220	1.3729951	3.116346	48.09
220	1.36221	3.0873957	48.1
220	1.3853573	3.1313767	48.11
220	1.3847151	3.1203099	48.12
220	1.36445	3.1482657	48.13
220	1.3615926	3.1266907	48.14
220	1.3749669	3.1099169	48.15
220	1.354054	3.1143621	48.16
220	1.4225977	3.1289408	48.17
220	1.4215439	3.081025	48.18
220	1.4658679	3.1290953	48.19
220	1.4310189	3.0738126	48.2
220	1.4274931	3.1059778	48.21
220	1.3411787	3.1321735	48.22
220	1.3324583	3.163492	48.23
220	1.3219589	3.1476836	48.24
220	1.3578239	3.046921	48.25
220	1.3513385	3.1236053	48.26
220	1.4106307	3.1474806	48.27
226	2.0159733	9.4363545	48.36
226	2.0760352	9.2042306	48.37
