# Supplementary material for: Single nucleosome imaging reveals principles of transient multiscale chromatin reorganization triggered by histone ADP-ribosylation at DNA lesions
Source: Nat Commun. 2025 Jul 19;16:6652. doi: 10.1038/s41467-025-61834-7 (PMC12276361; doi:10.1038/s41467-025-61834-7)
Supplement: Supplementary file 6 — Source Data [file 41467_2025_61834_MOESM6_ESM.zip › DATA_ALL_FIGURES/Fig 1C/before_damage/20220601/20220601_Field13_before_cell1_crop.mldatx_tracked.trxyt]

1	1.4673286	1.9742135	0.01
1	1.421711	1.3890517	0.02
1	1.4187424	1.3038646	0.03
2	1.6984141	7.0618526	0.01
2	1.6903201	7.0613874	0.02
2	1.6871343	7.0676828	0.03
2	1.7157902	6.9752141	0.04
2	1.3511263	7.3076675	0.05
2	1.3181339	7.309896	0.06
2	1.327019	7.3025189	0.07
2	1.3073608	7.2947285	0.08
6	1.7392348	1.34639	0.06
6	1.3321932	1.3228571	0.07
6	1.4281704	1.3231012	0.08
6	1.4286756	1.2794362	0.09
8	2.0476799	6.5737673	0.08
8	2.0755911	6.6193781	0.09
9	1.33871	7.3223346	0.11
9	1.333901	7.2867326	0.12
9	1.3157108	7.323332	0.13
9	1.3387855	7.3196054	0.14
10	1.3893769	1.2553591	0.11
10	1.3934208	1.3217437	0.12
10	1.4070243	1.3334368	0.13
12	1.2968129	7.3377462	0.17
12	1.3256385	7.3226651	0.18
12	1.2974971	7.3158359	0.19
12	1.2943308	7.32361	0.2
12	1.310161	7.3064064	0.21
12	1.3217907	7.3363999	0.22
12	1.3624642	7.2943741	0.23
14	1.3500133	1.3772113	0.19
14	1.4483839	1.2831166	0.2
14	1.4043748	1.2725991	0.21
14	1.4384493	1.3201946	0.22
17	1.4832146	1.3164075	0.24
17	1.3870258	1.3067986	0.25
17	1.4906103	1.2532257	0.26
17	1.3863076	1.2494217	0.27
18	0.84541689	6.8042416	0.27
18	0.89055048	6.8120927	0.28
22	1.3450588	1.3752723	0.34
22	1.4039755	1.110189	0.35
22	1.4071508	1.2705415	0.36
22	1.2493334	1.6341832	0.37
22	1.4843291	1.2525579	0.38
22	1.4012859	1.2516931	0.39
23	1.2956759	7.3643642	0.38
23	1.2162175	7.3677564	0.39
23	1.2374992	7.3588981	0.4
23	1.2468344	7.3173914	0.41
23	1.2718513	7.3077228	0.42
23	1.2327172	7.338735	0.43
23	1.2430024	7.2942541	0.44
23	1.26148	7.3412494	0.45
27	1.2823544	7.3164666	0.47
27	1.2312842	7.3432562	0.48
27	1.2141672	7.3500614	0.49
27	1.2392509	7.3578972	0.5
27	1.2409574	7.338865	0.51
27	1.2452211	7.3265543	0.52
28	1.0705513	5.0269437	0.5
28	1.1632324	4.9735858	0.51
30	1.0307633	7.4376923	0.6
30	1.3652188	7.9234066	0.61
30	1.3399938	7.9969634	0.62
30	1.3892278	7.976574	0.63
30	1.3150681	7.8851905	0.64
32	1.14752	3.4471514	0.7
32	1.1196672	3.3968325	0.71
32	1.1344443	3.465151	0.72
32	1.1642969	3.454243	0.73
34	0.80875564	6.104445	0.74
34	0.80496509	6.0649567	0.75
35	1.3851985	3.384593	0.75
35	1.3818037	3.465607	0.76
35	1.252925	3.4173279	0.77
35	1.236273	3.4103038	0.78
35	1.1656108	3.4117835	0.79
35	1.1064261	3.4314293	0.8
35	1.1252307	3.4254239	0.81
35	1.1079692	3.3840173	0.82
35	1.1364833	3.4265005	0.83
35	1.0942111	3.4279468	0.84
35	1.1017501	3.4346114	0.85
35	1.1181222	3.4577153	0.86
35	1.1734477	3.4249993	0.87
35	1.1736686	3.495196	0.88
35	1.1327971	3.4263942	0.89
35	1.1218801	3.4332509	0.9
35	0.91817844	3.6326727	0.91
36	0.8280662	5.0823206	0.77
36	0.82055285	5.1054049	0.78
36	0.85328156	5.1444048	0.79
36	0.84369117	5.1088557	0.8
36	0.81380057	5.1080635	0.81
38	1.9624805	3.3276511	0.81
38	1.9871994	3.3216751	0.82
39	1.0992545	1.5148647	0.82
39	1.071865	1.4852573	0.83
41	1.1168301	1.4948865	0.85
41	1.0753284	1.5156305	0.86
41	1.0393061	1.5269609	0.87
41	1.0835513	1.4698568	0.88
41	1.1123173	1.5042557	0.89
41	1.049821	1.4936296	0.9
41	1.0992597	1.50697	0.91
41	1.1044453	1.4838686	0.92
41	1.1154803	1.503328	0.93
41	1.0756705	1.4823703	0.94
41	1.0917811	1.5062156	0.95
41	1.0870415	1.4890065	0.96
41	1.1008082	1.5172736	0.97
41	1.0661147	1.4840472	0.98
41	1.1070842	1.4808398	0.99
41	1.0962577	1.5039716	1
41	1.0506518	1.4889981	1.01
47	0.8885216	6.8092107	0.96
47	0.89917175	6.8113917	0.97
47	0.9004245	6.7876078	0.98
47	0.92847337	6.7581	0.99
47	0.88008243	6.8010986	1
47	0.89228263	6.8055451	1.01
47	0.89942909	6.8274277	1.02
47	0.89641505	6.8095256	1.03
47	0.90035321	6.8218983	1.04
47	0.87573175	6.7856092	1.05
47	0.92674694	6.7646231	1.06
47	0.86420289	6.7829633	1.07
47	0.85673248	6.7508979	1.08
47	0.89168316	6.7703786	1.09
47	0.91636956	6.8060481	1.1
47	0.90129903	6.8111937	1.11
47	0.89026607	6.7632279	1.12
47	1.1832762	6.4820953	1.13
47	1.1897209	6.4702765	1.14
47	1.184822	6.4926428	1.15
47	1.1593914	6.4968515	1.16
47	0.9582735	6.7377167	1.17
47	1.198554	6.4798936	1.18
47	1.1839074	6.4932888	1.19
47	1.1696076	6.4857562	1.2
47	1.2041205	6.4871796	1.21
47	1.1905268	6.4775235	1.22
47	1.161336	6.5239791	1.23
47	1.3806273	7.0095301	1.24
47	1.3824277	6.9092919	1.25
47	1.3517311	6.9628685	1.26
47	1.3898564	6.9553395	1.27
47	1.4004685	6.9530644	1.28
48	0.94008035	3.7061501	0.99
48	0.95902376	3.6881937	1
48	0.86523498	3.6690676	1.01
48	0.83192198	3.6816289	1.02
48	0.89254504	3.6778982	1.03
48	0.88507945	3.6696318	1.04
49	0.8172113	5.132946	1.04
49	0.80412885	5.0995334	1.05
49	0.80084529	5.0866013	1.06
54	0.86837722	3.6705338	1.15
54	0.84022764	3.6384306	1.16
54	0.86709788	3.6434183	1.17
55	0.87700217	3.7143596	1.19
55	0.88507125	3.7064866	1.2
55	0.85270321	3.6699686	1.21
55	0.82604788	3.6999537	1.22
56	1.4509079	3.1681856	1.29
56	1.4219451	3.1763024	1.3
56	1.4794161	3.1421294	1.31
56	1.4174074	3.174506	1.32
57	0.93397402	6.8109039	1.34
57	0.92538613	6.7912051	1.35
57	0.90692113	6.8107197	1.36
58	0.91294367	4.2496085	1.47
58	0.90568236	4.1710256	1.48
58	1.0211985	4.2934045	1.49
59	1.6000359	4.9308414	1.53
59	1.6411564	4.9685355	1.54
59	1.6850974	4.9003892	1.55
59	1.660706	4.8684112	1.56
62	0.89187582	5.605884	1.61
62	0.87360135	5.5915566	1.62
62	0.9021784	5.6004327	1.63
62	0.88867663	5.6305179	1.64
62	0.8882003	5.6245945	1.65
62	0.89079407	5.6000613	1.66
62	0.87294713	5.6095665	1.67
67	2.0114348	1.224965	1.75
67	2.0287104	1.2365162	1.76
68	1.6414633	3.2894601	1.77
68	1.5822926	3.2961443	1.78
68	1.6162784	3.2407164	1.79
71	1.1927614	8.1062213	1.88
71	1.1690058	8.096115	1.89
72	2.022478	1.8630107	1.88
72	2.0119935	1.8744982	1.89
73	1.1857084	7.3079651	1.97
73	1.1995007	7.2482646	1.98
80	1.8897788	4.1734283	2.09
80	2.0268843	4.1300416	2.1
80	1.9860304	4.1423788	2.11
80	1.9784962	4.1236798	2.12
82	1.8904694	6.2690454	2.16
82	1.8929513	6.2553307	2.17
82	1.880924	6.2944333	2.18
82	1.8926446	6.2931313	2.19
82	1.8939158	6.303294	2.2
82	1.9332572	6.3253958	2.21
82	1.922856	6.329191	2.22
82	2.0321204	6.4485132	2.23
82	2.0666088	6.5093739	2.24
83	1.1625094	1.3842666	2.17
83	1.1231289	1.2923058	2.18
83	1.0835001	1.3091791	2.19
83	1.1234501	1.3067869	2.2
83	1.1048957	1.2881939	2.21
83	1.1256554	1.2512097	2.22
83	1.1114161	1.3502442	2.23
83	1.1311321	1.315967	2.24
83	1.1256685	1.3412824	2.25
83	1.1384094	1.3052576	2.26
83	1.1328006	1.3148143	2.27
83	1.1286512	1.3547841	2.28
83	1.102704	1.3143459	2.29
83	1.1201851	1.3241158	2.3
83	1.1223054	1.3215904	2.31
83	1.108361	1.2994433	2.32
83	1.1253499	1.2949524	2.33
83	1.108029	1.3211753	2.34
83	1.0951081	1.3396889	2.35
83	1.0742805	1.3601595	2.36
83	1.090371	1.2985138	2.37
83	1.1573153	1.27766	2.38
83	1.1341535	1.2816143	2.39
83	1.1123265	1.2975754	2.4
83	1.096001	1.3362577	2.41
83	1.0955965	1.3258545	2.42
83	1.0821128	1.3243155	2.43
84	1.243508	7.357276	2.22
84	1.2583457	7.3449917	2.23
84	1.2181504	7.3198695	2.24
84	1.2069034	7.3395021	2.25
84	1.2210269	7.3115861	2.26
85	0.98181335	6.2808808	2.28
85	0.99344252	6.2449982	2.29
85	1.0258663	6.2704868	2.3
85	1.0159372	6.2747527	2.31
85	1.011266	6.2603595	2.32
85	0.97748395	6.2441233	2.33
85	1.0195408	6.2902323	2.34
85	0.98648044	6.2633484	2.35
85	1.0075804	6.2776779	2.36
85	0.9776832	6.2103948	2.37
87	1.7566435	3.4836545	2.4
87	1.8143957	3.5428892	2.41
88	1.9854449	5.5222376	2.4
88	1.990728	5.5050993	2.41
88	1.9818017	5.4967343	2.42
89	1.1122909	1.302312	2.45
89	1.0993336	1.2930501	2.46
89	1.1063873	1.3335569	2.47
89	1.1234842	1.3215574	2.48
89	1.1210417	1.2914373	2.49
89	1.1234677	1.3312144	2.5
89	1.0868096	1.2993266	2.51
89	1.100046	1.2709716	2.52
89	1.0986324	1.2894151	2.53
89	1.1042579	1.3130679	2.54
89	1.1212198	1.3172339	2.55
89	1.117692	1.3213863	2.56
89	1.1091625	1.2960947	2.57
89	1.117135	1.3231953	2.58
89	1.0991453	1.3178586	2.59
89	1.1023103	1.3226011	2.6
89	1.1209974	1.3269852	2.61
89	1.128536	1.2376079	2.62
89	1.0943939	1.2944928	2.63
89	1.1282339	1.3531076	2.64
89	1.1115153	1.3308982	2.65
89	1.1135368	1.3436364	2.66
89	1.1169915	1.2766842	2.67
89	1.1016864	1.3087321	2.68
89	1.109345	1.8122958	2.69
89	1.1205366	1.3179484	2.7
89	1.1310704	1.3087101	2.71
89	1.1153297	1.8553968	2.72
89	1.1125167	1.874091	2.73
89	1.1388113	1.2911015	2.74
89	1.1311547	1.3054361	2.75
89	1.1360472	1.2506836	2.76
89	1.102417	1.2840205	2.77
89	1.132712	1.2660416	2.78
89	1.1208218	1.2762924	2.79
89	1.1530289	1.3157979	2.8
89	1.1410897	1.2777263	2.81
89	1.106593	1.2789796	2.82
89	1.0930968	1.2789688	2.83
90	0.97784254	6.2283426	2.46
90	1.0182034	6.2722511	2.47
90	0.98228503	6.2628633	2.48
90	1.001249	6.277321	2.49
92	0.88362976	6.1596565	2.61
92	0.95675616	6.3165293	2.62
93	1.1278818	1.986821	2.66
93	1.1369467	1.806692	2.67
93	1.0962377	1.8514646	2.68
97	1.958452	3.2786176	2.73
97	1.9244472	3.2333876	2.74
97	1.9382764	3.1893826	2.75
97	1.9733262	3.241262	2.76
97	1.951791	3.2189421	2.77
97	1.9474556	3.2710261	2.78
100	1.099284	5.5654613	3.04
100	0.95588427	5.6509243	3.05
100	0.80445089	5.5813467	3.06
103	0.91299707	5.6424435	3.32
103	1.1813817	5.7230919	3.33
107	2.0062101	1.3013864	3.4
107	2.001697	1.2813494	3.41
107	1.9821426	1.2911839	3.42
107	2.0184668	1.3109947	3.43
108	1.4194216	4.7330309	3.43
108	1.4035789	4.7338132	3.44
109	1.8627186	3.8898167	3.43
109	1.8069669	3.8941819	3.44
109	1.8069655	3.8941893	3.45
109	1.8100571	3.8476784	3.46
109	1.8588577	3.8585198	3.47
110	1.5877734	1.9513183	3.44
110	1.6133845	1.9102101	3.45
115	0.82734794	7.3566722	3.55
115	0.92382154	7.2604603	3.56
118	0.9712363	1.4430155	3.62
118	0.97944013	1.3985145	3.63
118	1.0019028	1.4181789	3.64
118	0.99088023	1.4188251	3.65
119	1.0282425	6.0427802	3.63
119	1.0393334	5.9855095	3.64
120	0.80742604	4.7952219	3.68
120	1.184337	5.1666932	3.69
122	1.0192164	6.6539705	3.76
122	1.0192557	6.6841753	3.77
122	1.0192424	6.6613518	3.78
122	1.037602	6.6803994	3.79
122	1.0682268	6.7079858	3.8
122	1.0340722	6.697341	3.81
122	1.0436194	6.7007719	3.82
122	1.0132373	6.7315355	3.83
122	1.0500624	6.7327893	3.84
122	1.0082747	6.6670915	3.85
122	1.0562133	6.6996208	3.86
123	1.459454	5.4431736	3.78
123	1.4521209	5.4541233	3.79
123	1.4501113	5.4406964	3.8
123	1.435727	5.4613318	3.81
123	0.88311306	5.6674582	3.82
123	0.88380532	5.6996629	3.83
126	1.7126077	3.2597649	4.05
126	1.7109825	3.2561655	4.06
127	1.2707896	7.4950687	4.08
127	1.2335127	7.4927019	4.09
128	1.7447335	5.9762033	4.1
128	1.6485175	6.0561677	4.11
128	1.7530805	6.0965874	4.12
129	1.8482726	2.1761044	4.14
129	1.8573339	2.1672301	4.15
129	1.8361857	2.1721538	4.16
129	1.8609449	2.1744787	4.17
129	1.8610284	2.1669286	4.18
132	1.4142398	2.3103042	4.28
132	1.4083091	2.3219697	4.29
135	1.4702525	7.6622807	4.46
135	1.4728216	7.642402	4.47
135	1.4707812	7.641472	4.48
135	1.1282775	7.3339454	4.49
135	1.1478203	7.3674035	4.5
136	0.95252507	1.9841625	4.5
136	0.96999171	1.9470559	4.51
138	1.4795909	5.3076562	4.58
138	1.5067606	5.334222	4.59
138	1.4827542	5.3186057	4.6
139	0.88729315	7.7768939	4.61
139	0.91270505	7.7724033	4.62
139	0.90602632	7.7761636	4.63
140	1.9053902	1.8459727	4.63
140	1.8768392	1.8431252	4.64
140	1.8627504	1.8298746	4.65
140	1.9371682	1.8430276	4.66
140	1.8955114	1.8197232	4.67
140	1.889562	1.8217722	4.68
140	1.9003962	1.8193701	4.69
140	1.8951643	1.8204876	4.7
140	1.8497267	1.8290789	4.71
140	1.8509818	1.8273765	4.72
140	1.8879835	1.8146593	4.73
140	1.8986159	1.8064239	4.74
140	1.9212578	1.8092917	4.75
142	1.6805934	6.6301573	4.79
142	1.6943532	6.6115689	4.8
143	1.3096858	5.2652546	4.81
143	1.3847175	5.3051923	4.82
146	1.92948	3.3016078	4.82
146	1.9253244	3.2972908	4.83
146	1.9181383	3.3099279	4.84
151	1.6852234	3.8057661	5.03
151	1.7362215	3.8280923	5.04
152	1.0471264	1.7030029	5.04
152	0.99638407	1.7464733	5.05
152	1.0667936	1.6714232	5.06
152	1.0592459	1.6762394	5.07
152	1.0148305	1.721035	5.08
152	1.0476151	1.7181438	5.09
152	1.0300795	1.7108926	5.1
152	1.0411892	1.7212982	5.11
152	1.0161318	1.6995093	5.12
152	1.0613267	1.6707213	5.13
152	1.0360822	1.7295946	5.14
152	1.0221666	1.701991	5.15
152	1.0439578	1.6943914	5.16
152	1.0049881	1.7286316	5.17
153	1.6767352	5.850381	5.05
153	1.6621522	5.8509511	5.06
157	1.0211251	3.4487412	5.18
157	0.90577956	3.3688719	5.19
157	1.003037	3.3929691	5.2
158	0.95879325	3.2523527	5.22
158	0.90418523	3.2629931	5.23
158	0.9291827	3.1973044	5.24
159	1.0798142	1.7218246	5.23
159	0.99900394	1.6420156	5.24
162	1.800863	6.453657	5.26
162	1.8262226	6.4357294	5.27
163	1.0185975	1.6641101	5.28
163	1.0482454	1.739807	5.29
163	1.0047503	1.7778019	5.3
163	1.0200941	1.9021079	5.31
165	1.3158146	6.2308475	5.29
165	1.3181876	6.2685769	5.3
167	1.0143434	1.6378616	5.33
167	1.0265642	1.6431726	5.34
168	0.98617334	1.9811308	5.37
168	0.96860987	1.9347815	5.38
168	0.98546706	1.9162162	5.39
172	1.5082467	4.8808392	5.53
172	1.5200308	4.9596023	5.54
173	0.92381895	2.3482034	5.56
173	0.94330207	2.3369532	5.57
174	1.6488959	1.3486221	5.6
174	1.6731307	1.3315514	5.61
174	1.6787377	1.3379579	5.62
174	1.6839902	1.3463207	5.63
174	1.7092144	1.3476828	5.64
174	1.6801864	1.3432868	5.65
174	1.6805585	1.3291094	5.66
174	1.6665614	1.33929	5.67
174	1.6393269	1.3336745	5.68
174	1.6945252	1.3420201	5.69
174	1.689558	1.3787577	5.7
174	1.6844916	1.3446102	5.71
176	0.83290937	3.3664764	5.72
176	0.82558707	3.3745953	5.73
176	0.84065465	3.3923764	5.74
176	0.84033072	3.3759468	5.75
176	0.86398271	3.3962543	5.76
176	0.80134232	3.3610389	5.77
176	0.83439486	3.354904	5.78
177	0.87382195	5.7076692	5.73
177	0.90162887	5.7292442	5.74
178	1.5454248	1.0509618	5.73
178	1.4865617	0.99705249	5.74
178	1.5236197	1.0185304	5.75
178	1.5133662	1.038637	5.76
178	1.5178689	1.0320175	5.77
178	1.5274605	1.0581405	5.78
178	1.7159505	1.3182555	5.79
179	1.8997296	5.5587921	5.73
179	1.879058	5.5574831	5.74
179	1.8941822	5.5749069	5.75
179	1.8611919	5.5824065	5.76
181	0.89572155	5.763278	5.78
181	0.90640206	5.7151059	5.79
181	0.92083751	5.7148558	5.8
181	0.86490023	5.711286	5.81
182	1.7576374	6.3575124	5.78
182	1.5398991	6.2786591	5.79
182	1.7621085	6.315193	5.8
182	1.8121793	6.2875975	5.81
182	1.8024349	6.3010462	5.82
182	1.7097978	6.3552017	5.83
182	1.794943	6.3212444	5.84
182	1.8176766	6.3168889	5.85
182	1.8227378	6.3505037	5.86
182	1.7843829	6.3219782	5.87
182	1.8447247	6.3381132	5.88
182	1.7615965	6.3726599	5.89
182	1.797434	6.3499542	5.9
182	1.8150558	6.3251326	5.91
182	1.8171085	6.3601251	5.92
182	1.7756879	6.4039744	5.93
182	1.8418674	6.33221	5.94
182	1.8391734	6.3862434	5.95
183	1.7519966	7.5129195	5.79
183	1.7663527	7.5095922	5.8
183	1.7698432	7.5307558	5.81
183	1.7915257	7.488496	5.82
184	0.83080732	3.3795252	5.8
184	0.83577258	3.3709381	5.81
184	0.80962736	3.3671725	5.82
185	0.97001438	1.1150566	5.8
185	0.94793071	1.1233984	5.81
185	0.95239973	1.1024773	5.82
185	0.92072153	1.1085836	5.83
185	0.95448309	1.0958324	5.84
185	0.93985524	1.1309703	5.85
185	0.91264144	1.116864	5.86
185	0.91832337	1.1146191	5.87
190	0.93494638	1.1320028	5.89
190	0.95057164	1.1445646	5.9
190	0.87381368	1.1015418	5.91
191	0.82862853	3.3890111	5.9
191	0.81974714	3.3993806	5.91
191	0.81736298	3.3868352	5.92
191	0.8233679	3.3855543	5.93
191	0.84975604	3.3743515	5.94
193	1.5910435	1.5943146	5.92
193	1.6044422	1.6179013	5.93
194	0.94844004	1.1480686	5.95
194	0.9092193	1.1102699	5.96
194	0.91166821	1.1268682	5.97
194	0.91944711	1.1340576	5.98
194	0.910819	1.1174026	5.99
194	0.91136428	1.1255152	6
194	0.92000986	1.0879446	6.01
194	0.94325698	1.0947499	6.02
194	0.91621961	1.0960362	6.03
194	0.96227803	1.1128699	6.04
194	0.90917939	1.1420942	6.05
194	0.91954863	1.1425268	6.06
197	1.6769013	8.0994299	6.07
197	1.6540222	8.089229	6.08
197	1.6635195	8.0825648	6.09
198	0.94958082	1.1088767	6.08
198	0.92903481	1.1397516	6.09
198	0.89235612	1.1008172	6.1
200	1.7904009	5.1671384	6.13
200	1.8294266	5.1502108	6.14
200	1.7621508	5.4195471	6.15
203	1.5917728	7.5835197	6.23
203	1.6164206	7.5909641	6.24
203	1.6009296	7.5732753	6.25
203	1.6236218	7.5751605	6.26
203	1.6076193	7.5601548	6.27
203	1.6068643	7.5604733	6.28
203	1.5988459	7.5670383	6.29
203	1.5939157	7.5574483	6.3
203	1.6179378	7.5460941	6.31
203	1.6171167	7.5654938	6.32
203	1.6271083	7.5587904	6.33
203	1.5935093	7.5961346	6.34
203	1.6125257	7.5761078	6.35
203	1.6023201	7.576346	6.36
203	1.613709	7.563541	6.37
203	1.6099531	7.5923671	6.38
203	1.5859544	7.5567254	6.39
203	1.6109421	7.5701443	6.4
203	1.571265	7.5789583	6.41
203	1.5908025	7.578283	6.42
203	1.6179381	7.5695806	6.43
203	1.5919061	7.5776171	6.44
203	1.6396205	7.589716	6.45
203	1.5920844	7.5701658	6.46
203	1.6086757	7.5868727	6.47
203	1.6454541	7.5887229	6.48
205	1.5496941	6.3962435	6.25
205	1.7763869	6.3297456	6.26
205	1.7293504	6.3821771	6.27
205	1.7446328	6.320333	6.28
207	1.1152752	1.3156367	6.26
207	1.1313846	1.3336915	6.27
207	1.1553739	1.3591365	6.28
207	1.1474482	1.347241	6.29
207	1.0857634	1.3504317	6.3
207	1.1114805	1.3446786	6.31
207	1.136221	1.3504817	6.32
207	1.0967003	1.3147328	6.33
209	1.8421154	6.3364266	6.32
209	1.634365	6.3210848	6.33
211	1.6675579	1.3132466	6.38
211	1.671202	1.3292796	6.39
212	1.7422647	3.03158	6.39
212	1.8535442	3.0669876	6.4
212	1.6775918	3.0436558	6.41
213	1.758194	6.3223116	6.39
213	1.6460313	6.3127004	6.4
214	1.5991545	6.3590616	6.42
214	1.609384	6.3159543	6.43
214	1.7138225	6.3258158	6.44
214	1.6558011	6.2750093	6.45
214	1.6364446	6.2763412	6.46
216	1.8337161	1.4075514	6.51
216	1.8243071	1.4018422	6.52
216	1.8305833	1.4152509	6.53
216	1.8109675	1.4541828	6.54
216	1.8265187	1.4134315	6.55
216	1.797467	1.4016069	6.56
216	1.8367937	1.4112766	6.57
216	1.8149092	1.4328181	6.58
216	1.8393805	1.4070507	6.59
217	1.2469297	6.2315823	6.63
217	1.2212669	6.2203877	6.64
219	0.87575612	1.1071643	6.64
219	0.90536981	1.0904776	6.65
219	0.91137972	1.0590261	6.66
219	0.93960518	1.1082914	6.67
220	0.83358189	6.778234	6.67
220	1.1067069	6.6071581	6.68
220	1.2653306	6.346454	6.69
225	1.0894539	1.40329	7.18
225	1.05442	1.3971616	7.19
225	1.047412	1.3975559	7.2
225	1.0661341	1.4005835	7.21
225	1.0658476	1.388029	7.22
225	1.0505206	1.3784105	7.23
225	1.0602675	1.3827819	7.24
225	1.135883	1.5008259	7.25
225	1.0744745	1.3840197	7.26
225	1.0833381	1.4012376	7.27
225	1.107001	1.4461874	7.28
225	1.2295187	1.5804961	7.29
225	1.2213573	1.5717854	7.3
225	1.241123	1.6248952	7.31
228	1.8037758	6.3136112	7.22
228	1.8020894	6.3383996	7.23
228	1.818471	6.3240829	7.24
230	1.3264766	5.7402356	7.3
230	1.2928876	5.7547568	7.31
232	1.9757136	7.1304558	7.33
232	1.9981012	7.084966	7.34
232	1.9978915	7.1036873	7.35
233	1.8858405	4.3010197	7.37
233	1.3565377	4.4030749	7.38
240	1.7893961	1.6616058	7.54
240	1.7803261	1.6615258	7.55
240	1.793043	1.6374303	7.56
242	1.8657391	6.4669492	7.59
242	1.6815086	6.4560766	7.6
244	2.0643754	5.4520914	7.66
244	2.0566705	5.4928895	7.67
244	2.0680441	5.4683546	7.68
246	1.6003573	3.6715149	7.68
246	1.4873177	3.7017315	7.69
246	1.5129547	3.6497367	7.7
247	1.1908483	2.2901754	7.91
247	1.2009129	2.2826325	7.92
247	1.1472881	2.3115455	7.93
247	1.157188	2.328842	7.94
247	1.1907769	2.3019286	7.95
247	1.1529581	2.3509085	7.96
247	1.1828455	2.2815756	7.97
248	1.2246646	7.6634292	7.97
248	1.2291582	7.6026931	7.98
248	1.2194286	7.6314603	7.99
248	1.2138195	7.6405588	8
249	1.0094558	6.5576519	8
249	1.0575626	6.5557415	8.01
250	1.864566	6.2942762	8.08
250	1.8127194	6.2832201	8.09
250	1.8015068	6.285408	8.1
250	1.7903884	6.283051	8.11
250	1.8015241	6.3617356	8.12
252	1.7697405	7.577637	8.22
252	1.7141951	7.5174346	8.23
253	0.93745785	5.4747884	8.35
253	0.90168426	5.4808851	8.36
253	0.86920613	5.4296979	8.37
253	0.89461399	5.4861611	8.38
253	0.85875604	5.4478664	8.39
253	0.86037811	5.4989403	8.4
253	0.82035362	5.5187285	8.41
253	0.80030131	5.4939531	8.42
253	0.87453309	5.4662382	8.43
253	0.86837332	5.5019946	8.44
253	0.86260704	5.42989	8.45
253	0.86960341	5.4823493	8.46
253	0.80964034	5.4600641	8.47
255	1.0464344	7.8931165	8.44
255	1.1018523	7.892397	8.45
256	1.7799582	3.1634073	8.44
256	1.5531034	3.343324	8.45
256	1.6125783	3.3054586	8.46
259	0.87528353	3.8786305	8.49
259	0.88805455	3.8777806	8.5
260	1.7059473	3.064684	8.49
260	1.9968466	2.7095137	8.5
260	2.024411	2.8339733	8.51
263	1.9210076	1.6655923	8.65
263	1.9901905	1.6962483	8.66
263	2.0249293	1.7305179	8.67
263	1.9842375	1.6946582	8.68
263	1.9845783	1.6842799	8.69
263	2.0085969	1.6091904	8.7
263	1.9804868	1.6299325	8.71
263	2.0281957	1.6841559	8.72
263	1.9975885	1.7313187	8.73
263	1.9138264	1.7037579	8.74
263	1.9583638	1.6993862	8.75
265	0.8374476	6.865605	8.69
265	0.85619561	6.9193209	8.7
266	1.7770872	7.5064051	8.7
266	1.771558	7.4981491	8.71
266	1.7695113	7.5212522	8.72
266	1.7557616	7.5603867	8.73
267	1.6528004	3.2824907	9
267	1.6569138	3.2636761	9.01
267	1.6574144	3.2672522	9.02
270	1.4325971	6.5152108	9.11
270	1.4191486	6.6018701	9.12
271	1.3798004	1.8671433	9.19
271	1.3294582	1.9310352	9.2
271	1.3638363	1.9078719	9.21
272	1.4676286	1.9022799	9.27
272	1.4230012	1.8558345	9.28
272	1.3808984	1.8842165	9.29
272	1.3934271	1.8114446	9.3
272	1.3699345	1.9187521	9.31
272	1.3780312	1.8488321	9.32
272	1.37272	1.8838875	9.33
272	1.3898181	1.8519546	9.34
272	1.3862583	1.8140389	9.35
274	0.86320199	3.2296888	9.33
274	0.86951324	3.2456592	9.34
274	0.86250729	3.226551	9.35
276	1.9870568	6.9919415	9.39
276	2.0368573	6.965191	9.4
276	2.0118667	7.0037694	9.41
276	2.0258681	7.0018812	9.42
276	2.0087047	6.9802025	9.43
277	1.5456209	3.5790806	9.43
277	1.5829762	3.5757653	9.44
277	1.4461428	3.4882257	9.45
277	1.565568	3.5370278	9.46
277	1.5173965	3.5039184	9.47
277	1.5585077	3.5147857	9.48
277	1.5928127	3.5424274	9.49
277	1.5725576	3.5126512	9.5
277	1.5521342	3.4809869	9.51
277	1.5838205	3.537992	9.52
278	1.8616241	7.4250979	9.45
278	1.8713221	7.4105297	9.46
278	1.8974302	7.3649624	9.47
280	1.9655998	1.8567878	9.47
280	1.9568866	1.85813	9.48
282	1.8142929	7.071048	9.6
282	1.873366	7.0830578	9.61
284	1.8209858	2.3447747	9.62
284	1.8202352	2.319527	9.63
284	1.7508299	2.2964227	9.64
290	2.0566958	6.7656658	9.75
290	2.0647998	6.6433468	9.76
290	2.0692255	6.5718701	9.77
290	2.0747782	6.5561936	9.78
290	2.0726215	6.5062171	9.79
294	1.7597169	7.8716828	9.83
294	1.63933	7.8407617	9.84
299	1.6618658	7.8735866	9.89
299	1.6793956	7.8323725	9.9
300	1.3194044	4.3089795	9.97
300	1.3678661	4.3284885	9.98
300	1.327888	4.3091231	9.99
300	1.3394899	4.2888014	10
300	1.3500086	4.2959759	10.01
300	1.2997605	4.3627732	10.02
300	1.3911953	4.3310088	10.03
300	1.3788621	4.2905788	10.04
300	1.3242469	4.3275687	10.05
301	1.8360045	2.3246806	9.97
301	1.8346832	2.2974916	9.98
302	1.6635989	1.4506495	9.99
302	1.6475745	1.4682013	10
304	1.4359369	5.6052448	10.02
304	1.4410673	5.5894428	10.03
305	0.99217848	7.7868435	10.08
305	0.95970934	7.8046373	10.09
306	1.0401544	2.0423041	10.12
306	1.0309446	2.0397717	10.13
308	1.6711766	1.7329669	10.13
308	1.7004274	1.7530081	10.14
308	1.704732	1.74354	10.15
308	1.6843921	1.7470218	10.16
308	1.6843406	1.7503596	10.17
308	1.639439	1.7690144	10.18
309	1.9212887	3.2968734	10.13
309	1.8877716	3.2765431	10.14
309	1.7470814	3.4775155	10.15
310	1.902249	2.5100662	10.23
310	1.9088943	2.5193293	10.24
310	1.9298324	2.5537572	10.25
310	1.900145	2.5033956	10.26
310	1.8720216	2.5156936	10.27
310	1.8905745	2.5135943	10.28
310	1.9072826	2.5792566	10.29
310	1.9191865	2.5232416	10.3
310	1.9737055	2.5422031	10.31
310	2.0170139	2.4819663	10.32
310	1.8913338	2.5221865	10.33
310	1.9433976	2.5376521	10.34
310	1.8729325	2.4715568	10.35
310	1.8313068	2.397682	10.36
311	1.5797679	5.6598734	10.27
311	1.5981458	5.6469585	10.28
311	1.5973829	5.6236477	10.29
311	1.5837883	5.6484812	10.3
311	1.5954397	5.6305175	10.31
316	0.9161826	3.4835382	10.63
316	0.86782607	3.513138	10.64
316	0.86058281	3.4603033	10.65
316	0.90117089	3.5245814	10.66
316	0.80819899	3.4826942	10.67
316	0.85295919	3.5475374	10.68
319	1.821991	7.0492986	10.68
319	1.8375095	7.0797021	10.69
319	1.8299326	7.0866711	10.7
319	1.8309341	7.0559755	10.71
319	1.8495692	7.0468419	10.72
319	1.8138726	7.070328	10.73
319	1.8689112	7.0782445	10.74
320	0.86408247	3.4869514	10.71
320	0.87175025	3.428996	10.72
321	0.92623742	3.5054211	10.74
321	0.91636186	3.4419594	10.75
321	0.87569983	3.4978781	10.76
321	0.91662651	3.4896584	10.77
322	1.7799113	7.0307909	10.76
322	1.796512	7.0982091	10.77
322	1.8864013	7.05575	10.78
322	1.8786909	7.0485018	10.79
322	1.7796672	7.0918342	10.8
324	1.4137751	1.4594002	10.78
324	1.4130253	1.4577667	10.79
326	1.4700217	6.1722038	10.81
326	1.4488819	6.234507	10.82
326	1.4265705	6.2243266	10.83
327	1.3013365	1.4478443	10.82
327	1.3872286	1.462985	10.83
328	2.0461388	4.1426008	10.82
328	2.0710836	4.2015345	10.83
328	2.0297287	4.1465274	10.84
329	0.90885971	3.452066	10.83
329	0.8358639	3.4586028	10.84
330	1.8470794	7.0447867	10.84
330	1.8547442	7.0802352	10.85
331	0.83836725	3.4587286	10.9
331	0.86343886	3.49904	10.91
331	0.86840876	3.4622858	10.92
331	0.86830058	3.4766464	10.93
332	1.4297139	1.4146318	10.9
332	1.4092566	1.4436359	10.91
335	1.897419	7.0489192	10.95
335	1.8432391	7.1035469	10.96
335	1.8654789	7.061571	10.97
335	1.8357453	7.0474638	10.98
335	1.9182787	7.0929533	10.99
335	1.9699475	7.0921498	11
335	1.8736472	7.0872293	11.01
335	1.8098264	7.0649671	11.02
340	0.84866826	5.5721436	11.08
340	0.88609455	5.5695644	11.09
342	1.3214545	7.7147117	11.12
342	1.3400656	7.6848279	11.13
342	1.3065025	7.6968086	11.14
343	1.3137163	7.6790575	11.16
343	1.3105037	7.6349215	11.17
344	1.3600613	7.6628345	11.19
344	1.3915665	7.6955377	11.2
345	1.9999818	5.8038223	11.21
345	1.9720165	5.7941369	11.22
345	2.0161767	5.8292745	11.23
345	2.017377	5.8190559	11.24
347	0.96157108	3.9309539	11.28
347	0.93099018	3.9592825	11.29
347	0.95819815	3.8975796	11.3
347	0.82337898	3.8907843	11.31
350	1.9258523	3.6628437	11.39
350	2.0260221	3.5845264	11.4
350	1.995646	3.6151717	11.41
350	1.926734	3.6106695	11.42
350	2.0348075	3.5845104	11.43
351	1.6781172	6.0975199	11.4
351	1.6581411	6.1302741	11.41
351	1.6532469	6.1073887	11.42
351	1.6656401	6.1456179	11.43
351	1.6615311	6.1210263	11.44
353	0.93805529	6.5701755	11.46
353	0.84402911	6.5318916	11.47
355	1.8197911	5.4274661	11.53
355	1.7962086	5.4322903	11.54
355	1.7936614	5.4336512	11.55
355	1.8242206	5.4390178	11.56
355	1.8245257	5.4127258	11.57
356	1.4446169	6.9917425	11.6
356	1.4582186	6.9754642	11.61
358	1.7267593	1.2149369	11.65
358	1.728104	1.2071405	11.66
359	1.7626779	7.0205502	11.65
359	1.7369935	7.0154689	11.66
359	1.704518	7.0204559	11.67
359	1.7271521	7.0349936	11.68
359	1.7119434	7.0128419	11.69
359	1.6930293	7.0116419	11.7
359	1.7183628	7.0171205	11.71
359	1.7070422	7.0024142	11.72
359	1.4869235	7.0521329	11.73
362	1.2129955	5.2387045	11.72
362	1.2243753	5.2927849	11.73
363	1.8933245	3.1482692	11.73
363	1.9586627	3.1808254	11.74
367	1.8843569	3.2914486	11.78
367	2.0208836	3.1852451	11.79
368	1.4666103	7.0145029	11.79
368	1.5329967	6.9589279	11.8
368	1.5306604	6.9507756	11.81
369	1.7616974	5.766391	11.8
369	2.0139423	5.2384564	11.81
370	1.7236167	3.2806332	11.81
370	1.8203744	3.0440451	11.82
370	1.8100186	3.2292672	11.83
372	1.3012081	7.7542286	12.16
372	1.2668411	7.7719051	12.17
372	1.2618201	7.7627091	12.18
372	1.299094	7.7728457	12.19
372	1.2877602	7.7770073	12.2
372	1.2764954	7.7455778	12.21
372	1.2767733	7.7800605	12.22
372	1.2848193	7.7744926	12.23
372	1.3423036	7.7643484	12.24
372	1.3308919	7.7754394	12.25
372	1.3543925	7.76906	12.26
372	1.3389227	7.7786499	12.27
372	1.303966	7.7410258	12.28
372	1.3450441	7.769956	12.29
373	1.4131158	4.6884719	12.16
373	1.373693	4.6978337	12.17
373	1.3914398	4.7093289	12.18
374	0.94556197	5.7961532	12.18
374	0.88077171	5.7683281	12.19
375	1.8035603	2.2052783	12.21
375	1.9080641	2.2391356	12.22
375	1.9311675	2.2428982	12.23
376	0.88745548	7.3483753	12.32
376	0.8736733	7.4244761	12.33
376	0.83885624	7.3700624	12.34
382	1.0456524	6.8027087	12.66
382	0.99480787	7.1340182	12.67
382	1.4120028	6.8705248	12.68
382	1.4431592	6.8644092	12.69
382	1.4371577	6.8502504	12.7
382	1.0861326	7.0824065	12.71
383	0.95982184	7.004038	12.74
383	0.9516077	6.9332832	12.75
383	0.98398173	6.9311734	12.76
387	1.4418572	1.1526444	12.85
387	1.4563726	1.1009443	12.86
388	0.89377107	7.3135066	12.86
388	1.2857828	7.1729745	12.87
388	1.2929291	7.1711941	12.88
388	1.2798088	7.1626971	12.89
388	1.2353045	7.1894067	12.9
390	1.991627	6.3355638	12.9
390	1.9416241	6.3421663	12.91
390	1.9943337	6.3923103	12.92
390	1.9592855	6.3716254	12.93
390	1.9811991	6.4183234	12.94
390	2.0053544	6.3501086	12.95
391	0.84958492	3.7671989	12.93
391	0.80855417	3.6843618	12.94
395	1.9785085	6.4017579	12.97
395	1.9739943	6.3620916	12.98
395	2.012551	6.3000734	12.99
395	1.8556041	6.3299309	13
396	2.0286323	1.8665556	12.97
396	2.0228111	1.8446713	12.98
396	2.0123287	1.8585399	12.99
396	1.9975513	1.8527131	13
396	2.0259967	1.8398452	13.01
396	2.0071553	1.8558284	13.02
399	1.028644	6.9076556	13
399	1.0078443	6.9380892	13.01
399	1.0101904	6.907798	13.02
399	1.0474251	6.9187364	13.03
399	1.0101606	6.9165533	13.04
399	1.0274749	6.9148521	13.05
399	1.0426791	6.9758599	13.06
399	1.4266662	7.0186965	13.07
399	1.4880694	7.0279961	13.08
399	0.99990443	7.3820123	13.09
399	0.9706118	7.3976684	13.1
399	0.99323781	7.4146416	13.11
399	1.4788946	7.0663286	13.12
399	1.4792138	7.0559797	13.13
399	1.5023024	7.0328764	13.14
399	1.5284798	7.069075	13.15
399	1.4166227	6.9679296	13.16
399	1.511106	7.0321157	13.17
399	1.4749222	7.078003	13.18
399	1.5003192	7.0251123	13.19
399	1.5283159	7.0477823	13.2
399	1.5123661	7.0668989	13.21
399	1.4705675	7.0472895	13.22
399	1.4959738	7.0458399	13.23
399	1.5010476	7.0719938	13.24
399	1.4621206	7.0628238	13.25
399	1.4414488	7.0437807	13.26
399	1.5088951	7.0688022	13.27
399	1.5116306	7.1046009	13.28
399	1.4282624	7.0540572	13.29
399	1.4191755	7.03263	13.3
399	1.4392671	7.0928813	13.31
402	1.3685505	5.1817981	13.04
402	1.4174647	5.1860627	13.05
403	0.98165913	7.3068857	13.06
403	0.96458239	7.3781776	13.07
406	1.6891285	3.3500513	13.13
406	1.7064075	3.3142094	13.14
406	1.7161324	3.3257099	13.15
406	1.7364145	3.3448088	13.16
406	1.7391863	3.3339054	13.17
406	1.6951025	3.3222172	13.18
406	1.7075307	3.3003326	13.19
406	1.7160944	3.2965152	13.2
406	1.6459533	3.3402083	13.21
406	1.7450039	3.3558746	13.22
406	1.7384312	3.3702546	13.23
406	1.6647229	3.4041724	13.24
407	0.81932735	1.2622422	13.16
407	0.84038801	1.2206112	13.17
407	0.84372271	1.1884022	13.18
407	0.83555444	1.1844354	13.19
407	0.84408241	1.2106366	13.2
409	2.0228264	6.3673857	13.3
409	1.9823102	6.3810091	13.31
409	2.0193502	6.3948821	13.32
409	2.0027963	6.3846107	13.33
409	1.9960208	6.3857184	13.34
409	2.0066345	6.3892828	13.35
409	1.985204	6.392639	13.36
409	1.9660582	6.3808675	13.37
409	1.9185607	6.4566877	13.38
409	1.9996148	6.38679	13.39
409	1.9576916	6.4153873	13.4
409	1.9960104	6.3827092	13.41
409	2.0002771	6.3790662	13.42
409	1.9933116	6.3814836	13.43
409	1.9974128	6.4120935	13.44
409	2.0101228	6.4048029	13.45
409	2.0039978	6.392479	13.46
409	2.0020912	6.3711311	13.47
409	2.0287263	6.3981539	13.48
409	2.01559	6.4295111	13.49
411	1.6573295	7.9908448	13.35
411	1.6789865	8.0122717	13.36
411	1.7723458	8.0429189	13.37
414	1.7183865	5.4518403	13.45
414	1.7264551	5.3999173	13.46
414	1.7597582	5.3270326	13.47
414	1.7614538	5.2978882	13.48
416	1.5449747	7.1461112	13.52
416	1.5550087	7.1574357	13.53
416	1.5578376	7.1874887	13.54
416	1.571714	7.1732831	13.55
416	1.5704173	7.1876031	13.56
417	2.0002394	6.3863627	13.52
417	1.9569982	6.3397611	13.53
417	1.9908358	6.3575946	13.54
417	2.034759	6.3695095	13.55
417	2.0239674	6.3683234	13.56
417	2.0027145	6.3845312	13.57
417	2.0157763	6.3840358	13.58
417	2.0288939	6.3883009	13.59
417	2.0148376	6.3863402	13.6
417	2.0231202	6.4039904	13.61
417	2.029133	6.3784774	13.62
417	2.0370051	6.3987521	13.63
417	2.0534412	6.3755229	13.64
417	2.0276556	6.3890442	13.65
417	2.0293514	6.3880992	13.66
417	2.0229963	6.3961995	13.67
419	0.99259745	4.0508405	13.59
419	0.99523226	3.9970789	13.6
420	1.9988492	5.6362645	13.68
420	1.9157822	5.3599936	13.69
420	1.9227118	5.3497093	13.7
420	1.9377999	5.3355615	13.71
420	1.918719	5.3611958	13.72
420	1.9127943	5.3618256	13.73
420	1.9237969	5.3441549	13.74
420	1.9077752	5.3467709	13.75
420	1.9355457	5.3445959	13.76
420	1.9276551	5.3527744	13.77
420	1.9033827	5.3695621	13.78
421	2.0230779	6.3769264	13.69
421	2.0329923	6.4226933	13.7
421	2.0236347	6.3874783	13.71
421	2.0165924	6.3816678	13.72
421	2.0362069	6.3836467	13.73
421	2.004819	6.3858598	13.74
421	2.0247316	6.3915087	13.75
421	1.9817969	6.3686081	13.76
421	2.0237671	6.3881109	13.77
421	2.0074227	6.3886222	13.78
421	2.0322149	6.3828371	13.79
421	2.0271311	6.3857878	13.8
421	2.009121	6.3875624	13.81
421	2.0320948	6.3927922	13.82
421	2.0144179	6.3836488	13.83
421	2.0349972	6.4082981	13.84
421	2.0298856	6.4043561	13.85
421	2.0471305	6.3811164	13.86
421	2.031008	6.3711539	13.87
421	2.0366787	6.4093398	13.88
421	2.0602125	6.3795525	13.89
421	2.0348056	6.3913308	13.9
421	2.0348268	6.4104063	13.91
422	1.2722814	1.9147193	13.76
422	1.6324483	1.91399	13.77
422	1.6468754	1.9045615	13.78
422	1.6270952	1.9040459	13.79
422	1.2292598	1.8508923	13.8
422	1.2226057	1.8752683	13.81
424	1.6556056	7.8737824	13.76
424	1.7184494	7.8160815	13.77
424	1.7867873	7.8452872	13.78
424	1.6668194	7.8398651	13.79
426	1.6679566	7.8170051	13.82
426	1.6953992	7.8115652	13.83
426	1.7652478	7.8169976	13.84
426	1.6588988	7.8385947	13.85
426	1.7444931	7.8106705	13.86
426	1.7283141	7.7960516	13.87
426	1.7449038	7.8554973	13.88
426	1.7721085	7.8587069	13.89
426	1.7574932	7.8218328	13.9
426	1.6788005	7.7920768	13.91
426	1.7342301	7.8829018	13.92
426	1.7285332	7.8053143	13.93
426	1.7539872	7.8332024	13.94
426	1.7336342	7.8279003	13.95
426	1.7063309	7.8334055	13.96
426	1.7412201	7.8652113	13.97
428	1.3913092	1.7140917	13.87
428	1.3798442	1.6923652	13.88
428	1.3766599	1.6930126	13.89
431	1.5916696	2.1526688	13.98
431	1.5715898	2.1303267	13.99
431	1.5985947	2.1539073	14
431	1.5950831	2.1399681	14.01
438	1.7515745	6.3289809	14.05
438	1.7762177	6.3743152	14.06
438	1.7452982	6.3269065	14.07
438	1.7552267	6.3455454	14.08
438	1.6984912	6.3647981	14.09
438	1.7455378	6.3295796	14.1
439	1.8981062	5.4229092	14.2
439	1.9473504	5.4821286	14.21
439	1.8842018	5.4821442	14.22
439	1.9015735	5.4880053	14.23
439	1.6570773	5.6200263	14.24
439	1.9847763	5.4849743	14.25
439	1.9843007	5.4781646	14.26
439	1.9586028	5.4669309	14.27
439	2.0601487	5.4558465	14.28
439	1.6470654	5.3721191	14.29
441	0.92573717	7.1167308	14.29
441	0.98564852	7.1298491	14.3
443	1.7280424	5.1389068	14.31
443	1.6360278	5.3295425	14.32
443	1.6661425	5.3154178	14.33
443	1.6441025	5.3268996	14.34
443	1.8458445	5.1441263	14.35
443	1.6829301	5.2022321	14.36
443	1.7062143	5.2890755	14.37
448	1.7090447	5.1276486	14.39
448	1.6575084	5.131051	14.4
450	1.7059129	5.1834729	14.44
450	1.6283361	5.3345648	14.45
450	1.6374278	5.3029364	14.46
452	0.9752264	7.1896537	14.52
452	0.97774279	7.1904074	14.53
452	0.94047106	7.1422416	14.54
452	0.91245289	7.1640475	14.55
453	1.4760602	1.2784789	14.54
453	1.4516408	1.3583069	14.55
453	1.4487942	1.2864818	14.56
455	0.97582426	7.1716122	14.57
455	0.9218079	7.1222495	14.58
455	0.96575451	7.1556581	14.59
455	0.96277706	7.216309	14.6
455	0.94426164	7.2539138	14.61
456	1.2792024	5.5988472	14.57
456	1.2704896	5.6014231	14.58
456	1.2476146	5.610918	14.59
457	1.3383224	5.6364781	14.62
457	1.350018	5.6386263	14.63
457	1.3661506	5.6457474	14.64
458	2.0142365	1.5859448	14.62
458	2.0326402	1.5764793	14.63
458	2.0219778	1.6000444	14.64
458	2.0354694	1.6203185	14.65
459	2.0027682	6.3858727	14.65
459	2.0115484	6.3785687	14.66
459	1.9993462	6.391211	14.67
459	1.9982493	6.3758224	14.68
459	2.0136454	6.3950968	14.69
459	2.0050041	6.3892619	14.7
459	2.0105821	6.3847369	14.71
461	2.0781527	7.1048823	14.73
461	2.0656564	7.1271652	14.74
461	2.055629	7.10746	14.75
463	0.99697098	6.1503328	14.79
463	0.99863808	6.1358831	14.8
463	1.0087382	6.1243876	14.81
465	2.0205567	6.4082513	14.79
465	2.0065107	6.4077619	14.8
465	2.0029552	6.3909113	14.81
465	2.0037523	6.383349	14.82
465	2.037825	6.3858287	14.83
465	2.0062528	6.3977952	14.84
465	2.0287577	6.3866402	14.85
465	2.0377032	6.3909834	14.86
465	1.9949754	6.3705754	14.87
465	2.0097089	6.3747047	14.88
465	2.0242179	6.3760329	14.89
466	0.88504186	7.1894946	14.88
466	0.9089294	7.2135498	14.89
467	1.8878272	2.045934	14.91
467	1.8956758	2.0505144	14.92
467	1.8747038	2.0593603	14.93
467	1.8756741	2.0577572	14.94
472	1.9163891	1.9390941	15.04
472	1.8495997	2.0247394	15.05
472	1.8511631	2.06759	15.06
472	1.8953223	2.1080168	15.07
472	1.9038952	2.0824741	15.08
472	1.9100985	2.0717892	15.09
476	0.86509413	6.8915277	15.26
476	0.88377044	6.8962407	15.27
476	0.90708105	6.8571873	15.28
476	0.86506759	6.8975893	15.29
476	0.89620459	6.9035272	15.3
476	0.91212714	6.9216959	15.31
476	0.99625858	6.9380501	15.32
476	0.90322314	6.8635359	15.33
476	0.93585655	6.8898945	15.34
476	0.88944856	6.910544	15.35
476	0.87835205	6.9046132	15.36
477	1.6228778	7.0616607	15.27
477	1.6353824	7.0250328	15.28
477	1.6277569	7.0764616	15.29
478	1.1338526	5.9089472	15.36
478	1.1312443	5.9143191	15.37
478	1.1332214	5.9010177	15.38
478	1.1445441	5.9202164	15.39
478	1.1437254	5.920618	15.4
478	1.1368623	5.8915997	15.41
478	1.1487376	5.9148441	15.42
478	1.1300523	5.920212	15.43
478	1.1447212	5.9056006	15.44
479	1.5813642	7.0724375	15.41
479	1.6358014	7.0136204	15.42
479	1.6520724	7.0429714	15.43
479	1.6192286	7.0869086	15.44
479	1.6487188	7.1316014	15.45
479	1.5781729	7.0660487	15.46
479	1.5877075	7.027034	15.47
479	1.6543981	7.026088	15.48
479	1.6608793	7.1014096	15.49
479	1.0507506	7.518465	15.5
479	1.1023316	7.4696377	15.51
479	1.0965374	7.4572155	15.52
479	1.0740027	7.4678679	15.53
479	1.0886843	7.4747008	15.54
479	1.1253326	7.4689167	15.55
479	1.1190238	7.4685009	15.56
479	1.1256017	7.4608945	15.57
479	1.1185617	7.4663556	15.58
479	1.1077836	7.4696446	15.59
479	1.1035291	7.4424518	15.6
479	1.0927385	7.4530688	15.61
479	1.0863238	7.4706692	15.62
479	1.0811399	7.4847671	15.63
479	1.0756451	7.4771123	15.64
482	0.89563114	5.2934222	15.52
482	0.90454431	5.3287097	15.53
482	0.85966249	5.2889739	15.54
482	0.89386387	5.2403634	15.55
482	0.8985272	5.2077094	15.56
484	0.86715969	1.9571238	15.65
484	0.83032733	1.8456735	15.66
485	1.388026	1.4088674	15.69
485	1.3693285	1.4138746	15.7
486	1.7347635	2.5867676	15.71
486	1.7121058	2.5683137	15.72
486	1.6975241	2.5689365	15.73
486	1.7134149	2.5790109	15.74
491	1.7145416	2.5492875	15.81
491	1.6823771	2.5617413	15.82
503	1.9752989	7.4516829	16.2
503	1.90037	7.4211826	16.21
503	1.9787793	7.3737523	16.22
504	1.9603968	5.720389	16.22
504	1.9619666	5.6560423	16.23
504	1.9421023	5.6831984	16.24
504	1.9808907	5.6553055	16.25
504	1.9555398	5.658294	16.26
504	1.9371545	5.6647258	16.27
504	1.9434273	5.6482734	16.28
504	1.9771744	5.6200575	16.29
505	1.3379589	7.9880862	16.34
505	1.2159971	7.9777172	16.35
505	1.2564091	7.9803159	16.36
505	1.2478274	8.0046941	16.37
505	1.3005835	7.9936631	16.38
505	1.3125266	8.0379888	16.39
505	1.2937184	7.9674484	16.4
505	1.3341049	8.0113695	16.41
505	1.2600799	7.9990702	16.42
505	1.2689787	7.9919325	16.43
505	1.3220239	8.0276339	16.44
505	1.3001877	8.0207312	16.45
506	2.0064467	5.0949447	16.34
506	2.0022662	5.0436953	16.35
506	1.9681231	5.0487362	16.36
510	1.8408746	5.1455959	16.56
510	1.8519934	5.1410164	16.57
510	1.8598185	5.1429883	16.58
510	1.8467999	5.1427568	16.59
510	1.8590671	5.1534277	16.6
516	1.398931	6.304556	16.72
516	1.4104581	6.306445	16.73
516	1.3618986	6.3132201	16.74
517	1.9255156	5.376613	16.73
517	1.9564283	5.4109529	16.74
518	0.98506594	6.2533497	16.76
518	0.97475194	6.2501994	16.77
518	0.92971859	6.2577912	16.78
520	1.3805595	4.8843628	16.83
520	1.3555073	5.0134014	16.84
520	1.4507093	4.912279	16.85
520	1.4015848	4.9218112	16.86
520	1.3186436	4.8394767	16.87
524	1.352631	4.9362316	16.89
524	1.354333	4.8834635	16.9
524	1.3487655	4.9333876	16.91
526	1.395627	6.5453919	16.94
526	1.7773844	6.5105077	16.95
526	1.7205552	6.5678848	16.96
526	1.749665	6.5307139	16.97
526	1.7144035	6.518617	16.98
526	1.7173827	6.5232125	16.99
526	1.6170559	6.484008	17
528	0.91493308	6.7708735	17.03
528	0.94220996	6.7845094	17.04
528	0.88537677	6.7854072	17.05
529	1.0998853	5.8301894	17.04
529	1.1000721	5.9382561	17.05
530	1.1892765	3.1956699	17.05
530	1.1784444	3.1791448	17.06
530	1.1944305	3.1880844	17.07
530	1.1704545	3.1632247	17.08
530	1.1005773	3.059449	17.09
530	1.2145855	3.1759769	17.1
530	1.2080048	3.1930197	17.11
530	1.1910175	3.1408454	17.12
530	1.1545727	3.1782252	17.13
530	1.2208899	3.1294494	17.14
530	1.1656542	3.0907811	17.15
530	1.1471909	3.1874902	17.16
530	1.1330357	3.101834	17.17
530	1.2104539	3.131574	17.18
530	1.2219247	3.2268	17.19
530	1.202482	3.2296229	17.2
530	1.1919464	3.2436409	17.21
531	0.95843473	6.8480579	17.1
531	0.90154664	6.8323785	17.11
531	0.9002893	6.7757721	17.12
531	0.91458268	6.7631746	17.13
532	1.2611376	1.7861794	17.13
532	1.2454324	1.7789142	17.14
532	1.2242306	1.7705624	17.15
533	0.90055824	1.1550642	17.19
533	0.88392919	1.1559376	17.2
534	1.7455841	1.8804912	17.19
534	1.7002256	1.8811904	17.2
535	1.3981832	7.9943912	17.23
535	1.3718721	8.0230425	17.24
538	1.1812526	3.1464461	17.27
538	1.1389262	3.1735963	17.28
538	1.1714236	3.1545604	17.29
539	1.5992694	6.9496936	17.33
539	1.6065664	6.9345968	17.34
539	1.6039731	6.9385361	17.35
539	1.6102647	6.9430594	17.36
539	1.6169466	6.9356465	17.37
539	1.591133	6.9205126	17.38
539	1.6077961	6.8971816	17.39
539	1.6111562	6.9215125	17.4
539	1.5169925	6.9036083	17.41
539	1.3877289	6.8507096	17.42
540	1.2231595	3.1896482	17.34
540	1.1893574	3.0873745	17.35
541	1.1586217	3.1374197	17.4
541	1.1356789	3.1766947	17.41
542	1.9163249	3.0224838	17.41
542	1.9215926	3.0939206	17.42
543	1.1437547	3.2130505	17.44
543	1.0958353	3.1986824	17.45
544	1.1708175	3.1968144	17.47
544	1.1216786	3.2760298	17.48
544	1.1550394	3.2570552	17.49
544	1.1442427	3.2376544	17.5
544	1.1605296	3.1457132	17.51
544	1.1220215	3.1899294	17.52
544	1.1764551	3.1168377	17.53
544	1.1733207	3.1301177	17.54
544	1.1862629	3.1082939	17.55
547	1.8273072	3.76995	17.59
547	1.7525582	3.7824957	17.6
550	1.0803258	7.1159746	17.69
550	1.0656654	7.1357646	17.7
550	1.0666102	7.1222585	17.71
550	1.0782544	7.1018686	17.72
550	1.0791067	7.1085113	17.73
550	1.0821874	7.107188	17.74
550	1.073081	7.1068376	17.75
551	1.6798399	5.1391178	17.92
551	1.7120883	5.1659131	17.93
552	1.7770739	1.4206533	17.93
552	1.7914209	1.4705982	17.94
552	1.7801655	1.4175822	17.95
552	1.780044	1.4371279	17.96
552	1.7761905	1.4433752	17.97
552	1.7688452	1.4466057	17.98
552	1.7803117	1.4444802	17.99
552	1.7892654	1.4493677	18
552	1.7664106	1.4568173	18.01
552	1.7961341	1.4304036	18.02
552	1.7968634	1.4281923	18.03
552	1.799311	1.4566621	18.04
552	1.7871989	1.4503017	18.05
552	1.8036999	1.4386626	18.06
552	1.7953146	1.4532872	18.07
552	1.8030302	1.4450538	18.08
555	1.9634793	5.633401	18.03
555	1.695048	5.0621947	18.04
557	1.1426022	2.2684003	18.08
557	1.1344935	2.2636087	18.09
557	1.1322009	2.2639634	18.1
557	1.1286017	2.2604946	18.11
558	1.2997347	6.3983822	18.08
558	1.2889331	6.4083213	18.09
558	1.297216	6.3868451	18.1
558	1.3077244	6.4064255	18.11
558	1.2808932	6.4182977	18.12
561	1.5984781	7.7017268	18.18
561	1.599757	7.6967665	18.19
561	1.6042687	7.6874972	18.2
561	1.5975555	7.6815661	18.21
562	1.2124059	7.5863172	18.24
562	1.2620806	7.6002156	18.25
562	1.6317167	7.6697613	18.26
562	1.5878634	7.6949223	18.27
562	1.6254339	7.7400704	18.28
566	1.5552114	7.724771	18.36
566	1.2768554	7.4538204	18.37
566	1.2160164	7.5808318	18.38
566	1.2608908	7.4635599	18.39
566	1.251374	7.4621303	18.4
566	1.2671016	7.4621622	18.41
566	1.2571541	7.4453624	18.42
566	1.2795995	7.4729442	18.43
566	1.2697549	7.456321	18.44
566	1.2485012	7.4342707	18.45
567	0.92822119	5.7112144	18.37
567	0.89491433	5.7894448	18.38
569	2.0680975	5.9302984	18.54
569	2.0688161	5.9173146	18.55
569	2.0466904	5.9330046	18.56
569	2.0217495	5.9313615	18.57
571	1.6217011	7.0852441	18.57
571	1.5977284	7.1063864	18.58
571	1.5988137	7.1157518	18.59
571	1.5556415	7.1613353	18.6
571	1.5647833	7.1656318	18.61
573	1.6099132	6.8773024	18.63
573	1.5960971	6.8458178	18.64
573	1.6306001	6.8666889	18.65
574	1.6323473	6.8137687	18.67
574	1.5965113	6.8588145	18.68
574	1.6092035	6.842601	18.69
575	1.0399722	3.7877373	18.7
575	1.1033776	3.6972908	18.71
578	1.544189	1.3524357	18.83
578	1.6364597	1.3362189	18.84
578	1.6389317	1.3497064	18.85
578	1.6720681	1.3262799	18.86
578	1.6235309	1.3446992	18.87
578	1.6330209	1.400316	18.88
580	1.5241529	4.2569681	18.92
580	1.5041727	4.2545539	18.93
580	1.4638352	4.2281927	18.94
581	2.0571798	6.0640533	18.93
581	2.0722793	6.0742042	18.94
581	2.0493488	6.0747469	18.95
582	2.0709144	6.0770869	18.97
582	2.050828	6.0665828	18.98
582	2.0249279	6.0794384	18.99
582	2.0418838	6.0765164	19
584	2.056321	6.0659987	19.02
584	2.062148	6.059427	19.03
584	2.0713254	6.0628399	19.04
586	1.3998471	2.7672871	19.06
586	1.6056859	2.8219431	19.07
586	1.5534308	2.8730902	19.08
588	1.3525269	2.751971	19.13
588	1.2767381	2.7435792	19.14
591	1.5641699	6.9646357	19.21
591	1.5483748	6.9439772	19.22
591	1.5573335	6.9626057	19.23
591	1.5429505	6.9640473	19.24
591	1.0306137	6.7781842	19.25
591	1.538175	6.9639513	19.26
591	1.6135548	6.9217918	19.27
591	1.032002	6.7791949	19.28
591	1.0389861	6.793519	19.29
591	1.5495702	6.9336386	19.3
596	1.5618684	6.96421	19.32
596	1.0231077	6.788959	19.33
597	1.2618634	3.2147162	19.33
597	1.2761461	3.2006163	19.34
597	1.3266775	3.3630697	19.35
602	2.01078	6.4722759	19.49
602	2.0115937	6.4708272	19.5
602	1.9593481	6.3823534	19.51
602	1.9824606	6.4489458	19.52
602	1.9365097	6.4860707	19.53
602	1.9601234	6.4557714	19.54
602	1.9812127	6.4972668	19.55
603	1.9667074	3.4737881	19.51
603	2.0067757	3.4496252	19.52
603	2.075425	3.5608461	19.53
605	1.9819641	6.4570789	19.58
605	1.95772	6.4659325	19.59
606	1.6707221	7.8566539	19.64
606	1.6272685	7.8372096	19.65
606	1.1871012	8.0264321	19.66
606	1.2621511	8.0924484	19.67
606	0.98349697	8.0455196	19.68
606	1.0802684	7.9777073	19.69
606	1.2757915	8.0682875	19.7
606	1.2235649	8.0411648	19.71
607	1.8835588	5.0741144	19.65
607	1.920232	5.0791259	19.66
608	1.864097	5.1951407	19.68
608	1.9193804	5.2314918	19.69
610	1.7914451	2.2874201	19.71
610	1.7799469	2.269968	19.72
611	0.89104741	6.9831904	19.75
611	0.89581204	6.9882634	19.76
611	0.89426948	7.0000205	19.77
611	0.9067358	7.0201352	19.78
611	0.91729053	7.0212495	19.79
611	0.90989007	6.992183	19.8
614	1.4294847	6.0221555	19.85
614	1.4434868	6.0092087	19.86
614	1.4476063	6.0084731	19.87
614	1.4559058	5.9991901	19.88
614	1.4780372	6.0086216	19.89
614	1.4513828	6.0110352	19.9
614	1.464011	6.0208904	19.91
614	1.4484152	6.0055165	19.92
617	0.85248758	1.7316009	19.98
617	0.86176223	1.7338252	19.99
617	0.8549881	1.7510361	20
617	0.86356747	1.7464314	20.01
617	0.87635342	1.7402881	20.02
617	0.88143222	1.7413098	20.03
617	0.88568262	1.7449833	20.04
618	2.0591209	4.0583063	19.99
618	2.0194266	4.1265129	20
619	0.85962486	5.3441269	20.02
619	0.86036737	5.3187686	20.03
622	1.3552101	6.6203277	20.17
622	1.3233088	6.6423442	20.18
622	1.1043782	6.697228	20.19
623	0.90944856	2.2988	20.19
623	0.88053648	2.2790128	20.2
623	0.91272234	2.2713927	20.21
623	0.8689578	2.3075727	20.22
623	0.9036072	2.2732693	20.23
623	0.87191582	2.2647588	20.24
623	0.89619653	2.2564353	20.25
623	0.86773244	2.2514011	20.26
623	0.90274253	2.2573163	20.27
623	0.90585879	2.2531787	20.28
623	0.88790177	2.2882703	20.29
623	0.99517871	2.2035754	20.3
623	0.99600256	2.215522	20.31
623	1.0815715	1.8764115	20.32
623	0.97304997	1.6656162	20.33
623	0.91466482	2.2457191	20.34
623	0.88377798	2.2167899	20.35
624	1.8762457	6.8147907	20.2
624	1.8724058	6.8415311	20.21
625	0.95347812	6.5272129	20.23
625	0.97204327	6.5047986	20.24
629	1.9689876	3.3796907	20.35
629	1.743997	3.4700938	20.36
629	1.9408871	3.4792108	20.37
629	1.8645602	3.3280849	20.38
632	0.99451772	7.4723217	20.39
632	0.82713167	7.5729864	20.4
634	0.86097143	3.8641857	20.44
634	0.85651336	3.8657242	20.45
638	0.91488493	1.7548959	20.51
638	0.89993823	1.7353984	20.52
638	0.91935998	1.7371616	20.53
638	0.91082972	1.7357846	20.54
638	0.92399257	1.7371517	20.55
638	0.91078726	1.7450914	20.56
641	0.8919771	1.1494395	20.63
641	0.84543636	1.2461804	20.64
641	0.86639786	1.214376	20.65
641	0.89396369	1.3078907	20.66
643	1.82543	1.3492403	20.71
643	1.8253149	1.3482262	20.72
644	0.90446925	7.4870869	20.72
644	0.90513331	7.4600728	20.73
644	0.89352473	7.4453914	20.74
644	0.8867871	7.4499739	20.75
644	0.91751213	7.4632669	20.76
644	0.90169696	7.4480464	20.77
644	0.91744071	7.4689324	20.78
644	0.89692494	7.4562634	20.79
644	0.92010633	7.4690684	20.8
644	0.90276521	7.4785848	20.81
644	0.92535222	7.4936945	20.82
644	0.90972911	7.4721908	20.83
644	0.84833661	7.4669988	20.84
644	0.95625969	7.5409595	20.85
644	0.94792383	7.4677503	20.86
644	0.9986921	7.4895971	20.87
644	0.94528731	7.4479497	20.88
644	0.9340301	7.4794606	20.89
644	0.89410373	7.4422689	20.9
644	0.91773298	7.4660406	20.91
644	0.93675536	7.4839691	20.92
644	0.89676746	7.5113852	20.93
644	0.95944744	7.3943833	20.94
644	0.92638195	7.4577603	20.95
644	0.93486637	7.4624583	20.96
645	0.84028966	4.5046755	20.74
645	0.80193798	4.4872425	20.75
646	1.7677261	1.3409677	20.74
646	1.7359427	1.3622376	20.75
646	1.7995678	1.3449517	20.76
646	1.7833049	1.3498269	20.77
646	1.7712566	1.3440291	20.78
646	1.7876511	1.3473048	20.79
646	1.7693821	1.3380039	20.8
646	1.7447979	1.3636188	20.81
646	1.7377535	1.3433917	20.82
646	1.746283	1.3544565	20.83
646	1.741067	1.3289551	20.84
650	0.95778562	3.869474	21.03
650	0.97304245	3.8899831	21.04
650	0.95811429	3.8782359	21.05
650	0.9473541	3.8843477	21.06
653	0.91887334	3.9225692	21.12
653	0.97477048	3.8842356	21.13
653	0.95195419	3.8761726	21.14
653	0.95655397	3.869574	21.15
653	0.9696703	3.9482625	21.16
655	1.497385	1.2017035	21.14
655	1.5074673	1.1993283	21.15
655	1.5151376	1.1914028	21.16
655	1.5123043	1.1922862	21.17
655	1.5210422	1.1877596	21.18
655	1.5112624	1.2007648	21.19
655	1.5006907	1.1997619	21.2
655	1.5193785	1.2040443	21.21
655	1.5090706	1.204495	21.22
655	1.5132393	1.2191364	21.23
658	1.6796434	1.9369632	21.26
658	1.5852096	1.882335	21.27
659	2.0315286	1.1523115	21.4
659	1.9924342	1.1510478	21.41
659	2.0034471	1.1690927	21.42
659	2.0189052	1.1604991	21.43
659	2.0106504	1.1513387	21.44
659	2.0191818	1.1422522	21.45
659	2.0613522	1.344546	21.46
660	1.0302455	7.0419767	21.42
660	0.968576	7.1239171	21.43
663	1.7355319	8.0755088	21.51
663	1.6993269	8.0381015	21.52
663	1.6963769	8.0602498	21.53
663	1.7179365	8.0529087	21.54
663	1.7112783	8.0446665	21.55
663	1.7333398	8.0364888	21.56
663	1.7177802	8.0337164	21.57
663	1.7241407	8.0802819	21.58
663	1.7202678	8.0565676	21.59
663	1.7060486	8.0381464	21.6
663	1.7057744	8.0628536	21.61
663	1.710087	8.0679212	21.62
666	1.2709671	3.5383944	21.76
666	1.2718295	3.5744609	21.77
666	1.3205024	3.6075053	21.78
666	1.419451	3.5374199	21.79
666	1.3574641	3.615656	21.8
667	1.4811838	7.2253199	21.76
667	1.460069	7.2047647	21.77
667	1.4442855	7.203048	21.78
667	1.388406	7.1692505	21.79
667	1.4386698	7.2116196	21.8
667	1.482757	7.2357159	21.81
667	1.4845524	7.2631669	21.82
667	1.4554217	7.218685	21.83
667	1.4702619	7.189394	21.84
667	1.4585627	7.2028512	21.85
667	1.4695284	7.208008	21.86
667	1.4628841	7.2279166	21.87
667	1.4869354	7.2132612	21.88
667	1.4903601	7.2039474	21.89
667	1.4558577	7.2496471	21.9
667	1.4700883	7.1954847	21.91
669	1.8728446	5.4892359	21.84
669	1.8282096	5.5444322	21.85
674	1.0823568	7.9447668	22.18
674	1.0768757	7.930291	22.19
674	1.0317193	7.9549045	22.2
676	1.0721797	7.2271474	22.23
676	1.1760614	7.2421976	22.24
680	1.6401565	2.310791	22.44
680	1.6339227	2.343238	22.45
680	1.654058	2.3232039	22.46
680	1.6270254	2.3255704	22.47
680	1.6637751	2.3116626	22.48
681	1.4659294	7.6026425	22.45
681	1.4785762	7.6165933	22.46
681	1.3726272	7.6149118	22.47
682	1.9655178	2.0370732	22.51
682	1.976326	2.0096669	22.52
682	1.9705731	2.0212199	22.53
682	2.0664238	2.1325246	22.54
683	1.0120798	1.3423357	22.56
683	1.0842897	1.3407414	22.57
683	1.0812796	1.3181682	22.58
683	1.1138214	1.3430209	22.59
684	1.746095	6.4050348	22.56
684	1.6956045	6.3673699	22.57
684	1.7593551	6.4266657	22.58
684	1.7476516	6.3826508	22.59
684	1.7356534	6.3608322	22.6
684	1.7123165	6.3775986	22.61
684	1.7272016	6.4420322	22.62
684	1.653133	6.3704755	22.63
688	2.0135622	7.1292854	22.98
688	2.0439829	7.1640091	22.99
688	1.9850636	7.204089	23
688	1.9873101	7.1916356	23.01
692	1.1109245	7.454785	23.15
692	1.1059946	7.494804	23.16
692	1.1303276	7.4982226	23.17
692	1.1070303	7.4923682	23.18
692	1.1345609	7.4916348	23.19
692	1.1451859	7.4914684	23.2
694	1.510266	6.7747573	23.26
694	1.4859837	6.7840521	23.27
694	1.4946207	6.7813232	23.28
694	1.4263758	6.7810673	23.29
694	1.5687923	6.8541543	23.3
695	1.4783936	6.7730771	23.32
695	1.4782866	6.7600679	23.33
696	1.4042078	6.7803656	23.35
696	1.5411115	6.7844222	23.36
697	1.2831796	7.4437599	23.37
697	1.2970069	7.4236966	23.38
697	1.3079357	7.4173475	23.39
697	1.2738293	7.3842139	23.4
697	1.2685504	7.4041847	23.41
697	1.2406997	7.4441648	23.42
699	1.3506876	7.2573382	23.45
699	1.347531	7.2308462	23.46
699	1.3705655	7.2353023	23.47
699	1.999998	7.2134969	23.48
699	1.9979257	7.2350336	23.49
699	2.0204054	7.1833087	23.5
701	0.82163902	4.4692019	23.47
701	0.83613356	4.451458	23.48
701	0.83784326	4.4441431	23.49
702	1.3466707	7.2296562	23.5
702	1.3420054	7.2544228	23.51
702	1.3587663	7.2306318	23.52
702	1.7671114	6.6183839	23.53
702	1.3340245	7.2504755	23.54
702	1.3814408	7.2203749	23.55
702	1.3700653	7.238863	23.56
702	1.3440546	7.2623197	23.57
702	1.3257328	7.2860692	23.58
703	1.6083865	1.3578863	23.51
703	1.6316664	1.3481011	23.52
703	1.6289709	1.3496013	23.53
703	1.6277398	1.3558851	23.54
703	1.6239937	1.3556428	23.55
703	1.6003803	1.3729558	23.56
703	1.6033565	1.3550327	23.57
708	1.0851863	8.100986	23.66
708	1.0774024	8.1125869	23.67
709	1.6426978	5.3948618	23.66
709	1.6096447	5.363582	23.67
710	1.3308144	3.3619372	23.69
710	1.3697915	3.3284756	23.7
710	1.2623965	3.3323385	23.71
710	1.3867027	3.2605793	23.72
710	1.3724268	3.1967388	23.73
710	1.3513361	3.2737014	23.74
710	1.4002442	3.3134813	23.75
711	1.013015	8.1052439	23.72
711	1.0609073	8.1262148	23.73
711	1.0549061	8.1314587	23.74
713	1.5741638	1.7131025	23.77
713	1.4962426	1.6677703	23.78
713	1.6741073	1.3797323	23.79
715	1.7648539	1.5972365	23.92
715	1.7302869	1.5888161	23.93
715	1.755069	1.5710064	23.94
715	1.7361589	1.5830319	23.95
715	1.7304332	1.5700727	23.96
715	1.7326723	1.5772067	23.97
715	1.7443412	1.5672337	23.98
715	1.7401948	1.5772776	23.99
715	1.722161	1.5731152	24
715	1.7431389	1.5873915	24.01
715	1.750484	1.5958712	24.02
716	1.1228016	7.1082453	23.94
716	1.1156517	7.1089543	23.95
716	1.127814	7.1252158	23.96
716	1.1151491	7.1195627	23.97
716	1.1614267	7.1155671	23.98
716	1.1327205	7.1059299	23.99
716	1.1308508	7.1199903	24
716	1.1389183	7.1133158	24.01
716	1.1504225	7.1304293	24.02
716	1.1394105	7.1260346	24.03
716	1.1433852	7.1169577	24.04
716	1.1551579	7.1185099	24.05
716	1.1334753	7.1132836	24.06
716	1.1374045	7.1153946	24.07
716	1.141955	7.1171102	24.08
719	1.9752696	6.8020468	24.01
719	1.9770895	6.7990722	24.02
719	1.9535699	6.7847567	24.03
719	1.9779443	6.8357214	24.04
719	1.9582091	6.8088145	24.05
720	1.3181252	6.3477473	24.06
720	1.2849019	6.3030301	24.07
723	1.9532314	5.0781428	24.22
723	2.0189192	5.1098524	24.23
724	1.1995946	4.5638047	24.31
724	1.2140009	4.5797714	24.32
724	1.2234726	4.6248282	24.33
724	1.1779598	4.6004153	24.34
724	1.1906888	4.634697	24.35
724	1.1722433	4.695326	24.36
727	1.8786127	3.3772394	24.33
727	1.8703628	3.2876818	24.34
727	1.8898207	3.4040564	24.35
727	1.76267	3.3733226	24.36
731	2.0362916	3.4082815	24.44
731	1.6761891	3.4528714	24.45
733	1.0847567	7.0640436	24.5
733	1.0944712	7.0552508	24.51
734	1.8966724	3.3876153	24.53
734	1.8201757	3.5184315	24.54
734	1.7175807	3.5044603	24.55
734	1.7268028	3.5694092	24.56
737	0.97770374	6.4932947	24.68
737	1.1557587	6.3796651	24.69
737	0.91813828	6.4708009	24.7
740	1.4403593	1.3944687	24.76
740	1.4827139	1.4607474	24.77
741	1.6655906	6.41361	24.79
741	1.699268	6.3779066	24.8
745	1.6579302	6.3610765	24.89
745	1.6087962	6.3978622	24.9
749	2.0370556	1.2440541	24.94
749	1.5225038	1.4391488	24.95
749	1.8092139	1.1624999	24.96
749	1.8219628	1.1608569	24.97
749	1.797522	1.1774923	24.98
749	1.8289392	1.1537899	24.99
749	1.8079892	1.2002224	25
749	1.7967208	1.2098164	25.01
749	1.8270918	1.1861784	25.02
749	1.8253731	1.1742987	25.03
749	1.8242518	1.1569003	25.04
751	1.5241349	3.7798759	24.96
751	1.4478211	3.801961	24.97
751	1.4020181	3.8107256	24.98
753	1.2839696	6.4376744	25.02
753	1.6207499	6.388571	25.03
753	1.1747809	6.7177091	25.04
753	1.1784167	6.6972544	25.05
753	1.1611731	6.6843042	25.06
753	1.1686306	6.7096078	25.07
753	1.1710546	6.6916397	25.08
753	1.1720673	6.6977475	25.09
753	1.1799976	6.7015678	25.1
754	2.0413523	2.5151048	25.09
754	2.0343974	2.4904061	25.1
754	2.0304197	2.4953832	25.11
754	2.0483706	2.4884827	25.12
754	2.0453764	2.4918572	25.13
754	2.0470218	2.4913352	25.14
754	2.0616588	2.4912387	25.15
754	2.0281525	2.4853267	25.16
754	2.0361621	2.4914898	25.17
754	2.0437465	2.4797776	25.18
754	2.021211	2.4790618	25.19
754	2.040874	2.4700969	25.2
755	0.81735823	3.9572641	25.11
755	0.83773443	4.0327702	25.12
756	0.85528166	3.1623154	25.13
756	0.85422089	3.142768	25.14
756	0.83976943	3.1833152	25.15
760	2.0008943	2.4329308	25.22
760	2.0587505	2.4838079	25.23
760	2.0465518	2.5106787	25.24
762	0.89023204	6.9540001	25.29
762	0.92153177	6.9249302	25.3
765	1.1306076	1.3140346	25.32
765	1.1389519	1.3236241	25.33
765	1.1433327	1.3162192	25.34
765	1.1781833	1.3351863	25.35
766	2.0408864	6.0461186	25.45
766	1.7608828	6.0851774	25.46
767	0.91652082	4.7322894	25.47
767	0.89982931	4.7131432	25.48
767	0.9222439	4.7474455	25.49
767	0.97496321	4.8185579	25.5
767	0.96266439	4.7914377	25.51
767	0.93406468	4.7493562	25.52
767	0.89172353	4.7139895	25.53
767	0.89652488	4.7155833	25.54
767	0.93923204	4.7211591	25.55
768	1.0384057	1.936252	25.48
768	1.1056019	1.9720345	25.49
768	1.1159963	1.989954	25.5
774	1.8738745	4.3364125	25.6
774	1.8872204	4.3367761	25.61
776	1.4352321	1.791306	25.68
776	1.4741004	1.8190261	25.69
776	1.4666825	1.8271994	25.7
776	1.4541967	1.7995173	25.71
776	1.4471927	1.8243287	25.72
776	1.4648309	1.8228146	25.73
776	1.4612474	1.8372491	25.74
781	0.92218126	4.0250913	25.96
781	0.91868708	4.167688	25.97
781	0.89697555	4.0633481	25.98
781	0.9054118	4.0340342	25.99
781	0.87212242	3.9925733	26
781	0.92775625	4.0452825	26.01
782	0.86475092	3.9938561	26.03
782	0.84163653	4.0713959	26.04
782	0.83837433	4.0820943	26.05
782	0.81980714	4.0296924	26.06
783	1.7967526	5.514691	26.05
783	1.7694744	5.4855821	26.06
783	1.7682315	5.4971752	26.07
783	1.7877915	5.476558	26.08
783	1.7789491	5.4921537	26.09
783	1.7934018	5.5056336	26.1
783	1.7999471	5.5132997	26.11
783	1.7894401	5.4835504	26.12
783	1.7590566	5.5153044	26.13
783	1.7838209	5.4934116	26.14
783	1.7615903	5.5040561	26.15
783	1.7694371	5.4922203	26.16
783	1.7730687	5.4876072	26.17
784	1.822325	7.6317867	26.06
784	1.857879	7.6491309	26.07
784	1.8202347	7.596273	26.08
784	1.9279716	7.5761161	26.09
785	1.1210436	1.7303401	26.12
785	1.1245991	1.7307177	26.13
785	1.1225493	1.7369182	26.14
785	1.1379759	1.7343299	26.15
785	1.1268901	1.7351267	26.16
785	1.1277284	1.740587	26.17
[truncated: 1,459 more rows]
