# Supplementary material for: Single nucleosome imaging reveals principles of transient multiscale chromatin reorganization triggered by histone ADP-ribosylation at DNA lesions
Source: Nat Commun. 2025 Jul 19;16:6652. doi: 10.1038/s41467-025-61834-7 (PMC12276361; doi:10.1038/s41467-025-61834-7)
Supplement: Supplementary file 6 — Source Data [file 41467_2025_61834_MOESM6_ESM.zip › DATA_ALL_FIGURES/Fig 1C/before_damage/20220601/20220601_Field13_before_cell2_crop.mldatx_tracked.trxyt]

1	1.2933206	4.1251202	0.01
1	1.2996615	4.0879193	0.02
2	1.3715572	2.1233027	0.01
2	1.5082535	2.1099207	0.02
2	1.8157439	1.4942089	0.03
2	1.7881348	1.5069464	0.04
2	1.7814887	1.5186294	0.05
2	1.8302334	1.5240365	0.06
2	1.7969236	1.486543	0.07
2	1.8076178	1.4668161	0.08
2	1.8428068	1.4665971	0.09
2	1.7884797	1.4811282	0.1
2	1.818814	1.4739223	0.11
2	1.801467	1.4882754	0.12
2	1.850296	1.4586042	0.13
2	1.8381338	1.546987	0.14
2	1.7781464	1.4835007	0.15
2	1.7821465	1.5226191	0.16
2	1.8410267	1.5314159	0.17
2	1.8194199	1.4206586	0.18
3	1.825717	1.5108562	0.01
3	1.8483886	1.5075006	0.02
6	1.3441182	4.1119383	0.05
6	1.3532097	4.1974696	0.06
6	1.345069	4.1704483	0.07
6	1.3675945	4.1474201	0.08
7	1.2807123	4.1349078	0.1
7	1.3347909	4.1430157	0.11
7	1.2747935	4.1487155	0.12
10	1.8285302	4.6499282	0.48
10	1.8317081	4.8771628	0.49
11	1.6312777	2.6750991	0.56
11	1.6205854	2.6650958	0.57
11	1.6202816	2.6791462	0.58
11	1.569221	2.655709	0.59
12	0.81356835	4.9706729	0.71
12	0.85032884	5.0094998	0.72
12	0.8041781	4.9274631	0.73
13	0.88705461	4.864453	0.75
13	0.85970602	4.8661611	0.76
14	0.83962456	4.8460758	0.78
14	0.87457613	4.8031167	0.79
14	0.84390788	4.8362364	0.8
14	0.82151166	4.9109388	0.81
14	0.8651289	4.7429988	0.82
16	0.8196637	4.801348	0.87
16	0.86636418	4.8234145	0.88
16	0.83664081	4.8409271	0.89
16	0.80276105	4.808769	0.9
17	1.3254616	1.3433562	1.02
17	1.2503139	1.4064438	1.03
18	1.6500273	6.3589422	1.26
18	1.6320534	6.3157077	1.27
18	1.632596	6.3228035	1.28
18	1.6467223	6.2940746	1.29
18	1.6286903	6.34391	1.3
18	1.6228725	6.2936405	1.31
18	1.6151817	6.3016329	1.32
19	1.2392774	1.2581719	1.27
19	1.1359439	1.5143708	1.28
19	1.1608929	1.5594919	1.29
25	1.1352479	1.7294332	1.42
25	1.1135887	1.4109215	1.43
25	1.2250462	1.318059	1.44
25	1.1588815	1.5749022	1.45
26	1.6423471	6.3084631	1.44
26	1.6252193	6.3283643	1.45
29	0.92422638	3.6950227	1.49
29	1.4963826	3.3968402	1.5
29	1.4731927	3.4447181	1.51
29	1.4837097	3.4163042	1.52
29	1.4590339	3.4562329	1.53
29	0.97384935	3.7356681	1.54
29	1.4920419	3.4407876	1.55
29	1.4717529	3.4668204	1.56
29	1.4372344	3.4269166	1.57
29	1.4137556	3.4685389	1.58
29	1.0058941	3.7135383	1.59
29	1.5355725	3.456083	1.6
29	1.4926179	3.4449318	1.61
29	1.5007501	3.4353881	1.62
29	1.458777	3.4523708	1.63
29	1.4481288	3.4593968	1.64
30	1.1284521	1.2834476	1.5
30	1.192373	1.3620909	1.51
30	1.1806391	1.4753074	1.52
30	1.1703255	1.4008361	1.53
30	1.1612134	1.7988707	1.54
30	1.1797298	1.6032594	1.55
30	1.1175769	1.3442193	1.56
30	1.1338624	1.4467256	1.57
30	1.1244535	1.4849644	1.58
30	1.0866872	1.3269006	1.59
30	1.1092901	1.7731823	1.6
30	1.1831044	1.5360133	1.61
30	1.1059934	1.4409391	1.62
30	1.2409914	1.3447989	1.63
32	1.0873359	1.3063807	1.66
32	1.0878463	1.6490108	1.67
34	1.1104421	1.4276146	1.85
34	1.0685694	1.4107674	1.86
35	1.3096645	1.347403	1.91
35	1.1794542	1.4734273	1.92
36	1.4080991	1.912013	1.99
36	1.3202624	1.7817287	2
37	1.1760239	1.4017966	2.02
37	1.2556533	1.5514194	2.03
37	1.1273376	1.4175177	2.04
37	1.1020346	1.3776918	2.05
37	1.1037648	1.3907849	2.06
37	1.1022839	1.3977765	2.07
37	1.25449	1.4132998	2.08
38	1.3978649	3.9110359	2.05
38	1.4036261	3.9289258	2.06
38	1.3940402	3.9173603	2.07
38	1.3900873	3.9071132	2.08
38	1.3972147	3.9033268	2.09
38	1.3880418	3.9085328	2.1
38	1.4092899	3.9122276	2.11
38	1.3954324	3.9306136	2.12
38	1.3994798	3.8965922	2.13
38	1.4117553	3.9021634	2.14
38	1.3960792	3.930138	2.15
38	1.4011737	3.8818395	2.16
38	1.404145	3.9184691	2.17
38	1.4119922	3.9317385	2.18
38	1.3736036	3.9158479	2.19
38	1.4043148	3.9018969	2.2
38	1.3887822	3.8938924	2.21
38	1.3811791	3.9063086	2.22
38	1.4172939	3.9017293	2.23
38	1.3998627	3.9290156	2.24
38	1.4184379	3.8909311	2.25
38	1.4034745	3.8931985	2.26
38	1.39469	3.9095067	2.27
38	1.4169849	3.9158356	2.28
38	1.400706	3.8872962	2.29
38	1.3888719	3.9124583	2.3
38	1.3989415	3.9149526	2.31
38	1.4027743	3.8946398	2.32
38	1.4236739	3.909759	2.33
38	1.3909219	3.8915696	2.34
38	1.3763316	3.8975375	2.35
38	1.4032351	3.9058854	2.36
38	1.3967191	3.8982399	2.37
38	1.3992946	3.8802879	2.38
38	1.4075887	3.8783246	2.39
38	1.402575	3.8782797	2.4
38	1.3880412	3.900123	2.41
38	1.3832298	3.9163827	2.42
38	1.3703161	3.9019988	2.43
38	1.4086903	3.9125694	2.44
38	1.404026	3.9063616	2.45
38	1.3876853	3.8841452	2.46
38	1.3716505	3.8914989	2.47
38	1.4051648	3.901047	2.48
38	1.3974132	3.9073944	2.49
38	1.3985841	3.9066779	2.5
38	1.4012016	3.8959548	2.51
38	1.4182239	3.9266055	2.52
38	1.3909792	3.9237678	2.53
38	1.4113461	3.9132775	2.54
38	1.3947156	3.9246431	2.55
38	1.4215151	3.8926445	2.56
38	1.4080276	3.8963295	2.57
40	1.0242534	6.7274288	2.34
40	0.98294356	6.7298095	2.35
40	0.97234409	6.7426726	2.36
40	0.97004622	6.7354599	2.37
40	0.9825857	6.7367038	2.38
40	0.99246789	6.7367112	2.39
40	0.98298878	6.7468919	2.4
40	1.0303156	6.7355068	2.41
40	0.94574537	6.7352726	2.42
40	0.97334106	6.739851	2.43
40	1.003141	6.7264213	2.44
40	1.0004324	6.7228712	2.45
40	0.98874056	6.7367054	2.46
42	1.7279442	6.4904003	2.47
42	1.7422526	6.5028803	2.48
42	1.7167564	6.4927321	2.49
45	0.97792471	3.0948635	2.84
45	0.91499677	3.0391612	2.85
45	0.97218317	3.0806287	2.86
46	0.93233878	3.0428579	2.89
46	0.94632562	3.056288	2.9
46	0.93442312	3.0745559	2.91
46	0.89535512	3.080618	2.92
46	0.96168231	3.1266709	2.93
46	0.94457605	3.1459507	2.94
48	1.6956647	1.5868357	2.96
48	1.7707766	1.5648669	2.97
48	1.7691506	1.5785846	2.98
48	1.746194	1.5897887	2.99
48	1.8040191	1.611758	3
48	1.7517278	1.5796481	3.01
48	1.7820925	1.6224934	3.02
49	0.90788705	3.079546	2.98
49	0.9494324	3.0859528	2.99
49	0.9331261	3.0932359	3
49	0.97336511	3.076084	3.01
51	1.7089319	4.0291741	3
51	1.6994243	4.0270389	3.01
51	1.7261298	4.0252137	3.02
53	0.82959115	6.2693014	3.16
53	0.80738958	6.2218301	3.17
53	0.80743639	6.2582391	3.18
59	1.8428142	2.1228131	3.28
59	1.878252	2.1298451	3.29
63	0.82691276	6.2588012	3.38
63	0.85865212	6.2138944	3.39
67	0.80976683	6.2364793	3.48
67	0.82478074	6.2433689	3.49
67	0.81420472	6.2452209	3.5
67	0.84525363	6.3042179	3.51
67	0.85483163	6.2707557	3.52
67	0.82831531	6.2062534	3.53
68	0.8600212	6.2418945	3.55
68	0.80766895	6.2319667	3.56
68	0.82281373	6.2499851	3.57
68	0.8420883	6.2525239	3.58
68	0.80568264	6.2603255	3.59
68	0.86087947	6.2417838	3.6
68	0.84623028	6.2728627	3.61
68	0.84475431	6.2465751	3.62
69	0.86272834	6.2340103	3.67
69	0.8724963	6.2697465	3.68
70	0.81023959	6.2809874	3.7
70	0.88619294	6.2737526	3.71
70	0.85987237	6.2330727	3.72
71	1.3606368	1.5475239	3.7
71	1.3831383	1.5646635	3.71
71	1.377491	1.5518556	3.72
71	1.359704	1.5323196	3.73
71	1.3752773	1.5602254	3.74
71	1.3955518	1.7218995	3.75
73	0.94989562	3.1229322	3.89
73	0.93999071	3.0815424	3.9
73	0.94889551	3.0862799	3.91
73	0.94154558	3.1353453	3.92
73	0.94108813	3.1049006	3.93
73	0.948647	3.0999859	3.94
73	0.94570176	3.0975274	3.95
73	0.91287858	3.1500938	3.96
73	0.94581274	3.0927959	3.97
73	0.95400259	3.1131691	3.98
75	1.4935528	5.3940829	3.91
75	1.5095358	5.393909	3.92
75	1.4793449	5.3809406	3.93
75	1.4923221	5.3358402	3.94
78	0.98133026	3.1069503	4
78	0.93413647	3.0622895	4.01
78	0.91398274	3.0783757	4.02
78	0.93323039	3.107433	4.03
78	0.94836995	3.1105484	4.04
78	0.93393462	3.0624514	4.05
78	0.94236368	3.0938551	4.06
78	0.94173484	3.1068351	4.07
78	0.91891067	3.0831022	4.08
78	0.95306314	3.1122333	4.09
78	0.93681451	3.0747204	4.1
78	0.92138327	3.1085923	4.11
78	0.90326253	3.0813689	4.12
78	0.9255605	3.0736361	4.13
78	0.97539521	3.1598896	4.14
79	1.9716319	6.391213	4
79	1.9816042	6.3978038	4.01
79	1.9744326	6.4024171	4.02
79	1.9584211	6.386693	4.03
79	1.9702896	6.3840643	4.04
79	1.9524969	6.3876496	4.05
79	1.9642168	6.3779021	4.06
79	1.9550384	6.3869313	4.07
79	1.9504515	6.3890133	4.08
79	1.947927	6.4016444	4.09
80	1.5390523	0.95315348	4.03
80	1.5255087	0.88071386	4.04
80	1.5108391	0.93375147	4.05
80	1.5308677	0.92154704	4.06
80	1.5038622	0.9328104	4.07
82	1.5474247	1.3567352	4.43
82	1.5482736	1.3363482	4.44
82	1.4628731	1.4115861	4.45
84	1.5971457	4.2283002	4.7
84	1.5751027	4.2452285	4.71
84	1.5825124	4.2192045	4.72
84	1.5442698	4.2230974	4.73
84	1.5980335	4.2097054	4.74
84	1.5638721	4.218653	4.75
84	1.5875378	4.2250361	4.76
84	1.5654048	4.2331042	4.77
84	1.5732227	4.2383646	4.78
84	1.5585579	4.1860717	4.79
84	1.5903617	4.2237519	4.8
84	1.6340618	4.2469767	4.81
84	1.5116035	4.2885147	4.82
84	1.5256618	4.2348374	4.83
84	1.5958976	4.2297109	4.84
84	1.5589811	4.2013362	4.85
84	1.499465	4.1581879	4.86
84	1.5664968	4.2145157	4.87
84	1.582258	4.238066	4.88
84	1.594252	4.2313962	4.89
84	1.6087658	4.2741907	4.9
84	1.6053269	4.227469	4.91
84	1.551484	4.2137594	4.92
84	1.577321	4.2343643	4.93
84	1.6014555	4.2297644	4.94
84	1.584616	4.2240335	4.95
86	1.947561	6.3307737	4.8
86	1.957725	6.3316879	4.81
86	1.9494909	6.3501915	4.82
86	1.9658058	6.3676131	4.83
86	1.9191867	6.3728345	4.84
86	1.9746375	6.359723	4.85
86	1.9735291	6.3427202	4.86
86	1.9494032	6.3516683	4.87
87	0.9469783	3.3710484	4.85
87	0.95149408	3.4291777	4.86
87	0.93002412	3.4160201	4.87
87	0.96719647	3.3722463	4.88
87	0.97479606	3.3718674	4.89
87	0.92210121	3.4110975	4.9
87	0.9865031	3.4333589	4.91
87	0.98961393	3.3869102	4.92
87	0.99384498	3.3935019	4.93
88	0.92506833	3.0726403	5.19
88	0.91803898	3.0946454	5.2
89	1.7564366	1.7362782	5.24
89	1.790239	1.7077821	5.25
89	1.7773304	1.6999497	5.26
89	1.7841211	1.7072484	5.27
89	1.7862129	1.7187667	5.28
89	1.7855131	1.7110381	5.29
89	1.7815859	1.7026612	5.3
89	1.784522	1.7101085	5.31
89	1.7846978	1.6942948	5.32
90	1.5511876	6.8767445	5.28
90	1.5552803	6.8625552	5.29
90	1.5287698	6.8404875	5.3
90	1.5510793	6.868341	5.31
91	1.5372791	6.8362556	5.34
91	1.5133978	6.9582247	5.35
91	1.484028	6.856509	5.36
91	1.5372248	6.8519384	5.37
91	1.5391867	6.8647985	5.38
91	1.5622088	6.8763414	5.39
91	1.5412731	6.8515351	5.4
91	1.5503433	6.8158899	5.41
91	1.5082153	6.8766465	5.42
91	1.548718	6.8616647	5.43
91	1.521458	6.842088	5.44
91	1.4830107	6.8830733	5.45
91	1.5269344	6.877516	5.46
91	1.518526	6.8383811	5.47
91	1.4959904	6.886328	5.48
91	1.5435192	6.8531774	5.49
91	1.5491839	6.8598418	5.5
91	1.5280241	6.7872605	5.51
91	1.5354807	6.8597215	5.52
91	1.5370577	6.8641852	5.53
91	1.5544877	6.8651977	5.54
91	1.5433577	6.8528141	5.55
91	1.5559953	6.9181689	5.56
91	1.57171	6.8839481	5.57
91	1.5581509	6.8534306	5.58
91	1.5492165	6.8716815	5.59
91	1.5471061	6.8566681	5.6
91	1.552195	6.8516786	5.61
91	1.5284425	6.8633615	5.62
92	1.346122	1.1338355	5.49
92	1.2442372	1.0997983	5.5
93	1.5295532	5.1313173	5.55
93	1.5823112	5.2516779	5.56
95	1.532247	5.1444988	5.82
95	1.5394389	5.1234211	5.83
95	1.5251652	5.1546498	5.84
95	1.5458206	5.1441934	5.85
96	1.1850034	1.2995282	5.96
96	1.1890912	1.3045417	5.97
97	0.80628223	6.7333812	6.24
97	0.82907989	6.7062853	6.25
97	0.83853238	6.7137521	6.26
98	1.1459422	1.2961915	6.27
98	1.1532506	1.2765029	6.28
98	1.165064	1.2940787	6.29
98	1.1556356	1.25775	6.3
98	1.0819655	1.2805491	6.31
98	1.1612403	1.2905878	6.32
98	1.0455387	1.2574359	6.33
98	0.85800734	1.1043276	6.34
100	1.3347777	3.9969132	6.65
100	1.3631658	4.0028071	6.66
101	1.348483	3.9685243	6.68
101	1.3441949	4.0032213	6.69
101	1.3671772	3.9982607	6.7
104	1.3999905	6.9219062	7.11
104	1.4756005	6.9000897	7.12
104	1.4210068	6.8867973	7.13
104	1.4015293	6.8954104	7.14
104	1.4122369	6.9089006	7.15
104	1.4235211	6.8797608	7.16
104	1.4130681	6.8650181	7.17
104	1.4233654	6.9480364	7.18
104	1.3855274	6.9161689	7.19
104	1.4287835	6.8679193	7.2
104	1.4039948	6.8813763	7.21
104	1.3908574	6.9022981	7.22
104	1.4365075	6.9391598	7.23
104	1.4334043	6.9059068	7.24
104	1.4197346	6.9184114	7.25
104	1.4169456	6.8735045	7.26
104	1.4376902	6.8776007	7.27
104	1.4130086	6.8825003	7.28
104	1.4022331	6.8895754	7.29
104	1.3982943	6.9049869	7.3
105	1.1899542	5.7503437	7.64
105	1.2069027	5.7609129	7.65
105	1.1836411	5.7858755	7.66
105	1.2042638	5.7526555	7.67
105	1.1852614	5.7741293	7.68
105	1.2037699	5.7661647	7.69
105	1.1890553	5.7589097	7.7
109	1.8244806	2.0653991	7.82
109	1.9465637	2.1151699	7.83
109	1.9306246	2.1235517	7.84
111	1.9657049	2.1116735	7.86
111	1.9381384	2.1485472	7.87
111	1.96311	2.1533618	7.88
111	1.9580157	2.1567528	7.89
111	1.9666818	2.1623755	7.9
112	1.6104085	0.8977141	7.9
112	1.5620312	0.90731851	7.91
113	1.5865088	0.88729242	7.93
113	1.639646	0.8214603	7.94
115	1.0977911	2.570239	8.74
115	1.1221246	2.5857139	8.75
119	0.86576122	2.1067572	9.15
119	0.83400698	2.121937	9.16
120	1.1925918	2.3969876	9.29
120	1.1894451	2.3825506	9.3
120	1.1924522	2.379658	9.31
121	1.2213908	6.8895283	9.65
121	1.2810284	7.0387563	9.66
122	1.3220055	6.9410847	9.68
122	1.4165323	7.0109904	9.69
122	1.310495	6.9767252	9.7
122	1.2945682	7.059884	9.71
122	1.377942	6.9851371	9.72
122	1.4284064	6.9718469	9.73
123	1.2432727	7.0126764	9.75
123	1.2933048	6.9436147	9.76
123	1.2861409	6.9756857	9.77
123	1.2807939	6.9544868	9.78
123	1.336002	6.8829103	9.79
123	1.3424256	6.7460098	9.8
123	1.2971103	6.8251868	9.81
123	1.3968964	6.6122817	9.82
123	1.4709448	6.6085096	9.83
123	1.4692118	6.6083732	9.84
123	1.480298	6.6003401	9.85
124	0.94512246	6.3570389	9.87
124	0.97262165	6.3365589	9.88
124	0.98828076	6.359784	9.89
124	0.96653374	6.3826817	9.9
124	0.95756435	6.3400523	9.91
124	0.98270475	6.3707395	9.92
124	0.9866179	6.3549175	9.93
124	1.0101318	6.3846052	9.94
124	0.96006756	6.406642	9.95
124	0.98664042	6.3705601	9.96
124	1.019184	6.3646661	9.97
125	1.77939	5.1020209	9.89
125	1.6455211	5.2595723	9.9
125	1.6795333	5.2201617	9.91
125	1.6696002	5.2030066	9.92
125	1.6616446	5.1980376	9.93
126	1.2791039	1.877144	10.13
126	1.305301	1.8535005	10.14
126	1.301674	1.8744188	10.15
126	1.3336891	1.8655596	10.16
126	1.3139922	1.8607117	10.17
126	1.2719105	1.8569666	10.18
126	1.3015744	1.8402396	10.19
126	1.2894869	1.868176	10.2
126	1.2858586	1.852205	10.21
126	1.2891378	1.8785224	10.22
126	1.2834172	1.887469	10.23
127	1.3200853	2.2702956	10.27
127	1.3226309	2.2879556	10.28
128	1.4786791	4.76178	10.3
128	1.4748043	4.7765911	10.31
128	1.4958112	4.7563738	10.32
128	1.5062221	4.7571284	10.33
128	1.4631096	4.7605143	10.34
128	1.4755597	4.7332992	10.35
128	1.4905087	4.7660689	10.36
128	1.4897403	4.7555864	10.37
128	1.4960719	4.7635499	10.38
128	1.4874593	4.7745046	10.39
128	1.4756464	4.7500828	10.4
128	1.4602303	4.7586524	10.41
128	1.5103619	4.7711975	10.42
128	1.4724237	4.7561804	10.43
128	1.466623	4.7650934	10.44
128	1.4986552	4.7678062	10.45
128	1.5454251	4.7826707	10.46
129	1.5840263	5.514147	10.59
129	1.6823933	5.5676765	10.6
129	1.6399078	5.4946949	10.61
129	1.6321436	5.5006979	10.62
129	1.6512847	5.4901755	10.63
129	1.7087351	5.4576892	10.64
129	1.6511627	5.5141065	10.65
129	1.6014266	5.4354472	10.66
129	1.6339327	5.5257597	10.67
129	1.6858743	5.5235464	10.68
129	1.6744863	5.4633666	10.69
129	1.6231815	5.5157079	10.7
129	1.7230955	5.5504448	10.71
132	1.7170264	5.4861857	10.73
132	1.7259149	5.652841	10.74
132	1.68263	5.5613602	10.75
132	1.7597467	5.5386139	10.76
132	1.6563268	5.5923888	10.77
132	1.7180361	5.5071151	10.78
132	1.668877	5.4481346	10.79
132	1.6590686	5.5012998	10.8
133	0.80993062	3.0146312	10.87
133	0.82724727	2.9526974	10.88
133	0.82116792	2.9811341	10.89
134	0.8518483	2.9619192	10.92
134	0.84058758	2.9945009	10.93
134	0.80952013	2.9743419	10.94
135	0.868648	3.8345123	10.94
135	0.88455095	3.8170315	10.95
135	0.85533895	3.8328227	10.96
135	0.86494281	3.8094656	10.97
135	0.86461235	3.843945	10.98
135	0.85941723	3.8647857	10.99
136	0.84304572	2.9869156	10.96
136	0.84997321	2.997952	10.97
137	0.94133922	2.3304556	11.2
137	0.94548973	2.2796875	11.21
146	1.7160342	1.8022888	12.62
146	1.7199257	1.8271704	12.63
146	1.7122824	1.823813	12.64
146	1.7135982	1.841304	12.65
146	1.7246543	1.8280794	12.66
146	1.7022673	1.8262826	12.67
146	1.7231748	1.8306373	12.68
146	1.7113096	1.8227885	12.69
146	1.738398	1.833529	12.7
146	1.7122902	1.8285666	12.71
146	1.7180112	1.8243685	12.72
147	1.3321441	4.9982563	12.66
147	1.3223365	4.9846025	12.67
147	1.3152206	4.9948874	12.68
147	1.2993235	4.9984783	12.69
147	1.3032989	5.0052486	12.7
147	1.3124846	5.0112295	12.71
147	1.3417301	5.0022918	12.72
147	1.2975762	4.9994869	12.73
149	1.2757994	5.3100633	12.75
149	1.2560991	5.4029597	12.76
149	1.2647745	5.3746098	12.77
149	1.2056895	5.4082576	12.78
149	1.2696178	5.2281815	12.79
150	0.80698236	6.7642018	12.8
150	0.82349869	6.7399805	12.81
151	0.88612018	6.6886469	12.88
151	0.89415702	6.5969839	12.89
152	0.820903	6.8337153	12.92
152	0.86658347	6.7628493	12.93
152	0.82918442	6.7941038	12.94
152	0.84213463	6.6884797	12.95
152	0.85275464	6.7168898	12.96
152	0.80024392	6.6761761	12.97
152	0.82697917	6.7173484	12.98
152	0.84498765	6.7084055	12.99
152	0.85171341	6.702892	13
152	0.80320415	6.7504877	13.01
152	0.82052908	6.7234276	13.02
152	0.84316175	6.7217271	13.03
152	0.86216031	6.6167856	13.04
152	0.84183495	6.670157	13.05
153	0.83996949	6.7131804	13.11
153	0.80159915	6.7803796	13.12
154	1.8759115	7.0203706	13.14
154	2.0329608	6.9383658	13.15
156	1.2199475	6.6241267	13.65
156	1.2048177	6.5417185	13.66
156	1.206609	6.5513804	13.67
156	1.1885186	6.5332205	13.68
156	1.1938402	6.5518593	13.69
156	1.1690418	6.5483636	13.7
156	1.1926869	6.559842	13.71
156	1.1849197	6.5682318	13.72
156	1.1906395	6.5485539	13.73
156	1.1810511	6.54803	13.74
156	1.1975172	6.5527796	13.75
156	1.1995241	6.5235955	13.76
156	1.1560452	6.5553296	13.77
156	1.1874363	6.5688345	13.78
156	1.2140527	6.5360628	13.79
156	1.2041133	6.5590943	13.8
156	1.1957994	6.5299034	13.81
156	0.82277544	6.6135738	13.82
156	0.82904846	6.7224704	13.83
158	1.8574727	1.8513035	14.19
158	1.7938376	1.889937	14.2
158	1.8240873	1.8674027	14.21
160	1.2626645	2.0415019	14.39
160	1.2403182	2.0461445	14.4
160	1.2112005	2.0053214	14.41
162	1.362989	2.3956017	14.45
162	1.1945964	2.554974	14.46
163	1.6874704	5.9036573	14.53
163	1.7002149	5.8864941	14.54
163	1.6953412	5.8934153	14.55
163	1.6990558	5.8863698	14.56
163	1.6860979	5.9035224	14.57
163	1.6865342	5.9135374	14.58
163	1.7016631	5.9073728	14.59
163	1.6665286	5.9232157	14.6
163	1.7241592	5.9300231	14.61
163	1.7314471	5.9266222	14.62
163	1.6990196	5.9305021	14.63
164	1.302586	1.50736	14.58
164	1.3049895	1.5498721	14.59
164	1.3129584	1.5464032	14.6
164	1.3270819	1.5080029	14.61
164	1.3022032	1.5197378	14.62
164	1.3432588	1.499025	14.63
164	1.3280014	1.5078001	14.64
164	1.2950634	1.5328205	14.65
164	1.3865203	1.5156419	14.66
164	1.3201359	1.476463	14.67
164	1.2844571	1.5202511	14.68
164	1.3054176	1.5033005	14.69
164	1.3660044	1.4604746	14.7
165	2.0788345	6.9227305	14.63
165	1.8894743	6.8256444	14.64
169	1.101726	7.125274	15.48
169	1.1537868	7.0984776	15.49
170	1.1392762	3.0040568	15.5
170	1.1866732	3.0170043	15.51
170	1.1041497	2.9839894	15.52
172	1.4116553	1.3434404	16.1
172	1.4552998	1.3433783	16.11
172	1.3853566	1.3991562	16.12
172	1.4002057	1.3390418	16.13
172	1.4363789	1.313578	16.14
172	1.4434803	1.3516584	16.15
173	1.9450375	1.2581426	16.45
173	1.977199	1.2998781	16.46
173	1.9292088	1.2463976	16.47
173	1.8888373	1.2705848	16.48
173	2.0328884	1.2053282	16.49
173	1.9818139	1.1544612	16.5
173	2.0531026	1.2208532	16.51
174	1.6293921	6.4105821	16.5
174	1.6182839	6.3774436	16.51
174	1.6307183	6.3941557	16.52
174	1.6398536	6.396982	16.53
174	1.6347897	6.4176379	16.54
174	1.8799295	6.4572135	16.55
175	1.9921415	1.2265638	16.53
175	1.8665146	1.3589647	16.54
176	1.9305352	1.2551781	16.56
176	2.0675688	1.2277422	16.57
176	2.0085728	1.1957664	16.58
176	2.0269014	1.1910079	16.59
176	1.9778678	1.2378795	16.6
176	2.002267	1.2088029	16.61
176	2.0146618	1.2158082	16.62
176	1.9785661	1.3167919	16.63
178	2.0425439	1.1430593	16.69
178	2.0606968	1.2237584	16.7
179	1.9830221	1.2109272	16.73
179	1.9624884	1.1865492	16.74
179	2.0041547	1.1930813	16.75
179	2.0502946	1.1680117	16.76
179	2.0652405	1.2251985	16.77
179	2.04101	1.2189498	16.78
179	2.0151203	1.18601	16.79
179	2.0131828	1.1772059	16.8
179	2.0609838	1.1997912	16.81
179	2.0644267	1.1738173	16.82
179	1.9699018	1.1956619	16.83
179	1.9316749	1.1680984	16.84
179	1.9506621	1.1429682	16.85
179	1.903038	1.146811	16.86
179	1.964534	1.1124912	16.87
181	0.93692455	3.0355476	16.83
181	1.0294126	2.9849744	16.84
181	0.94953163	3.0703507	16.85
182	2.0057321	1.1929393	16.89
182	2.0170994	1.154592	16.9
182	2.0438174	1.147129	16.91
182	1.9581135	1.1474289	16.92
182	2.0379026	1.1462887	16.93
182	2.0061069	1.1368145	16.94
182	1.8786499	1.1671607	16.95
182	1.9678652	1.1010666	16.96
182	2.0246223	1.191807	16.97
182	1.9726356	1.2847853	16.98
182	1.9754877	1.165073	16.99
182	1.9244412	1.1719294	17
183	1.6226773	5.1260568	16.91
183	1.6659048	5.1434553	16.92
183	1.6622274	5.1380065	16.93
183	1.6462986	5.1376153	16.94
185	1.0030964	1.1576577	17.05
185	1.0030958	1.1994092	17.06
185	0.97492569	1.1483455	17.07
185	0.87636014	1.163759	17.08
187	1.896325	1.2060471	17.08
187	1.9177813	1.1664286	17.09
187	1.9824007	1.2115154	17.1
187	1.9479607	1.1920719	17.11
187	1.9738812	1.2373237	17.12
187	1.921361	1.3143275	17.13
187	1.9463739	1.2682704	17.14
187	1.9252445	1.223028	17.15
187	1.9930921	1.1864481	17.16
187	1.9783313	1.1971794	17.17
187	1.9346213	1.2145328	17.18
189	1.6418479	6.8692922	17.16
189	1.6581994	6.8970158	17.17
189	1.5591661	6.8696057	17.18
189	1.6213792	6.8768197	17.19
189	1.5795224	6.8824337	17.2
189	1.5502586	6.8974985	17.21
189	1.6347334	6.8859202	17.22
189	1.6388787	6.8684686	17.23
190	1.9578356	1.2417443	17.2
190	1.9648348	1.2452301	17.21
190	1.9116595	1.3048503	17.22
190	1.9556512	1.186238	17.23
190	1.9543362	1.2470387	17.24
190	1.9287532	1.2264799	17.25
190	1.9684757	1.2365589	17.26
190	1.9170364	1.2119118	17.27
190	1.9166559	1.2574269	17.28
190	1.8972069	1.2136555	17.29
192	1.8088463	6.9582571	17.75
192	1.7229491	6.9784918	17.76
192	1.6648611	6.948599	17.77
192	1.6736657	6.9507308	17.78
192	1.6964723	6.9466154	17.79
192	1.6432714	6.9441949	17.8
192	1.6476821	6.949641	17.81
192	1.6697652	6.9334735	17.82
192	1.7732846	6.946657	17.83
192	1.7381592	6.923755	17.84
192	1.7121615	6.9555554	17.85
192	1.6829851	6.9176215	17.86
192	1.7087779	6.9524513	17.87
194	0.99146619	4.5543179	18.26
194	0.98160487	4.5192877	18.27
194	0.98160285	4.4763752	18.28
194	1.0175102	4.5327226	18.29
194	0.99483447	4.5441772	18.3
194	0.98291835	4.5042139	18.31
195	1.5763336	5.5410491	18.42
195	1.6730853	5.5496916	18.43
197	1.1437222	2.6048818	18.69
197	1.1576726	2.6347474	18.7
199	1.0955966	2.548373	18.78
199	1.1135107	2.6156731	18.79
199	1.155663	2.560669	18.8
201	1.8425475	7.0700786	18.96
201	1.8489677	7.0502666	18.97
202	1.0805576	5.2666696	19.5
202	1.0769165	5.2668055	19.51
202	1.0627561	5.2722395	19.52
202	1.0711274	5.2882628	19.53
202	1.0975509	5.2382608	19.54
203	0.91651353	3.3473467	20.14
203	0.81202933	3.3842395	20.15
204	1.386291	1.6427881	20.15
204	1.3930673	1.6320196	20.16
204	1.3756768	1.5983152	20.17
207	1.4345397	6.2515882	20.32
207	1.430855	6.2420751	20.33
207	1.4248739	6.2411136	20.34
207	1.4362851	6.2325527	20.35
208	2.0703772	1.0279061	20.32
208	2.0607558	1.0557756	20.33
209	1.0875997	1.0319591	20.66
209	1.1175512	1.079015	20.67
212	0.92826958	6.4997612	21.46
212	0.94544507	6.4903005	21.47
212	0.95124104	6.4734594	21.48
212	0.99310097	6.4748258	21.49
212	0.92033932	6.4658571	21.5
212	0.95153337	6.5127904	21.51
212	0.94402812	6.4629389	21.52
212	0.96259079	6.4989654	21.53
212	0.98068758	6.4934728	21.54
212	0.92364628	6.4759116	21.55
212	0.96618828	6.4666161	21.56
212	0.98130826	6.4487814	21.57
214	1.0684937	6.4408286	21.67
214	1.0655274	6.5150616	21.68
214	1.0623309	6.3994402	21.69
214	1.0775327	6.4085311	21.7
214	1.0655152	6.4500986	21.71
214	1.086294	6.544771	21.72
219	1.2328885	1.3446371	21.84
219	1.2620038	1.3535976	21.85
219	1.2505974	1.3448534	21.86
219	1.2584118	1.3475128	21.87
219	1.2718677	1.3634488	21.88
219	1.2795837	1.3600527	21.89
219	1.2712084	1.3633642	21.9
219	1.2651306	1.3363933	21.91
219	1.2703879	1.3408904	21.92
219	1.2630184	1.3516566	21.93
222	1.4399312	6.5288151	21.96
222	1.4472712	6.6838249	21.97
222	1.5325435	6.8691475	21.98
222	1.6290073	6.8365947	21.99
222	1.4515395	6.7829466	22
222	1.5533922	6.8065293	22.01
224	1.0898428	5.7734862	22.06
224	1.0764622	5.7659517	22.07
224	1.0759295	5.7781889	22.08
225	1.0667885	5.7789708	22.1
225	1.1073464	5.7728674	22.11
225	1.0603321	5.7479134	22.12
225	1.0430338	5.7676527	22.13
226	1.0803458	5.7801605	22.15
226	1.0947656	5.7940493	22.16
226	1.037406	5.7821129	22.17
226	1.0910612	5.7860717	22.18
227	2.0472568	0.99964116	22.24
227	2.0359122	1.0384548	22.25
228	0.99972714	0.95836084	22.3
228	1.1192572	0.83496595	22.31
229	0.96043398	1.5123195	22.32
229	0.99585661	1.1316923	22.33
235	1.763403	5.9348778	23.2
235	1.8274955	5.8746064	23.21
235	1.758326	5.7984004	23.22
235	1.77807	5.9366005	23.23
235	1.7429345	5.8497384	23.24
239	1.6311249	5.930259	23.62
239	1.7444819	5.7984032	23.63
243	1.5047717	4.9878708	23.98
243	1.4652781	5.032694	23.99
245	1.6770971	5.6608619	24.06
245	1.6427604	5.6556944	24.07
245	1.6349718	5.5960871	24.08
245	1.6266079	5.630306	24.09
246	1.7865667	3.4789725	24.53
246	1.7453349	3.4571762	24.54
248	1.1161793	4.1356368	24.88
248	1.0886753	4.1327903	24.89
248	1.1326366	4.1137403	24.9
248	1.1241061	4.1665528	24.91
248	1.1051879	4.1569631	24.92
248	1.0802597	4.1663221	24.93
248	1.0795279	4.10847	24.94
248	0.99603049	4.0591427	24.95
248	1.0606761	4.1644012	24.96
249	1.2658227	2.7015582	24.89
249	1.265917	2.7101874	24.9
249	1.2706733	2.7173829	24.91
249	1.2384698	2.7242451	24.92
251	1.3221554	2.6961898	24.97
251	1.2968768	2.715591	24.98
251	1.248703	2.7018083	24.99
251	1.2845309	2.7225309	25
251	1.282017	2.7165065	25.01
251	1.2628573	2.6769548	25.02
251	1.2619635	2.7203191	25.03
251	1.2776958	2.7066461	25.04
252	1.0947947	4.1114769	25.02
252	1.1220684	4.1518905	25.03
252	1.0872774	4.1574108	25.04
253	1.092571	4.0171259	25.08
253	1.1206112	4.1195171	25.09
253	1.1103526	4.1678905	25.1
254	0.89916612	0.88600816	25.27
254	0.89762801	0.85736084	25.28
254	0.92567888	0.8820038	25.29
254	0.88909808	0.92764031	25.3
254	0.86079102	0.83680346	25.31
254	0.86304289	0.88336923	25.32
254	0.91011314	0.93579631	25.33
254	0.88887292	0.92300734	25.34
254	0.87969607	0.9136151	25.35
254	0.89425662	0.91211041	25.36
254	0.9143306	0.92882847	25.37
254	0.91575526	0.92017093	25.38
258	1.9367967	4.9798551	25.96
258	1.9840335	4.973276	25.97
259	2.0065138	5.0144295	25.99
259	1.9598525	4.9814661	26
259	1.9178443	5.1291611	26.01
260	1.7467938	1.5593413	26.16
260	1.7154784	1.4892166	26.17
260	1.6846597	1.5093321	26.18
260	1.6830075	1.5254987	26.19
261	1.6328016	1.3020098	26.23
261	1.647988	1.2320484	26.24
261	1.6354154	1.2184556	26.25
261	1.6606058	1.2376743	26.26
262	0.80727518	3.2454839	26.38
262	0.80635084	3.2419486	26.39
263	1.6358159	5.6280542	26.86
263	1.6850278	5.6928498	26.87
263	1.67384	5.6537858	26.88
263	1.6925632	5.644737	26.89
263	1.6549309	5.6870564	26.9
263	1.658606	5.6466287	26.91
268	1.5444994	4.0112909	27.08
268	1.5460415	3.987995	27.09
268	1.4814588	4.00878	27.1
268	1.52307	4.0431357	27.11
268	1.5273286	4.0791846	27.12
270	0.8603742	2.2323593	27.29
270	0.8500711	2.2770496	27.3
270	0.88343924	2.2266957	27.31
271	1.029904	5.1622133	27.33
271	1.1103463	5.102389	27.34
271	1.0861678	5.0285367	27.35
274	1.0858594	5.181165	27.42
274	1.1285975	5.1005601	27.43
274	1.0682027	5.1016671	27.44
274	1.0628693	5.1841997	27.45
274	1.0253241	5.0991697	27.46
274	1.1123576	5.113314	27.47
274	1.1085627	5.035858	27.48
274	1.1817451	5.1216571	27.49
274	1.0068337	5.1195296	27.5
277	1.0856972	5.1047168	27.52
277	1.0754505	5.0666629	27.53
277	1.014123	5.0899438	27.54
277	1.144595	5.0490014	27.55
278	1.1007964	3.0436917	27.54
278	1.1066732	3.0292513	27.55
278	1.1391209	3.0225906	27.56
278	1.1476831	3.0197513	27.57
279	1.0727312	5.0443301	27.57
279	1.132249	5.0681709	27.58
279	1.1858258	5.1339215	27.59
280	1.0089889	3.6869494	27.58
280	0.9867803	3.6341593	27.59
284	1.017163	5.15019	27.71
284	1.1274305	5.1159154	27.72
287	0.92013013	2.2051137	27.93
287	0.9066155	2.2131552	27.94
287	0.89045185	2.2067857	27.95
287	0.89363964	2.2169289	27.96
287	0.92010306	2.1865942	27.97
287	0.89780307	2.1965085	27.98
287	0.8869803	2.2053282	27.99
287	0.92042482	2.1895315	28
287	0.90922839	2.208552	28.01
287	0.89701891	2.2433147	28.02
287	0.87056072	2.237735	28.03
287	0.89463938	2.2382891	28.04
287	0.93034946	2.206922	28.05
287	0.90016951	2.2096848	28.06
287	0.89192076	2.2116757	28.07
287	0.88714624	2.1953986	28.08
287	0.89950539	2.2135227	28.09
287	0.90557998	2.2211683	28.1
287	0.94683605	2.214503	28.11
287	0.88142883	2.2017316	28.12
287	0.90487813	2.2195331	28.13
287	0.89554482	2.207684	28.14
287	0.89715935	2.2189186	28.15
287	0.92394953	2.1940523	28.16
287	0.89257753	2.198242	28.17
287	0.89401972	2.2058001	28.18
287	0.90328237	2.2034907	28.19
287	0.87362481	2.2113007	28.2
288	1.0030943	3.7487276	28
288	1.0091856	3.636745	28.01
289	1.258589	6.5648506	28.01
289	1.2594538	6.4384955	28.02
289	1.1684945	6.4452801	28.03
290	1.234014	6.4958488	28.07
290	1.2178576	6.4705543	28.08
291	1.2751097	6.4298467	28.1
291	1.2231896	6.4601124	28.11
291	1.3264099	6.549261	28.12
292	1.3861443	6.7239678	28.14
292	1.2073338	6.3685257	28.15
294	1.2039936	5.0909152	28.19
294	1.0692945	5.1153547	28.2
294	1.097545	5.0837348	28.21
294	1.1196497	5.0753918	28.22
295	1.1999365	4.908687	28.3
295	1.2001178	4.9078376	28.31
295	1.2170772	4.888615	28.32
295	1.2179091	4.8592961	28.33
295	1.1771362	4.8996014	28.34
295	1.2315522	4.8894376	28.35
295	1.2010117	4.8582742	28.36
295	1.1967061	4.8885205	28.37
295	1.1858443	4.8629077	28.38
295	1.2092665	4.8778929	28.39
295	1.192429	4.9116391	28.4
295	1.2246261	4.9106167	28.41
299	1.2396646	4.9023052	29.18
299	1.2073793	4.9014145	29.19
299	1.2428815	4.9309569	29.2
299	1.2008902	4.9035174	29.21
299	1.2057316	4.8777639	29.22
299	1.2407001	4.9141471	29.23
299	1.2181536	4.8678741	29.24
299	1.2385677	4.8921271	29.25
299	1.2256545	4.8732918	29.26
299	1.2339949	4.9136493	29.27
299	1.2208305	4.8772826	29.28
299	1.2487801	4.8869283	29.29
299	1.2031538	4.876482	29.3
299	1.1985235	4.8914216	29.31
299	1.1803421	4.8683728	29.32
299	1.2100674	4.9269923	29.33
299	1.1950337	4.8793088	29.34
300	1.1859643	3.3163586	29.67
300	1.2042474	3.3052849	29.68
302	1.4439352	1.013694	29.95
302	1.4292601	1.0150186	29.96
304	1.5971437	1.5158265	30.26
304	1.5839734	1.6244326	30.27
308	0.9790412	4.8663573	30.75
308	1.005186	4.9293629	30.76
309	0.9554894	4.8904785	30.89
309	0.93567982	4.8885627	30.9
309	0.94969898	4.896695	30.91
309	0.95429414	4.8880354	30.92
309	0.95165813	4.8673195	30.93
309	0.9429002	4.8865359	30.94
309	0.95995972	4.8800758	30.95
309	0.95315672	4.8858209	30.96
310	1.2301272	3.3116225	31.29
310	1.2771438	3.2962088	31.3
310	1.2481069	3.3109098	31.31
310	1.245018	3.2969698	31.32
310	1.2387957	3.3531998	31.33
310	1.271512	3.2954575	31.34
310	1.2319362	3.3426406	31.35
310	1.2536077	3.3215489	31.36
310	1.2608854	3.3386392	31.37
310	1.2179521	3.302953	31.38
310	1.2238196	3.2965703	31.39
310	1.2138417	3.3095071	31.4
310	1.266174	3.3040818	31.41
310	1.2396563	3.3333607	31.42
310	1.2412982	3.335305	31.43
310	1.2422495	3.3159066	31.44
310	1.2399938	3.3117338	31.45
310	1.2266391	3.316972	31.46
310	1.2208992	3.2944201	31.47
310	1.2219745	3.2983206	31.48
310	1.2158378	3.3342973	31.49
310	1.2518465	3.3385243	31.5
310	1.2672751	3.3109768	31.51
310	1.1052632	3.6130368	31.52
310	1.1263067	3.5716754	31.53
310	1.1231877	3.57858	31.54
310	1.0944412	3.5894598	31.55
310	1.2037829	3.3208991	31.56
310	1.2017027	3.2910168	31.57
310	1.2287559	3.2546285	31.58
310	1.2149455	3.2995625	31.59
310	1.2746571	3.3075295	31.6
310	1.250718	3.3071279	31.61
310	1.2419092	3.2742605	31.62
310	1.245681	3.2957606	31.63
310	1.233553	3.2781724	31.64
310	1.2554138	3.3000041	31.65
310	1.2328034	3.3062925	31.66
311	1.8791386	2.3174137	31.5
311	1.8684954	2.3237709	31.51
311	1.9120174	2.2747412	31.52
312	1.2827518	3.2952855	31.68
312	1.2137734	3.3316889	31.69
313	1.2270202	3.2542114	31.73
313	1.2250575	3.3309624	31.74
313	1.2456511	3.2947595	31.75
314	1.000757	3.949887	31.76
314	1.0125257	3.9320872	31.77
314	1.0298559	3.970635	31.78
315	1.7330064	1.4694288	31.78
315	1.758174	1.5038756	31.79
315	1.7401823	1.4952046	31.8
316	1.2483126	3.2683178	31.79
316	1.2464487	3.2461956	31.8
318	1.0282589	5.1859124	32.14
318	0.95716646	5.1268996	32.15
318	0.94653268	5.1293978	32.16
318	0.96924946	5.1338468	32.17
318	0.93645656	5.1227644	32.18
318	0.9601066	5.1433117	32.19
318	0.95116363	5.1344833	32.2
318	0.96790262	5.1243337	32.21
320	1.9854669	1.8442992	32.84
320	1.9916891	1.868189	32.85
320	1.9944308	1.8441175	32.86
320	1.9894235	1.8186631	32.87
320	1.9948447	1.8304964	32.88
320	1.9653764	1.8276022	32.89
320	1.9780618	1.8539415	32.9
320	1.9374145	1.8721852	32.91
320	1.9834538	1.8588017	32.92
320	1.9493141	1.869754	32.93
320	1.884408	1.8601119	32.94
320	1.9776843	1.8588453	32.95
320	1.9985873	1.8451446	32.96
320	1.9677325	1.8645946	32.97
320	1.9814911	1.8455868	32.98
320	1.9683827	1.8437304	32.99
320	1.9596204	1.8570465	33
320	1.9885074	1.8401112	33.01
320	1.9634388	1.8669891	33.02
320	1.9795902	1.8613125	33.03
320	1.9473012	1.8106467	33.04
322	1.5012884	1.1112771	34
322	1.4925156	1.1131491	34.01
323	0.86502587	5.7198384	34.35
323	0.85229673	5.7297895	34.36
323	0.8381599	5.7753453	34.37
323	0.83857059	5.7619243	34.38
323	0.83255522	5.7418846	34.39
323	0.86018901	5.752717	34.4
323	0.8657727	5.7442313	34.41
323	0.84874737	5.6829301	34.42
323	0.84072889	5.7578335	34.43
323	0.85408904	5.7179161	34.44
323	0.85473925	5.7672477	34.45
323	0.82530655	5.7290077	34.46
323	0.81157202	5.7615409	34.47
324	1.8468799	4.5747226	34.77
324	1.8752749	4.5875973	34.78
325	1.2986327	1.2666581	34.82
325	1.3264572	1.2490818	34.83
325	1.371215	1.2829062	34.84
325	1.3669599	1.2689607	34.85
325	1.3992681	1.1837556	34.86
326	1.3927871	6.5135113	34.82
326	1.3344115	6.3321856	34.83
326	1.4017069	6.4348694	34.84
326	1.3771303	6.3827126	34.85
328	1.4270614	6.3347423	34.93
328	1.4084777	6.4395153	34.94
328	1.3975056	6.4173327	34.95
328	1.3777606	6.34258	34.96
328	1.376443	6.3973908	34.97
328	1.3922436	6.4213867	34.98
330	1.4149006	6.4120646	35.04
330	1.3785481	6.4652093	35.05
331	1.40333	6.4251326	35.07
331	1.3911487	6.4376505	35.08
331	1.4487978	6.4671081	35.09
331	1.4158468	6.3618194	35.1
331	1.4607601	6.418567	35.11
331	1.4790067	6.3181661	35.12
331	1.4424625	6.4699383	35.13
331	1.461681	6.4568071	35.14
331	1.3970381	6.3681513	35.15
331	1.4591407	6.4542521	35.16
335	1.9503469	4.78848	35.38
335	1.9508213	4.8217913	35.39
336	0.98090574	2.8705881	35.42
336	0.96967883	2.8951261	35.43
338	0.95099999	6.6368563	35.69
338	0.96292255	6.6186837	35.7
338	0.93789662	6.6564419	35.71
341	1.0243058	5.3881977	36.38
341	1.0330534	5.3800646	36.39
341	1.0135374	5.3542846	36.4
341	1.0228956	5.3381001	36.41
341	1.0199068	5.3386819	36.42
341	1.0146394	5.3978928	36.43
341	1.0263804	5.3436031	36.44
341	1.0458014	5.327357	36.45
341	1.0230959	5.3750629	36.46
341	1.0238802	5.5161236	36.47
342	1.4890132	6.9279923	36.46
342	1.5115305	6.9628652	36.47
342	1.5718035	6.9946825	36.48
347	0.80632503	5.7280292	36.54
347	0.80782186	5.7357602	36.55
348	2.0742719	5.9255402	36.55
348	2.0607882	5.9303476	36.56
350	1.2243043	6.7962	36.73
350	1.1682894	6.9008221	36.74
357	0.98314529	3.3499533	37.3
357	1.0626456	3.4031575	37.31
364	1.2288664	6.2154089	38.16
364	1.21083	6.2315289	38.17
364	1.2231245	6.2246334	38.18
364	1.2129122	6.2491339	38.19
364	1.214176	6.2369355	38.2
364	1.228544	6.2219086	38.21
364	1.2325214	6.2468018	38.22
364	1.2284233	6.2387178	38.23
364	1.2490906	6.2226782	38.24
364	1.2489621	6.2391091	38.25
364	1.2708279	6.2386748	38.26
364	1.2483762	6.2088297	38.27
364	1.2299472	6.2257604	38.28
364	1.235529	6.1970688	38.29
364	1.2511074	6.2285763	38.3
364	1.2696075	6.2206648	38.31
364	1.2504327	6.2418954	38.32
364	1.195622	6.2364172	38.33
364	1.2572386	6.2548653	38.34
364	1.2519956	6.2215423	38.35
364	1.2720938	6.2323402	38.36
364	1.2237496	6.2553539	38.37
364	1.2150627	6.2097991	38.38
364	1.2393253	6.2318974	38.39
364	1.2622001	6.2479855	38.4
364	1.2592822	6.2201101	38.41
364	1.2533624	6.232021	38.42
364	1.2892045	6.228817	38.43
364	1.2990491	6.2453085	38.44
364	1.277403	6.2320466	38.45
364	1.257414	6.2181418	38.46
364	1.2621148	6.216512	38.47
365	1.0759333	4.1298731	38.31
365	1.1011454	4.1291704	38.32
365	1.108396	4.0332422	38.33
365	1.1020859	4.0664988	38.34
365	1.1315145	4.0208891	38.35
365	1.1525736	4.0783291	38.36
366	1.1982635	3.6534117	38.92
366	1.1427216	3.5888024	38.93
366	1.2199616	3.618435	38.94
366	1.2010042	3.594937	38.95
366	1.1692519	3.6122117	38.96
366	1.1345188	3.5483502	38.97
366	1.0636947	3.6317733	38.98
366	1.1146593	3.6832146	38.99
367	1.1008199	3.6775071	39.01
367	1.1133174	3.5766093	39.02
367	1.1407818	3.5362319	39.03
367	1.1312069	3.58444	39.04
368	1.1036973	3.5278804	39.07
368	1.039554	3.5201862	39.08
368	1.058704	3.4769684	39.09
368	1.1343927	3.4800371	39.1
369	1.0739693	3.5186999	39.12
369	1.1536185	3.5983914	39.13
369	1.0404494	3.5225461	39.14
369	1.0752901	3.5923649	39.15
372	1.1121314	3.5548584	39.2
372	1.0706698	3.5816646	39.21
372	1.0570046	3.5833945	39.22
372	1.0924811	3.6238742	39.23
372	1.0782	3.6755141	39.24
372	1.1105438	3.5651841	39.25
372	0.98564307	3.5500154	39.26
372	1.0724285	3.5597345	39.27
372	1.0714192	3.6027439	39.28
372	1.13128	3.6032758	39.29
372	1.0575181	3.6902357	39.3
373	0.94882652	4.9063061	39.28
373	0.97911336	4.8577895	39.29
373	0.954273	4.825707	39.3
379	0.92215516	2.0607539	39.9
379	0.95489576	2.0247782	39.91
380	1.6599216	4.7536587	40
380	1.6663431	4.8088152	40.01
383	0.92826433	2.7248297	40.58
383	0.94525462	2.7659283	40.59
383	0.94210035	2.7590295	40.6
383	0.94063125	2.7596385	40.61
383	0.95766854	2.7610074	40.62
383	0.95959519	2.7559306	40.63
383	0.95860744	2.7961216	40.64
383	0.93077985	2.7779512	40.65
383	0.95758344	2.7615633	40.66
383	0.93835498	2.7675496	40.67
383	0.93332783	2.7691572	40.68
383	0.96466437	2.7401277	40.69
383	0.96697968	2.7587078	40.7
383	0.94929231	2.7875442	40.71
383	0.96847654	2.7770641	40.72
383	0.97183272	2.8072874	40.73
383	0.94735027	2.7983866	40.74
383	0.94946066	2.789903	40.75
383	0.99587818	2.7397563	40.76
383	0.97536358	2.779555	40.77
383	0.96657629	2.7791599	40.78
384	0.83211195	5.449353	40.64
384	0.81113446	5.4914634	40.65
384	0.81198671	5.4735622	40.66
384	0.8279972	5.5130764	40.67
384	0.86324103	5.5479897	40.68
384	0.85493368	5.5317476	40.69
384	0.80989687	5.5045575	40.7
384	0.89206924	5.4820628	40.71
385	1.704992	1.3494733	40.75
385	1.7439985	1.3974498	40.76
385	1.8229807	1.4736052	40.77
385	1.7392569	1.4968082	40.78
385	1.6605457	1.4808808	40.79
385	1.7329423	1.5603584	40.8
385	1.6201019	1.5085011	40.81
385	1.7014154	1.3738458	40.82
386	1.6948441	1.4583452	40.84
386	1.6603635	1.4569085	40.85
386	1.652032	1.5180438	40.86
386	1.6689373	1.4662021	40.87
386	1.6345579	1.5447288	40.88
386	1.62087	1.4493968	40.89
386	1.6098828	1.4855944	40.9
386	1.6878568	1.5044582	40.91
386	1.6570567	1.4257254	40.92
386	1.6475457	1.4399653	40.93
386	1.7017238	1.4912248	40.94
386	1.6885371	1.4696655	40.95
386	1.7106877	1.4567203	40.96
386	1.6929119	1.5090654	40.97
386	1.717208	1.5163006	40.98
386	1.6573398	1.4301083	40.99
387	1.3602605	7.0170884	40.86
387	1.3433449	7.0820506	40.87
387	1.3719996	7.0535082	40.88
387	1.3816898	7.0473423	40.89
387	1.3634183	7.0644422	40.9
387	1.3446042	7.0035115	40.91
387	1.3466772	7.1254604	40.92
387	1.3493159	7.0269928	40.93
387	1.3534603	7.0476088	40.94
387	1.3455927	7.0691373	40.95
387	1.403643	7.0364184	40.96
387	1.3876531	7.0365894	40.97
387	1.3366642	7.0347463	40.98
387	1.2837674	7.0773641	40.99
387	1.3172978	7.109901	41
387	1.3028522	7.0665821	41.01
387	1.3097184	7.0798251	41.02
387	1.3547592	7.0707254	41.03
387	1.3121517	7.0722254	41.04
387	1.3172077	7.0761754	41.05
387	1.3049317	7.0840545	41.06
387	1.3242575	7.133563	41.07
387	1.3334009	7.0540819	41.08
387	1.3478421	7.0518214	41.09
387	1.3126344	7.0683574	41.1
387	1.3090736	7.0653774	41.11
387	1.3289288	7.0567983	41.12
387	1.3451717	7.0356578	41.13
387	1.306183	7.0211827	41.14
387	1.3141236	7.0352214	41.15
387	1.3107406	7.0299144	41.16
387	1.2635332	7.0366456	41.17
387	1.3078063	7.0582986	41.18
387	1.2888279	7.1067787	41.19
387	1.3044412	7.1069731	41.2
387	1.3374755	7.0607655	41.21
387	1.350909	7.0493679	41.22
387	1.4206369	6.9861247	41.23
389	1.7821671	5.3372971	41.01
389	1.7379842	5.328735	41.02
389	1.7720723	5.2666637	41.03
392	1.6672011	5.2414099	41.1
392	1.6378914	5.2726183	41.11
392	1.6100501	5.3296251	41.12
392	1.6696193	5.2757878	41.13
392	1.634924	5.1432014	41.14
392	1.7186186	5.3436803	41.15
392	1.648541	5.3942137	41.16
393	1.6888967	5.3987188	41.19
393	1.6302144	5.3117519	41.2
394	1.3456034	6.9760374	41.26
394	1.3966908	6.994382	41.27
394	1.3488626	7.0811634	41.28
394	1.3214222	7.0383838	41.29
394	1.3342304	7.0194158	41.3
394	1.3876109	7.0958764	41.31
394	1.3378019	7.0886501	41.32
394	1.3720497	7.0494612	41.33
394	1.3935508	7.0180369	41.34
394	1.3293752	6.9254942	41.35
394	1.3372414	6.9380007	41.36
394	1.3358787	7.0896636	41.37
394	1.3387651	7.067706	41.38
394	1.3162518	7.1252577	41.39
394	1.3652435	7.0775407	41.4
396	1.3272119	7.0194674	41.44
396	1.4283561	6.9326193	41.45
396	1.4189139	6.9896468	41.46
397	1.4052743	6.9992255	41.48
397	1.4242117	7.0146329	41.49
398	1.0671939	2.4351212	41.74
398	1.0507353	2.4318516	41.75
398	1.0648472	2.3975733	41.76
398	1.0378825	2.3839314	41.77
398	1.019597	2.4161352	41.78
398	1.0033136	2.3843767	41.79
398	1.0242683	2.3837651	41.8
398	1.0104069	2.4096441	41.81
398	0.99910823	2.3791773	41.82
398	0.98144865	2.3971935	41.83
398	1.0175493	2.3842215	41.84
400	1.4606135	2.3313077	41.98
400	1.4489076	2.3383098	41.99
400	1.4317711	2.3276006	42
400	1.4561722	2.3418217	42.01
400	1.4587391	2.3357309	42.02
400	1.4362229	2.3447678	42.03
400	1.4692364	2.3386737	42.04
400	1.4685707	2.3432838	42.05
400	1.4499066	2.3391493	42.06
400	1.4342553	2.3174836	42.07
400	1.4567138	2.3340457	42.08
400	1.4294021	2.3481946	42.09
400	1.4652653	2.3313576	42.1
400	1.4442987	2.3357497	42.11
400	1.4369233	2.3301355	42.12
400	1.4701809	2.3067913	42.13
400	1.4528005	2.3454316	42.14
400	1.4463135	2.3426835	42.15
400	1.4404762	2.3295164	42.16
400	1.4587387	2.3568873	42.17
400	1.4189704	2.3261328	42.18
400	1.4239023	2.3045348	42.19
400	1.4370179	2.338076	42.2
400	1.4313218	2.3558564	42.21
400	1.4418972	2.3462194	42.22
400	1.4281356	2.3381854	42.23
400	1.4268534	2.290008	42.24
400	1.4407983	2.3049105	42.25
400	1.4255187	2.307557	42.26
400	1.435031	2.3679663	42.27
400	1.4374673	2.2803773	42.28
400	1.4185145	2.3376598	42.29
400	1.4225851	2.320698	42.3
400	1.4437319	2.3298558	42.31
400	1.4390612	2.3582831	42.32
400	1.431424	2.3528024	42.33
400	1.4485688	2.3499165	42.34
400	1.4512863	2.3410852	42.35
400	1.4178159	2.3490797	42.36
400	1.4315754	2.3653788	42.37
400	1.4540089	2.2965741	42.38
400	1.4655791	2.3006388	42.39
400	1.467407	2.332463	42.4
400	1.4314468	2.3612477	42.41
400	1.4313859	2.329631	42.42
400	1.442694	2.289141	42.43
400	1.4354123	2.2962615	42.44
400	1.4590808	2.3491228	42.45
400	1.4302418	2.3415382	42.46
400	1.4471383	2.3037117	42.47
400	1.4609531	2.3365236	42.48
400	1.4394448	2.32899	42.49
400	1.4338033	2.3448182	42.5
400	1.4352807	2.3253297	42.51
400	1.484564	2.331177	42.52
400	1.4643705	2.3286329	42.53
400	1.432816	2.3406687	42.54
400	1.4801012	2.3559585	42.55
400	1.4530671	2.3394024	42.56
400	1.4142543	2.3683252	42.57
400	1.4629309	2.333255	42.58
400	1.4739879	2.3148204	42.59
400	1.4736264	2.345001	42.6
400	1.4590382	2.3499167	42.61
400	1.4661685	2.3550997	42.62
400	1.4669591	2.3548054	42.63
400	1.4762696	2.3146158	42.64
400	1.4342357	2.3205121	42.65
400	1.4451309	2.3514307	42.66
400	1.419302	2.3527917	42.67
400	1.4812399	2.32279	42.68
400	1.4430701	2.3677419	42.69
400	1.4250424	2.3142953	42.7
400	1.4304823	2.3443825	42.71
400	1.4508998	2.3506675	42.72
400	1.4493155	2.3301254	42.73
400	1.4840494	2.3548126	42.74
400	1.4822105	2.3564863	42.75
400	1.4517571	2.3412426	42.76
400	1.4344063	2.3290853	42.77
400	1.4389461	2.3414402	42.78
400	1.4242585	2.3466068	42.79
400	1.440253	2.3272453	42.8
400	1.4373815	2.3070882	42.81
402	2.0212899	4.8553719	42.59
402	2.0377601	4.8519111	42.6
402	2.0337099	4.8594312	42.61
402	2.0436857	4.862493	42.62
402	2.0247236	4.8820892	42.63
402	2.0036488	4.8468136	42.64
402	2.0340634	4.9103975	42.65
402	2.0360096	4.8756867	42.66
402	2.0159495	4.8505177	42.67
402	2.0187001	4.8658552	42.68
402	2.0133831	4.8423851	42.69
402	2.006053	4.8364669	42.7
402	2.0352899	4.830422	42.71
403	2.023005	4.8448056	42.74
403	2.0169458	4.8871707	42.75
403	2.018894	4.8486927	42.76
403	2.034178	4.9101298	42.77
403	2.0581381	4.8984615	42.78
403	2.0239599	4.8601277	42.79
403	2.0617587	4.8762765	42.8
403	2.041702	4.8808359	42.81
403	2.042902	4.8605048	42.82
403	2.018402	4.8635826	42.83
403	2.0405791	4.8741005	42.84
404	1.446599	2.3222152	42.83
404	1.4468542	2.3262958	42.84
404	1.4472923	2.342655	42.85
405	1.0937502	3.1558716	43.26
405	1.0096562	3.2808155	43.27
405	1.0031208	3.3267989	43.28
405	1.1429698	3.3209059	43.29
405	1.1575327	3.3601338	43.3
406	1.110433	3.3773513	43.32
406	1.1073995	3.2764453	43.33
407	0.86232243	2.6827	43.59
407	0.87181754	2.7234999	43.6
407	0.88979577	2.6734809	43.61
408	0.9682672	5.2551549	43.7
408	1.0202564	5.2675536	43.71
409	0.901219	1.9291798	43.97
409	0.89739199	1.9472337	43.98
409	0.92855747	1.9198972	43.99
412	1.7907277	4.7697362	44.6
412	1.8382731	4.784361	44.61
412	1.8792151	4.7961965	44.62
415	1.8949889	4.6999096	44.81
415	1.8234065	4.7562247	44.82
415	1.7502128	4.781479	44.83
416	1.8040607	4.7821835	44.89
416	1.8995148	4.7480435	44.9
417	1.8210978	4.7282576	44.97
417	1.8282551	4.7534626	44.98
417	1.8643389	4.7120912	44.99
417	1.7823345	4.6880445	45
417	1.8148648	4.7770008	45.01
417	1.8599461	4.7524473	45.02
417	1.7955689	4.7825409	45.03
417	1.8131633	4.7208942	45.04
418	1.4609933	3.0445486	44.99
418	1.440554	3.077529	45
418	1.4401506	3.0495093	45.01
418	1.4123352	3.0728059	45.02
418	1.4366009	3.0143902	45.03
418	1.3770783	3.0246943	45.04
418	1.4266253	3.0080765	45.05
418	1.411913	3.0189261	45.06
418	1.4004407	3.0424656	45.07
418	1.3988149	2.9958845	45.08
418	1.3756099	3.1043914	45.09
418	1.3689877	3.0599495	45.1
419	1.7610146	4.6779983	45.09
419	1.7853874	4.7271234	45.1
421	1.8035543	4.741326	45.14
421	1.8481532	4.7546014	45.15
421	1.8383491	4.7576582	45.16
421	1.8314352	4.762126	45.17
421	1.8623447	4.7673526	45.18
422	1.3147779	6.0161831	45.19
422	1.308602	6.0038474	45.2
422	1.3128568	5.9934369	45.21
422	1.3142893	5.9896315	45.22
422	1.2943228	5.9976882	45.23
422	1.2891124	6.004414	45.24
422	1.2918461	6.0032616	45.25
422	1.3006467	6.0130357	45.26
422	1.3137604	6.0003533	45.27
422	1.3097762	6.0041592	45.28
422	1.3030791	5.9933848	45.29
422	1.2850358	5.9949644	45.3
422	1.2906383	5.9884646	45.31
422	1.2947528	5.9877817	45.32
422	1.2981323	6.0089443	45.33
422	1.2917601	6.0012935	45.34
422	1.3205515	5.9956599	45.35
422	1.3033234	6.0137767	45.36
422	1.3078966	6.0218289	45.37
422	1.3653031	5.9913218	45.38
422	1.2919546	6.0177473	45.39
422	1.3203185	6.0058833	45.4
422	1.2922977	5.9877599	45.41
422	1.3227248	5.977882	45.42
422	1.3499658	6.0477342	45.43
422	1.3121762	5.9830932	45.44
422	1.3032179	5.9791216	45.45
422	1.3419946	6.0165567	45.46
422	1.3154964	5.9555469	45.47
422	1.347309	6.0187595	45.48
422	1.3224465	5.9911766	45.49
422	1.311698	6.0102981	45.5
422	1.293707	5.9943656	45.51
422	1.3111767	6.0263781	45.52
422	1.3269601	6.0423501	45.53
422	1.3144649	6.004695	45.54
422	1.3397873	5.9961204	45.55
422	1.355026	5.9966092	45.56
422	1.2964155	6.0200519	45.57
422	1.3195539	6.0196712	45.58
422	1.3238076	6.0243315	45.59
422	1.3066254	6.0131451	45.6
422	1.3095491	5.9992989	45.61
422	1.3295643	6.0178294	45.62
422	1.2568012	6.0073377	45.63
422	1.3048565	6.0161322	45.64
422	1.2977703	5.9980701	45.65
422	1.2973505	6.0088283	45.66
422	1.3051534	5.9934932	45.67
422	1.3121743	6.0240948	45.68
422	1.27808	6.0157675	45.69
422	1.2713864	6.0124293	45.7
422	1.2999197	6.0044184	45.71
422	1.3275979	5.9997325	45.72
422	1.2986226	5.9991642	45.73
422	1.3242489	6.0038354	45.74
422	1.3154617	6.0183374	45.75
422	1.3351123	6.0129455	45.76
422	1.3208303	5.9869053	45.77
422	1.31915	6.0096914	45.78
422	1.3363583	5.9963759	45.79
422	1.3259495	6.004505	45.8
422	1.311694	5.973064	45.81
422	1.3038822	6.0138714	45.82
422	1.328553	6.0074371	45.83
422	1.320054	5.99911	45.84
422	1.308048	5.9771265	45.85
422	1.2886768	6.0012972	45.86
422	1.3095672	5.9981515	45.87
422	1.3158884	6.0138056	45.88
422	1.2273985	5.94823	45.89
423	1.7805474	4.7490718	45.21
423	1.8585763	4.7799762	45.22
423	1.842055	4.7365346	45.23
425	1.7940886	4.7477596	45.31
425	1.7804286	4.7671186	45.32
425	1.8107059	4.8186559	45.33
425	1.8200627	4.8118264	45.34
428	1.8604647	4.771669	45.41
428	1.8074185	4.7236549	45.42
428	1.8191313	4.7537976	45.43
429	1.8094708	4.7773918	45.46
429	1.8269209	4.7912693	45.47
429	1.8073676	4.6909719	45.48
429	1.7641267	4.7464148	45.49
429	1.7674701	4.6987479	45.5
432	1.732538	4.7548593	45.53
432	1.8133976	4.7643235	45.54
432	1.7563139	4.8284578	45.55
435	1.815881	4.8085485	45.65
435	1.826998	4.7275676	45.66
435	1.8283909	4.7680309	45.67
438	0.84810388	3.0316694	46.32
438	0.87559059	3.0512518	46.33
438	0.8731833	3.0352103	46.34
438	0.81075515	3.0582933	46.35
438	0.86594005	3.0592471	46.36
438	0.87564865	3.0864938	46.37
438	0.87913076	3.0412775	46.38
439	1.7246583	6.6381037	46.34
439	1.6515131	6.6597021	46.35
440	0.94006149	2.0950258	46.36
440	0.93281572	2.122886	46.37
440	0.95240689	2.1504341	46.38
440	0.92465705	2.1479349	46.39
442	0.88804895	3.000749	46.4
442	0.85773921	3.0132387	46.41
442	0.80166887	3.0032426	46.42
443	1.7110245	6.652609	46.4
443	1.6091059	6.6152041	46.41
446	0.82070387	3.0347471	46.49
446	0.83555632	2.9540523	46.5
448	0.82405823	3.0051627	46.52
448	0.88195916	2.9986152	46.53
448	0.84745936	3.0735493	46.54
455	0.81320445	2.8228923	47.74
455	0.8158579	2.8241026	47.75
456	2.0778264	5.9577262	48.06
456	2.0623801	5.9075954	48.07
457	0.94335729	2.1772051	48.08
457	0.95210158	2.169296	48.09
457	0.9383318	2.1561945	48.1
457	0.94932055	2.1583474	48.11
457	0.93058252	2.1502484	48.12
457	0.95098251	2.1291	48.13
458	0.85594432	2.8345207	48.36
458	0.89579189	2.8076759	48.37
461	1.3284869	4.4255488	48.92
461	1.2545843	4.4160575	48.93
461	1.2924019	4.4153365	48.94
461	1.2852634	4.415798	48.95
461	1.2956335	4.4509856	48.96
461	1.2801985	4.4207169	48.97
461	1.2713172	4.4168556	48.98
461	1.2697998	4.5167393	48.99
461	1.3483573	4.5074934	49
461	1.3313584	4.4601702	49.01
461	1.3290175	4.4696342	49.02
461	1.3054421	4.4753925	49.03
461	1.2820807	4.485083	49.04
461	1.2562575	4.4469987	49.05
461	1.3801013	4.3488519	49.06
461	1.2584196	4.4522113	49.07
461	1.3058969	4.5894173	49.08
461	1.3759639	4.44035	49.09
461	1.260952	4.4632875	49.1
461	1.2475452	4.4683826	49.11
461	1.2287295	4.5087201	49.12
461	1.3099381	4.4625894	49.13
461	1.3044145	4.484872	49.14
461	1.2942633	4.5547845	49.15
461	1.3172477	4.5107594	49.16
461	1.3006761	4.5879675	49.17
461	1.2950093	4.5207914	49.18
462	0.85515551	3.5010737	49.13
462	0.84221604	3.4942473	49.14
463	1.4286636	7.1616973	49.32
463	1.4174328	7.0971396	49.33
463	1.4148596	7.1060049	49.34
463	1.3676783	7.1043147	49.35
463	1.390218	7.1017614	49.36
463	1.3612876	7.0885009	49.37
463	1.4364856	7.0145153	49.38
463	1.3741259	7.0020592	49.39
463	1.3522053	7.0360347	49.4
463	1.3666617	7.1405655	49.41
463	1.345031	7.0515909	49.42
463	1.3521086	7.0854218	49.43
463	1.3757458	7.0446948	49.44
463	1.4297595	7.1876587	49.45
463	1.3950578	7.1212481	49.46
463	1.4293698	7.0804115	49.47
463	1.3932962	7.1245797	49.48
463	1.3924038	7.0971705	49.49
463	1.3817506	7.1480861	49.5
463	1.4065789	7.1043862	49.51
463	1.3670871	7.1152389	49.52
463	1.3737541	7.1605451	49.53
463	1.3639953	7.1067654	49.54
463	1.395113	7.0555071	49.55
463	1.4255588	7.109138	49.56
463	1.4100477	7.1295874	49.57
463	1.3940824	7.089491	49.58
463	1.44455	7.084497	49.59
463	1.4059634	7.1011018	49.6
463	1.4061546	7.1412318	49.61
463	1.443016	7.1615108	49.62
463	1.4531248	7.0670098	49.63
463	1.4173386	7.1144833	49.64
464	0.82615198	2.0602616	49.56
464	0.87910435	2.118532	49.57
464	0.86953565	2.0948553	49.58
464	0.86676761	2.1429801	49.59
464	0.85748743	2.1353316	49.6
464	0.88338814	2.1765802	49.61
465	1.2082776	3.1097683	49.73
465	1.4882534	3.0774369	49.74
465	1.5179416	3.0356737	49.75
465	1.4992919	3.0685785	49.76
465	1.583541	3.0026816	49.77
467	1.5603723	2.9979284	49.79
467	1.5734742	3.0451198	49.8
467	1.5198984	3.0028034	49.81
467	1.5450362	2.9920833	49.82
467	1.5302617	3.022503	49.83
467	1.5462637	3.0479337	49.84
467	1.5271608	3.0273301	49.85
467	1.5429077	3.002389	49.86
467	1.5680511	3.0081299	49.87
467	1.5415132	3.0059739	49.88
467	1.5770118	3.019105	49.89
467	1.5636414	3.0079145	49.9
467	1.5858157	3.0170859	49.91
467	1.5713943	2.9997974	49.92
467	1.5866195	3.004786	49.93
468	0.95223581	5.0711989	49.8
468	0.97629093	5.0999791	49.81
468	1.0193276	5.0902613	49.82
468	0.98614284	5.0972301	49.83
469	1.6648159	4.8501224	49.87
469	1.679095	4.8645637	49.88
470	1.6470998	4.8583813	49.94
470	1.6491207	4.862968	49.95
470	1.6966665	4.8912111	49.96
470	1.6855722	4.8542994	49.97
470	1.7063	4.8862845	49.98
470	1.6716116	4.8319482	49.99
