# Supplementary material for: Single nucleosome imaging reveals principles of transient multiscale chromatin reorganization triggered by histone ADP-ribosylation at DNA lesions
Source: Nat Commun. 2025 Jul 19;16:6652. doi: 10.1038/s41467-025-61834-7 (PMC12276361; doi:10.1038/s41467-025-61834-7)
Supplement: Supplementary file 6 — Source Data [file 41467_2025_61834_MOESM6_ESM.zip › DATA_ALL_FIGURES/Fig 1C/before_damage/20220601/20220601_Field1_before_crop.mldatx_tracked.trxyt]

1	0.8992013	7.5094633	0.01
1	0.89396135	7.4846131	0.02
1	0.87270567	7.5426312	0.03
1	0.86061569	7.5347996	0.04
1	0.93982283	7.4783495	0.05
1	0.87982491	7.4901168	0.06
1	0.93295285	7.50034	0.07
1	0.89275736	7.4968464	0.08
2	1.0288755	8.7156017	0.03
2	1.1272616	8.9430972	0.04
4	1.4539518	6.8044469	0.09
4	1.5923791	6.7467105	0.1
4	1.5304156	6.8318608	0.11
4	1.4871225	6.7760097	0.12
4	1.545171	6.8475273	0.13
4	1.5353192	6.8051609	0.14
4	1.5480412	6.6934177	0.15
4	1.5486551	6.8568808	0.16
4	1.544561	6.8156828	0.17
4	1.5054936	6.8502651	0.18
4	1.5977364	6.8085921	0.19
4	1.5773735	6.8100342	0.2
4	1.5225993	6.7868389	0.21
4	1.5379814	6.7355946	0.22
4	1.5012277	6.7658345	0.23
4	1.5472097	6.7152689	0.24
4	1.4956992	6.7974643	0.25
4	1.4829757	6.7316068	0.26
4	1.5136487	6.7314079	0.27
4	1.5313146	6.8075094	0.28
4	1.5857697	6.8201315	0.29
4	1.6046315	6.7457344	0.3
4	1.5602228	6.7548108	0.31
4	1.4565819	6.7536465	0.32
4	1.4696094	6.7545019	0.33
4	1.4079332	6.9282523	0.34
4	1.4649084	6.7266979	0.35
4	1.420951	6.74596	0.36
4	1.5440366	6.7126178	0.37
4	1.5140601	6.833749	0.38
4	1.5670422	6.768587	0.39
4	1.5175545	6.7398381	0.4
7	1.5478064	6.7930815	0.42
7	1.4720181	6.8273153	0.43
7	1.5058512	6.8134797	0.44
7	1.549409	6.7900043	0.45
7	1.5543537	6.7359793	0.46
7	1.4567835	6.7894968	0.47
7	1.4986157	6.7255669	0.48
7	1.4602697	6.7229532	0.49
7	1.5591814	6.6692235	0.5
7	1.515098	6.7696391	0.51
7	1.511384	6.8258736	0.52
7	1.4626419	6.8223737	0.53
7	1.5094601	6.7532146	0.54
7	1.5104325	6.7362347	0.55
7	1.5297838	6.7254126	0.56
7	1.4435161	6.7446471	0.57
7	1.51549	6.8301421	0.58
7	1.5222474	6.7932423	0.59
7	1.3959823	6.8466402	0.6
7	1.428806	6.8356943	0.61
7	1.4758401	6.7821834	0.62
7	1.5233094	6.7685815	0.63
7	1.5612647	6.7856435	0.64
7	1.4874967	6.8300169	0.65
7	1.6489624	6.8592987	0.66
7	1.5006275	6.7472312	0.67
7	1.4213203	6.7786191	0.68
7	1.4795489	6.7468394	0.69
7	1.6074826	6.7454198	0.7
7	1.5089691	6.6714428	0.71
7	1.5047282	6.7645317	0.72
7	1.3512494	6.780679	0.73
7	1.4949669	6.8255802	0.74
7	1.4982826	6.7134149	0.75
8	1.5589911	6.8019135	0.77
8	1.5149343	6.7940802	0.78
8	1.5162616	6.7488372	0.79
8	1.5720818	6.8355591	0.8
8	1.4208561	6.8535176	0.81
8	1.5318089	6.7728495	0.82
8	1.4568778	6.8371462	0.83
8	1.5319891	6.9610265	0.84
8	1.4192529	6.9209097	0.85
8	1.4635254	6.7604194	0.86
8	1.4340655	6.8557127	0.87
8	1.387632	6.6999001	0.88
8	1.5245612	6.9058198	0.89
8	1.5794584	6.7459641	0.9
8	1.5075636	6.7635562	0.91
8	1.4644233	6.768229	0.92
8	1.4874311	6.8815563	0.93
8	1.5303698	6.7644463	0.94
8	1.5517536	6.8154439	0.95
10	1.5317891	6.7896235	0.98
10	1.577863	6.7977843	0.99
10	1.5532522	6.8664389	1
10	1.5974262	6.8153795	1.01
10	1.5629692	6.9391482	1.02
10	1.5551351	6.7814725	1.03
10	1.5061365	6.813667	1.04
10	1.4678385	6.9079338	1.05
10	1.4911698	6.9185014	1.06
10	1.5406533	6.8982034	1.07
11	1.9374925	8.068687	1.06
11	1.885331	8.046716	1.07
11	1.9054065	8.0992865	1.08
11	1.8075844	8.0692918	1.09
11	1.8543065	8.0576601	1.1
11	1.7508268	8.065342	1.11
11	1.7917164	8.0855406	1.12
11	1.6945832	8.0822207	1.13
12	1.5259362	6.8032148	1.09
12	1.5386816	6.8391383	1.1
12	1.5619476	6.6649226	1.11
12	1.5786833	6.8151997	1.12
14	1.9729341	9.4646946	1.79
14	1.9313055	9.4270692	1.8
14	1.9681358	9.3999921	1.81
14	1.9378557	9.4095385	1.82
14	1.9479415	9.4181887	1.83
14	1.9321513	9.4015554	1.84
14	1.9403084	9.3778458	1.85
14	2.0022025	9.3685836	1.86
20	2.0212396	6.4145157	3.31
20	2.0301044	6.3919468	3.32
20	2.0525753	6.3951278	3.33
22	0.92025118	0.80965703	3.35
22	0.86010502	0.83209679	3.36
23	2.061309	6.4102201	3.35
23	2.0316426	6.4174832	3.36
23	2.0736802	6.4836529	3.37
23	2.024577	6.4463799	3.38
25	2.0419819	6.4610103	3.42
25	2.0648071	6.4728234	3.43
25	1.9912957	6.4202949	3.44
25	1.9944278	6.392126	3.45
25	2.0345521	6.41115	3.46
25	1.9685403	6.4433729	3.47
25	1.9873053	6.4130994	3.48
25	1.9987695	6.4345602	3.49
25	2.0129038	6.4325766	3.5
25	2.0044651	6.4087569	3.51
25	1.9908421	6.4545076	3.52
25	2.0243007	6.4392927	3.53
25	2.0325241	6.438343	3.54
25	1.9970537	6.4219011	3.55
25	2.0211441	6.4244925	3.56
25	2.0166371	6.4208171	3.57
25	1.9747685	6.4221832	3.58
25	1.9670559	6.4206606	3.59
25	1.9419241	6.4269128	3.6
25	1.9822063	6.4533349	3.61
25	1.970298	6.4585365	3.62
25	2.0190423	6.4280594	3.63
25	1.9838645	6.4467422	3.64
25	1.9892411	6.3568344	3.65
25	1.9783374	6.3959335	3.66
25	1.9741568	6.3500215	3.67
25	1.9567715	6.4117404	3.68
25	1.9708511	6.4201724	3.69
25	1.9651011	6.4045406	3.7
25	1.9621553	6.3972743	3.71
25	1.9722944	6.3873921	3.72
25	1.9808174	6.3900545	3.73
25	1.9173752	6.4330934	3.74
25	1.9363855	6.4613898	3.75
25	1.8930641	6.4247731	3.76
25	1.9381126	6.3902271	3.77
25	1.9366139	6.4306888	3.78
25	1.9241953	6.4126988	3.79
25	1.8950183	6.3871092	3.8
25	1.9110048	6.4523322	3.81
25	1.9383178	6.4196199	3.82
25	1.9538465	6.4307151	3.83
25	1.9421571	6.4090633	3.84
25	1.9411004	6.3949282	3.85
25	1.9230279	6.4290934	3.86
25	1.9018642	6.4053905	3.87
25	1.926359	6.4045341	3.88
25	1.951745	6.4211407	3.89
25	1.9043085	6.4624934	3.9
25	1.9353381	6.393301	3.91
25	1.9106396	6.3745312	3.92
25	1.9311919	6.3886973	3.93
25	1.9320455	6.421045	3.94
25	1.9141481	6.400232	3.95
25	1.9111728	6.3810126	3.96
25	1.9477336	6.4007019	3.97
25	1.9368208	6.3948733	3.98
25	1.9057406	6.3566926	3.99
25	1.9432403	6.3779144	4
25	1.9364119	6.3859602	4.01
25	1.9099636	6.3132088	4.02
25	1.9217532	6.3418251	4.03
25	1.8862901	6.3323254	4.04
25	1.9531411	6.3275627	4.05
25	1.9521808	6.3662601	4.06
25	1.919023	6.3558313	4.07
25	1.9888415	6.3145148	4.08
25	1.985109	6.2891454	4.09
25	1.9516397	6.305915	4.1
25	1.9598441	6.3354092	4.11
25	1.9458917	6.2932293	4.12
25	1.9827281	6.3153708	4.13
25	1.9567884	6.3007886	4.14
25	1.9463529	6.3147983	4.15
25	1.9348734	6.3042804	4.16
25	1.9551654	6.3114448	4.17
25	1.9349558	6.3277445	4.18
25	1.9457787	6.3659703	4.19
25	1.9441111	6.3269443	4.2
25	1.911718	6.3136168	4.21
25	1.9472869	6.3070413	4.22
25	1.9106674	6.3425143	4.23
25	1.9355196	6.3443144	4.24
25	1.915196	6.3889037	4.25
25	1.9570466	6.3495889	4.26
25	1.9409271	6.3289714	4.27
25	1.8906005	6.4130442	4.28
25	1.9703634	6.3361339	4.29
25	1.9383074	6.3390243	4.3
25	1.8692638	6.3463428	4.31
25	1.913969	6.3749814	4.32
25	1.9304359	6.3727748	4.33
25	1.9902072	6.3187018	4.34
25	1.9691769	6.3476349	4.35
25	1.9685691	6.3595558	4.36
25	1.9458892	6.3357715	4.37
25	1.9528891	6.3318431	4.38
25	1.9315922	6.2905555	4.39
25	1.9632441	6.2699917	4.4
25	1.9669954	6.2945312	4.41
25	2.0196642	6.3248357	4.42
25	2.0147105	6.2784443	4.43
25	2.0093693	6.2622329	4.44
25	1.9771341	6.3767355	4.45
25	2.0257253	6.3113031	4.46
25	1.9757352	6.3320998	4.47
25	1.955202	6.2823094	4.48
25	1.9809159	6.2896661	4.49
25	1.9258874	6.3055126	4.5
25	1.9441633	6.3390284	4.51
25	1.9661662	6.3422179	4.52
25	2.0098956	6.3710941	4.53
25	1.9814986	6.3726941	4.54
25	1.9396071	6.409358	4.55
25	1.9505444	6.3761336	4.56
25	1.9344819	6.4129707	4.57
25	1.9658781	6.3786178	4.58
25	1.9259535	6.3812194	4.59
25	1.9394473	6.3484495	4.6
27	1.542129	2.0867125	3.75
27	1.5066127	2.0701173	3.76
27	1.5281042	2.03537	3.77
27	1.502894	2.0672822	3.78
27	1.5004303	2.1289788	3.79
27	1.4908538	2.0614403	3.8
27	1.4947549	2.0675791	3.81
27	1.5216176	2.0630603	3.82
27	1.5215903	2.0660413	3.83
27	1.5411961	2.0743934	3.84
27	1.5292497	2.0440691	3.85
27	1.5166119	2.0515183	3.86
27	1.5432325	2.056262	3.87
27	1.5114448	2.0223176	3.88
27	1.5156776	2.0207304	3.89
27	1.5350417	1.9894672	3.9
27	1.5137846	2.034669	3.91
27	1.5226917	1.9838423	3.92
27	1.5352714	2.0347202	3.93
27	1.4923839	2.0350914	3.94
27	1.550888	2.016811	3.95
27	1.5406403	2.0434079	3.96
27	1.5118847	2.001686	3.97
27	1.5420963	1.9872048	3.98
27	1.5444498	2.0054306	3.99
27	1.5467152	2.0004356	4
27	1.5547401	2.0364982	4.01
27	1.5400297	2.0249466	4.02
27	1.5271691	2.0436549	4.03
27	1.5384265	1.9934373	4.04
27	1.5769492	2.0629642	4.05
27	1.5743645	2.0875762	4.06
27	1.5437313	2.0564071	4.07
27	1.5417759	2.1114345	4.08
27	1.5214799	2.0700279	4.09
27	1.5633306	2.1127564	4.1
27	1.5605266	2.0709006	4.11
27	1.6160562	2.0621377	4.12
27	1.545867	2.0772444	4.13
27	1.5562351	2.0875027	4.14
27	1.5619536	2.0878688	4.15
27	1.5373542	2.1311258	4.16
27	1.5522633	2.1541845	4.17
27	1.5136961	2.1447449	4.18
27	1.5162766	2.1273699	4.19
27	1.520606	2.1400895	4.2
27	1.4890883	2.1228036	4.21
27	1.5213182	2.1252768	4.22
27	1.4949068	2.124839	4.23
27	1.4458047	2.1060203	4.24
28	1.7932608	0.99070775	3.84
28	1.8333943	1.0152666	3.85
28	1.8289473	1.0661556	3.86
34	0.98665181	7.8525846	5.09
34	1.0160983	7.8370011	5.1
34	0.99307302	7.8234451	5.11
34	0.98562641	7.8336195	5.12
34	1.0135677	7.8496537	5.13
34	0.98123119	7.8662496	5.14
34	1.0284787	7.8763983	5.15
34	1.0287576	7.8727914	5.16
34	1.0215925	7.8635679	5.17
34	1.0851447	7.8701952	5.18
34	1.0462073	7.836982	5.19
34	1.026662	7.8776848	5.2
34	1.1098715	7.8647391	5.21
34	1.0422478	7.8801739	5.22
34	1.0609661	7.88223	5.23
35	1.0044337	6.8740477	5.14
35	0.96156851	6.8558696	5.15
35	0.9895508	6.8396542	5.16
35	0.93732953	6.8613292	5.17
35	0.95536171	6.8643732	5.18
35	0.99006723	6.8691352	5.19
35	0.98806597	6.8703835	5.2
35	0.94783671	6.872179	5.21
35	0.97871522	6.8670065	5.22
35	0.94652171	6.9120269	5.23
35	0.97084898	6.8967302	5.24
35	0.99261948	6.8839628	5.25
35	1.0139997	6.8611895	5.26
35	0.98185776	6.8614534	5.27
35	0.95845132	6.8591795	5.28
35	0.99153507	6.8769344	5.29
35	0.99578511	6.8860641	5.3
35	0.97139455	6.8909325	5.31
35	0.9520157	6.8802339	5.32
35	0.98109982	6.888283	5.33
35	0.95200099	6.863506	5.34
35	0.98297021	6.8607444	5.35
35	0.98071807	6.8756874	5.36
35	0.98457266	6.89204	5.37
35	0.9981851	6.8957128	5.38
35	0.93057794	6.9232837	5.39
35	0.97652996	6.8918071	5.4
35	0.9715093	6.8777205	5.41
35	0.92472531	6.8314826	5.42
35	0.95319327	6.8751716	5.43
35	0.95873736	6.85796	5.44
36	1.1003033	7.8514593	5.25
36	1.0613487	7.7997989	5.26
37	1.067393	7.8684247	5.28
37	1.0339731	7.8458785	5.29
37	1.1093087	7.8934142	5.3
37	0.95747956	7.7571428	5.31
39	1.0250582	7.8952963	5.37
39	1.0095438	7.8430314	5.38
39	1.0286109	7.836938	5.39
40	0.99974535	7.9135401	5.42
40	0.95951284	7.851932	5.43
40	1.1938304	7.8363634	5.44
40	1.0037265	7.8386869	5.45
40	0.99251096	7.8512156	5.46
40	0.95380069	7.8383874	5.47
40	1.0224711	7.8251602	5.48
40	0.99304752	7.9168941	5.49
40	1.041216	7.8954931	5.5
40	1.0012136	7.827146	5.51
40	1.0716752	7.869015	5.52
40	1.0153164	7.8083559	5.53
40	1.0524381	7.8417088	5.54
40	1.0817299	7.8304834	5.55
40	1.0641948	7.8583782	5.56
41	1.2770657	4.8495148	6.11
41	1.2138365	4.8487257	6.12
41	1.2129091	4.888205	6.13
41	1.2326136	4.8815144	6.14
41	1.2173305	4.9030528	6.15
41	1.2428104	4.8684833	6.16
41	1.3107662	4.9043409	6.17
41	1.29049	4.8795582	6.18
41	1.2245351	4.8743237	6.19
41	1.2937114	4.8744583	6.2
44	1.6530932	8.6937317	6.17
44	1.6103219	8.7227341	6.18
44	1.6220071	8.6938245	6.19
44	1.6036492	8.6967741	6.2
44	1.6566606	8.6695603	6.21
45	1.7300016	1.3765712	6.18
45	1.7421523	1.3898661	6.19
45	1.7351129	1.3749614	6.2
45	1.7373187	1.3792216	6.21
45	1.7319736	1.3815641	6.22
45	1.7183872	1.3704769	6.23
45	1.7263682	1.3381128	6.24
45	1.7168765	1.3528548	6.25
45	1.7042342	1.3965039	6.26
45	1.7488256	1.3815151	6.27
45	1.7353655	1.3808767	6.28
45	1.7314933	1.3836882	6.29
45	1.7150741	1.3846861	6.3
45	1.7028989	1.3642552	6.31
45	1.7129572	1.3436283	6.32
45	1.7364437	1.369599	6.33
45	1.708247	1.3787362	6.34
45	1.7341344	1.3697219	6.35
45	1.7362232	1.3912852	6.36
45	1.7419414	1.3793036	6.37
45	1.746345	1.3962215	6.38
45	1.7245659	1.3617237	6.39
45	1.7496978	1.3944931	6.4
45	1.7739001	1.3714647	6.41
45	1.7562857	1.3403321	6.42
45	1.7736738	1.3754539	6.43
45	1.7380297	1.3999154	6.44
45	1.7345333	1.3763942	6.45
45	1.7320024	1.3656447	6.46
45	1.7161626	1.3893328	6.47
45	1.6966677	1.3544337	6.48
45	1.7295694	1.3603023	6.49
45	1.7408655	1.357699	6.5
45	1.7471233	1.3472437	6.51
45	1.7359909	1.372737	6.52
45	1.7461671	1.3871893	6.53
45	1.7261559	1.3683071	6.54
45	1.7276834	1.3875218	6.55
45	1.7291717	1.3633427	6.56
45	1.7722968	1.4142412	6.57
45	1.746099	1.4105609	6.58
45	1.7428727	1.4069081	6.59
45	1.7218983	1.4012908	6.6
45	1.720069	1.3903925	6.61
45	1.6983223	1.3738126	6.62
45	1.7000648	1.3847197	6.63
45	1.7284941	1.3890964	6.64
45	1.7112538	1.3681659	6.65
45	1.6489828	1.4091564	6.66
45	1.639377	1.3758418	6.67
45	1.6501267	1.4034015	6.68
45	1.6831618	1.3951264	6.69
45	1.652458	1.4058659	6.7
45	1.7145125	1.377172	6.71
45	1.7140542	1.4349562	6.72
45	1.706602	1.4025645	6.73
45	1.6714032	1.3853826	6.74
45	1.7408389	1.4326435	6.75
45	1.7117571	1.4151014	6.76
45	1.6904054	1.3959994	6.77
45	1.6950573	1.3997327	6.78
45	1.7063155	1.4021258	6.79
45	1.7069581	1.3831307	6.8
45	1.7461222	1.3779604	6.81
45	1.7290407	1.4054148	6.82
45	1.7426462	1.4060971	6.83
45	1.731996	1.4366208	6.84
45	1.7330646	1.4219689	6.85
45	1.7224913	1.3778849	6.86
45	1.751448	1.4451867	6.87
45	1.7402688	1.4147929	6.88
45	1.7475829	1.3878629	6.89
45	1.7420647	1.4203114	6.9
45	1.7405825	1.4107857	6.91
45	1.707778	1.3834828	6.92
45	1.6895546	1.4119902	6.93
45	1.7039293	1.3988972	6.94
45	1.6906341	1.4132383	6.95
45	1.7178403	1.4360905	6.96
45	1.7395561	1.4394673	6.97
45	1.7201974	1.4541932	6.98
45	1.7063724	1.4345661	6.99
45	1.7253443	1.4262539	7
45	1.6867185	1.4179913	7.01
45	1.727459	1.4138458	7.02
45	1.708807	1.40011	7.03
45	1.7342645	1.4180745	7.04
45	1.737397	1.4225929	7.05
45	1.7331109	1.3933192	7.06
45	1.733534	1.4106861	7.07
45	1.7251126	1.4215893	7.08
45	1.7412463	1.4390803	7.09
45	1.7259068	1.4070258	7.1
45	1.7607289	1.4309397	7.11
45	1.7493502	1.4301003	7.12
45	1.7155432	1.4416179	7.13
45	1.6845173	1.4008312	7.14
45	1.6662114	1.4162724	7.15
45	1.6864423	1.4062984	7.16
45	1.6967953	1.4090931	7.17
45	1.7187842	1.3811833	7.18
45	1.6991793	1.4200087	7.19
45	1.7055161	1.4142242	7.2
45	1.7117422	1.4333548	7.21
45	1.6658238	1.3988003	7.22
45	1.7097397	1.3897722	7.23
45	1.685732	1.3715098	7.24
45	1.6756215	1.3831687	7.25
45	1.7007477	1.3687842	7.26
45	1.6951458	1.4234629	7.27
45	1.7205613	1.3769379	7.28
45	1.7061391	1.3803874	7.29
45	1.6939337	1.3727559	7.3
45	1.7238511	1.3837071	7.31
45	1.7084754	1.4221591	7.32
45	1.7137986	1.3749205	7.33
45	1.7367517	1.3949653	7.34
45	1.6908909	1.4164131	7.35
45	1.7209198	1.4222987	7.36
45	1.6867582	1.4154941	7.37
45	1.7096436	1.4397469	7.38
45	1.6766696	1.4186068	7.39
45	1.6830137	1.3762344	7.4
45	1.6826438	1.4128792	7.41
45	1.7134099	1.4187517	7.42
45	1.7266277	1.4007531	7.43
45	1.7113925	1.4310628	7.44
45	1.7678224	1.3986997	7.45
45	1.7119587	1.3593298	7.46
45	1.702173	1.3693771	7.47
45	1.7237663	1.3884954	7.48
45	1.7485713	1.3871069	7.49
45	1.7482299	1.3678442	7.5
45	1.7996542	1.3832795	7.51
45	1.7549784	1.3668626	7.52
45	1.7526978	1.3562944	7.53
45	1.7454274	1.3709739	7.54
45	1.7702768	1.3965429	7.55
45	1.7330465	1.3999468	7.56
45	1.7459564	1.3600586	7.57
45	1.751708	1.3748468	7.58
45	1.7613086	1.3592117	7.59
45	1.7654161	1.3894492	7.6
45	1.7694962	1.3776285	7.61
45	1.7713128	1.3763851	7.62
45	1.7754357	1.3914666	7.63
45	1.8184552	1.410203	7.64
45	1.7875889	1.4073318	7.65
45	1.7790839	1.3763667	7.66
45	1.7623098	1.4279877	7.67
45	1.7735455	1.38514	7.68
45	1.7805427	1.3849502	7.69
45	1.7667261	1.3484144	7.7
45	1.7488375	1.3669617	7.71
45	1.7713699	1.3208899	7.72
45	1.8300579	1.333971	7.73
45	1.7798361	1.3058495	7.74
45	1.7958867	1.3619954	7.75
45	1.7581609	1.3500228	7.76
45	1.8083284	1.3865738	7.77
45	1.8131623	1.3554866	7.78
45	1.7705673	1.3390225	7.79
45	1.8026311	1.3751917	7.8
45	1.7795217	1.3631973	7.81
45	1.7854005	1.3492104	7.82
45	1.7723748	1.3405511	7.83
45	1.7282295	1.3687737	7.84
45	1.7565611	1.37048	7.85
45	1.7319804	1.3770295	7.86
45	1.6942473	1.3629208	7.87
45	1.7079779	1.3485156	7.88
45	1.7143456	1.375204	7.89
45	1.7233012	1.3993475	7.9
45	1.7844194	1.3761958	7.91
45	1.7801054	1.4037005	7.92
45	1.7758259	1.4376546	7.93
45	1.7439269	1.3672809	7.94
45	1.7572481	1.3794738	7.95
45	1.7399082	1.3510346	7.96
45	1.7720013	1.3906343	7.97
45	1.7246241	1.3893007	7.98
45	1.7678229	1.3760878	7.99
45	1.7692034	1.3945157	8
45	1.7313022	1.3502846	8.01
45	1.7514837	1.359249	8.02
45	1.7609263	1.4063092	8.03
45	1.7822261	1.3593364	8.04
45	1.7460401	1.3756883	8.05
45	1.732961	1.4082184	8.06
45	1.7667443	1.3830228	8.07
45	1.7294063	1.374254	8.08
45	1.7403122	1.350362	8.09
45	1.7271801	1.3631578	8.1
45	1.7942183	1.3512321	8.11
45	1.754795	1.3424493	8.12
45	1.7621324	1.336489	8.13
45	1.7673084	1.3642576	8.14
45	1.7757732	1.3306425	8.15
45	1.7556091	1.3091609	8.16
45	1.7766459	1.3618952	8.17
45	1.7818267	1.332012	8.18
45	1.7674749	1.3155143	8.19
45	1.7498505	1.335594	8.2
45	1.7692947	1.3503748	8.21
45	1.7336573	1.3458242	8.22
45	1.7521038	1.3898306	8.23
45	1.779195	1.3631675	8.24
45	1.784593	1.3677012	8.25
45	1.7783482	1.3584817	8.26
45	1.7525319	1.4090085	8.27
45	1.7463304	1.3563338	8.28
45	1.7453817	1.3964994	8.29
45	1.7461668	1.4010456	8.3
45	1.7486479	1.3973523	8.31
45	1.7264641	1.391436	8.32
45	1.751523	1.4153305	8.33
45	1.7326506	1.3718203	8.34
45	1.6915943	1.3954701	8.35
45	1.7300195	1.3653137	8.36
45	1.6875547	1.3715199	8.37
45	1.7186277	1.3643571	8.38
45	1.70557	1.3467777	8.39
45	1.7354058	1.3753895	8.4
45	1.7925974	1.3628717	8.41
45	1.7436433	1.3735941	8.42
45	1.7461846	1.3509824	8.43
45	1.7833819	1.3747735	8.44
45	1.7581663	1.3815786	8.45
45	1.7828636	1.3589027	8.46
45	1.779746	1.3436997	8.47
45	1.7842185	1.3791947	8.48
45	1.7748721	1.3825692	8.49
45	1.7865193	1.3961001	8.5
45	1.73429	1.3870668	8.51
45	1.7476007	1.3614166	8.52
45	1.7198974	1.3610215	8.53
45	1.6901597	1.3360911	8.54
45	1.7471074	1.3395196	8.55
45	1.7296104	1.3947371	8.56
48	0.97410674	7.8317405	7.86
48	0.81761802	7.5297414	7.87
51	1.7124441	4.3973478	8.62
51	1.6945541	4.3783379	8.63
51	1.6987484	4.3823994	8.64
51	1.7113016	4.3722239	8.65
51	1.6305744	4.382321	8.66
52	1.7462712	1.3953161	8.7
52	1.7735356	1.3848657	8.71
52	1.7265982	1.3702419	8.72
52	1.7488507	1.3986957	8.73
52	1.7489702	1.4109462	8.74
52	1.6892252	1.4226924	8.75
52	1.7972722	1.3703187	8.76
52	1.6956687	1.3970725	8.77
52	1.8068337	1.3553608	8.78
52	1.6993904	1.3069172	8.79
52	1.7755343	1.3526247	8.8
52	1.7409629	1.3667091	8.81
52	1.6921911	1.3366157	8.82
52	1.7266935	1.2982606	8.83
53	1.7429449	1.3545848	8.85
53	1.6761654	1.3589563	8.86
53	1.8082706	1.3753629	8.87
53	1.6697093	1.3883093	8.88
53	1.6886561	1.3412433	8.89
53	1.725397	1.4379105	8.9
53	1.749065	1.3782453	8.91
53	1.7782838	1.3377993	8.92
53	1.7031883	1.4336292	8.93
53	1.7561384	1.3770589	8.94
53	1.7266334	1.4492167	8.95
53	1.7441208	1.3957745	8.96
53	1.7833211	1.4772216	8.97
54	1.7373388	1.4328614	9.06
54	1.7544915	1.3966428	9.07
54	1.7466338	1.4199188	9.08
54	1.6922115	1.4322345	9.09
54	1.7313095	1.3782678	9.1
54	1.7385586	1.3796347	9.11
54	1.6827873	1.4666386	9.12
54	1.715262	1.3848964	9.13
54	1.6420708	1.479925	9.14
54	1.7706792	1.3937987	9.15
54	1.7614681	1.3463843	9.16
54	1.7159423	1.3312624	9.17
54	1.8348109	1.3998517	9.18
54	1.7623606	1.3560268	9.19
54	1.7546042	1.3268634	9.2
54	1.6805753	1.3487716	9.21
54	1.723918	1.3578431	9.22
54	1.714539	1.4505612	9.23
54	1.7592707	1.4121277	9.24
54	1.705025	1.3959887	9.25
55	1.7821404	1.3785147	9.27
55	1.745842	1.4310147	9.28
55	1.7447898	1.4423948	9.29
55	1.6991385	1.4728234	9.3
55	1.8192464	1.4213622	9.31
57	1.7288625	1.4328013	9.35
57	1.735358	1.4643947	9.36
57	1.7789012	1.496975	9.37
57	1.7300668	1.4330165	9.38
57	1.7471743	1.4258552	9.39
59	1.6015862	1.4324624	9.44
59	1.7336236	1.4580749	9.45
59	1.6727575	1.4192044	9.46
59	1.7171515	1.468069	9.47
60	1.6544005	1.4271938	9.51
60	1.6320353	1.3935816	9.52
64	1.6826089	1.4858627	9.6
64	1.6919507	1.446529	9.61
64	1.6533927	1.4651295	9.62
64	1.6861197	1.4378239	9.63
64	1.6296046	1.4338954	9.64
64	1.6975344	1.369341	9.65
64	1.6457407	1.4582189	9.66
64	1.6920729	1.4319586	9.67
64	1.6580591	1.4155139	9.68
65	1.9826998	8.6074455	9.6
65	2.0281537	8.6131354	9.61
68	2.0740434	9.2350901	9.7
68	2.0682969	9.2334822	9.71
69	1.6747411	1.4031564	9.72
69	1.7235302	1.4356633	9.73
69	1.6349439	1.4103596	9.74
69	1.736137	1.3854372	9.75
69	1.7141649	1.3560988	9.76
69	1.6536226	1.3694911	9.77
69	1.6678348	1.388941	9.78
69	1.7050889	1.4058755	9.79
69	1.713045	1.4853609	9.8
69	1.6944298	1.3915936	9.81
69	1.743043	1.3517658	9.82
69	1.7505138	1.3966496	9.83
69	1.6632484	1.4200054	9.84
69	1.6372656	1.410168	9.85
69	1.6479607	1.3926621	9.86
69	1.7100745	1.4263143	9.87
72	1.5938684	1.4454055	9.89
72	1.6744386	1.3848794	9.9
73	1.6555549	1.4668196	9.94
73	1.671695	1.4412799	9.95
73	1.6899086	1.4684508	9.96
74	1.769608	1.4152418	9.98
74	1.6417934	1.4152041	9.99
74	1.5979585	1.4331981	10
74	1.6971382	1.384535	10.01
74	1.5684893	1.4443487	10.02
74	1.6898572	1.3917237	10.03
74	1.6878207	1.3897003	10.04
74	1.6940172	1.4283213	10.05
74	1.6898545	1.3433798	10.06
74	1.6413436	1.3850837	10.07
74	1.6121086	1.4137969	10.08
74	1.5953935	1.4115618	10.09
74	1.6224682	1.3547308	10.1
74	1.591593	1.4364522	10.11
74	1.675607	1.37043	10.12
74	1.7201975	1.4391431	10.13
74	1.681087	1.4185338	10.14
74	1.6962275	1.4599012	10.15
75	1.6492923	1.4667671	10.17
75	1.7246375	1.3494321	10.18
77	1.5975402	1.4382308	10.2
77	1.6386757	1.3848433	10.21
79	1.1368126	2.6462273	10.26
79	1.1814076	2.6352383	10.27
79	1.2161054	2.5747846	10.28
82	1.6341353	1.3599676	10.39
82	1.6748548	1.4792444	10.4
82	1.7037798	1.469225	10.41
82	1.7485453	1.3931123	10.42
82	1.7120685	1.4096105	10.43
82	1.8172236	1.4790425	10.44
82	1.8285718	1.4404414	10.45
82	1.7199942	1.3646255	10.46
82	1.7066002	1.4345222	10.47
82	1.7467048	1.4333023	10.48
82	1.7546084	1.3716048	10.49
82	1.7518727	1.4122377	10.5
82	1.7112319	1.460068	10.51
82	1.6824615	1.3369188	10.52
82	1.7054785	1.4346756	10.53
83	1.0619724	9.6671364	10.5
83	1.0912461	9.6874251	10.51
83	1.0896147	9.7160694	10.52
83	1.0571618	9.7127379	10.53
84	1.7436904	1.4742407	10.55
84	1.7009411	1.449776	10.56
84	1.6409736	1.4152301	10.57
84	1.7049538	1.4073037	10.58
84	1.7263983	1.3429942	10.59
84	1.66904	1.4495707	10.6
84	1.7019664	1.4926451	10.61
84	1.7339601	1.4074133	10.62
84	1.769626	1.3496495	10.63
84	1.6699716	1.4247984	10.64
84	1.7408973	1.439579	10.65
84	1.7245303	1.4395678	10.66
84	1.7763954	1.4662546	10.67
84	1.7128642	1.3529674	10.68
84	1.7588532	1.3393325	10.69
84	1.681892	1.4455738	10.7
84	1.6608091	1.4606783	10.71
86	1.6059834	1.3298367	10.73
86	1.6247314	1.4668778	10.74
86	1.6457779	1.5163834	10.75
86	1.7132545	1.4835048	10.76
86	1.6968804	1.4707511	10.77
86	1.639034	1.4230356	10.78
86	1.6695475	1.4724793	10.79
86	1.6748526	1.373107	10.8
86	1.5112361	1.5228469	10.81
86	1.7162656	1.5505848	10.82
86	1.6580769	1.4808179	10.83
86	1.6504465	1.4354835	10.84
87	0.90442548	8.0302933	10.76
87	0.91767159	8.0375988	10.77
87	0.91265428	8.0479498	10.78
89	1.5867436	1.4732972	10.89
89	1.5807879	1.3285789	10.9
89	1.387149	1.3439456	10.91
90	1.6713085	1.4305455	10.93
90	1.6572063	1.4650901	10.94
90	1.6785727	1.4804692	10.95
90	1.6485623	1.4284567	10.96
90	1.7276005	1.391287	10.97
90	1.5674822	1.4563887	10.98
91	1.6815176	1.4649092	11.04
91	1.7439183	1.3750653	11.05
91	1.6415117	1.4060636	11.06
91	1.7002855	1.3692179	11.07
92	1.4540633	7.455301	11.06
92	1.4890141	7.4480324	11.07
92	1.476114	7.4280888	11.08
92	1.4519009	7.457037	11.09
92	1.4824308	7.5278573	11.1
92	1.5106799	7.4974015	11.11
92	1.4723041	7.4770684	11.12
92	1.4534205	7.4759564	11.13
92	1.5017804	7.4942718	11.14
92	1.4584546	7.490947	11.15
92	1.4551215	7.4914645	11.16
92	1.4381157	7.4695652	11.17
92	1.5264342	7.4850092	11.18
92	1.4837423	7.5104262	11.19
92	1.5213845	7.4911472	11.2
92	1.4895416	7.4502838	11.21
92	1.5307106	7.5731008	11.22
92	1.5031515	7.5303545	11.23
92	1.5055243	7.5029779	11.24
92	1.4953885	7.4791338	11.25
92	1.5322221	7.4960235	11.26
92	1.5310729	7.5581782	11.27
92	1.5474939	7.528562	11.28
92	1.475016	7.5761139	11.29
92	1.4898497	7.5488124	11.3
92	1.4846833	7.5373199	11.31
92	1.4702048	7.5414978	11.32
92	1.4752761	7.4931238	11.33
92	1.4882461	7.5303072	11.34
92	1.5284021	7.4399949	11.35
92	1.512454	7.4947662	11.36
92	1.4917981	7.5207882	11.37
92	1.5122794	7.5334023	11.38
92	1.4521381	7.5230208	11.39
92	1.4871248	7.4739968	11.4
92	1.4992241	7.5269243	11.41
92	1.4676948	7.4583405	11.42
92	1.5037038	7.4824296	11.43
92	1.4574919	7.4848749	11.44
92	1.4950297	7.4713432	11.45
92	1.505246	7.4447114	11.46
92	1.488128	7.4489573	11.47
92	1.4865573	7.4126862	11.48
92	1.5021799	7.4229154	11.49
92	1.4901765	7.4698327	11.5
92	1.4702201	7.4380405	11.51
92	1.4405708	7.4303743	11.52
92	1.4680926	7.4484903	11.53
92	1.4109566	7.4378404	11.54
92	1.4156583	7.3282143	11.55
92	1.4645069	7.4849038	11.56
92	1.4284701	7.4607775	11.57
92	1.4594701	7.4946885	11.58
92	1.4378101	7.4470325	11.59
92	1.4036197	7.5038458	11.6
92	1.4629058	7.4916111	11.61
92	1.5008664	7.4502256	11.62
92	1.4810833	7.4956675	11.63
92	1.4836051	7.4256823	11.64
92	1.426289	7.5071511	11.65
92	1.4951913	7.4825206	11.66
92	1.4855376	7.5662552	11.67
93	1.7955224	1.5952036	11.09
93	1.63369	1.4332363	11.1
93	1.6561224	1.386837	11.11
94	1.7232641	1.4623159	11.14
94	1.7039446	1.395979	11.15
94	1.6837251	1.3963601	11.16
95	1.7503002	1.4346108	11.18
95	1.738061	1.440393	11.19
95	1.7221686	1.4200113	11.2
95	1.6659803	1.4164582	11.21
97	1.7967618	1.4700074	11.25
97	1.7179452	1.4244487	11.26
98	1.7398775	1.4089976	11.29
98	1.757915	1.439753	11.3
99	1.6907079	1.5069614	11.33
99	1.653054	1.4474355	11.34
100	1.1398701	6.8464437	11.35
100	1.0633802	6.841426	11.36
101	1.7438168	1.4580394	11.38
101	1.7398624	1.4146885	11.39
101	1.7021175	1.3657197	11.4
101	1.6337329	1.3627625	11.41
101	1.7567338	1.4075517	11.42
101	1.6276655	1.4138255	11.43
101	1.7278115	1.3554331	11.44
101	1.6392791	1.4543122	11.45
101	1.6480798	1.3744604	11.46
101	1.6987432	1.3245769	11.47
101	1.7353712	1.3666558	11.48
101	1.7052928	1.3208055	11.49
101	1.7549177	1.4870704	11.5
101	1.6989761	1.3437585	11.51
101	1.7207171	1.3612629	11.52
101	1.664191	1.3959476	11.53
101	1.751146	1.3315877	11.54
101	1.6965157	1.4040964	11.55
101	1.6966289	1.3662112	11.56
101	1.7075166	1.3451939	11.57
102	1.6529951	1.4082375	11.59
102	1.702421	1.4175316	11.6
103	1.0611456	6.8552328	11.68
103	1.0835898	6.9070046	11.69
106	1.0791408	6.9110991	11.74
106	1.0953074	6.8718745	11.75
106	1.1798787	6.9059325	11.76
106	1.1020313	6.8693385	11.77
106	1.1150474	6.8772605	11.78
106	1.1242186	6.8872585	11.79
106	1.0749816	6.857278	11.8
106	1.1478245	6.8276291	11.81
106	1.0797115	6.8686936	11.82
106	1.0842586	6.8804463	11.83
106	1.1474927	6.907919	11.84
106	1.1123953	6.9309365	11.85
106	1.1011234	6.7472695	11.86
106	1.1641017	6.9226988	11.87
106	1.1530793	6.8888981	11.88
106	1.1897545	6.8455082	11.89
106	1.1131385	6.8891119	11.9
106	1.0821657	6.9321857	11.91
107	1.1399179	6.8253762	11.93
107	1.488283	6.8694712	11.94
108	1.1665968	6.8706832	11.97
108	1.1949973	6.8932432	11.98
108	1.1774086	6.9027663	11.99
108	1.1518748	6.8300133	12
108	1.1714188	6.8751332	12.01
108	1.2058284	6.8502578	12.02
112	1.2153084	6.7977961	12.05
112	1.2373331	6.8415805	12.06
112	1.256887	6.8737933	12.07
112	1.1954356	6.8179951	12.08
112	1.1907188	6.8730614	12.09
112	1.161647	6.8004063	12.1
112	1.1618915	6.8189385	12.11
112	1.1923485	6.8464936	12.12
112	1.159135	6.8485735	12.13
112	1.1626138	6.7671578	12.14
112	1.2116993	6.8116504	12.15
112	1.2038274	6.7995114	12.16
112	1.1838191	6.8093685	12.17
112	1.205238	6.8111798	12.18
112	1.2004099	6.8297703	12.19
112	1.1722933	6.8162481	12.2
112	1.1853766	6.8691272	12.21
112	1.2146222	6.8657488	12.22
112	1.2269896	6.8138746	12.23
112	1.188607	6.8553102	12.24
112	1.2440256	6.8762404	12.25
112	1.2394701	6.8033432	12.26
112	1.2737845	6.8370122	12.27
112	1.173983	6.8290942	12.28
112	1.1850926	6.8348025	12.29
112	1.2656759	6.8192889	12.3
112	1.2203498	6.838455	12.31
112	1.2490302	6.8565358	12.32
112	1.2491011	6.819466	12.33
117	1.3477481	2.9876928	12.27
117	1.4448088	2.8347447	12.28
117	1.4201723	2.8709102	12.29
118	1.3588547	2.7755633	12.31
118	1.1968996	2.5796394	12.32
120	1.2564975	6.7703785	12.35
120	1.2066888	6.8009317	12.36
120	1.2776932	6.7703464	12.37
120	1.2322512	6.810299	12.38
120	1.2343797	6.8739493	12.39
121	1.1927696	6.7866375	12.41
121	1.186129	6.8605436	12.42
122	1.3283296	2.7455344	12.48
122	1.4933998	2.8369749	12.49
122	1.2652392	2.9831972	12.5
122	1.4636382	2.9375556	12.51
123	1.5007224	8.1530123	12.59
123	1.5225215	8.1786022	12.6
125	1.6877663	2.7855963	12.65
125	1.2361783	2.9306249	12.66
128	1.1379199	2.6447873	12.89
128	1.2097109	2.8657466	12.9
129	1.0636634	7.6690841	13.32
129	1.0334475	7.6768597	13.33
129	1.0307308	7.7187598	13.34
129	1.0193452	7.6888476	13.35
129	1.0379395	7.6717755	13.36
129	1.0050229	7.6476084	13.37
129	1.0342924	7.700751	13.38
129	1.0024995	7.7149552	13.39
129	1.0339953	7.7329987	13.4
129	1.0370126	7.7373554	13.41
129	1.0571045	7.6549859	13.42
129	1.0563902	7.6628277	13.43
129	1.0786614	7.6732146	13.44
129	1.0832414	7.6308633	13.45
129	1.0665176	7.675886	13.46
129	1.0488785	7.6523286	13.47
129	1.0156644	7.6687896	13.48
129	1.0476975	7.6606325	13.49
129	1.03818	7.6951692	13.5
129	0.99440059	7.692129	13.51
129	1.0322721	7.6333506	13.52
129	1.0461229	7.6276706	13.53
129	1.0378406	7.6295847	13.54
129	1.0737861	7.6413644	13.55
129	1.0660368	7.643235	13.56
129	1.0845343	7.6077628	13.57
129	1.1252544	7.6366624	13.58
129	1.0475651	7.618945	13.59
129	1.0965819	7.6716374	13.6
129	1.064984	7.5984771	13.61
129	1.0455775	7.6192806	13.62
129	1.0264497	7.5967843	13.63
129	1.0159719	7.6266088	13.64
129	1.0591974	7.5856458	13.65
129	1.0638602	7.6190818	13.66
129	1.0886168	7.5909539	13.67
129	1.0505305	7.6202306	13.68
129	1.0759887	7.5884614	13.69
129	1.0537479	7.6311214	13.7
129	1.0838662	7.6124923	13.71
129	1.0782122	7.5908773	13.72
130	1.7867371	1.5109739	13.55
130	1.7908847	1.5339806	13.56
130	1.8571426	1.577564	13.57
130	1.7843636	1.5731019	13.58
130	1.7723798	1.6667758	13.59
130	1.7638011	1.6312178	13.6
130	1.7523318	1.6279356	13.61
130	1.7332263	1.6319886	13.62
132	1.1675343	9.8305688	14.03
132	1.1421945	9.8376524	14.04
133	1.0922628	9.888886	14.07
133	1.1407184	9.8473227	14.08
133	1.1298437	9.873678	14.09
133	1.0929228	9.8237509	14.1
133	1.1546996	9.8706506	14.11
133	1.145703	9.8338341	14.12
133	1.1459468	9.8299357	14.13
133	1.181042	9.8211956	14.14
133	1.069377	9.781155	14.15
133	1.0905384	9.8199412	14.16
133	1.1205126	9.8146554	14.17
133	1.1341401	9.7954078	14.18
133	1.1387846	9.7960962	14.19
133	1.0972553	9.8279036	14.2
133	1.1044185	9.7971171	14.21
133	1.11016	9.84539	14.22
133	1.179797	9.811028	14.23
133	1.1314303	9.7966627	14.24
133	1.1188671	9.8507825	14.25
133	1.0816291	9.7734228	14.26
133	1.106386	9.8049769	14.27
133	1.0902486	9.7919005	14.28
133	1.1048066	9.8309262	14.29
133	1.1244022	9.7973394	14.3
133	1.1296635	9.7937627	14.31
133	1.1528316	9.8275257	14.32
133	1.1140427	9.8284076	14.33
133	1.09727	9.8371962	14.34
133	1.1056357	9.8293585	14.35
133	1.144659	9.8088519	14.36
133	1.1041338	9.8098197	14.37
133	1.1072814	9.8530399	14.38
133	1.1499734	9.8231108	14.39
133	1.1290325	9.8134002	14.4
133	1.1136147	9.7757626	14.41
133	1.1210306	9.7966484	14.42
133	1.1448495	9.8010148	14.43
133	1.0939581	9.8320872	14.44
133	1.1559356	9.8354742	14.45
133	1.1100129	9.8184958	14.46
133	1.1429684	9.8284262	14.47
133	1.1250671	9.8086196	14.48
133	1.1474857	9.7728517	14.49
133	1.1019502	9.8238842	14.5
133	1.1575416	9.8075861	14.51
133	1.1064386	9.7907902	14.52
133	1.1291183	9.8137774	14.53
133	1.1553437	9.8304428	14.54
133	1.1468887	9.8416193	14.55
133	1.0928642	9.7829122	14.56
133	1.1398583	9.8074136	14.57
133	1.150617	9.8367371	14.58
133	1.0803336	9.7915312	14.59
133	1.1082379	9.8325359	14.6
133	1.1333502	9.8331354	14.61
133	1.1243438	9.803924	14.62
133	1.1345265	9.810187	14.63
133	1.1154666	9.8206629	14.64
133	1.1535203	9.8059011	14.65
133	1.1350821	9.819832	14.66
133	1.1111621	9.7902861	14.67
133	1.1141505	9.7679239	14.68
133	1.1234455	9.7709312	14.69
133	1.1239583	9.8236237	14.7
133	1.1756672	9.8032488	14.71
133	1.1079191	9.8222975	14.72
133	1.1062272	9.8394007	14.73
133	1.1302743	9.8021702	14.74
133	1.1052975	9.8088706	14.75
133	1.1077252	9.824522	14.76
133	1.104236	9.822796	14.77
133	1.146997	9.8104703	14.78
133	1.1154522	9.7949227	14.79
133	1.1399393	9.810117	14.8
133	1.16797	9.7793299	14.81
133	1.1150301	9.8019944	14.82
133	1.0876243	9.7987825	14.83
133	1.0912005	9.7667098	14.84
133	1.1141299	9.762207	14.85
133	1.1019186	9.7836623	14.86
133	1.10821	9.8220913	14.87
133	1.1005356	9.809691	14.88
133	1.1033003	9.7795354	14.89
133	1.116459	9.8027852	14.9
133	1.1310092	9.7789698	14.91
133	1.1461002	9.787064	14.92
133	1.0994874	9.8224598	14.93
133	1.1253575	9.7940164	14.94
133	1.1752598	9.8014728	14.95
133	1.1594479	9.8026664	14.96
133	1.1238655	9.8125782	14.97
133	1.1349189	9.8231416	14.98
133	1.1151264	9.8462535	14.99
133	1.1237006	9.8234651	15
133	1.1440343	9.8046531	15.01
133	1.1613435	9.79948	15.02
133	1.1356308	9.7712909	15.03
133	1.147092	9.7786785	15.04
133	1.1475671	9.8210954	15.05
133	1.1608165	9.7933201	15.06
133	1.1334604	9.7849146	15.07
133	1.1522185	9.7660368	15.08
133	1.1582291	9.8193498	15.09
133	1.149662	9.8238366	15.1
133	1.1413845	9.783022	15.11
133	1.1383218	9.7874126	15.12
133	1.1388903	9.8350686	15.13
133	1.1509429	9.8422098	15.14
133	1.1199116	9.8367572	15.15
133	1.1169	9.8143623	15.16
133	1.130301	9.779222	15.17
133	1.0988147	9.8042948	15.18
133	1.1594476	9.8054714	15.19
133	1.1247073	9.8213556	15.2
133	1.1179155	9.8051404	15.21
133	1.1286694	9.794307	15.22
133	1.135878	9.8065019	15.23
133	1.1184168	9.8131644	15.24
133	1.1193837	9.7983027	15.25
133	1.1417394	9.8490607	15.26
133	1.1147553	9.8083827	15.27
133	1.1376373	9.8145698	15.28
133	1.1079708	9.8281917	15.29
133	1.1106216	9.8036938	15.3
133	1.1221876	9.7937095	15.31
133	1.1325546	9.844148	15.32
133	1.1261166	9.8035742	15.33
133	1.1264141	9.80531	15.34
133	1.1339389	9.7721339	15.35
133	1.1390189	9.8015236	15.36
133	1.1404468	9.8235482	15.37
133	1.1287478	9.7930365	15.38
133	1.1345077	9.8446526	15.39
133	1.1613533	9.78976	15.4
133	1.1380107	9.7900345	15.41
133	1.1804459	9.8509212	15.42
133	1.1435842	9.7954233	15.43
133	1.0758278	9.8176339	15.44
133	1.1706775	9.8458794	15.45
133	1.1828171	9.7880923	15.46
133	1.1330265	9.8204253	15.47
133	1.1429313	9.7855608	15.48
133	1.1564097	9.7832757	15.49
133	1.1403194	9.7913255	15.5
133	1.138287	9.7793514	15.51
133	1.1652372	9.8236389	15.52
133	1.1662643	9.8342674	15.53
133	1.1672909	9.820526	15.54
133	1.1392133	9.7680107	15.55
133	1.1246609	9.7835803	15.56
133	1.1289487	9.7916243	15.57
133	1.1348528	9.8085802	15.58
133	1.1343187	9.8104431	15.59
134	1.2807109	7.0174774	14.1
134	1.2739393	6.9426067	14.11
134	1.2975189	6.9220331	14.12
134	1.2420452	6.886922	14.13
134	1.2493647	6.8810601	14.14
134	1.2089031	6.9032646	14.15
134	1.22904	6.8703167	14.16
134	1.2619502	6.9030404	14.17
134	1.2276621	6.9468676	14.18
134	1.171912	6.9505022	14.19
134	1.2089574	6.8656961	14.2
134	1.2340548	6.8466655	14.21
134	1.2081728	6.8665445	14.22
134	1.1649204	6.8904172	14.23
134	1.1759359	6.8618373	14.24
134	1.2136411	6.8947749	14.25
134	1.229689	6.8720861	14.26
134	1.2035751	6.8627651	14.27
134	1.1974787	6.8949626	14.28
134	1.1883995	6.8856191	14.29
134	1.2576687	6.9102149	14.3
134	1.2125298	6.8477223	14.31
134	1.2255797	6.9022026	14.32
134	1.2070476	6.8647608	14.33
134	1.1996974	6.9040277	14.34
134	1.2073092	6.9280787	14.35
134	1.1964696	6.9597196	14.36
134	1.1969608	6.9316227	14.37
134	1.1860139	6.9523426	14.38
134	1.2243441	6.9340063	14.39
134	1.2344014	6.9387903	14.4
134	1.2163215	6.9588309	14.41
135	1.1645299	6.9392943	14.46
135	1.1405381	6.9532907	14.47
135	1.216023	6.9517586	14.48
135	1.2437228	6.9281698	14.49
135	1.1900079	6.9442554	14.5
135	1.2038874	6.9296219	14.51
135	1.212575	6.9583668	14.52
135	1.1954177	6.9738411	14.53
135	1.1826996	6.9154778	14.54
135	1.223085	6.9319834	14.55
135	1.1995113	6.8308111	14.56
135	1.2375972	6.8610311	14.57
135	1.1811938	6.9148292	14.58
135	1.1802779	6.9283981	14.59
135	1.1837253	6.9317302	14.6
135	1.1774074	6.8608134	14.61
136	1.2400886	6.9730669	14.63
136	1.2059576	6.9282013	14.64
136	1.1987349	6.9147102	14.65
136	1.1943629	6.9128185	14.66
136	1.1970733	6.9086267	14.67
136	1.2337678	6.8978946	14.68
136	1.2092085	6.9086444	14.69
136	1.2348147	6.8628754	14.7
136	1.2643402	6.8975312	14.71
136	1.2360681	6.9180466	14.72
136	1.2242405	6.8882866	14.73
136	1.197704	6.8771659	14.74
136	1.2127031	6.8476417	14.75
136	1.2052993	6.8647453	14.76
136	1.1918733	6.7875372	14.77
136	1.2176994	6.8496957	14.78
136	1.1341885	6.8791289	14.79
136	1.2185632	6.8772844	14.8
136	1.1857235	6.8757613	14.81
136	1.2546646	6.8827088	14.82
136	1.2068184	6.8681108	14.83
136	1.2349927	6.8953501	14.84
136	1.2049612	6.8675121	14.85
136	1.2301748	6.8456347	14.86
136	1.1969454	6.879791	14.87
136	1.2266107	6.934884	14.88
136	1.2416709	6.8818886	14.89
136	1.206159	6.8513763	14.9
136	1.2000058	6.6591827	14.91
137	0.84380334	4.0230063	14.96
137	0.86882851	4.040744	14.97
137	0.87202088	3.9474686	14.98
137	0.87354163	3.9444873	14.99
137	0.8886991	3.9360773	15
137	0.85451322	3.9724354	15.01
137	0.83570151	4.029856	15.02
137	0.83452308	3.9547673	15.03
137	0.8245855	3.9669727	15.04
139	0.82100495	3.9465162	15.22
139	0.85261627	3.955983	15.23
141	1.3874456	8.7010234	15.33
141	1.5674639	8.6704938	15.34
142	0.86545581	3.9623043	15.35
142	0.8139414	3.9992055	15.36
144	0.85161683	3.9980793	15.4
144	0.83669486	4.0500578	15.41
146	0.82897506	4.0836545	15.43
146	0.89525082	3.9900681	15.44
146	0.82902659	4.0308416	15.45
146	0.89557191	4.0711563	15.46
146	0.87258859	4.085888	15.47
146	0.81387808	4.0502114	15.48
146	0.85840568	4.052774	15.49
146	0.83363307	4.073237	15.5
146	0.90555072	4.0884567	15.51
146	0.87978916	4.0679219	15.52
146	0.88386634	4.0360626	15.53
146	0.87556245	4.0506547	15.54
148	1.1280767	9.7775957	15.67
148	1.1410633	9.7908736	15.68
148	1.1595009	9.7869004	15.69
148	1.1629414	9.833317	15.7
148	1.15003	9.7993084	15.71
148	1.1788793	9.805543	15.72
148	1.152119	9.7937394	15.73
148	1.1401727	9.8112458	15.74
148	1.1516335	9.7683452	15.75
148	1.1374106	9.7795179	15.76
148	1.1611005	9.8464851	15.77
148	1.1709148	9.8100431	15.78
148	1.1146389	9.797858	15.79
148	1.1377726	9.8215354	15.8
148	1.1459034	9.798466	15.81
148	1.1171847	9.8170966	15.82
148	1.149845	9.7899067	15.83
148	1.1235074	9.8244769	15.84
148	1.1358781	9.7995068	15.85
148	1.132237	9.8032618	15.86
148	1.140907	9.8342526	15.87
148	1.135053	9.797138	15.88
148	1.1200569	9.7825613	15.89
148	1.1337597	9.8242383	15.9
148	1.1283562	9.7863142	15.91
148	1.1324191	9.8356173	15.92
148	1.125801	9.8531803	15.93
148	1.1483524	9.8326971	15.94
148	1.1271362	9.8186807	15.95
148	1.1414153	9.8338261	15.96
148	1.1435793	9.8442001	15.97
148	1.1424655	9.8281752	15.98
148	1.1681934	9.81967	15.99
148	1.1504012	9.8323631	16
148	1.1244309	9.8519077	16.01
148	1.1351624	9.8533581	16.02
148	1.1410944	9.8278421	16.03
148	1.1281535	9.8251711	16.04
148	1.1483399	9.8329302	16.05
148	1.1392211	9.8002389	16.06
148	1.1368156	9.7814518	16.07
148	1.1415847	9.8377781	16.08
148	1.1462484	9.8464051	16.09
148	1.1283247	9.8200471	16.1
148	1.1738688	9.860225	16.11
148	1.1257474	9.819673	16.12
148	1.1564122	9.8230547	16.13
148	1.1277846	9.8060044	16.14
148	1.13476	9.7787987	16.15
148	1.140884	9.8402229	16.16
148	1.1442447	9.8643567	16.17
148	1.1470867	9.8291081	16.18
148	1.1372332	9.8018084	16.19
148	1.1058247	9.8131301	16.2
148	1.1637113	9.8065253	16.21
148	1.1542066	9.8259416	16.22
148	1.1675423	9.8196338	16.23
148	1.1379821	9.7920466	16.24
148	1.1476592	9.820252	16.25
148	1.1531557	9.8103135	16.26
148	1.1653034	9.8129064	16.27
148	1.1529609	9.7893348	16.28
148	1.0989581	9.8044758	16.29
148	1.1501845	9.8128556	16.3
148	1.1511496	9.8196626	16.31
148	1.1659048	9.7777311	16.32
148	1.1281079	9.8229294	16.33
148	1.1196297	9.7924685	16.34
148	1.1323293	9.7935435	16.35
148	1.1337138	9.7762201	16.36
148	1.1363696	9.7927742	16.37
148	1.1496989	9.7641118	16.38
148	1.1548864	9.8091084	16.39
148	1.1448242	9.7979566	16.4
148	1.1867912	9.8040703	16.41
148	1.084296	9.7846177	16.42
148	1.1236214	9.8145803	16.43
149	1.565196	4.3248394	16.03
149	1.6465862	4.2597152	16.04
149	1.5902511	4.2588302	16.05
149	1.6197402	4.2945285	16.06
149	1.6209912	4.2705311	16.07
149	1.5735209	4.2759574	16.08
149	1.6024194	4.2581799	16.09
149	1.5781116	4.2545978	16.1
149	1.5547848	4.2801522	16.11
149	1.5494551	4.2731515	16.12
149	1.5718583	4.2994341	16.13
149	1.5809302	4.2697882	16.14
149	1.5847802	4.2648622	16.15
149	1.6240962	4.2554383	16.16
149	1.6023961	4.2571377	16.17
149	1.6117195	4.2829629	16.18
153	1.5419721	4.2661438	16.27
153	1.6124986	4.2181949	16.28
153	1.5710068	4.3013893	16.29
153	1.5106975	4.155122	16.3
153	1.5790147	4.3097066	16.31
154	1.5656261	4.2209316	16.35
154	1.5001928	4.2147511	16.36
154	1.5767617	4.1924702	16.37
154	1.5833809	4.3714814	16.38
155	1.5834131	4.2082412	16.4
155	1.6200927	4.2575678	16.41
156	1.6391555	4.2722031	16.43
156	1.6072949	4.1699119	16.44
157	1.5867273	4.2346161	16.47
157	1.5915234	4.2586632	16.48
158	1.7849201	9.6599795	16.49
158	1.7496474	9.6796993	16.5
158	1.7719062	9.6523215	16.51
158	1.7575254	9.6829635	16.52
158	1.7493099	9.6213677	16.53
158	1.7733731	9.6496125	16.54
158	1.7631802	9.6877977	16.55
158	1.7831767	9.6316001	16.56
159	1.6127535	4.1727083	16.51
159	1.5928676	4.2545438	16.52
159	1.616068	4.2839258	16.53
159	1.6718426	4.2491101	16.54
160	1.6336076	4.2839731	16.56
160	1.6132053	4.3344177	16.57
162	1.7492572	8.6606979	16.62
162	1.7100596	8.6030697	16.63
162	1.7097378	8.5568062	16.64
170	1.5701194	4.2404458	18.04
170	1.5749029	4.2023511	18.05
170	1.5640815	4.2281284	18.06
170	1.5801317	4.2546956	18.07
170	1.5832148	4.2323408	18.08
170	1.5747922	4.2214277	18.09
170	1.6035607	4.1950435	18.1
170	1.6369268	4.2001607	18.11
170	1.6209896	4.2078706	18.12
170	1.575701	4.227839	18.13
170	1.5790115	4.1979753	18.14
170	1.5932937	4.2535324	18.15
170	1.6079614	4.2267245	18.16
170	1.6274953	4.2754104	18.17
170	1.5779522	4.2250254	18.18
170	1.5881684	4.2437988	18.19
170	1.6164035	4.3109554	18.2
170	1.546581	4.2565099	18.21
170	1.5471891	4.3095049	18.22
170	1.5352679	4.2941008	18.23
170	1.5552854	4.353615	18.24
170	1.553686	4.3169745	18.25
170	1.5514715	4.3136499	18.26
172	1.5006054	4.2510507	18.28
172	1.5669733	4.2127882	18.29
172	1.5203293	4.2376938	18.3
172	1.5112514	4.3111313	18.31
172	1.5636058	4.2094311	18.32
172	1.522102	4.2425386	18.33
172	1.4603084	4.2927417	18.34
172	1.520595	4.2293254	18.35
172	1.5168783	4.2311154	18.36
172	1.6095663	4.1839123	18.37
172	1.5798082	4.2194531	18.38
172	1.5081884	4.2311879	18.39
172	1.5964839	4.1941619	18.4
172	1.5653705	4.2930782	18.41
172	1.5324313	4.1838364	18.42
172	1.5587624	4.1913515	18.43
172	1.5881139	4.2299131	18.44
172	1.5583149	4.2087053	18.45
172	1.5541145	4.2123635	18.46
172	1.5071392	4.2011732	18.47
172	1.5193135	4.2445283	18.48
172	1.5258712	4.2130691	18.49
172	1.547272	4.1680261	18.5
172	1.5664592	4.1868364	18.51
172	1.5555922	4.2323664	18.52
172	1.5508264	4.2477221	18.53
172	1.6447647	4.291197	18.54
172	1.5962627	4.2615953	18.55
174	1.5997222	4.2117456	18.6
174	1.5785151	4.1721954	18.61
174	1.5975458	4.2355438	18.62
175	1.5658682	4.2600141	18.7
175	1.5023601	4.2100094	18.71
175	1.5739844	4.2285887	18.72
178	1.4900276	4.2361598	18.84
178	1.5214963	4.1692465	18.85
178	1.4689058	4.1735345	18.86
178	1.4633815	4.1479887	18.87
178	1.547624	4.2111575	18.88
178	1.4946637	4.1951439	18.89
181	1.484729	4.1640454	18.98
181	1.4937518	4.1890822	18.99
183	1.551698	4.1176072	19.04
183	1.5854987	4.1680493	19.05
183	1.519207	4.2796446	19.06
183	1.4442513	4.1625772	19.07
183	1.6191705	4.1704114	19.08
183	1.5913513	4.1561727	19.09
187	1.5086476	4.3028412	19.15
187	1.550009	4.1844044	19.16
188	1.5482186	4.2638413	19.21
188	1.5823033	4.2553433	19.22
191	1.5356324	4.3055919	19.46
191	1.5799429	4.2631285	19.47
196	1.977751	0.86659421	19.64
196	1.9451794	0.86155561	19.65
196	1.9114572	0.89132625	19.66
196	1.9363729	0.89848902	19.67
196	1.9701969	0.89104039	19.68
196	1.9741076	0.88930078	19.69
196	1.945549	0.88783764	19.7
196	1.9123631	0.84292104	19.71
196	1.9229973	0.88412979	19.72
196	1.9179523	0.84696569	19.73
196	1.9191326	0.8277861	19.74
196	1.9283647	0.85650505	19.75
196	1.9253269	0.86854641	19.76
196	1.9582279	0.8173606	19.77
196	1.9411329	0.8851966	19.78
196	1.9552646	0.85582267	19.79
196	1.990421	0.85316144	19.8
196	1.982777	0.83909202	19.81
196	1.9820964	0.83402593	19.82
196	1.9765599	0.8623852	19.83
196	2.0409169	0.85336641	19.84
196	2.015059	0.90163261	19.85
196	2.0108119	0.84382829	19.86
201	1.5099155	9.5261112	19.72
201	1.5587167	9.5258776	19.73
201	1.5440852	9.5237511	19.74
201	1.5258943	9.5113442	19.75
201	1.5422839	9.5249689	19.76
201	1.55545	9.5133494	19.77
201	1.5128305	9.5162157	19.78
204	1.89123	0.8146325	19.88
204	1.9781117	0.81012605	19.89
204	1.9511201	0.82091418	19.9
204	1.9753228	0.86460586	19.91
210	2.059355	9.3356109	20.4
210	2.0584417	9.3496154	20.41
210	2.0790245	9.3122654	20.42
211	1.8386369	5.5001748	21.07
211	1.7414385	5.7566184	21.08
211	1.8306231	5.7564819	21.09
211	1.8618326	5.6260127	21.1
217	1.2756999	2.0845569	22.12
217	1.1703236	2.2470758	22.13
221	0.81819833	8.0311601	22.21
221	0.8175278	8.0302017	22.22
224	0.8024049	8.0234266	22.26
224	0.81031635	8.0189582	22.27
224	0.80020024	8.0158854	22.28
224	0.84827164	8.0070854	22.29
224	0.80683592	8.037371	22.3
224	0.82384976	7.9980923	22.31
224	0.81064945	8.0292317	22.32
224	0.8053165	8.0116153	22.33
224	0.82808405	8.0301957	22.34
224	0.82783595	8.0210509	22.35
224	0.83137685	8.0223276	22.36
224	0.80349768	8.0449196	22.37
225	0.81455191	8.0126841	22.39
225	0.80356558	8.0752733	22.4
225	0.82564392	8.0189419	22.41
225	0.81279808	8.0017095	22.42
228	0.81412318	8.0116386	22.53
228	0.82086262	8.0520681	22.54
228	0.81349743	8.0045221	22.55
229	0.82484261	8.0512004	22.57
229	0.82777827	8.0243562	22.58
229	0.83530196	8.050709	22.59
229	0.80132179	8.0539061	22.6
229	0.83659186	8.00368	22.61
229	0.82494822	8.0583364	22.62
232	0.80157013	8.0315031	22.69
232	0.80239811	8.0347492	22.7
235	0.82762319	8.0141506	22.81
235	0.81770286	8.0779956	22.82
235	0.83687176	8.0681323	22.83
235	0.80786746	8.0792526	22.84
239	0.8416956	7.8176482	23.09
239	0.87096612	7.9563564	23.1
239	0.88342846	7.8988105	23.11
239	0.83587357	7.9276649	23.12
239	0.86475098	7.8781969	23.13
239	0.91279805	7.9364697	23.14
239	0.92247645	7.8532335	23.15
239	0.82702105	7.8758302	23.16
239	0.87105237	7.9132957	23.17
240	0.94081712	4.03846	23.24
240	0.95729472	4.0678225	23.25
240	0.91776796	4.017106	23.26
241	0.96328108	9.3150082	23.41
241	0.92221508	9.3124637	23.42
241	0.95354208	9.2968467	23.43
242	1.1237361	9.584593	23.57
242	1.1350241	9.5722358	23.58
242	1.1822772	9.5683788	23.59
242	1.134936	9.5786229	23.6
242	1.1535629	9.5767797	23.61
242	1.1342343	9.5847766	23.62
242	1.1543524	9.5637716	23.63
242	1.1380359	9.5680582	23.64
242	1.1225495	9.5684578	23.65
242	1.1529632	9.5653021	23.66
242	1.1407643	9.5530349	23.67
242	1.1151139	9.540704	23.68
242	1.1122591	9.5581815	23.69
242	1.1155122	9.5702465	23.7
242	1.1464406	9.5677839	23.71
242	1.1447351	9.5352741	23.72
242	1.1488242	9.5494767	23.73
242	1.1460703	9.5649583	23.74
242	1.1597825	9.5836139	23.75
242	1.1633428	9.5802567	23.76
242	1.1501199	9.5739248	23.77
242	1.1554019	9.5651254	23.78
242	1.1650818	9.5684669	23.79
242	1.1720707	9.5640127	23.8
242	1.1517681	9.561082	23.81
242	1.145396	9.5656619	23.82
242	1.1458351	9.577084	23.83
242	1.1482229	9.5878289	23.84
242	1.1274588	9.5547515	23.85
242	1.1692872	9.5147133	23.86
243	1.1493631	5.1346124	24.25
243	1.2056878	5.0929064	24.26
247	1.4007836	9.6350276	24.78
247	1.3073394	9.6942743	24.79
248	1.356015	9.5799794	24.81
248	1.3843122	9.5800039	24.82
248	1.3863432	9.611372	24.83
248	1.3429982	9.6445543	24.84
248	1.3866142	9.5654894	24.85
248	1.3943746	9.6519468	24.86
248	1.3505532	9.6704768	24.87
248	1.4291835	9.6360667	24.88
248	1.0921673	9.2856278	24.89
248	1.0940214	9.2917642	24.9
248	1.0744965	9.2592555	24.91
248	1.0384228	9.2952173	24.92
248	1.0615837	9.3146364	24.93
248	1.088376	9.2880061	24.94
248	1.0613965	9.3005493	24.95
248	1.0811927	9.2835761	24.96
248	1.0600458	9.2709882	24.97
248	1.0491467	9.2744176	24.98
248	1.0592962	9.2652615	24.99
248	1.0917862	9.335309	25
248	1.0934077	9.2976239	25.01
248	1.1109061	9.241188	25.02
248	1.1158067	9.2850815	25.03
248	1.0875726	9.2317043	25.04
248	1.1907824	9.2205488	25.05
248	1.0808864	9.2806739	25.06
248	1.0817184	9.2514296	25.07
248	1.0647847	9.2657772	25.08
250	2.0666154	9.0204743	25.09
250	2.0240547	9.0906279	25.1
251	1.0226401	9.3129307	25.11
251	1.0625477	9.2537589	25.12
251	1.0417703	9.2472702	25.13
251	1.0705008	9.247759	25.14
251	0.99757621	9.310913	25.15
251	1.062038	9.3195315	25.16
251	1.0769102	9.2968356	25.17
251	1.0882594	9.3210369	25.18
251	1.1024255	9.2979811	25.19
251	1.0679462	9.2703443	25.2
251	1.0696448	9.3238871	25.21
251	1.1123985	9.2222103	25.22
251	1.0618752	9.2648267	25.23
251	1.0247574	9.2316312	25.24
251	1.1092843	9.2333625	25.25
251	1.0542182	9.3438878	25.26
251	1.0815323	9.2609753	25.27
251	1.0722066	9.2758762	25.28
251	1.0513021	9.1126211	25.29
251	1.0623848	9.2954409	25.3
251	1.0585384	9.2207052	25.31
251	1.0553526	9.2601043	25.32
251	1.0855831	9.3080828	25.33
251	1.0628097	9.3458834	25.34
251	1.0364728	9.3569651	25.35
251	1.0136727	9.2701323	25.36
252	1.7837142	7.5794703	25.2
252	1.811656	7.5415574	25.21
252	1.7700244	7.5460183	25.22
252	1.7417103	7.5263785	25.23
252	1.7440056	7.5178763	25.24
252	1.746279	7.4921188	25.25
252	1.8164434	7.5177911	25.26
252	1.762672	7.5677446	25.27
252	1.7190895	7.5328315	25.28
252	1.8258548	7.5403058	25.29
252	1.7608757	7.5366773	25.3
252	1.7931397	7.5528879	25.31
252	1.837226	7.5493884	25.32
252	1.7902504	7.6190736	25.33
252	1.7757664	7.5879838	25.34
252	1.7441113	7.573451	25.35
252	1.7362699	7.530448	25.36
252	1.7838688	7.6132456	25.37
252	1.7766765	7.654682	25.38
252	1.6796381	7.57018	25.39
252	1.7107074	7.6303126	25.4
252	1.757706	7.5825968	25.41
252	1.6828604	7.6171369	25.42
252	1.7307472	7.6038381	25.43
252	1.743466	7.6351256	25.44
252	1.6957723	7.6174536	25.45
252	1.6917871	7.6225715	25.46
252	1.6449949	7.5763236	25.47
252	1.676981	7.5405112	25.48
252	1.652766	7.5669759	25.49
252	1.7228504	7.6404614	25.5
252	1.5754891	7.6997062	25.51
252	1.7889582	7.6099407	25.52
252	1.7013265	7.5751382	25.53
252	1.718376	7.6131028	25.54
252	1.7465085	7.6392598	25.55
252	1.7164914	7.641133	25.56
252	1.6947988	7.6565672	25.57
252	1.7040314	7.5769254	25.58
252	1.7428929	7.5863748	25.59
252	1.7044628	7.5909143	25.6
252	1.7659686	7.5449027	25.61
252	1.6889188	7.5618237	25.62
252	1.7054465	7.5362385	25.63
252	1.7209523	7.5763957	25.64
252	1.7713821	7.5495104	25.65
252	1.6921294	7.6243259	25.66
252	1.7820975	7.5197317	25.67
252	1.7754576	7.4833099	25.68
253	0.8068605	6.2684339	25.67
253	0.81120925	6.573628	25.68
254	1.6680835	7.5254143	25.7
254	1.7283457	7.5562756	25.71
254	1.7418481	7.5437613	25.72
254	1.7924058	7.6085677	25.73
254	1.8016757	7.6001084	25.74
254	1.7991835	7.558752	25.75
254	1.8067611	7.5129773	25.76
254	1.813279	7.5451606	25.77
254	1.7721716	7.6182806	25.78
254	1.7558451	7.5584402	25.79
254	1.7014939	7.5939616	25.8
254	1.7854041	7.59132	25.81
254	1.7979559	7.6355914	25.82
254	1.7991251	7.5501703	25.83
254	1.8385736	7.5896977	25.84
254	1.7655786	7.6289927	25.85
254	1.6925961	7.6220121	25.86
254	1.7517386	7.591369	25.87
254	1.7739557	7.5817538	25.88
254	1.7896049	7.5772991	25.89
254	1.7276984	7.4511806	25.9
254	1.7611259	7.5886762	25.91
254	1.7042965	7.5758876	25.92
254	1.7376715	7.5745372	25.93
254	1.7445881	7.5939057	25.94
254	1.7185251	7.6765008	25.95
254	1.7677856	7.5869452	25.96
254	1.7419368	7.6802166	25.97
254	1.6956604	7.6807042	25.98
254	1.7085056	7.6206035	25.99
254	1.695019	7.5808567	26
254	1.7693286	7.5424261	26.01
254	1.7323841	7.6014342	26.02
254	1.7343634	7.6492143	26.03
254	1.7243979	7.5996684	26.04
254	1.750595	7.5769964	26.05
254	1.7521219	7.5294084	26.06
254	1.716066	7.5800772	26.07
254	1.7919107	7.5401693	26.08
254	1.7954847	7.6035198	26.09
254	1.7513653	7.5709738	26.1
254	1.6841876	7.578872	26.11
254	1.7390598	7.5362865	26.12
254	1.7039294	7.6119697	26.13
255	1.187571	2.8552351	25.85
255	1.2149777	2.8586867	25.86
255	1.2662741	2.8387016	25.87
255	1.2276356	2.8665372	25.88
255	1.2360151	2.8589109	25.89
255	1.2318591	2.7641152	25.9
255	1.2010327	2.817214	25.91
255	1.1978848	2.8432663	25.92
255	1.2264686	2.870617	25.93
255	1.1947995	2.8256547	25.94
255	1.1820438	2.8407703	25.95
255	1.2018411	2.8263907	25.96
255	1.2309366	2.8034644	25.97
255	1.20523	2.7677199	25.98
255	1.1563007	2.808964	25.99
255	1.2465526	2.7890086	26
255	1.1884503	2.8634559	26.01
255	1.0994572	2.8147325	26.02
255	1.1048578	2.8215729	26.03
255	1.1438598	2.8464973	26.04
255	1.1060441	2.9410205	26.05
256	2.0619637	3.9373648	25.99
256	2.0673018	4.0093674	26
256	2.0415868	3.9628636	26.01
256	2.0294283	3.9167714	26.02
258	1.7180263	7.70125	26.15
258	1.6474319	7.5965859	26.16
258	1.6873473	7.5954504	26.17
258	1.7067134	7.5755386	26.18
258	1.7602077	7.6034576	26.19
258	1.7503952	7.6013233	26.2
258	1.7984871	7.6867693	26.21
258	1.7459167	7.6120071	26.22
258	1.752688	7.6099609	26.23
258	1.7658025	7.533534	26.24
258	1.7677593	7.525089	26.25
258	1.785626	7.5547	26.26
258	1.7493782	7.5244552	26.27
258	1.7161626	7.5390513	26.28
258	1.8278625	7.6376307	26.29
258	1.7464351	7.6226748	26.3
258	1.7206717	7.578252	26.31
258	1.7531283	7.5693813	26.32
258	1.7575005	7.6110123	26.33
258	1.8067227	7.623843	26.34
258	1.7302357	7.5553516	26.35
258	1.7698173	7.6161831	26.36
258	1.7894964	7.6292225	26.37
258	1.797582	7.6534711	26.38
258	1.7680304	7.6002573	26.39
258	1.7649332	7.6200372	26.4
258	1.7610037	7.6265242	26.41
258	1.7551067	7.5241166	26.42
258	1.7550462	7.586474	26.43
258	1.7078593	7.6257418	26.44
258	1.7382569	7.6064459	26.45
258	1.7708302	7.5737476	26.46
258	1.6991341	7.5683002	26.47
258	1.7779933	7.5498793	26.48
258	1.7434809	7.6021598	26.49
258	1.7461375	7.5552824	26.5
260	1.1758562	1.2190268	26.45
260	1.1844671	1.1960617	26.46
261	1.9794466	9.6007335	26.45
261	1.9323984	9.5878959	26.46
261	1.8619066	9.4685627	26.47
262	1.9396299	8.7696299	26.49
262	1.7239375	8.6662702	26.5
262	1.9876882	9.039459	26.51
263	1.7721666	7.6399885	26.52
263	1.7493612	7.5614297	26.53
263	1.7070971	7.580738	26.54
263	1.7426112	7.6633951	26.55
263	1.8242653	7.5521822	26.56
263	1.7206747	7.6325491	26.57
263	1.7915735	7.6685831	26.58
263	1.7228125	7.6488381	26.59
263	1.741042	7.5921534	26.6
263	1.6892267	7.6351586	26.61
263	1.7137872	7.6079688	26.62
263	1.7261349	7.6297304	26.63
263	1.6974235	7.6140632	26.64
263	1.7539437	7.6328089	26.65
263	1.6643922	7.6740605	26.66
263	1.6782127	7.5848803	26.67
263	1.715412	7.6154137	26.68
263	1.7151991	7.6435764	26.69
263	1.7228309	7.6231222	26.7
263	1.6471844	7.6763049	26.71
263	1.7270658	7.5755395	26.72
263	1.7539585	7.5818009	26.73
263	1.7427876	7.6516952	26.74
263	1.7296949	7.5476568	26.75
263	1.7116018	7.623604	26.76
263	1.737133	7.6001074	26.77
263	1.7211277	7.6413708	26.78
263	1.6804468	7.6605481	26.79
263	1.7067054	7.6833201	26.8
263	1.715684	7.6268082	26.81
263	1.7469837	7.6686916	26.82
263	1.7119817	7.5855957	26.83
263	1.7013532	7.5786396	26.84
263	1.7621556	7.5652806	26.85
263	1.7188582	7.4748646	26.86
263	1.769087	7.5265438	26.87
263	1.6872859	7.5416476	26.88
263	1.7420128	7.5535762	26.89
263	1.6894829	7.6194853	26.9
263	1.7234642	7.5720103	26.91
263	1.7108401	7.6082219	26.92
263	1.6541703	7.5567499	26.93
263	1.6242697	7.5282548	26.94
263	1.6370892	7.5964655	26.95
263	1.6414936	7.6392441	26.96
263	1.6947495	7.5693024	26.97
263	1.7463385	7.5765042	26.98
263	1.7067641	7.5266051	26.99
263	1.7471818	7.593557	27
263	1.7032697	7.6502507	27.01
264	1.4770419	8.2994409	26.54
264	1.3862085	8.0797806	26.55
265	1.2647442	9.4662135	26.87
265	1.2235124	9.4402718	26.88
265	1.2422375	9.4484809	26.89
265	1.2328798	9.4153313	26.9
265	1.2165594	9.4257775	26.91
265	1.2433501	9.4287853	26.92
265	1.2336176	9.4324971	26.93
265	1.2131681	9.4663418	26.94
265	1.2213176	9.4591118	26.95
265	1.2246194	9.469569	26.96
265	1.2105648	9.4672587	26.97
265	1.230253	9.4883568	26.98
265	1.211328	9.4497202	26.99
265	1.232278	9.4770334	27
265	1.2277461	9.4401091	27.01
265	1.2356234	9.463668	27.02
265	1.227183	9.4513372	27.03
265	1.2363553	9.4872457	27.04
265	1.2259759	9.45236	27.05
265	1.2345432	9.4712997	27.06
265	1.2140383	9.4616946	27.07
265	1.2363852	9.462041	27.08
265	1.2345259	9.4776336	27.09
265	1.1982466	9.4522151	27.1
265	1.221655	9.4868248	27.11
265	1.2073224	9.4964373	27.12
268	1.9285214	7.3121148	27.66
268	1.9118885	7.3456181	27.67
268	1.9044304	7.268035	27.68
268	1.9174372	7.298609	27.69
268	1.9399785	7.2909601	27.7
268	1.91873	7.2605666	27.71
268	1.9404623	7.2833011	27.72
268	1.8932139	7.2282496	27.73
268	1.9224396	7.2901396	27.74
268	1.938018	7.334511	27.75
268	1.9309686	7.3303671	27.76
268	2.0234362	7.2778281	27.77
268	1.950189	7.2950978	27.78
268	1.8760374	7.2782401	27.79
268	1.8870023	7.3161618	27.8
268	1.8554115	7.2660162	27.81
268	1.8199384	7.2395239	27.82
268	1.8599408	7.3321014	27.83
268	1.940403	7.2980877	27.84
268	1.9153639	7.2895824	27.85
268	1.9248281	7.3114953	27.86
268	1.8019892	7.2525733	27.87
269	1.9116177	4.1255455	27.87
269	1.9090399	4.1715239	27.88
269	1.8920828	4.1707495	27.89
269	1.8758963	4.1921043	27.9
269	1.8585583	4.1646268	27.91
269	1.8631237	4.1600937	27.92
269	1.8982884	4.1929063	27.93
269	1.9243449	4.1639518	27.94
269	1.9019309	4.1784579	27.95
269	1.9350642	4.1462364	27.96
269	1.9125808	4.1676243	27.97
269	1.9452834	4.2019206	27.98
269	1.9205901	4.0880975	27.99
270	1.886074	7.2320471	27.89
270	1.8792288	7.1352317	27.9
270	1.8463748	7.2825448	27.91
270	1.9053604	7.2423162	27.92
270	1.8908427	7.3066922	27.93
270	1.9447672	7.2534572	27.94
270	1.9331205	7.3194407	27.95
270	1.977988	7.2945096	27.96
270	1.9537982	7.2152271	27.97
270	1.8741525	7.2159813	27.98
270	1.8903808	7.3398407	27.99
270	1.8954763	7.3982889	28
270	1.8849493	7.1850384	28.01
270	1.9365466	7.298226	28.02
270	1.8789245	7.2082319	28.03
270	1.9809706	7.1964459	28.04
270	1.9322308	7.3172592	28.05
270	1.8011942	7.1707577	28.06
270	1.980118	7.2185891	28.07
270	1.9226993	7.2996154	28.08
270	1.9330844	7.2261981	28.09
270	1.9811512	7.2458441	28.1
270	1.9553913	7.2949266	28.11
270	2.0244467	7.2525	28.12
270	1.8615066	7.2410892	28.13
270	1.8097968	7.3073231	28.14
[truncated: 871 more rows]
