# Supplementary material for: Single nucleosome imaging reveals principles of transient multiscale chromatin reorganization triggered by histone ADP-ribosylation at DNA lesions
Source: Nat Commun. 2025 Jul 19;16:6652. doi: 10.1038/s41467-025-61834-7 (PMC12276361; doi:10.1038/s41467-025-61834-7)
Supplement: Supplementary file 6 — Source Data [file 41467_2025_61834_MOESM6_ESM.zip › DATA_ALL_FIGURES/Fig 1C/before_damage/20220601/20220601_Field3_before_crop.mldatx_tracked.trxyt]

2	0.86075528	9.9726095	0.07
2	0.88110615	10.087885	0.08
2	0.89422075	10.013665	0.09
2	0.86584144	10.070504	0.1
2	0.86944014	10.046017	0.11
2	0.86372532	10.071301	0.12
2	0.81204457	10.07666	0.13
2	0.85543617	10.067319	0.14
2	0.85612198	10.052987	0.15
2	0.8272765	10.063602	0.16
2	0.85908764	10.075896	0.17
2	0.86124752	10.116616	0.18
2	0.85333766	10.108503	0.19
2	0.85465068	10.061758	0.2
2	0.93058451	10.114635	0.21
2	0.90022317	10.15889	0.22
2	0.8413854	10.14695	0.23
2	0.91275899	10.14927	0.24
2	0.87131839	10.12705	0.25
2	0.88824312	10.116477	0.26
2	0.88797114	10.121543	0.27
2	0.86018527	10.166832	0.28
2	0.85688369	10.162493	0.29
2	0.91745635	10.133428	0.3
2	0.8345442	10.095504	0.31
2	0.82836335	10.111421	0.32
2	0.86089698	10.104259	0.33
2	0.85462798	10.128649	0.34
2	0.84857384	10.138307	0.35
2	0.8035025	10.118082	0.36
3	0.81421237	10.12402	0.38
3	0.83839268	10.166946	0.39
3	0.81402888	10.163587	0.4
4	0.80963946	10.149257	0.42
4	0.84232279	10.154421	0.43
4	0.8028241	10.19783	0.44
4	0.80749545	10.142517	0.45
4	0.81533163	10.172763	0.46
4	0.84980599	10.191217	0.47
4	0.87688493	10.162807	0.48
4	0.86693118	10.207218	0.49
4	0.88841677	10.182812	0.5
4	0.84812292	10.197763	0.51
4	0.84420861	10.178035	0.52
4	0.85066936	10.180688	0.53
4	0.83747901	10.153259	0.54
4	0.86009286	10.189626	0.55
4	0.88325191	10.145188	0.56
4	0.86445072	10.178774	0.57
4	0.8703627	10.171729	0.58
4	0.91596144	10.17469	0.59
4	0.8654285	10.190083	0.6
4	0.89063783	10.199683	0.61
4	0.88129608	10.244853	0.62
4	0.90038158	10.227142	0.63
4	0.89745699	10.212461	0.64
4	0.89198051	10.217598	0.65
4	0.87026953	10.214984	0.66
4	0.81585381	10.239125	0.67
4	0.81404556	10.215755	0.68
5	0.82930073	10.20815	0.7
5	0.83207322	10.189738	0.71
5	0.86552712	10.210537	0.72
6	0.87433955	10.17639	0.74
6	0.85215596	10.118895	0.75
6	0.85684463	10.159466	0.76
7	0.89266541	10.175491	0.78
7	0.88085434	10.084243	0.79
7	0.88596063	10.116269	0.8
10	0.80981616	3.325943	0.86
10	0.8096235	3.347795	0.87
10	0.87157592	3.417192	0.88
10	0.87676172	3.4107512	0.89
10	0.86234549	3.4363427	0.9
10	0.86270565	3.4332142	0.91
10	0.88181888	3.4580448	0.92
10	0.88129057	3.4211575	0.93
10	0.95664505	3.4070145	0.94
10	0.94231119	3.4074376	0.95
10	0.93013508	3.4827459	0.96
10	0.94669495	3.4656485	0.97
10	0.92833103	3.4841095	0.98
10	0.90267219	3.4659529	0.99
10	0.91292619	3.4389356	1
10	0.93651729	3.4704184	1.01
10	0.92227197	3.459946	1.02
10	0.99298324	3.4432479	1.03
10	1.0123914	3.4744083	1.04
10	0.95321143	3.4662842	1.05
10	0.91255794	3.4282554	1.06
10	0.94821034	3.403144	1.07
10	0.9429334	3.4121659	1.08
10	0.91510202	3.3949432	1.09
10	0.90812134	3.3932758	1.1
10	0.87256735	3.4036568	1.11
10	0.90426411	3.4363923	1.12
10	0.88006789	3.4488598	1.13
10	0.9272568	3.4196893	1.14
10	0.92970709	3.4148213	1.15
10	0.91094553	3.4214951	1.16
10	0.90199615	3.396201	1.17
10	0.89743233	3.3870333	1.18
10	0.89178207	3.3760705	1.19
10	0.89268036	3.3904736	1.2
10	0.86586586	3.411512	1.21
10	0.903322	3.4383638	1.22
10	0.92737264	3.4371219	1.23
10	0.89052358	3.4207254	1.24
10	0.88591427	3.4351335	1.25
10	0.86325291	3.4198094	1.26
10	0.86372828	3.4149497	1.27
10	0.88879888	3.4304282	1.28
10	0.87115664	3.390985	1.29
10	0.86269335	3.4019799	1.3
10	0.86816088	3.3932763	1.31
10	0.85955259	3.3782423	1.32
10	0.86772214	3.3967585	1.33
10	0.86867085	3.4070393	1.34
10	0.86598107	3.4464399	1.35
10	0.89778949	3.3598952	1.36
10	0.89390441	3.3931761	1.37
10	0.90600145	3.3868061	1.38
10	0.89880158	3.382605	1.39
10	0.89025527	3.3829714	1.4
10	0.88118473	3.3833292	1.41
10	0.88662377	3.3707806	1.42
10	0.8575419	3.392647	1.43
10	0.90693105	3.3979827	1.44
10	0.87046705	3.3742722	1.45
10	0.87706031	3.3731092	1.46
10	0.83056473	3.390429	1.47
10	0.85367806	3.3840415	1.48
10	0.85853699	3.4123576	1.49
10	0.89215044	3.4141178	1.5
10	0.85762856	3.4363103	1.51
10	0.87480499	3.4369364	1.52
10	0.856439	3.4429124	1.53
10	0.88570547	3.4101753	1.54
10	0.85584785	3.4403395	1.55
10	0.85382016	3.4180565	1.56
10	0.86721023	3.4710642	1.57
10	0.8969509	3.4528884	1.58
10	0.90158647	3.4407401	1.59
10	0.92586102	3.4445883	1.6
10	0.90239311	3.4355451	1.61
10	0.89626325	3.4708771	1.62
10	0.86732989	3.4799316	1.63
10	0.86174361	3.5101517	1.64
10	0.85074791	3.5169758	1.65
10	0.85965611	3.5153334	1.66
10	0.8232598	3.425625	1.67
10	0.85513627	3.4326806	1.68
10	0.84465472	3.4248824	1.69
10	0.80817278	3.4655501	1.7
10	0.82994398	3.4429821	1.71
10	0.87719247	3.4480985	1.72
10	0.86465506	3.4605263	1.73
10	0.88273204	3.4374896	1.74
10	0.8916587	3.4610966	1.75
10	0.88176764	3.4719762	1.76
10	0.87373513	3.4853729	1.77
10	0.87328609	3.4969049	1.78
10	0.82899482	3.4824267	1.79
10	0.83935524	3.5012971	1.8
10	0.91171048	3.5095459	1.81
10	0.87545787	3.4990064	1.82
10	0.85362466	3.5275519	1.83
10	0.84621426	3.4920626	1.84
10	0.83808857	3.4198614	1.85
10	0.90609858	3.3740022	1.86
10	0.91791224	3.3820561	1.87
10	0.85183879	3.4272764	1.88
10	0.82148541	3.456155	1.89
14	0.81384505	10.208178	0.96
14	0.81727398	10.141814	0.97
16	1.2301884	6.765844	1.86
16	1.0589954	6.920277	1.87
17	0.82003484	3.4842468	1.91
17	0.88258766	3.4209467	1.92
17	0.8155589	3.4643555	1.93
17	0.81493755	3.3610995	1.94
17	0.85865441	3.4080062	1.95
17	0.8634655	3.3604013	1.96
17	0.89609779	3.4514197	1.97
17	0.9095991	3.5062428	1.98
17	0.87051323	3.4067675	1.99
17	0.88340095	3.4540216	2
17	0.8790622	3.4295807	2.01
17	0.83275614	3.4387997	2.02
17	0.88072755	3.3855432	2.03
18	1.5505026	11.052808	2.18
18	1.5836067	10.994634	2.19
18	1.159895	10.939567	2.2
18	0.86663039	11.255231	2.21
19	1.0021125	10.70297	2.25
19	1.0039714	10.720793	2.26
19	1.283263	10.707281	2.27
22	1.9476481	11.404164	2.33
22	1.7663752	11.519237	2.34
23	1.0681453	4.4415161	2.4
23	1.0870081	4.4517627	2.41
23	1.0496058	4.4445564	2.42
32	1.2540247	2.0304333	5.59
32	1.1921889	2.2785797	5.6
32	1.3088493	2.0954661	5.61
32	1.2131232	2.21625	5.62
32	1.2073527	2.1306849	5.63
32	1.1917033	2.1555872	5.64
32	1.357391	2.1707774	5.65
32	1.2367479	2.1676985	5.66
33	1.2219213	2.1139929	5.68
33	1.177505	2.0647171	5.69
34	1.2931262	2.0401186	5.76
34	1.3312909	2.1882319	5.77
35	1.278032	2.1828608	5.8
35	1.3869698	2.2082923	5.81
36	1.2117175	2.2036569	5.84
36	1.2760005	2.1262715	5.85
36	1.0880418	2.1195989	5.86
36	1.1647466	2.0279932	5.87
36	1.27216	2.4052839	5.88
36	1.3163334	2.2158473	5.89
36	1.2325322	2.0484997	5.9
36	1.1934897	1.9805603	5.91
36	1.3192621	2.0940122	5.92
36	1.3112438	2.1084955	5.93
37	1.3354009	2.0281661	5.96
37	1.0832829	1.7889084	5.97
38	1.3104338	2.0783584	6
38	1.2989985	2.0895586	6.01
38	1.0907308	2.0967317	6.02
38	1.3892357	2.0836104	6.03
38	1.3042158	2.2202327	6.04
40	1.2350188	2.1093093	6.08
40	1.2384174	2.2379365	6.09
40	1.2964574	2.1444119	6.1
40	1.3470641	2.1872654	6.11
40	1.209909	2.1878368	6.12
41	1.3663318	1.9234641	6.14
41	1.4301536	2.0590184	6.15
41	1.2876236	2.0599196	6.16
41	1.2999447	2.1352938	6.17
41	1.336403	2.1000823	6.18
41	1.3942547	2.035204	6.19
41	1.1276354	2.1962209	6.2
42	1.448964	2.1764933	6.22
42	1.2875156	2.1719921	6.23
42	1.335793	1.9700659	6.24
42	1.3416973	2.1224007	6.25
43	1.4763344	2.0491002	6.27
43	1.3104771	2.1799251	6.28
43	1.4370547	2.0672533	6.29
43	1.2680644	2.1061126	6.3
43	1.2220048	2.096176	6.31
43	1.3626224	1.9727925	6.32
43	1.3623144	2.2635338	6.33
43	1.4506043	1.9310491	6.34
45	1.2954686	2.0614044	6.36
45	1.2795668	1.9718396	6.37
45	1.3623161	1.9982671	6.38
45	1.2211961	1.9774842	6.39
46	1.4704932	12.969423	6.39
46	1.1277614	12.855234	6.4
46	1.0330597	12.958037	6.41
46	0.87945341	12.695327	6.42
48	1.4013125	2.0418299	6.43
48	1.3083911	1.9622128	6.44
48	1.3891666	2.0451004	6.45
50	1.2294962	2.1238291	6.48
50	1.2986231	1.9828682	6.49
52	1.4171592	2.1142966	6.53
52	1.4648541	2.1254171	6.54
52	1.5409158	1.9790398	6.55
52	1.3585556	2.033409	6.56
52	1.3973181	1.9587149	6.57
52	1.249193	2.0356285	6.58
52	1.3267827	1.9540828	6.59
53	1.315875	2.0588031	6.61
53	1.1398829	2.1233013	6.62
53	1.2885367	2.1368258	6.63
54	0.86385575	10.898449	6.66
54	0.84598355	10.799096	6.67
54	0.85771204	10.88811	6.68
54	0.86237152	10.848155	6.69
54	0.81089865	10.822919	6.7
54	0.84297065	10.825374	6.71
56	1.339409	2.2434093	6.68
56	1.4271952	2.0137307	6.69
56	1.2570395	1.929542	6.7
56	1.2902838	1.9970492	6.71
56	1.2412348	2.2385885	6.72
57	0.93721582	10.798224	6.73
57	0.84281731	10.869617	6.74
57	0.89054858	10.876757	6.75
57	0.91928902	10.83962	6.76
57	0.89525786	10.75457	6.77
57	0.88862307	10.876272	6.78
57	0.97031029	10.807606	6.79
58	1.3023268	9.9678459	6.73
58	1.3889161	10.050837	6.74
58	1.4251928	9.9752922	6.75
58	1.3702922	9.9869516	6.76
58	1.3861394	10.013923	6.77
58	1.3847487	10.033998	6.78
58	1.3966524	10.046187	6.79
58	1.3191877	10.043737	6.8
58	1.3780617	9.989904	6.81
58	1.3709598	10.041187	6.82
58	1.3852871	10.057507	6.83
58	1.3352917	10.048919	6.84
58	1.3990284	10.045383	6.85
58	1.40018	10.0555	6.86
58	1.4411462	9.9945846	6.87
58	1.3715615	10.064743	6.88
58	1.3550988	10.017821	6.89
58	1.3875295	10.049083	6.9
58	1.4026411	10.083846	6.91
58	1.3718332	10.032811	6.92
58	1.3743286	10.037879	6.93
58	1.4165336	10.087965	6.94
58	1.4032845	9.9936923	6.95
58	1.3857599	10.01979	6.96
58	1.4081191	10.013893	6.97
58	1.4530313	9.9954823	6.98
58	1.3911245	9.9932805	6.99
58	1.4136187	10.007442	7
58	1.3384995	10.016261	7.01
58	1.4141953	9.9930755	7.02
58	1.407378	9.9904218	7.03
58	1.4450648	10.041938	7.04
58	1.425756	10.010112	7.05
58	1.4408744	10.021877	7.06
58	1.4395815	9.9718847	7.07
58	1.4291919	10.003127	7.08
58	1.4195644	9.9757233	7.09
58	1.4202606	10.010725	7.1
58	1.4533198	9.9563772	7.11
58	1.4070391	9.9556854	7.12
58	1.3716846	9.9818812	7.13
58	1.4037708	9.9904931	7.14
58	1.4288193	9.9555743	7.15
58	1.4058072	9.9925843	7.16
58	1.4093832	9.9693383	7.17
58	1.3833241	9.9526309	7.18
58	1.5002228	10.008302	7.19
58	1.4186858	9.9916572	7.2
58	1.438204	10.013885	7.21
58	1.4558218	10.012246	7.22
58	1.4361922	10.015945	7.23
58	1.430596	9.9958622	7.24
58	1.4502322	10.001201	7.25
58	1.4133526	10.051875	7.26
58	1.4642854	10.042459	7.27
58	1.4726301	10.020772	7.28
58	1.4298478	10.007056	7.29
58	1.4404987	9.986831	7.3
58	1.4519552	9.9377453	7.31
58	1.4109076	10.012474	7.32
58	1.3921949	9.9606038	7.33
58	1.4276441	9.9166443	7.34
58	1.351502	9.9222627	7.35
58	1.3669731	9.9878976	7.36
58	1.3933982	10.044574	7.37
58	1.4248485	9.999949	7.38
58	1.4574185	9.9916233	7.39
58	1.4011761	10.027379	7.4
58	1.4007751	10.018258	7.41
58	1.389828	9.9556202	7.42
58	1.3522344	9.9809552	7.43
58	1.3618869	10.049194	7.44
58	1.3823989	9.9682059	7.45
58	1.3661568	10.017863	7.46
58	1.4108741	10.013051	7.47
58	1.4248549	10.033779	7.48
58	1.3830542	9.9859938	7.49
58	1.4064426	9.9559619	7.5
58	1.366847	10.031384	7.51
58	1.3745549	9.9968466	7.52
58	1.3879926	10.048164	7.53
58	1.4148478	9.9689557	7.54
58	1.388816	10.126438	7.55
58	1.3643251	10.006111	7.56
58	1.3737006	10.003478	7.57
58	1.3641583	9.9877141	7.58
58	1.3922152	10.041512	7.59
58	1.4247944	9.9727025	7.6
58	1.4163152	10.010746	7.61
58	1.3638408	9.9630695	7.62
60	0.98317632	10.820264	6.83
60	0.98016722	10.807954	6.84
60	0.91985601	10.871558	6.85
60	0.91305603	10.860551	6.86
60	0.91178906	10.878282	6.87
61	0.93447434	10.801871	6.89
61	0.93192533	10.860085	6.9
64	0.87791135	10.930468	6.95
64	0.87483777	10.815339	6.96
64	0.91434205	10.949994	6.97
64	0.91257872	10.816862	6.98
64	0.95207363	10.84628	6.99
64	0.87236501	10.837949	7
65	0.88180561	10.858687	7.02
65	0.9473904	10.877421	7.03
69	0.93343395	10.832639	7.1
69	1.1754285	11.434079	7.11
69	1.155628	11.467559	7.12
69	1.1974198	11.441763	7.13
69	1.1996564	11.43058	7.14
69	1.1592279	11.441145	7.15
69	1.1925632	11.427307	7.16
69	1.1752634	11.394146	7.17
69	1.1908117	11.414289	7.18
69	1.1617397	11.491	7.19
69	1.2407234	11.417452	7.2
69	1.1569947	11.429404	7.21
69	1.211476	11.491092	7.22
69	1.1564748	11.344015	7.23
69	1.1401287	11.403429	7.24
69	1.1050393	11.372274	7.25
69	0.9005343	10.9036	7.26
69	0.89877084	10.876703	7.27
69	0.9031487	10.877879	7.28
70	1.3918506	3.7860668	7.16
70	1.430683	3.8091234	7.17
70	1.3992187	3.7913153	7.18
70	1.3786678	3.8091927	7.19
70	1.3919615	3.7822307	7.2
70	1.4362858	3.8023142	7.21
70	1.4066551	3.7879104	7.22
70	1.468616	3.8000197	7.23
70	1.3978272	3.7986419	7.24
70	1.4206839	3.8052352	7.25
70	1.4136088	3.833742	7.26
70	1.4403853	3.8148207	7.27
70	1.4089153	3.8383954	7.28
70	1.4686807	3.8243531	7.29
70	1.443305	3.8507163	7.3
70	1.4015742	3.8790344	7.31
70	1.4065803	3.8614871	7.32
70	1.4033911	3.8925896	7.33
70	1.4196117	3.8973504	7.34
70	1.4280755	3.853569	7.35
70	1.3885393	3.8145594	7.36
70	1.4436384	3.7805242	7.37
70	1.4573671	3.8420545	7.38
70	1.4754673	3.7943538	7.39
70	1.4704833	3.8458919	7.4
70	1.4713781	3.8651467	7.41
70	1.4485041	3.8548255	7.42
70	1.4743858	3.7889745	7.43
70	1.4744208	3.8308778	7.44
70	1.4441299	3.8210704	7.45
70	1.440591	3.7954413	7.46
70	1.4544179	3.8100933	7.47
70	1.4301952	3.8088644	7.48
70	1.3976954	3.8049468	7.49
70	1.4074684	3.7746417	7.5
70	1.3981783	3.7782239	7.51
70	1.3635537	3.8323153	7.52
70	1.3849479	3.8392047	7.53
70	1.3656571	3.8499231	7.54
70	1.3563039	3.8507628	7.55
70	1.4198646	3.8953463	7.56
70	1.374918	3.8822173	7.57
70	1.4153337	3.8836938	7.58
70	1.4480235	3.8814996	7.59
70	1.6013107	3.8250627	7.6
73	0.90292667	10.845097	7.3
73	0.89273694	10.879548	7.31
73	0.98097395	10.86562	7.32
74	1.0108528	10.832023	7.34
74	0.90772935	10.814757	7.35
74	0.84951539	10.876688	7.36
74	0.87845193	10.850667	7.37
74	0.88695683	10.920385	7.38
74	0.84783283	10.870228	7.39
74	0.8889872	10.981452	7.4
74	0.91018624	10.879512	7.41
74	0.91068509	10.95577	7.42
74	0.89492719	10.891568	7.43
74	0.82942711	10.961047	7.44
74	0.91607481	10.83083	7.45
74	0.91639373	10.83238	7.46
74	0.9192502	10.883827	7.47
74	0.85818332	10.9598	7.48
74	0.86851251	10.861816	7.49
75	0.87122046	10.964223	7.51
75	0.90986303	10.812668	7.52
75	0.86834386	10.901002	7.53
75	0.83822194	10.910058	7.54
75	0.89670872	10.910958	7.55
75	0.84321993	10.933277	7.56
75	0.82706941	10.906523	7.57
75	0.8176482	10.944324	7.58
77	0.81445406	10.934633	7.66
77	0.85153803	10.887291	7.67
77	0.82205352	10.815876	7.68
77	0.82768754	10.871988	7.69
77	0.86149036	10.847424	7.7
77	0.85944789	10.832852	7.71
77	0.90179551	10.820541	7.72
77	0.86979613	10.824435	7.73
77	0.86846448	10.818074	7.74
77	0.87584214	10.840881	7.75
77	0.8057032	10.881679	7.76
77	0.80735256	10.844988	7.77
77	0.83069152	10.877324	7.78
80	0.83017648	10.806351	7.8
80	0.84558407	10.781315	7.81
87	0.80046341	10.923188	8.03
87	0.84246453	10.8857	8.04
87	0.83954828	10.90283	8.05
87	0.81337129	10.905691	8.06
87	0.89865055	10.834814	8.07
90	1.3837569	5.5819902	8.12
90	0.80992492	6.0073616	8.13
92	0.84300452	10.85492	8.15
92	0.84007795	10.873937	8.16
92	0.84522218	10.811526	8.17
93	0.83388798	10.761286	8.22
93	0.86900451	10.81595	8.23
93	0.91492762	10.789821	8.24
94	0.91796012	10.86486	8.27
94	0.82102267	10.819823	8.28
94	0.80280679	10.856547	8.29
96	0.89598068	10.82431	8.34
96	0.86776706	10.870627	8.35
96	0.94629418	10.704353	8.36
96	1.0487531	10.834018	8.37
96	0.95502749	10.755543	8.38
96	0.94005708	10.833373	8.39
96	0.94254091	10.769931	8.4
96	0.86934431	10.788124	8.41
96	0.82507897	10.760073	8.42
96	0.92060922	10.743709	8.43
96	0.91454758	10.731417	8.44
96	0.96196851	10.84598	8.45
96	0.91307227	10.826082	8.46
96	0.88728351	10.798654	8.47
96	0.97630279	10.821545	8.48
96	0.96688449	10.850842	8.49
96	0.94234417	10.825797	8.5
97	1.4501095	4.5299087	8.51
97	1.8055276	4.1705382	8.52
97	1.7050385	4.1615075	8.53
98	0.94262128	10.864263	8.52
98	0.92325727	10.823732	8.53
98	0.88342093	10.881022	8.54
98	0.84847986	10.871994	8.55
98	0.82340799	10.742742	8.56
98	0.84299031	10.902724	8.57
98	0.9377174	10.858806	8.58
98	0.8988979	10.776689	8.59
98	0.94751172	10.834041	8.6
98	0.86177573	10.840531	8.61
98	0.86351664	10.641493	8.62
98	0.87978262	11.073383	8.63
98	0.82488778	10.875816	8.64
98	0.9354624	10.767622	8.65
98	0.93730351	10.829794	8.66
99	0.88054687	10.975367	8.68
99	0.82634408	10.925722	8.69
100	2.068445	8.11817	8.7
100	1.9848604	8.1216004	8.71
100	1.8837449	8.0621201	8.72
100	1.9743087	8.1229136	8.73
100	1.9405666	8.0498867	8.74
100	2.0229849	8.2054052	8.75
102	0.94570476	10.803773	8.73
102	0.91263264	10.832038	8.74
102	0.95947841	10.880283	8.75
102	0.87049683	10.827531	8.76
102	0.9074005	10.875535	8.77
102	0.87430123	10.780072	8.78
102	0.97536896	10.933074	8.79
102	0.9331007	10.968301	8.8
102	0.89799149	10.852901	8.81
103	1.9649094	8.1982275	8.78
103	2.0301361	8.2792182	8.79
103	2.0194427	8.4121846	8.8
103	2.0494397	8.3979361	8.81
103	2.012964	8.3739855	8.82
103	1.8786845	8.3316759	8.83
103	1.8235815	8.2706453	8.84
103	1.7860719	8.2932774	8.85
103	1.7379852	8.0884188	8.86
104	0.93923518	10.880222	8.83
104	0.93908667	10.888798	8.84
104	0.99277993	10.909289	8.85
104	0.96692455	10.949607	8.86
104	0.99896324	10.890258	8.87
104	0.98534521	10.925391	8.88
104	0.9892817	10.947964	8.89
104	0.9897161	10.947487	8.9
104	1.0078654	10.986537	8.91
104	1.0316716	10.956219	8.92
104	1.0547777	10.884505	8.93
104	1.0636838	10.955777	8.94
104	1.0490651	10.904695	8.95
104	1.0596006	10.949134	8.96
104	1.06821	11.037467	8.97
104	1.0677866	10.956591	8.98
104	1.0827886	11.001974	8.99
104	1.0546976	10.93665	9
104	1.0851454	10.880334	9.01
104	1.0710342	10.919808	9.02
104	1.0794332	10.987774	9.03
107	1.757531	8.2412426	8.93
107	1.832687	8.1022353	8.94
107	1.7733625	7.9855921	8.95
108	1.8572998	7.9135334	8.97
108	1.7940098	7.9202182	8.98
108	1.7036943	7.9045444	8.99
109	1.8818037	7.9232923	9.01
109	1.7758576	8.0131512	9.02
111	1.9669548	8.0612931	9.06
111	1.9010778	8.0279328	9.07
116	1.9470287	8.154718	9.24
116	1.8235545	8.167486	9.25
116	1.6172806	8.1256523	9.26
117	1.5856343	7.9542813	9.29
117	1.4175289	7.7821037	9.3
118	1.4324984	8.0184395	9.34
118	1.4497433	8.0085884	9.35
118	1.4303671	7.8972373	9.36
118	1.4064765	7.7958051	9.37
118	1.4180412	7.8736965	9.38
118	1.4930446	7.9371007	9.39
118	1.5583522	8.016702	9.4
118	1.5609692	8.0136629	9.41
118	1.5468058	7.9784249	9.42
118	1.6837034	7.9300301	9.43
118	1.5910666	7.8337033	9.44
119	1.6488992	8.0329513	9.46
119	1.5437952	7.9519353	9.47
119	1.630708	7.951607	9.48
119	1.642409	7.9682101	9.49
119	1.7038237	7.9951884	9.5
119	1.7296616	7.94083	9.51
119	1.763789	7.7826698	9.52
119	1.7762298	7.7911416	9.53
119	1.8276287	7.7732773	9.54
119	1.9566209	7.7670738	9.55
119	2.0272669	7.7764859	9.56
121	1.4785	3.8367265	9.65
121	1.5374239	3.8381179	9.66
121	1.5507623	3.878432	9.67
121	1.5255718	3.8637706	9.68
121	1.4692823	3.8653543	9.69
121	1.5454775	3.8800396	9.7
121	1.5045446	3.8709685	9.71
121	1.5160679	3.8882481	9.72
121	1.4737745	3.9120473	9.73
121	1.4776787	3.8741657	9.74
121	1.4806342	3.8475647	9.75
121	1.4665596	3.8410091	9.76
121	1.451565	3.8576557	9.77
121	1.4702212	3.8685817	9.78
121	1.5055401	3.8707138	9.79
121	1.4752989	3.8736388	9.8
121	1.4229926	3.8371264	9.81
121	1.4709621	3.8592311	9.82
121	1.5431604	3.8491114	9.83
121	1.481469	3.907315	9.84
121	1.5030484	3.8583332	9.85
121	1.4787886	3.8974156	9.86
121	1.4278437	3.8782917	9.87
121	1.4638854	3.8695235	9.88
121	1.4579465	3.7972929	9.89
121	1.4168934	3.8402166	9.9
123	1.5136188	4.9703685	10.16
123	1.2080816	4.5373182	10.17
125	1.8106418	10.418279	10.6
125	1.3666164	10.479675	10.61
125	1.7305716	10.319271	10.62
128	1.699792	3.777776	11.62
128	1.7746287	3.807801	11.63
129	1.2476761	1.3243357	11.83
129	1.2268378	1.3361126	11.84
129	1.2143494	1.3087477	11.85
129	1.1930369	1.3126854	11.86
129	1.179467	1.2700256	11.87
129	1.1945599	1.3350536	11.88
129	1.1849378	1.3141259	11.89
129	1.194425	1.2981502	11.9
129	1.2001888	1.3058437	11.91
129	1.2383392	1.2697685	11.92
129	1.1815373	1.3570169	11.93
129	1.1501083	1.3395676	11.94
129	1.1794783	1.2894455	11.95
129	1.118919	1.3219761	11.96
129	1.1486205	1.2525163	11.97
129	1.0986167	1.2914964	11.98
129	1.137768	1.3262588	11.99
129	1.1220541	1.3543873	12
129	1.1144692	1.3009422	12.01
129	1.0992397	1.3385723	12.02
129	1.1267759	1.3371873	12.03
129	1.1622258	1.3368767	12.04
129	1.1109066	1.3503918	12.05
129	1.1501114	1.3210475	12.06
129	1.1851283	1.3099263	12.07
129	1.1730965	1.3487914	12.08
129	1.164865	1.3408579	12.09
129	1.1681804	1.297619	12.1
129	1.1644444	1.3038317	12.11
129	1.1766995	1.321827	12.12
130	1.6787543	2.1765329	12.21
130	1.5285596	2.3017158	12.22
135	1.6908277	3.8355731	13.23
135	1.6433074	3.9034967	13.24
138	0.96169731	4.0434025	13.44
138	1.0213798	4.0746869	13.45
138	0.99159391	4.0768149	13.46
138	1.022359	4.0681752	13.47
138	1.0416643	4.101989	13.48
138	0.98575014	4.0841201	13.49
138	0.98267595	4.0697737	13.5
138	0.9865197	4.0639125	13.51
138	0.95081474	4.0710726	13.52
138	0.98154481	4.1251572	13.53
138	0.99831735	4.0929545	13.54
138	0.9691593	4.0809895	13.55
138	0.95940558	4.1058507	13.56
138	1.0066794	4.0577195	13.57
138	1.0279874	4.0520347	13.58
138	0.99399844	4.071076	13.59
138	0.9959402	4.0408831	13.6
138	0.98721357	4.1029648	13.61
138	0.97232994	4.0767826	13.62
138	0.99723392	4.1177517	13.63
138	1.0278565	4.0358561	13.64
138	1.0016653	4.0405145	13.65
138	0.99624134	4.030036	13.66
138	0.99525207	4.0364573	13.67
138	0.92972264	4.0809105	13.68
138	0.98403054	4.1135791	13.69
138	0.94188907	4.0692353	13.7
138	0.94590013	4.0514136	13.71
138	0.97812607	4.033967	13.72
138	0.98400198	4.0577806	13.73
138	1.0356482	4.0365885	13.74
138	0.9910027	4.0196474	13.75
138	1.0253141	4.0279246	13.76
138	0.9566084	4.0188325	13.77
138	0.95069633	4.0391387	13.78
138	0.96180193	4.0477447	13.79
138	0.94396091	4.0350417	13.8
138	1.0018692	4.0238455	13.81
138	1.0018117	4.0354051	13.82
138	1.0089458	4.0273916	13.83
138	0.9988696	3.9800513	13.84
138	0.9970559	4.0174622	13.85
138	0.96859681	4.050835	13.86
138	0.96741996	3.9980313	13.87
138	0.97542761	4.0063499	13.88
138	0.9542083	4.0109338	13.89
138	0.99063311	4.0425186	13.9
138	1.0095604	4.0531768	13.91
138	0.9983453	4.029212	13.92
138	0.98140648	3.9960404	13.93
138	0.98283434	4.0611283	13.94
138	0.99960871	4.04326	13.95
138	0.95190571	4.0174	13.96
138	0.96436875	4.0326914	13.97
138	0.98183267	4.0068814	13.98
138	0.98565762	3.9644204	13.99
138	0.97186119	3.9951592	14
138	1.0138305	4.0136302	14.01
138	1.0015516	4.0250907	14.02
138	1.033078	4.089267	14.03
138	0.99333847	4.0734784	14.04
140	0.89718648	1.2751698	13.78
140	0.8371064	1.237075	13.79
143	1.3317069	8.0133661	13.98
143	1.3737143	8.0617637	13.99
143	1.3812152	8.072105	14
143	1.3610515	8.0622723	14.01
143	1.3513021	8.0366643	14.02
143	1.4144382	8.0745411	14.03
143	1.3987752	8.1027063	14.04
143	1.3832936	8.1113257	14.05
144	1.7759197	11.0936	14.1
144	1.8230003	10.963618	14.11
144	1.7876287	11.049503	14.12
147	0.86924137	1.3572965	14.29
147	0.8033399	1.3466774	14.3
147	0.85152041	1.3575338	14.31
148	1.2285604	5.3806604	14.49
148	1.2606685	5.3709817	14.5
148	1.2972763	5.3451585	14.51
148	1.2989812	5.3695865	14.52
148	1.2459984	5.3899682	14.53
148	1.2812208	5.3622177	14.54
148	1.3237181	5.3682626	14.55
148	1.2695496	5.3411599	14.56
148	1.2845865	5.3237622	14.57
148	1.286082	5.3645435	14.58
148	1.3218175	5.3589576	14.59
148	1.2770419	5.3703312	14.6
148	1.2834417	5.4085941	14.61
148	1.2972197	5.3846659	14.62
148	1.3004284	5.3528045	14.63
148	1.3037646	5.3503084	14.64
148	1.326892	5.3233386	14.65
148	1.335825	5.3632231	14.66
148	1.3450271	5.3740887	14.67
148	1.3945412	5.3537809	14.68
148	1.3840777	5.3335513	14.69
148	1.3777175	5.3332795	14.7
148	1.3566037	5.3185659	14.71
148	1.3337249	5.3610885	14.72
148	1.3253923	5.3473393	14.73
148	1.3551793	5.3468038	14.74
150	0.8057784	11.109558	15.24
150	0.81355418	11.12302	15.25
150	0.84594385	11.111238	15.26
150	0.8255055	11.010352	15.27
150	0.8018086	11.001081	15.28
152	0.84397254	10.955685	15.34
152	0.88019597	10.989059	15.35
153	0.8368203	11.062551	15.37
153	0.83901907	11.035138	15.38
153	0.83595104	11.065768	15.39
153	0.90774348	11.04646	15.4
153	0.86447442	11.030996	15.41
153	0.83344961	11.105655	15.42
155	0.8497343	11.009003	15.47
155	0.89979914	10.976373	15.48
155	0.80666678	11.057657	15.49
155	0.84166751	11.068944	15.5
155	0.8166527	10.980376	15.51
155	0.87911009	11.087936	15.52
155	0.82421026	11.01985	15.53
158	0.82661435	11.025968	15.59
158	0.86260551	11.043235	15.6
158	0.82039904	11.001934	15.61
158	0.80591662	11.037121	15.62
161	2.0240535	3.7491007	15.68
161	2.0794026	3.7540878	15.69
163	1.2441051	3.2236823	15.75
163	1.2130414	3.2623186	15.76
163	1.2001796	3.2522262	15.77
163	1.2115219	3.2671934	15.78
163	1.2162196	3.2568298	15.79
163	1.2180975	3.2053712	15.8
163	1.2114427	3.234935	15.81
163	1.2044149	3.2633174	15.82
163	1.2115061	3.2717497	15.83
163	1.2097321	3.2731121	15.84
163	1.2130623	3.3104885	15.85
163	1.2119276	3.2768537	15.86
163	1.2123906	3.2824365	15.87
163	1.2492524	3.2760529	15.88
163	1.2623525	3.2768048	15.89
163	1.2675045	3.2899695	15.9
163	1.2624006	3.2473217	15.91
163	1.2552621	3.2722119	15.92
163	1.2806566	3.2551511	15.93
163	1.2823301	3.2771815	15.94
163	1.255978	3.2746602	15.95
169	0.82257071	11.142333	16.02
169	0.85724905	11.046772	16.03
169	0.94668383	11.057985	16.04
169	0.83326819	11.072505	16.05
171	0.89529598	11.026399	16.14
171	0.90326751	11.079486	16.15
171	0.91244351	11.038549	16.16
171	0.85208431	11.019194	16.17
171	0.84820819	11.028842	16.18
173	0.82032075	11.064672	16.23
173	0.86591544	11.060325	16.24
174	0.89467032	11.141392	16.26
174	0.80339177	11.059088	16.27
174	0.8234915	11.040481	16.28
175	0.84198043	11.092869	16.3
175	0.83507938	11.110636	16.31
175	0.84716804	11.074911	16.32
176	0.85449239	11.120677	16.36
176	0.84460928	11.101537	16.37
176	0.84501117	11.153044	16.38
177	0.90380743	11.107951	16.4
177	0.93775903	11.106435	16.41
177	0.83040053	11.104994	16.42
177	0.83248274	11.091167	16.43
177	0.80770747	11.036238	16.44
177	0.92393967	11.048181	16.45
177	0.86999507	11.092799	16.46
177	0.92759684	11.164239	16.47
177	0.87179156	11.135232	16.48
177	0.92939766	11.09196	16.49
177	0.93409277	11.111617	16.5
177	0.92847449	11.152399	16.51
178	0.98197594	11.158453	16.53
178	0.93204232	11.170882	16.54
178	0.89742514	11.163224	16.55
178	0.87745805	11.125063	16.56
178	0.92703482	11.127477	16.57
178	0.87942725	11.144239	16.58
178	0.88658742	11.154216	16.59
178	0.89520344	11.163138	16.6
178	0.85186847	11.166357	16.61
178	0.80256376	11.124374	16.62
178	0.91486317	11.109456	16.63
178	0.89279056	11.183983	16.64
178	0.86559889	11.224955	16.65
178	0.81233945	11.156688	16.66
178	0.81255045	11.197767	16.67
178	0.87333993	11.187456	16.68
178	0.95614823	11.155681	16.69
178	0.80533618	11.170303	16.7
178	0.93602123	11.142574	16.71
178	0.91097132	11.131354	16.72
178	0.8687644	11.172411	16.73
178	0.87226567	11.150362	16.74
178	0.83114589	11.136697	16.75
178	0.91656883	11.051964	16.76
178	1.0265413	11.139235	16.77
178	0.86586012	11.079453	16.78
178	0.84413119	11.02994	16.79
178	0.90143843	11.101668	16.8
178	0.92926011	11.115468	16.81
178	0.87954377	11.096275	16.82
178	0.95659008	11.080538	16.83
178	1.056741	11.145505	16.84
178	0.90592056	11.084041	16.85
178	0.86933939	11.117822	16.86
178	0.93984205	11.104168	16.87
178	0.90943968	11.083615	16.88
178	0.92818938	11.104218	16.89
178	0.87540783	11.09376	16.9
178	0.85284208	11.254466	16.91
178	0.91136357	11.106808	16.92
178	0.89534358	11.144305	16.93
178	0.92385814	11.145916	16.94
178	0.92034423	11.11391	16.95
178	0.92301614	11.101311	16.96
178	0.90961532	11.036963	16.97
178	0.94360484	11.105695	16.98
178	0.97150944	11.087771	16.99
178	0.93506087	11.19406	17
178	0.9399112	11.144832	17.01
178	0.93378186	11.187243	17.02
178	0.93505963	11.132629	17.03
178	0.96230966	11.151967	17.04
178	0.93234394	11.201038	17.05
178	0.95912314	11.136162	17.06
178	0.94250639	11.117315	17.07
178	0.91514947	11.047236	17.08
178	0.91970845	11.115585	17.09
178	0.98982143	11.165915	17.1
178	0.96010236	11.143804	17.11
178	0.959231	11.092704	17.12
178	1.0098924	11.104509	17.13
178	1.0384637	11.134811	17.14
178	1.0248707	11.156433	17.15
178	0.99077371	11.148992	17.16
178	0.9419156	11.244265	17.17
178	1.0169202	11.174648	17.18
178	0.94168901	11.085997	17.19
178	0.90793018	11.056997	17.2
178	0.94775973	11.130112	17.21
178	1.0035196	11.075878	17.22
178	0.94859569	11.066098	17.23
178	0.95836466	11.102938	17.24
178	0.89748606	11.032737	17.25
178	0.89819796	11.10355	17.26
178	0.86358434	11.087486	17.27
178	0.86755494	11.126067	17.28
178	0.89570309	11.166455	17.29
178	0.93006272	11.075239	17.3
178	0.96923419	11.124449	17.31
178	0.90861947	11.200895	17.32
178	0.92940304	11.154425	17.33
178	0.92853375	11.166943	17.34
178	0.95705341	11.095145	17.35
178	0.96141827	11.084684	17.36
178	0.95590813	11.066182	17.37
178	0.97152255	11.099593	17.38
178	1.0222652	11.098827	17.39
178	1.0885213	11.080229	17.4
178	1.025527	11.099858	17.41
178	1.0361588	11.119676	17.42
178	1.0464551	11.08722	17.43
178	1.0223475	11.071539	17.44
178	1.0414967	11.09635	17.45
178	1.0236677	11.106065	17.46
178	0.99024201	11.108957	17.47
178	1.0042416	11.115546	17.48
178	0.95221312	11.194811	17.49
178	1.0076221	11.036483	17.5
178	0.96379783	11.129125	17.51
178	0.94100036	11.066551	17.52
178	0.9952186	11.009726	17.53
178	0.94934104	11.039116	17.54
178	0.95857201	10.918842	17.55
178	0.91027078	11.081675	17.56
178	0.93820614	11.035197	17.57
181	1.5252662	4.8528855	17.12
181	1.9366934	4.8887997	17.13
183	1.5894432	2.0590763	17.25
183	1.9552608	2.0840058	17.26
184	0.88021413	1.6204654	17.48
184	1.0484561	1.9272283	17.49
184	1.3385458	1.7404415	17.5
184	1.1842198	1.8923079	17.51
184	1.2223521	1.973707	17.52
184	1.3259844	2.1433681	17.53
184	1.2755257	1.8658336	17.54
184	1.215871	1.8273245	17.55
184	1.2108634	1.8471736	17.56
186	0.99581672	11.052832	17.59
186	0.92534084	11.068398	17.6
188	0.93944181	11.104107	17.68
188	0.86935602	11.015747	17.69
188	0.90665708	10.975192	17.7
188	0.93296172	11.091207	17.71
191	0.91336391	10.946533	17.78
191	0.90817641	10.994649	17.79
191	0.81673025	10.950271	17.8
191	0.90735227	11.028716	17.81
191	0.9520274	11.025302	17.82
193	0.82677585	11.07102	17.86
193	0.93378062	11.086066	17.87
193	1.0134567	10.98466	17.88
193	0.83069834	11.030773	17.89
193	0.81627453	11.037554	17.9
194	0.85978525	10.997794	17.92
194	0.82165321	11.041005	17.93
194	0.8842182	11.074837	17.94
194	0.96182422	11.080957	17.95
194	1.0061823	11.042834	17.96
194	0.89785549	11.00492	17.97
194	0.91578769	11.140093	17.98
195	0.93311642	11.012234	18
195	0.8871222	11.076593	18.01
195	0.83718606	11.015374	18.02
199	0.87057734	11.089716	18.12
199	0.95657455	11.092286	18.13
201	0.8292095	11.034153	18.19
201	0.95587406	11.125714	18.2
201	0.90678677	11.087782	18.21
202	0.94469823	11.082863	18.23
202	0.93750813	11.066459	18.24
202	0.83332921	11.142461	18.25
203	0.93394302	11.048176	18.28
203	0.96967271	11.066842	18.29
203	0.97191304	11.093383	18.3
204	0.92398156	10.913309	18.32
204	0.8775811	11.049811	18.33
204	0.97450292	10.867412	18.34
205	0.87534651	10.992965	18.36
205	0.87306971	10.93757	18.37
205	0.9482444	10.986814	18.38
205	0.96087456	11.077728	18.39
205	0.9211248	11.025131	18.4
205	1.0323089	11.048962	18.41
205	0.90070369	11.027021	18.42
205	0.8636382	11.050578	18.43
208	0.88614411	10.966168	18.51
208	0.88911228	10.954352	18.52
208	0.91978265	10.979159	18.53
209	1.7852598	1.3400165	18.67
209	1.6460833	1.0127706	18.68
209	1.5668117	1.2517254	18.69
209	1.6660012	1.3916364	18.7
209	1.6241761	1.9168355	18.71
209	1.5520334	2.093244	18.72
213	1.7395899	1.4315021	18.85
213	1.7607849	1.5896463	18.86
217	1.4869598	2.515434	19.05
217	1.5136239	2.4973782	19.06
218	1.4894964	2.6389325	19.08
218	1.403484	2.5931631	19.09
218	1.4665359	2.5893794	19.1
220	1.2130139	3.7550416	19.19
220	1.2487421	3.8047097	19.2
220	1.2845446	3.7529856	19.21
223	1.009026	2.4329446	19.28
223	1.5124498	2.1748721	19.29
223	1.3999171	1.9911687	19.3
223	1.8128447	1.8561017	19.31
223	1.5900473	1.7736712	19.32
226	1.4072214	2.4912661	19.4
226	1.5878658	2.4007861	19.41
226	1.4803071	2.485417	19.42
228	2.0247153	8.531607	19.47
228	2.0145134	8.5243599	19.48
228	2.02885	8.5528385	19.49
228	1.9779856	8.5090157	19.5
228	1.9708967	8.4859325	19.51
228	1.83056	8.4128392	19.52
228	1.7910648	8.4119355	19.53
228	1.7421215	8.415135	19.54
228	1.6711238	8.4696218	19.55
228	1.582981	8.3922002	19.56
228	1.5764712	8.3770654	19.57
228	1.6079702	8.3165043	19.58
228	1.6527839	8.3199978	19.59
228	1.5605858	8.4494452	19.6
228	1.576603	8.4113225	19.61
228	1.6477017	8.3571439	19.62
228	1.5930939	8.3607315	19.63
228	1.5742977	8.3450263	19.64
228	1.6087285	8.3322381	19.65
228	1.6422678	8.3740503	19.66
228	1.6641681	8.316231	19.67
228	1.6539773	8.3867417	19.68
228	1.6448993	8.3669328	19.69
228	1.6077988	8.3470994	19.7
228	1.5869489	8.3233203	19.71
228	1.6260213	8.3091582	19.72
228	1.6206563	8.3260102	19.73
228	1.6139261	8.3714308	19.74
228	1.607514	8.3373895	19.75
228	1.6064783	8.2719401	19.76
228	1.6500956	8.3791202	19.77
228	1.6366496	8.346746	19.78
228	1.6196361	8.2980175	19.79
228	1.6199939	8.3019186	19.8
228	1.626866	8.3258494	19.81
228	1.6180732	8.2851709	19.82
228	1.6050943	8.3458786	19.83
228	1.6191128	8.3553308	19.84
228	1.6393067	8.3204737	19.85
228	1.6555084	8.3740827	19.86
232	1.4602622	2.436298	19.56
232	1.4784189	2.4690045	19.57
232	1.4819259	2.4664483	19.58
232	1.5470823	2.4241445	19.59
232	1.5715282	2.5008583	19.6
232	1.5622314	2.5013833	19.61
232	1.5845923	2.3637262	19.62
232	1.4906324	2.4702109	19.63
232	1.5541242	2.3858823	19.64
232	1.6530837	2.5332961	19.65
232	1.5483469	2.5422433	19.66
234	1.5469915	2.5767737	19.72
234	1.5312593	2.5717	19.73
235	1.5134744	2.4754434	19.76
235	1.4139737	2.4045457	19.77
235	1.4729396	2.4439721	19.78
235	1.4645192	2.462142	19.79
236	1.4094944	4.018319	19.79
236	1.4845363	4.0360388	19.8
236	1.3830618	3.8745084	19.81
237	1.4642835	3.9056286	19.83
237	1.4736755	3.9811807	19.84
241	1.2462739	2.3382831	19.95
241	1.4187148	2.4573185	19.96
242	1.4031231	2.5342621	19.98
242	1.3624996	2.7013968	19.99
243	1.4752986	2.5093484	20.01
243	1.2581822	2.356094	20.02
243	1.4120898	2.4347791	20.03
243	1.356885	2.5435434	20.04
244	1.3944186	2.3961403	20.06
244	1.4547548	2.4749686	20.07
246	1.3176245	2.2808059	20.12
246	1.6107317	2.4963956	20.13
250	1.4336682	2.4181565	20.23
250	1.3850541	2.4741516	20.24
250	1.2835058	2.3993741	20.25
250	1.5076995	2.5646215	20.26
252	1.3931337	2.5379188	20.32
252	1.5142141	2.4431297	20.33
252	1.4118265	2.5325685	20.34
253	1.5507009	2.7049853	20.37
253	1.5242803	2.5185558	20.38
254	1.337197	5.1886737	20.4
254	1.3424962	5.1745862	20.41
260	1.4133443	2.4956811	20.83
260	1.4020654	2.4953703	20.84
261	1.3901983	2.5511048	20.86
261	1.5089306	2.483033	20.87
261	1.5020372	2.4100919	20.88
262	1.4079919	2.4784336	20.91
262	1.3985411	2.612421	20.92
262	1.3524499	2.5615057	20.93
263	1.4599352	2.4403083	20.96
263	1.4297315	2.551843	20.97
264	1.4426861	2.4880755	21
264	1.4195864	2.4235043	21.01
264	1.6127083	2.5518802	21.02
274	0.95479253	4.1137063	22.36
274	0.99126935	4.1162223	22.37
274	0.98329436	4.0770355	22.38
274	1.0052122	4.1071888	22.39
274	0.98503815	4.0566276	22.4
276	1.2420562	7.8189504	22.83
276	1.3270665	7.8047539	22.84
278	1.3027589	7.1575071	22.98
278	1.3652761	7.2606434	22.99
278	1.3579492	7.1718108	23
278	1.291812	7.101191	23.01
278	1.3574022	7.1441699	23.02
278	1.2039998	7.2901139	23.03
278	1.1806431	7.333307	23.04
278	1.1652672	7.1531148	23.05
278	1.281677	7.2348548	23.06
278	1.2479358	7.2766042	23.07
278	1.2329446	7.2397051	23.08
278	1.2049205	7.2665472	23.09
280	0.88587414	7.082873	23.16
280	0.970889	7.1429208	23.17
287	1.0061395	12.452614	23.77
287	0.81970562	12.127935	23.78
287	0.82266139	12.170249	23.79
287	1.1980921	12.462542	23.8
287	0.83419533	12.076089	23.81
290	1.4526212	11.490751	23.87
290	1.4511824	11.435886	23.88
290	1.4587112	11.433069	23.89
290	1.4430793	11.431161	23.9
290	1.4585635	11.402205	23.91
290	1.4695635	11.423231	23.92
290	1.492364	11.398402	23.93
290	1.4765261	11.425495	23.94
290	1.5008158	11.474169	23.95
292	1.2404648	11.743481	24.31
292	1.2304222	11.837939	24.32
292	1.2536033	11.776511	24.33
292	1.2624749	11.792176	24.34
292	1.3104527	11.782988	24.35
292	1.2839295	11.750761	24.36
292	1.2192105	11.805827	24.37
292	1.2686088	11.747917	24.38
292	1.2270583	11.811041	24.39
292	1.1247651	11.829493	24.4
292	1.2669217	11.799244	24.41
292	1.2290561	11.832526	24.42
292	1.2005633	11.78489	24.43
292	1.1999813	11.773078	24.44
292	1.1466082	11.71859	24.45
292	1.2372904	11.777833	24.46
292	1.2240356	11.789746	24.47
293	1.4658058	1.3520689	24.57
293	1.4228992	1.3611469	24.58
293	1.4227699	1.3132052	24.59
293	1.4133257	1.3296156	24.6
293	1.4423433	1.2985967	24.61
293	1.3812275	1.2461876	24.62
296	1.4395098	1.1657978	24.8
296	1.4504395	1.1822522	24.81
296	1.3557374	1.2257416	24.82
296	1.4743802	1.2398787	24.83
296	1.4997855	1.233798	24.84
300	1.6394898	3.2392948	24.98
300	1.6049876	3.2886774	24.99
300	1.6794184	3.2638691	25
300	1.6797556	3.2044261	25.01
300	1.7204489	3.2461078	25.02
300	1.6376862	3.3082442	25.03
300	1.6230701	3.2183416	25.04
300	1.5731621	3.2563934	25.05
300	1.6526161	3.2827418	25.06
305	1.9951039	3.4575494	25.54
305	1.7324007	3.1866381	25.55
306	1.3439556	4.393239	25.6
306	1.3689285	4.2908811	25.61
306	1.3783676	4.321696	25.62
306	1.3772164	4.3717204	25.63
306	1.3918689	4.3571761	25.64
306	1.3763703	4.2717693	25.65
306	1.3405245	4.2862882	25.66
306	1.3900489	4.2559781	25.67
306	1.3648204	4.2520831	25.68
306	1.2991143	4.2429095	25.69
306	1.3934319	4.2967181	25.7
306	1.3458343	4.2507741	25.71
306	1.4177716	4.198211	25.72
306	1.4148394	4.2204448	25.73
307	1.2635728	1.8813572	25.79
307	1.3326996	1.9278259	25.8
307	1.3806209	1.865037	25.81
307	1.3422404	1.86703	25.82
307	1.2884959	1.8966763	25.83
307	1.3638852	1.8998801	25.84
307	1.2938964	1.871143	25.85
307	1.2628524	1.9367034	25.86
308	1.5771456	3.1811297	25.86
308	1.540427	3.1499866	25.87
308	1.4763352	3.1024415	25.88
308	1.3949043	3.0987767	25.89
309	1.3486543	1.8348887	25.88
309	1.2433869	1.8376258	25.89
309	1.3312198	1.8038675	25.9
309	1.4489055	1.7603812	25.91
309	1.3252395	1.8128356	25.92
309	1.2934573	1.9231787	25.93
309	1.3313262	1.884031	25.94
309	1.2981001	1.8309708	25.95
309	1.3037921	1.8150525	25.96
309	1.3016243	1.8983719	25.97
309	1.3410783	1.8415637	25.98
309	1.2816431	1.816349	25.99
309	1.3053317	1.8680193	26
309	1.4157358	1.8971955	26.01
313	1.4476932	3.1498552	26.09
313	1.5071055	3.1895542	26.1
313	1.5381979	3.1749831	26.11
313	1.5080631	3.219875	26.12
313	1.5164941	3.3767671	26.13
314	1.5903134	3.2540958	26.16
314	1.5900847	3.2739389	26.17
314	1.5650717	3.233311	26.18
315	1.3845001	3.2641569	26.21
315	1.5728737	3.3112713	26.22
319	0.8750625	1.4360923	26.64
319	0.92281195	1.4456064	26.65
319	0.94912524	1.4127703	26.66
319	0.91773899	1.4286931	26.67
319	0.90332957	1.4417781	26.68
319	0.88539155	1.4562221	26.69
319	0.87457091	1.4285133	26.7
319	0.95281364	1.3667213	26.71
319	0.97798061	1.3512888	26.72
319	0.95723362	1.3817339	26.73
319	0.91030284	1.406083	26.74
319	0.9684132	1.3509625	26.75
319	1.0275868	1.3660031	26.76
319	0.97480292	1.3767675	26.77
319	1.0220832	1.3787577	26.78
319	0.98738624	1.4088199	26.79
319	0.98736456	1.4012535	26.8
319	0.9597476	1.3707592	26.81
319	0.92940402	1.3455182	26.82
319	0.92507442	1.3069841	26.83
319	0.96810047	1.3993065	26.84
319	0.94628046	1.3546026	26.85
319	0.97043761	1.3545451	26.86
319	0.96880878	1.3196638	26.87
319	0.95590753	1.2399258	26.88
319	0.97861033	1.2574599	26.89
319	0.96915529	1.3462701	26.9
319	1.021061	1.3094902	26.91
319	1.0222805	1.311501	26.92
319	1.0028228	1.2977526	26.93
319	1.0074714	1.3173528	26.94
319	1.0276992	1.315238	26.95
319	1.0092238	1.3161283	26.96
319	0.99231354	1.223466	26.97
319	0.91048483	1.293136	26.98
319	0.93771775	1.3370276	26.99
319	1.0067941	1.2956957	27
319	1.0430611	1.3082716	27.01
319	1.0053948	1.3053866	27.02
319	0.99480588	1.3368333	27.03
319	1.0487154	1.2980051	27.04
319	1.0156071	1.3318681	27.05
319	1.0560435	1.3229167	27.06
319	1.0651264	1.2785264	27.07
319	1.0396958	1.3710501	27.08
319	1.0424925	1.357395	27.09
319	1.0033221	1.3644636	27.1
319	1.0456257	1.3495029	27.11
319	0.99426035	1.390093	27.12
319	1.0266433	1.3178147	27.13
319	1.0492629	1.3439671	27.14
319	1.0256598	1.3516732	27.15
319	1.0168593	1.3785636	27.16
319	0.97068732	1.3684902	27.17
319	0.93916195	1.368469	27.18
319	0.97437378	1.3347209	27.19
319	0.98144954	1.377781	27.2
319	0.92680827	1.3647798	27.21
319	0.89835354	1.3892903	27.22
319	0.96828011	1.3741056	27.23
319	0.92363898	1.3601923	27.24
319	0.91738904	1.3354234	27.25
319	0.97055925	1.3731529	27.26
319	0.99381204	1.3677261	27.27
319	0.90305131	1.3535779	27.28
319	0.88557073	1.3554334	27.29
319	0.93317939	1.3403854	27.3
319	0.94917713	1.3603586	27.31
319	0.94105074	1.3587105	27.32
319	1.0042457	1.3865969	27.33
319	0.95313323	1.3255958	27.34
319	0.95766215	1.3809116	27.35
319	1.0443354	1.4147461	27.36
319	1.0005117	1.389266	27.37
319	1.014648	1.4602403	27.38
319	1.0176516	1.4606372	27.39
319	1.0177165	1.4192436	27.4
319	0.98375707	1.4093697	27.41
319	1.021699	1.3958105	27.42
319	0.98793684	1.345969	27.43
319	0.94537056	1.3529769	27.44
319	0.97370711	1.3746583	27.45
319	1.0002651	1.3473774	27.46
319	0.96120834	1.4019753	27.47
319	0.98212263	1.3594486	27.48
319	1.0041172	1.3889376	27.49
319	0.9966668	1.3868486	27.5
319	1.0335843	1.399096	27.51
319	0.98021523	1.3295396	27.52
319	0.9923299	1.3350645	27.53
319	0.93790451	1.3162697	27.54
319	0.9680049	1.3565372	27.55
319	1.0199409	1.4168586	27.56
319	1.0111626	1.3505684	27.57
319	0.96027154	1.3248329	27.58
319	0.95581944	1.3715642	27.59
319	1.005637	1.3700672	27.6
319	1.0207328	1.3054028	27.61
319	1.0082025	1.3302457	27.62
319	1.0857931	1.3195097	27.63
319	1.0078819	1.3500893	27.64
319	1.0752016	1.3956225	27.65
319	1.0686667	1.3780328	27.66
319	1.0240879	1.3499035	27.67
319	0.99909684	1.4142115	27.68
319	0.98500049	1.3439855	27.69
319	1.009773	1.3382718	27.7
319	0.99660431	1.3649154	27.71
319	1.0482966	1.3872474	27.72
319	1.0560272	1.4174862	27.73
319	1.0492809	1.3827462	27.74
319	1.0305699	1.4032635	27.75
319	1.0463108	1.3978004	27.76
319	1.0575255	1.3770101	27.77
319	1.0244383	1.3473719	27.78
319	1.056528	1.321265	27.79
319	1.097505	1.3632573	27.8
319	1.0950943	1.325679	27.81
319	1.0747986	1.3145612	27.82
319	1.0590847	1.3608079	27.83
319	1.077693	1.3792188	27.84
319	1.0476326	1.3115303	27.85
319	1.0059145	1.3010616	27.86
319	0.99797414	1.2696484	27.87
319	1.018358	1.2955891	27.88
319	1.0453951	1.3781077	27.89
319	0.98826131	1.3739844	27.9
319	1.0339532	1.3251866	27.91
319	0.97885808	1.3240989	27.92
319	0.95540396	1.3422806	27.93
319	0.99509788	1.3386851	27.94
319	0.97799753	1.3259811	27.95
319	1.0278715	1.3104055	27.96
319	1.009061	1.3595889	27.97
319	1.0611537	1.3705051	27.98
319	1.0707934	1.3138922	27.99
319	0.99408129	1.2774592	28
319	0.90875147	1.2864984	28.01
319	0.95714676	1.2900358	28.02
319	0.95339103	1.3200554	28.03
319	1.003764	1.3110599	28.04
319	0.99086005	1.3094915	28.05
319	0.93969426	1.3155302	28.06
319	0.90920153	1.3479114	28.07
319	0.94893911	1.2998766	28.08
319	0.97552615	1.2917324	28.09
319	0.95013531	1.3211622	28.1
319	0.95406256	1.3611178	28.11
319	0.9826162	1.3244047	28.12
319	0.97785032	1.2913878	28.13
319	0.90852219	1.3229674	28.14
319	0.84682929	1.3051357	28.15
320	1.1727479	2.4358624	26.87
320	1.1498467	2.4604608	26.88
320	1.171807	2.4825028	26.89
320	1.1462116	2.45555	26.9
320	1.1151899	2.4133194	26.91
320	1.1467127	2.3439119	26.92
320	1.1006	2.4162792	26.93
320	1.1174744	2.4276036	26.94
320	1.1748332	2.4656912	26.95
320	1.1396634	2.4302932	26.96
320	1.1818158	2.4717504	26.97
320	1.2265036	2.4281598	26.98
320	1.2704101	2.3953934	26.99
320	1.20818	2.3962153	27
320	1.2370688	2.3557537	27.01
320	1.1960454	2.3892303	27.02
320	1.2382437	2.395456	27.03
320	1.2516078	2.3993108	27.04
326	0.81640928	12.474342	27.92
326	1.064141	12.583176	27.93
327	0.84834256	11.487511	27.95
327	0.82955848	11.461159	27.96
327	0.81821344	11.478017	27.97
333	0.85098993	11.329667	28.15
333	0.80308907	11.287591	28.16
335	0.87125708	1.3497023	28.17
335	0.91972864	1.3247128	28.18
335	0.94386723	1.31174	28.19
335	0.89710009	1.356253	28.2
335	0.93025408	1.376198	28.21
335	0.9622449	1.3352549	28.22
335	0.94939266	1.3295549	28.23
335	1.0068147	1.4012132	28.24
343	0.95135225	1.637705	29.5
343	0.9095574	1.582219	29.51
343	0.90459715	1.6027679	29.52
343	0.9149359	1.6162718	29.53
343	0.89099836	1.5400318	29.54
343	0.93000372	1.5290644	29.55
343	0.94685325	1.5076669	29.56
343	0.96340217	1.5797811	29.57
343	0.96466243	1.5864835	29.58
346	1.852801	9.3711462	29.67
346	1.9671442	9.3438975	29.68
346	1.9249648	9.2239807	29.69
347	1.8871312	9.3211714	29.72
347	1.9461474	9.3794803	29.73
347	1.8868169	9.3955504	29.74
347	1.9447282	9.3424536	29.75
347	1.9968565	9.3660796	29.76
347	1.9307981	9.4021325	29.77
349	1.965599	9.3757012	29.81
349	1.9118519	9.2785679	29.82
349	1.8779315	9.5002018	29.83
349	1.8119925	9.3991236	29.84
349	1.8747029	9.4021745	29.85
349	1.8576634	9.4014907	29.86
349	1.9820023	9.4135311	29.87
350	1.9313402	9.3392871	29.9
350	1.8736643	9.3524183	29.91
350	1.7830242	9.2669669	29.92
350	1.8112024	9.3872275	29.93
351	1.9361034	9.3772524	29.95
351	1.9095302	9.347341	29.96
351	1.931662	9.3797468	29.97
351	1.8522931	9.3745788	29.98
351	1.9396419	9.3761366	29.99
351	1.7759107	9.2964298	30
351	1.9235474	9.3081062	30.01
351	1.7927316	9.1849663	30.02
351	1.8625062	9.3237779	30.03
351	1.8647684	9.4204525	30.04
352	1.9128137	9.3303503	30.06
352	1.8317579	9.3729809	30.07
354	1.8537641	9.3695415	30.11
354	1.7194131	9.4021999	30.12
355	1.9008535	9.3038879	30.14
355	1.8796538	9.417801	30.15
356	1.8777191	9.3338808	30.2
356	1.8626008	9.2505477	30.21
357	1.9753498	9.2460327	30.23
357	1.9135652	9.366353	30.24
357	2.0324337	9.2891062	30.25
360	0.84903987	1.3951467	30.48
360	0.82796991	1.3882326	30.49
363	1.1679571	2.5238413	31.77
363	1.1220355	2.4891135	31.78
363	1.1305448	2.5108382	31.79
363	1.1497779	2.567602	31.8
363	1.1848711	2.5228242	31.81
363	1.1496928	2.5119312	31.82
363	1.1707208	2.5249138	31.83
363	1.077644	2.5690062	31.84
363	1.0583339	2.577907	31.85
363	1.0943134	2.5431134	31.86
363	1.0945315	2.5285692	31.87
363	1.0686414	2.5102839	31.88
363	1.1256317	2.48657	31.89
363	1.0534868	2.5143763	31.9
363	1.1477706	2.5278694	31.91
363	1.0981486	2.5649283	31.92
363	1.1203176	2.5519521	31.93
363	1.1411734	2.5233662	31.94
363	1.1560965	2.5052907	31.95
363	1.1704502	2.5005077	31.96
363	1.1655835	2.4947314	31.97
363	1.1116252	2.5043534	31.98
363	1.1618693	2.4721737	31.99
363	1.1457903	2.4834955	32
363	1.1493445	2.5073573	32.01
363	1.1257159	2.5235287	32.02
363	1.1329502	2.4926652	32.03
363	1.1427503	2.5113333	32.04
363	1.1158133	2.4603285	32.05
363	1.1005637	2.4833163	32.06
363	1.1364776	2.433294	32.07
363	1.1190983	2.4832714	32.08
363	1.1370954	2.4819189	32.09
363	1.1510147	2.4804948	32.1
363	1.1390695	2.4587801	32.11
363	1.1292053	2.4931029	32.12
363	1.1292975	2.4614182	32.13
363	1.0825934	2.5137803	32.14
363	1.1321564	2.4509772	32.15
363	1.1364611	2.488518	32.16
363	1.1056366	2.467523	32.17
363	1.1236704	2.4623334	32.18
363	1.0977209	2.4525881	32.19
363	1.0992246	2.4687332	32.2
363	1.0761373	2.453693	32.21
363	1.0841376	2.4257637	32.22
363	1.1029573	2.4554581	32.23
363	1.1100496	2.4549998	32.24
363	1.1480713	2.4595784	32.25
363	1.092394	2.4794548	32.26
363	1.0816149	2.4146082	32.27
363	1.0845945	2.4709443	32.28
363	1.0825331	2.4823433	32.29
363	1.0804247	2.4654008	32.3
363	1.0933713	2.4672225	32.31
363	1.0831514	2.4472739	32.32
363	1.0783019	2.4285835	32.33
363	1.0852383	2.4516953	32.34
363	1.0566494	2.4437974	32.35
363	1.0746134	2.429019	32.36
363	1.1093303	2.4460381	32.37
363	1.086831	2.458059	32.38
363	1.0867733	2.4899796	32.39
363	1.1165794	2.4151354	32.4
363	1.1334907	2.3997424	32.41
363	1.0701561	2.4433742	32.42
363	1.0874765	2.4507624	32.43
363	1.0600717	2.4899759	32.44
363	1.1148615	2.461928	32.45
363	1.1336969	2.4218061	32.46
363	1.1105725	2.4695267	32.47
363	1.0889294	2.4157718	32.48
363	1.1043878	2.4772193	32.49
363	1.0889246	2.4167632	32.5
363	1.121455	2.4082306	32.51
363	1.1393134	2.3795384	32.52
363	1.1289956	2.4005667	32.53
363	1.1460676	2.3816359	32.54
363	1.161059	2.3674235	32.55
363	1.1079601	2.3473068	32.56
363	1.0786122	2.3918142	32.57
363	1.1083918	2.4162684	32.58
363	1.0906627	2.4142695	32.59
363	1.0785415	2.4604692	32.6
363	1.133652	2.4532291	32.61
363	1.1037226	2.4533817	32.62
363	1.079641	2.4626939	32.63
363	1.1045727	2.5020029	32.64
363	1.1251285	2.466841	32.65
363	1.0423414	2.4682099	32.66
363	1.1131347	2.5500545	32.67
363	1.0733079	2.4677224	32.68
363	1.1021589	2.5186824	32.69
363	1.0990274	2.4759445	32.7
363	1.1052208	2.5234869	32.71
363	1.0431089	2.5019748	32.72
363	1.0429813	2.4897414	32.73
363	1.1042246	2.5358468	32.74
363	1.1450216	2.4999862	32.75
363	1.0963028	2.5171473	32.76
363	1.1118339	2.5442218	32.77
363	1.1086145	2.5499805	32.78
363	1.0537454	2.5145701	32.79
363	1.0496219	2.4975867	32.8
363	1.0817734	2.4955331	32.81
363	1.0830902	2.5299366	32.82
363	1.0711511	2.5291973	32.83
363	1.1153923	2.5047579	32.84
363	1.0810733	2.4988276	32.85
363	1.0568952	2.5359262	32.86
363	1.0488008	2.5174952	32.87
363	1.0568479	2.503465	32.88
363	1.0841457	2.5250623	32.89
363	1.07173	2.5572529	32.9
363	1.0949907	2.554961	32.91
365	0.97308614	4.1714497	32.32
365	0.88535779	4.3344577	32.33
365	0.9446969	4.2376717	32.34
365	0.88509041	4.2025609	32.35
365	1.0822523	4.2424287	32.36
365	1.0053223	4.2724934	32.37
365	1.0274977	4.3322322	32.38
365	0.94220494	4.1658478	32.39
365	1.1432908	4.2204688	32.4
365	1.0267057	4.2368816	32.41
365	0.9907136	4.2722202	32.42
365	1.0003743	4.1849247	32.43
365	1.1066297	4.2663601	32.44
367	1.9603422	3.2930512	32.66
367	2.0051815	3.3203298	32.67
367	1.8613857	3.2730667	32.68
368	2.0709498	5.0653658	32.7
368	2.0417795	5.0709889	32.71
370	1.9704549	3.3019907	32.74
370	1.9902423	3.3444675	32.75
370	1.9286545	3.3077362	32.76
370	2.0377314	3.3889329	32.77
372	1.9790898	3.4720262	32.79
372	1.9259042	3.3585859	32.8
372	1.9408943	3.3790708	32.81
372	1.9297941	3.3654805	32.82
372	1.9955863	3.5394888	32.83
372	1.9788373	3.2793564	32.84
374	1.9572444	3.2830384	32.86
374	1.9632884	3.3987017	32.87
374	1.9383317	3.457613	32.88
374	1.9249646	3.4626509	32.89
374	1.9118035	3.3734202	32.9
374	1.897409	3.3803685	32.91
374	1.8829939	3.4244963	32.92
374	1.876632	3.4225985	32.93
374	1.9234987	3.4197602	32.94
374	2.0274868	3.3615057	32.95
374	1.9225692	3.3647509	32.96
374	2.0441963	3.4005506	32.97
374	1.9873102	3.387074	32.98
374	1.847663	3.398543	32.99
374	1.9136304	3.3672858	33
374	1.9709545	3.4298101	33.01
375	2.0749504	5.0834405	32.88
375	2.0312302	5.0879413	32.89
375	2.041953	5.0882513	32.9
375	2.0645641	5.0479259	32.91
375	2.054581	5.0876948	32.92
375	2.0732882	5.0579323	32.93
376	2.0192543	3.3487051	33.03
376	1.9847762	3.3959652	33.04
376	1.9874712	3.3664856	33.05
376	2.0201914	3.3045662	33.06
376	1.9628368	3.3072415	33.07
376	1.8930203	3.4315308	33.08
376	1.9380282	3.3160667	33.09
376	1.9918287	3.2601793	33.1
376	1.8900947	3.3459792	33.11
376	1.8618928	3.2868009	33.12
376	2.0061733	3.2111962	33.13
376	2.0226352	3.2889537	33.14
379	1.673969	1.2215476	33.11
379	1.6697096	1.3005025	33.12
379	1.6489824	1.2666362	33.13
379	1.7287598	1.3216053	33.14
379	1.7211696	1.2838992	33.15
379	1.7460032	1.2539494	33.16
379	1.6866072	1.2965668	33.17
379	1.6795646	1.331053	33.18
379	1.6956183	1.3376461	33.19
379	1.6569143	1.2772411	33.2
379	1.6559893	1.2432083	33.21
379	1.6597664	1.1960037	33.22
379	1.693561	1.1922753	33.23
379	1.6600929	1.2179367	33.24
379	1.6579184	1.1869723	33.25
379	1.6569811	1.2582818	33.26
379	1.6416407	1.2699481	33.27
379	1.6456018	1.2074251	33.28
379	1.6709353	1.1910875	33.29
379	1.7092141	1.1235863	33.3
381	2.0272401	3.2901295	33.16
381	2.0281822	3.2965191	33.17
381	2.0136796	3.2752081	33.18
382	1.9866039	3.2679336	33.2
382	1.9665551	3.2151691	33.21
382	2.0016261	3.2731279	33.22
383	2.0207993	3.2373218	33.26
383	2.0505328	3.1582678	33.27
384	1.936479	3.1072148	33.29
384	2.0517778	3.1614065	33.3
384	1.95452	3.2464344	33.31
388	1.9682076	3.3455808	33.45
388	1.9598916	3.3507909	33.46
388	2.0242111	3.1701364	33.47
392	1.9863275	10.008543	34.42
392	1.8944589	9.662164	34.43
392	2.0169142	9.4314402	34.44
392	1.9826243	9.1916577	34.45
392	2.0052901	9.3943857	34.46
392	1.9039184	9.3087362	34.47
395	1.5878801	11.445964	34.52
395	1.6779993	11.290859	34.53
395	1.7768867	11.350313	34.54
395	1.6688991	11.259771	34.55
395	1.6588843	11.274031	34.56
395	1.6747055	11.328888	34.57
396	1.6599715	3.3730836	34.55
396	1.6966893	3.3392065	34.56
400	1.2988932	6.5182351	35.32
400	1.3249642	6.5422314	35.33
400	1.226289	6.8886218	35.34
400	1.2426034	6.6893812	35.35
400	1.1349511	6.7594572	35.36
400	1.1917912	6.7775858	35.37
404	0.83080974	4.984051	35.45
404	0.82114604	4.9200161	35.46
404	0.80178426	4.9263925	35.47
404	0.85172268	4.910832	35.48
404	0.87271999	4.8489784	35.49
404	0.87505993	4.8626535	35.5
404	0.8376499	4.867435	35.51
404	0.81339419	4.8899575	35.52
405	1.8907849	3.3561017	35.47
405	2.0247164	3.3166717	35.48
405	2.0607884	3.2142377	35.49
406	1.76638	3.5507855	35.51
406	1.9446322	3.5333849	35.52
406	1.8200915	3.3366541	35.53
406	1.2065038	3.1350701	35.54
406	0.98618193	2.9748847	35.55
406	1.0413849	2.9594812	35.56
407	0.82789517	4.8943893	35.54
407	0.81783083	4.8968722	35.55
411	0.82127344	4.851443	35.61
411	0.8163338	4.8687173	35.62
412	1.0704439	3.1996912	35.61
412	1.0497561	3.1966728	35.62
412	1.1287257	2.7883066	35.63
412	1.1057712	3.0950496	35.64
412	1.5849186	2.864151	35.65
416	1.7323902	5.0022432	35.69
416	1.7477893	5.1775972	35.7
416	1.739989	5.2121122	35.71
416	1.762278	5.1417427	35.72
416	1.8417156	4.7819443	35.73
421	2.0311582	2.6778743	35.9
421	2.056732	2.6373534	35.91
421	1.9529949	2.6728064	35.92
424	2.0620643	11.101147	35.96
424	1.9027993	11.032963	35.97
424	1.7632176	11.153039	35.98
424	1.6576628	11.12347	35.99
424	1.5109104	11.088436	36
424	1.6778606	11.145517	36.01
424	1.7298072	11.203059	36.02
424	1.6232853	11.170662	36.03
424	1.5682945	11.147615	36.04
424	1.6319193	11.164287	36.05
424	1.5948397	11.177116	36.06
424	1.617969	11.12507	36.07
424	1.631196	11.123229	36.08
424	1.6383287	11.138105	36.09
424	1.6665478	11.124954	36.1
424	1.6191028	11.114902	36.11
424	1.604942	11.079481	36.12
424	1.6376187	11.13474	36.13
424	1.587989	11.093272	36.14
424	1.5943268	11.117729	36.15
424	1.5397606	11.07263	36.16
424	1.624602	11.056971	36.17
424	1.6200133	11.045705	36.18
424	1.600146	11.06742	36.19
424	1.5144936	11.071157	36.2
424	1.5533108	11.069553	36.21
424	1.5462614	11.10156	36.22
424	1.6448975	11.112576	36.23
424	1.6470574	11.127731	36.24
424	1.6337238	11.126425	36.25
424	1.6524089	11.146841	36.26
424	1.6390503	11.158688	36.27
424	1.6399315	11.127372	36.28
424	1.6055804	11.091797	36.29
424	1.617487	11.151305	36.3
424	1.6283427	11.147249	36.31
424	1.5787028	11.146704	36.32
424	1.586449	11.127946	36.33
424	1.5950669	11.140958	36.34
424	1.5868931	11.17589	36.35
424	1.6294352	11.170981	36.36
424	1.6212289	11.125121	36.37
424	1.6199727	11.203946	36.38
424	1.6293279	11.206792	36.39
424	1.632358	11.208416	36.4
424	1.6390022	11.118344	36.41
424	1.6296762	11.149273	36.42
424	1.6264542	11.227946	36.43
424	1.5725971	11.175254	36.44
424	1.6106598	11.159646	36.45
424	1.6123789	11.18726	36.46
424	1.6307928	11.173497	36.47
424	1.5497512	11.196003	36.48
424	1.6071047	11.171386	36.49
424	1.6423804	11.18048	36.5
424	1.6324371	11.203243	36.51
424	1.5441879	11.139228	36.52
424	1.5789726	11.192973	36.53
424	1.6425678	11.157087	36.54
424	1.6278523	11.137612	36.55
424	1.6593676	11.153503	36.56
424	1.6521752	11.130513	36.57
424	1.6285236	11.117093	36.58
424	1.6985609	11.17893	36.59
424	1.6657183	11.083173	36.6
424	1.83014	10.949625	36.61
424	1.9719992	10.896129	36.62
424	1.7249464	10.808773	36.63
424	1.7291622	10.651769	36.64
424	1.9004307	10.686448	36.65
424	1.8376591	10.625864	36.66
424	1.9086922	10.706397	36.67
424	1.7800471	10.525552	36.68
424	1.5370451	10.357479	36.69
424	1.585426	10.390536	36.7
424	1.6958288	10.663381	36.71
424	1.7092698	10.575773	36.72
427	0.95263565	2.9777291	36
427	0.95464566	2.885265	36.01
431	1.0506243	2.9271068	36.08
431	1.0286178	2.9395542	36.09
435	1.9897454	10.144828	37.04
435	1.976162	10.147027	37.05
436	1.8359188	10.744645	37.18
436	1.7091805	10.54826	37.19
436	1.6318901	10.325208	37.2
436	1.8684314	10.16452	37.21
436	1.7822437	10.156921	37.22
436	1.7909946	10.031928	37.23
436	1.7856369	9.8537309	37.24
436	1.7268396	10.008678	37.25
436	2.053163	9.768526	37.26
436	1.9962569	9.943065	37.27
439	1.0650889	11.006713	37.34
439	1.1107107	10.978602	37.35
439	1.1092406	11.017893	37.36
439	1.1303555	10.996291	37.37
439	1.1139258	10.970995	37.38
439	1.1414406	10.957953	37.39
439	1.1238313	10.914187	37.4
439	1.1455972	10.928483	37.41
439	1.1242037	10.926832	37.42
439	1.1722924	10.939712	37.43
442	0.99287778	5.3871699	37.85
442	1.3488755	5.5125115	37.86
442	1.5471364	5.5641621	37.87
442	1.6113993	5.1799108	37.88
442	1.6616273	4.6055145	37.89
442	1.6467295	4.0641855	37.9
442	2.0719324	4.0799268	37.91
443	1.9740629	7.478687	37.89
443	1.9673704	7.429751	37.9
443	1.8754078	7.4161878	37.91
443	1.9210714	7.2420911	37.92
443	2.0036767	7.2482939	37.93
443	2.0158634	7.2306582	37.94
443	1.9814064	7.3536917	37.95
443	2.0271902	7.1853034	37.96
446	2.0298705	7.2608956	37.98
446	2.021715	7.213667	37.99
446	1.915171	7.2842086	38
446	1.938005	7.2533014	38.01
446	1.9709366	7.2034981	38.02
447	1.7782176	7.477122	38.04
447	1.8089784	7.3183735	38.05
447	1.81002	7.2667724	38.06
447	1.8425673	7.3094382	38.07
447	1.7607197	7.2995026	38.08
447	1.8926111	7.2404314	38.09
447	1.7706185	7.1943449	38.1
447	1.8826189	7.2416786	38.11
447	1.8436094	7.1113237	38.12
449	1.6289109	7.2192023	38.19
449	1.8032457	7.3559828	38.2
449	1.7937544	7.4005313	38.21
449	1.7957561	7.06649	38.22
449	2.0596916	7.0667935	38.23
449	1.9499837	6.914531	38.24
449	2.0072286	7.1077675	38.25
449	1.96632	6.9553812	38.26
450	2.056874	7.0178084	38.28
450	2.0327918	6.9543023	38.29
450	1.5327871	6.7431077	38.3
450	1.5303231	6.6730578	38.31
450	1.5652388	6.6528476	38.32
450	1.6155912	6.5956961	38.33
450	1.6035015	6.5880773	38.34
450	1.6253282	6.5845119	38.35
450	1.6497702	6.6165771	38.36
450	1.4983067	6.5737207	38.37
450	1.4867766	6.5108703	38.38
450	1.5216326	6.5700864	38.39
450	1.5008946	6.5934497	38.4
450	1.4025193	6.5879688	38.41
450	1.3731139	6.6600954	38.42
450	1.3194154	6.7624061	38.43
450	1.3200926	6.7400245	38.44
452	1.3578765	12.808353	38.68
452	1.4611946	12.840153	38.69
455	2.0530902	9.9062779	39
455	1.9492075	9.8977837	39.01
459	2.0672245	10.063698	39.76
459	2.0638972	10.097069	39.77
460	2.0621678	10.062314	39.79
460	2.0632232	10.08001	39.8
460	2.0349242	10.071817	39.81
460	1.9982127	10.083157	39.82
460	2.0598979	10.13277	39.83
460	2.0276183	10.103065	39.84
460	2.0555345	10.079951	39.85
460	2.0430394	10.064078	39.86
463	1.1157695	9.7218326	40.86
463	1.3249604	9.3245386	40.87
463	0.84469632	9.3164747	40.88
463	0.85789307	9.1898077	40.89
463	1.2212445	8.9160008	40.9
464	1.6610637	10.561915	41.23
464	1.6574442	10.575631	41.24
464	1.6919833	10.634412	41.25
464	1.6974115	10.567814	41.26
464	1.6570229	10.58989	41.27
464	1.6540228	10.585875	41.28
464	1.6872971	10.521352	41.29
464	1.6281081	10.592522	41.3
464	1.6420939	10.605392	41.31
464	1.6157998	10.569938	41.32
464	1.6709316	10.562828	41.33
464	1.6459647	10.575174	41.34
464	1.6376963	10.562657	41.35
464	1.6385845	10.543313	41.36
[truncated: 724 more rows]
