# Supplementary material for: Single nucleosome imaging reveals principles of transient multiscale chromatin reorganization triggered by histone ADP-ribosylation at DNA lesions
Source: Nat Commun. 2025 Jul 19;16:6652. doi: 10.1038/s41467-025-61834-7 (PMC12276361; doi:10.1038/s41467-025-61834-7)
Supplement: Supplementary file 6 — Source Data [file 41467_2025_61834_MOESM6_ESM.zip › DATA_ALL_FIGURES/Fig 1C/before_damage/20220601/20220601_Field4_before_cell1_crop.mldatx_tracked.trxyt]

1	1.1549213	1.7750087	0.01
1	1.1460465	1.7448122	0.02
1	1.1249644	1.7722388	0.03
1	1.1519009	1.7943702	0.04
1	1.1129191	1.8295516	0.05
1	1.1469035	1.8485427	0.06
2	1.0988654	2.563469	0.01
2	1.086119	2.6129401	0.02
2	1.1097032	2.5861321	0.03
2	1.1253949	2.5935165	0.04
2	1.1388683	2.6103959	0.05
2	1.1161576	2.5417489	0.06
2	1.1302343	2.5702683	0.07
2	1.1733275	2.5652598	0.08
2	1.1605942	2.5984989	0.09
2	1.1474791	2.5976938	0.1
2	1.1726596	2.5634356	0.11
2	1.1522607	2.5644384	0.12
2	1.1631849	2.5547135	0.13
2	1.1587855	2.5369808	0.14
2	1.1703353	2.5336617	0.15
2	1.1711239	2.5289377	0.16
2	1.1006364	2.5339631	0.17
2	1.1558068	2.5271845	0.18
2	1.1649849	2.5360875	0.19
2	1.1630211	2.5072024	0.2
2	1.1834013	2.528125	0.21
2	1.138442	2.5689881	0.22
2	1.129567	2.5695859	0.23
2	1.1144682	2.5438198	0.24
2	1.1522283	2.532331	0.25
2	1.1505964	2.5108364	0.26
2	1.1694176	2.5377582	0.27
2	1.1866368	2.5376719	0.28
2	1.1453495	2.5569695	0.29
2	1.1551399	2.5405346	0.3
2	1.1889854	2.5419845	0.31
2	1.1753597	2.5131682	0.32
2	1.1757132	2.547558	0.33
2	1.1818394	2.5320549	0.34
2	1.1320548	2.5646498	0.35
2	1.1732807	2.5436127	0.36
2	1.1448753	2.5565129	0.37
2	1.1537512	2.5849058	0.38
2	1.1395438	2.5780224	0.39
2	1.1434463	2.5578664	0.4
2	1.093658	2.5562365	0.41
2	1.1625863	2.5330837	0.42
2	1.1692261	2.5590547	0.43
2	1.1572393	2.5601628	0.44
2	0.8377436	2.8500909	0.45
3	1.4039282	3.6802603	0.01
3	1.3892618	3.5738222	0.02
3	1.4268034	3.6435318	0.03
3	1.4036764	3.6065229	0.04
3	1.4322461	3.5798411	0.05
3	1.39921	3.5671044	0.06
3	1.3941141	3.5574986	0.07
3	1.4235866	3.5543952	0.08
3	1.4060197	3.6139913	0.09
3	1.4615106	3.5775899	0.1
3	1.3894067	3.5961442	0.11
3	1.4279499	3.6232207	0.12
3	1.4204064	3.6085503	0.13
3	1.3961391	3.6445576	0.14
3	1.4293339	3.6655936	0.15
3	1.4577074	3.6634495	0.16
3	1.4759049	3.6207842	0.17
3	1.4792337	3.6243532	0.18
3	1.4592323	3.6143965	0.19
3	1.4477775	3.6525005	0.2
3	1.4410876	3.6660568	0.21
3	1.3862233	3.6079052	0.22
8	0.86778176	2.9771723	0.5
8	0.88043272	2.9439069	0.51
10	1.6383656	8.5781959	0.6
10	1.4375667	8.9175914	0.61
10	1.4326597	8.3409247	0.62
10	1.065607	8.4974787	0.63
25	1.8700144	6.0561846	1.5
25	1.8238564	6.0922479	1.51
25	1.8312332	6.0681257	1.52
25	1.8099649	6.0730971	1.53
25	1.8409136	6.0802266	1.54
25	1.859248	6.0979072	1.55
25	1.8406364	6.0867709	1.56
25	1.8301384	6.0280596	1.57
25	1.8507591	5.9880353	1.58
25	1.8641462	6.0148469	1.59
25	1.8650765	5.999906	1.6
25	1.8800758	6.031965	1.61
25	1.8308915	6.0388583	1.62
25	1.8845109	6.0218278	1.63
25	1.8080314	6.0647132	1.64
25	1.7982419	6.0084596	1.65
25	1.828379	6.0849192	1.66
25	1.8370407	6.0127238	1.67
25	1.82322	6.0117473	1.68
25	1.8372572	5.9360659	1.69
25	1.819202	6.0042146	1.7
25	1.7898959	6.0252345	1.71
25	1.8103725	6.0375677	1.72
25	1.8099952	6.0555797	1.73
25	1.7777386	6.0380724	1.74
25	1.7968805	6.0598915	1.75
25	1.8174493	6.0263013	1.76
25	1.8235977	6.0138302	1.77
25	1.8346623	6.0021515	1.78
25	1.8316875	6.02718	1.79
25	1.7734308	5.9950001	1.8
26	1.5432212	2.1870392	1.63
26	1.5552737	2.1849831	1.64
26	1.5273765	2.1518222	1.65
26	1.5326962	2.1461116	1.66
26	1.5364979	2.143504	1.67
26	1.5629134	2.1633506	1.68
26	1.5377844	2.1786656	1.69
26	1.5449366	2.177556	1.7
26	1.5360556	2.1642951	1.71
26	1.5174768	2.2118401	1.72
26	1.5421481	2.1671079	1.73
26	1.5921079	2.2088628	1.74
27	1.1263107	1.4445101	1.8
27	1.0360673	1.5343798	1.81
27	1.2129141	1.5499311	1.82
27	1.6388968	1.8004538	1.83
28	1.1917549	8.2341742	1.82
28	1.1613652	8.2811225	1.83
28	1.1181076	8.2730186	1.84
29	2.0795023	8.4263099	1.91
29	1.4803748	7.864384	1.92
35	1.1445611	7.896378	2.11
35	1.0878172	7.447227	2.12
35	1.2490469	7.8796211	2.13
35	1.0351591	8.1728112	2.14
41	1.4125402	5.1899517	2.82
41	1.4239181	5.1636107	2.83
41	1.4562621	5.1554402	2.84
41	1.4880189	5.1799821	2.85
41	1.4860898	5.1931979	2.86
41	1.4463878	5.2420662	2.87
41	1.4478173	5.213315	2.88
41	1.5022144	5.1971775	2.89
41	1.4603532	5.2215571	2.9
41	1.4118752	5.1739323	2.91
41	1.4346146	5.2111479	2.92
41	1.4545718	5.1812527	2.93
41	1.4156299	5.1856815	2.94
41	1.3561215	5.1981801	2.95
41	1.39906	5.1823863	2.96
41	1.3749822	5.1752852	2.97
41	1.3789144	5.1350264	2.98
41	1.3743967	5.1722188	2.99
41	1.3877792	5.1716758	3
41	1.3651157	5.1929997	3.01
41	1.4032872	5.2080628	3.02
41	1.3854835	5.1898344	3.03
41	1.3768799	5.1948223	3.04
41	1.4005893	5.2011074	3.05
41	1.4182699	5.1856505	3.06
41	1.4299681	5.249175	3.07
41	1.4207984	5.2492332	3.08
41	1.4239911	5.2163378	3.09
41	1.4408325	5.2277171	3.1
41	1.4208598	5.2921353	3.11
41	1.4240291	5.2802157	3.12
41	1.4293588	5.2402409	3.13
41	1.4084217	5.2080503	3.14
41	1.4224925	5.2635015	3.15
41	1.4324368	5.2313795	3.16
41	1.4385728	5.2565689	3.17
41	1.4074231	5.2182179	3.18
41	1.4299213	5.2326155	3.19
41	1.3984882	5.2551962	3.2
41	1.3816121	5.2283247	3.21
41	1.4002086	5.2497977	3.22
41	1.3699882	5.2193756	3.23
41	1.357577	5.2795725	3.24
41	1.3865133	5.228967	3.25
41	1.3685725	5.2044759	3.26
41	1.399458	5.1870981	3.27
41	1.3947967	5.1846301	3.28
41	1.4317147	5.1996499	3.29
41	1.4347399	5.1967624	3.3
41	1.3654138	5.1903738	3.31
41	1.3825742	5.2361204	3.32
41	1.3923196	5.2226237	3.33
41	1.3739511	5.2361444	3.34
41	1.3328557	5.2307928	3.35
41	1.3320186	5.2364126	3.36
41	1.3154949	5.2176291	3.37
41	1.3389001	5.1755377	3.38
41	1.360955	5.2063986	3.39
41	1.3421369	5.2031854	3.4
41	1.3421736	5.2009518	3.41
41	1.3344163	5.22637	3.42
41	1.3649225	5.2163282	3.43
41	1.353931	5.2056807	3.44
41	1.3513042	5.1974851	3.45
41	1.3150191	5.2119953	3.46
41	1.3579599	5.2241703	3.47
41	1.3772701	5.2493063	3.48
41	1.4051613	5.286277	3.49
41	1.4154681	5.2946893	3.5
41	1.4027691	5.2850365	3.51
41	1.4001027	5.2468802	3.52
41	1.3669399	5.2335067	3.53
41	1.3999912	5.2064704	3.54
41	1.3860314	5.2238265	3.55
41	1.3493603	5.1979155	3.56
41	1.3350638	5.2298923	3.57
41	1.3586401	5.2118435	3.58
41	1.3749219	5.2002323	3.59
41	1.4020477	5.2090921	3.6
41	1.352054	5.2090986	3.61
41	1.3774378	5.2289129	3.62
41	1.3471224	5.2147861	3.63
41	1.3386336	5.2690631	3.64
41	1.3220727	5.2153217	3.65
41	1.3457141	5.2585186	3.66
41	1.3925361	5.2875505	3.67
41	1.3579875	5.2605473	3.68
41	1.4094546	5.2706346	3.69
41	1.413881	5.2904388	3.7
41	1.3699942	5.2881262	3.71
41	1.3846806	5.2915645	3.72
41	1.3509438	5.3040825	3.73
41	1.3478493	5.3133018	3.74
41	1.3719398	5.2653435	3.75
41	1.4025458	5.2430782	3.76
41	1.4046835	5.2313512	3.77
41	1.398215	5.2575227	3.78
41	1.4474071	5.2666155	3.79
41	1.4193302	5.2358638	3.8
41	1.4073896	5.2458679	3.81
41	1.414727	5.2093004	3.82
41	1.4309675	5.2523367	3.83
41	1.3905537	5.2276171	3.84
41	1.3871022	5.2349817	3.85
41	1.3789428	5.2340712	3.86
41	1.3797234	5.2268966	3.87
41	1.3564365	5.1992913	3.88
41	1.3653491	5.2317189	3.89
41	1.3578649	5.199879	3.9
41	1.3600099	5.2304215	3.91
41	1.3924664	5.252348	3.92
41	1.3580865	5.2419198	3.93
41	1.3453526	5.2101764	3.94
43	0.92595967	6.5514587	3
43	0.90967073	7.1742994	3.01
43	1.4714952	7.4158223	3.02
43	1.6769815	7.285393	3.03
47	2.0010289	3.3322768	3.32
47	2.0798567	3.3796305	3.33
57	2.0436166	3.2499458	4.21
57	2.0649806	3.2609793	4.22
65	1.0333866	8.0691919	4.68
65	1.0405773	8.084736	4.69
65	1.0272668	8.0939446	4.7
69	2.0239682	3.2302189	4.75
69	1.7432877	3.7710662	4.76
69	1.7737626	3.7473769	4.77
69	1.707919	3.726376	4.78
69	1.7932197	3.73679	4.79
69	1.7674985	3.7889799	4.8
69	1.7478613	3.7288768	4.81
69	1.7646196	3.7621516	4.82
69	1.7495968	3.7527522	4.83
69	1.7942073	3.7760231	4.84
69	1.7780232	3.7194935	4.85
69	1.8186616	3.7818631	4.86
69	1.8254741	3.7732254	4.87
69	1.8305852	3.7478949	4.88
69	1.7855549	3.7633791	4.89
69	1.7521646	3.7799348	4.9
69	1.8047991	3.7842471	4.91
69	1.7894543	3.7924226	4.92
69	1.7418922	3.7795943	4.93
69	1.756131	3.786571	4.94
69	1.7726512	3.7640986	4.95
69	1.7082138	3.7893215	4.96
69	1.7366109	3.7778423	4.97
69	1.7454684	3.7545227	4.98
69	1.7324139	3.7549497	4.99
69	1.7693082	3.7512024	5
69	1.7961188	3.7628546	5.01
69	1.7532487	3.7779073	5.02
69	1.7122756	3.7516222	5.03
69	1.7473859	3.7942585	5.04
69	1.7642058	3.7960251	5.05
69	1.7185713	3.7868265	5.06
69	1.7928704	3.7994324	5.07
69	1.7119312	3.7896173	5.08
69	1.6466955	3.7969913	5.09
69	1.728799	3.7768777	5.1
69	1.7531919	3.7680369	5.11
69	1.762636	3.7724767	5.12
69	1.768706	3.7499761	5.13
69	1.7008204	3.8051135	5.14
69	1.7397419	3.7481155	5.15
69	1.7312861	3.7918746	5.16
69	1.8203138	3.8346311	5.17
69	1.7879521	3.7543942	5.18
69	1.7440596	3.7993313	5.19
69	1.7698901	3.8568628	5.2
69	1.8384901	3.7999944	5.21
69	1.8179695	3.7867117	5.22
69	1.7646106	3.7950259	5.23
69	1.8094148	3.8026898	5.24
69	1.8209791	3.8368459	5.25
70	1.0301706	4.9140441	4.88
70	1.0163601	4.9065278	4.89
71	1.8686725	8.4593822	5.22
71	1.9169029	8.3464664	5.23
71	1.8126633	8.4478262	5.24
71	1.846717	8.4358881	5.25
71	1.7665028	8.3501585	5.26
71	1.8228427	8.5071234	5.27
71	1.8626974	8.4072772	5.28
71	1.8518615	8.3874782	5.29
72	1.8387508	3.8210601	5.27
72	1.8152563	3.8481943	5.28
72	1.7827704	3.7585942	5.29
73	1.7948472	3.8248582	5.31
73	1.8252321	3.7818194	5.32
77	1.8821473	8.3195321	5.35
77	1.8485836	8.304435	5.36
77	1.8648876	8.2920616	5.37
77	1.8543046	8.2638694	5.38
78	1.8167463	3.7575199	5.36
78	1.7890453	3.7404884	5.37
78	1.8040046	3.7947582	5.38
78	1.8321297	3.7374627	5.39
78	1.8241411	3.6948197	5.4
78	1.8106473	3.7447766	5.41
78	1.7716778	3.6820472	5.42
78	1.788534	3.7071632	5.43
78	1.8138136	3.6410603	5.44
78	1.8352258	3.6661122	5.45
78	2.0499124	3.2322915	5.46
78	2.0375802	3.2683858	5.47
78	1.7896335	3.756945	5.48
78	1.7544363	3.7383443	5.49
78	1.8181409	3.7655513	5.5
78	1.7943233	3.7902975	5.51
78	1.7949818	3.834143	5.52
78	1.8096023	3.8108985	5.53
78	1.7993932	3.8219966	5.54
78	1.740591	3.8511197	5.55
78	1.7903583	3.8315731	5.56
78	1.8419092	3.7572725	5.57
78	1.7382884	3.766691	5.58
78	1.7420157	3.8249633	5.59
78	1.7751694	3.8125917	5.6
78	1.7592326	3.8129772	5.61
78	1.8170465	3.8012322	5.62
78	1.7799465	3.7708252	5.63
78	1.7694748	3.7561084	5.64
78	1.7473629	3.7578623	5.65
78	1.7881834	3.7791932	5.66
78	1.7448305	3.7898436	5.67
78	1.7526748	3.7977117	5.68
78	1.7701505	3.8109327	5.69
78	2.056822	3.2521144	5.7
78	2.0759702	3.2476156	5.71
79	1.8770643	8.2722407	5.4
79	1.8829233	8.3947286	5.41
81	1.8485889	8.3630976	5.43
81	1.879374	8.3349472	5.44
84	1.8732978	8.2859021	5.47
84	1.9184384	8.3302956	5.48
84	1.8163883	8.3479446	5.49
84	1.8417745	8.2989228	5.5
84	1.8617867	8.4046346	5.51
84	1.8495617	8.3772301	5.52
86	1.8984782	8.3413714	5.57
86	1.8363173	8.3324759	5.58
88	1.7177631	3.8289546	5.75
88	1.7780241	3.7839774	5.76
89	1.7747082	3.8336788	5.79
89	1.7619754	3.8295571	5.8
89	1.7796543	3.8178122	5.81
89	1.7556607	3.7801149	5.82
92	1.786349	3.8867822	5.88
92	1.7909843	3.8702989	5.89
92	1.8112991	3.8098134	5.9
92	1.802876	3.8431193	5.91
92	1.7834721	3.8328591	5.92
92	1.7767534	3.8388722	5.93
92	1.7613064	3.8138124	5.94
94	1.6963915	3.7597619	5.96
94	1.7839959	3.754835	5.97
94	1.7536404	3.7623391	5.98
94	1.737554	3.788745	5.99
94	1.7638536	3.8320011	6
94	1.7540014	3.8086489	6.01
94	1.7910888	3.8232923	6.02
94	1.6985527	3.8050843	6.03
94	1.7310813	3.8118907	6.04
94	1.7450491	3.8510337	6.05
94	1.7615807	3.8343158	6.06
94	1.7353822	3.8368297	6.07
94	1.7276844	3.8371912	6.08
94	1.7688465	3.8628459	6.09
94	1.7911428	3.8235968	6.1
94	1.8268163	3.8726188	6.11
94	1.831973	3.7981123	6.12
94	1.7234321	3.7997863	6.13
94	1.7698067	3.7978937	6.14
94	1.7490393	3.792858	6.15
94	1.7139697	3.7332436	6.16
94	1.7561571	3.8191795	6.17
94	1.7353261	3.7751488	6.18
94	1.7343649	3.7746661	6.19
94	1.7728902	3.7743272	6.2
94	1.7854072	3.7723494	6.21
96	0.85982456	3.3131184	6.16
96	0.92344901	3.3440232	6.17
96	0.88592832	3.3581522	6.18
96	0.89029651	3.3310197	6.19
96	0.92732319	3.3259783	6.2
96	0.92169284	3.3033527	6.21
96	0.94515815	3.3612657	6.22
96	0.96755137	3.373108	6.23
96	0.94601029	3.3448157	6.24
96	0.92565461	3.3904666	6.25
96	0.90055696	3.3645933	6.26
96	0.8913315	3.3842377	6.27
96	0.89306507	3.3797093	6.28
96	0.91892478	3.3582264	6.29
96	0.92068051	3.3583407	6.3
96	0.91878131	3.3361752	6.31
96	0.88381641	3.3734163	6.32
96	0.91035399	3.3396847	6.33
96	0.86380403	3.3250667	6.34
96	0.87109042	3.3525129	6.35
96	0.88037383	3.314007	6.36
96	0.89649876	3.3257224	6.37
96	0.89782782	3.3063377	6.38
96	0.86371574	3.3134632	6.39
96	0.91689817	3.2878374	6.4
96	0.86117997	3.2923124	6.41
96	0.87614214	3.283914	6.42
96	0.82480632	3.3518183	6.43
97	1.7618792	3.7387442	6.23
97	1.760415	3.7910141	6.24
97	1.770389	3.7748807	6.25
97	1.8078553	3.7646843	6.26
97	1.8195593	3.780539	6.27
97	1.8195	3.7511835	6.28
97	1.8286354	3.7496813	6.29
97	1.8466525	3.8208074	6.3
97	1.8584041	3.7689214	6.31
97	1.8246009	3.7894181	6.32
97	1.8684435	3.7814811	6.33
97	1.8117793	3.8089772	6.34
97	1.8170651	3.7050668	6.35
97	1.7808071	3.8099427	6.36
97	1.8061699	3.7958247	6.37
97	1.8577635	3.7681596	6.38
97	1.7878802	3.7603553	6.39
97	1.7868629	3.7767314	6.4
97	1.8042372	3.7957849	6.41
97	1.7839565	3.7978775	6.42
97	1.8119479	3.7869873	6.43
97	1.8273041	3.8183464	6.44
97	1.8278559	3.7900721	6.45
97	1.7751693	3.7752094	6.46
97	1.7494321	3.7630416	6.47
97	1.8248012	3.7563216	6.48
97	1.8654714	3.8297762	6.49
97	1.7914785	3.7281274	6.5
97	1.8003459	3.7607809	6.51
97	1.8111474	3.8140209	6.52
97	1.8246748	3.8042506	6.53
97	1.7546536	3.7657273	6.54
97	1.7795049	3.8208496	6.55
97	1.8066224	3.8421765	6.56
97	1.7785482	3.7876358	6.57
97	1.7848746	3.8253648	6.58
97	1.8563711	3.8213483	6.59
97	1.7971428	3.8333367	6.6
97	1.883611	3.8328559	6.61
97	1.8020744	3.8150493	6.62
97	1.8383221	3.8237153	6.63
97	1.8392296	3.8249342	6.64
97	1.8642803	3.8284559	6.65
97	1.8644716	3.8138739	6.66
97	1.8285625	3.8256179	6.67
97	1.905738	3.7673615	6.68
97	1.8444497	3.8008296	6.69
97	1.8263988	3.8264097	6.7
97	1.8604508	3.8180473	6.71
97	1.8634645	3.8142903	6.72
97	1.8558793	3.8148391	6.73
97	1.8907802	3.789792	6.74
97	1.8567321	3.7067551	6.75
97	1.8651849	3.763569	6.76
97	1.8822869	3.7679419	6.77
97	1.8616708	3.7868934	6.78
97	1.8715178	3.8534807	6.79
97	1.8494233	3.7986852	6.8
97	1.8652393	3.817744	6.81
97	1.8314105	3.8144739	6.82
97	1.7812613	3.8025553	6.83
97	1.8210162	3.8026773	6.84
97	1.8341142	3.8428741	6.85
97	1.810691	3.8168666	6.86
97	1.8474362	3.7692267	6.87
97	1.8225679	3.7908384	6.88
97	1.8311715	3.8322589	6.89
97	1.7999084	3.8217335	6.9
97	1.8045013	3.825967	6.91
97	1.8547717	3.8357639	6.92
97	1.8448781	3.8753083	6.93
97	1.779535	3.8605296	6.94
97	1.8336051	3.860582	6.95
97	1.7677939	3.887255	6.96
97	1.7604054	3.8682688	6.97
97	1.8334488	3.8097799	6.98
97	1.8279803	3.8505492	6.99
98	1.0574721	8.4191149	6.52
98	1.2592579	8.2288152	6.53
99	1.7434452	7.9761761	6.63
99	1.7618231	8.203069	6.64
100	1.0525957	3.2840771	6.99
100	0.97296598	3.5583829	7
101	1.7778295	3.881527	7.01
101	1.8234826	3.8788976	7.02
101	1.787711	3.8409398	7.03
101	1.7514247	3.8798617	7.04
101	1.7344779	3.8626349	7.05
101	1.7628836	3.8900317	7.06
101	1.742397	3.8799062	7.07
101	1.7265208	3.8834483	7.08
101	1.7556042	3.8824763	7.09
101	1.7544288	3.9027763	7.1
101	1.7042564	3.8760497	7.11
101	1.8080684	3.9297881	7.12
101	1.7367528	3.9731383	7.13
101	1.823923	3.914439	7.14
101	1.7596935	3.8858424	7.15
101	1.7848582	3.8797409	7.16
101	1.8051176	3.8432101	7.17
101	1.775289	3.8635404	7.18
101	1.7787393	3.8472558	7.19
101	1.761736	3.8527657	7.2
101	1.7226492	3.8540312	7.21
101	1.7557687	3.8482369	7.22
101	1.81934	3.8720165	7.23
101	1.8006756	3.9414492	7.24
101	1.7893729	3.8687513	7.25
101	1.8044326	3.8099353	7.26
101	1.756869	3.847598	7.27
101	1.8086386	3.9005208	7.28
101	1.6933337	3.8282588	7.29
101	1.7527592	3.902867	7.3
101	1.7578298	3.874588	7.31
101	1.7367751	3.8804994	7.32
101	1.8038367	3.9341682	7.33
101	1.8247385	3.9255367	7.34
101	1.7887206	3.9065744	7.35
101	1.7671486	3.8980929	7.36
101	1.7106007	3.9224626	7.37
101	1.7702861	3.9320689	7.38
101	1.7753963	3.9033763	7.39
101	1.716784	3.8811581	7.4
101	1.729462	3.9052614	7.41
101	1.7350935	3.9334838	7.42
101	1.7652696	3.946968	7.43
101	1.7492645	3.9665505	7.44
101	1.7665234	3.8956566	7.45
101	1.7880298	3.8870789	7.46
101	1.8419351	3.9485451	7.47
101	1.8024229	3.8823438	7.48
101	1.7926629	3.9336154	7.49
101	1.8235605	3.8750828	7.5
101	1.7460783	3.8974988	7.51
101	1.7865104	3.9018606	7.52
101	1.7880722	3.9194864	7.53
101	1.7597594	3.9064228	7.54
101	1.86724	3.9557921	7.55
101	1.7999271	3.8321097	7.56
101	1.7774335	3.8775709	7.57
101	1.8165705	3.8621557	7.58
101	1.7837099	3.873937	7.59
101	1.7801845	3.8644828	7.6
101	1.825748	3.8119673	7.61
101	1.7916426	3.7872999	7.62
101	1.8012756	3.8522667	7.63
101	1.7851896	3.8659351	7.64
101	1.8260572	3.8624469	7.65
101	1.7775819	3.8716789	7.66
101	1.8073051	3.9039638	7.67
101	1.8040594	3.8118909	7.68
101	1.7812359	3.8214475	7.69
101	1.7823135	3.802435	7.7
101	1.7754053	3.8149017	7.71
101	1.8412931	3.8616272	7.72
101	1.817035	3.8593267	7.73
101	1.8373651	3.8607541	7.74
101	1.8534427	3.8936005	7.75
101	1.8416158	3.8724391	7.76
101	1.8172792	3.8705719	7.77
101	1.863685	3.9049758	7.78
101	1.8225198	3.8596699	7.79
101	1.8392901	3.8188497	7.8
101	1.8752118	3.8906405	7.81
101	1.8677409	3.8932646	7.82
102	0.84727327	6.617	7.14
102	0.89714088	6.6690497	7.15
102	0.84123394	6.6709176	7.16
102	0.88426545	6.693046	7.17
102	0.90982682	6.6904729	7.18
102	0.90102136	6.7377419	7.19
102	0.89357006	6.6922224	7.2
102	0.93676901	6.7259028	7.21
102	0.90381908	6.7285945	7.22
102	0.86960976	6.7540458	7.23
102	0.90652775	6.7182467	7.24
102	0.94423507	6.7548388	7.25
102	0.87904275	6.6973011	7.26
102	0.83652203	6.6958003	7.27
102	0.88448826	6.6571598	7.28
102	0.81086222	6.660947	7.29
102	0.90878294	6.6464886	7.3
102	0.91845574	6.683439	7.31
102	0.90827646	6.6366499	7.32
102	0.88795907	6.6537012	7.33
102	0.85496033	6.6719859	7.34
102	0.90095506	6.684485	7.35
102	0.93643619	6.7033121	7.36
102	0.92057484	6.6552361	7.37
102	0.90400595	6.6272053	7.38
102	0.93336119	6.6005934	7.39
102	0.91952062	6.5845161	7.4
102	0.93995091	6.6323195	7.41
102	0.90506852	6.6229348	7.42
102	0.92071225	6.6350602	7.43
102	0.90021691	6.6450799	7.44
102	0.87529556	6.6709742	7.45
102	0.89953918	6.6439959	7.46
102	0.88112716	6.6463578	7.47
102	0.88063777	6.6674563	7.48
102	0.88682253	6.6451083	7.49
102	0.92710476	6.6705268	7.5
102	0.89135091	6.6784706	7.51
102	0.88864655	6.6242416	7.52
102	0.89928778	6.6762065	7.53
102	0.88757048	6.6498353	7.54
102	0.90094362	6.6410884	7.55
102	0.87467743	6.6549563	7.56
102	0.923603	6.6588991	7.57
102	0.86666273	6.6647285	7.58
102	0.89006196	6.6603704	7.59
102	0.88095627	6.6916039	7.6
102	0.89503655	6.6881444	7.61
102	0.92273106	6.7435542	7.62
102	0.88156706	6.7708658	7.63
102	0.88236716	6.7983939	7.64
102	0.85833625	6.7638692	7.65
102	0.8923225	6.7587192	7.66
102	0.85612727	6.7854288	7.67
102	0.96813898	6.7982149	7.68
102	0.93723292	6.7448092	7.69
102	0.96274499	6.77976	7.7
102	0.91940572	6.7601345	7.71
102	0.95607407	6.7544961	7.72
102	0.96793123	6.6927065	7.73
102	0.90417594	6.6823501	7.74
102	0.96086298	6.7237344	7.75
102	0.92734009	6.7000493	7.76
102	0.92720435	6.6924678	7.77
102	0.94865287	6.7147143	7.78
102	0.93416662	6.6841137	7.79
102	0.98336679	6.7545728	7.8
102	0.93323974	6.7615182	7.81
102	0.94651594	6.6880897	7.82
102	0.8837987	6.8035185	7.83
102	0.90629332	6.7535733	7.84
102	0.87839871	6.6594605	7.85
102	0.94293914	6.7081343	7.86
102	0.91368578	6.6718228	7.87
102	0.93630187	6.7082551	7.88
102	0.94580389	6.6653474	7.89
102	0.88683833	6.7400018	7.9
102	0.8353639	6.7233379	7.91
102	0.91791787	6.7769519	7.92
102	0.89398582	6.6862308	7.93
102	0.8740451	6.6916987	7.94
102	0.90769407	6.65955	7.95
102	0.90795406	6.7171577	7.96
102	0.91980425	6.709682	7.97
102	0.93250832	6.7053836	7.98
102	0.93886959	6.747208	7.99
105	1.0087095	2.7302978	7.8
105	1.0034938	2.3255832	7.81
105	1.0406215	2.3755005	7.82
107	2.0239635	3.9888122	7.86
107	1.9291231	3.9401408	7.87
107	1.8924567	3.9088811	7.88
107	1.8637666	3.8781279	7.89
109	1.9596439	7.6414404	7.98
109	1.9397781	7.646425	7.99
110	1.8150551	7.8421249	8.01
110	1.8673584	7.6464815	8.02
110	1.8449009	7.9020931	8.03
110	1.8095783	7.5097312	8.04
115	1.891929	7.5252591	8.3
115	1.9444823	7.5911352	8.31
115	1.9871678	7.618053	8.32
115	1.9676554	7.5866393	8.33
117	1.9966784	6.7298607	8.38
117	1.9892965	6.5805855	8.39
117	2.0187853	6.6544551	8.4
118	0.9186895	7.30698	8.43
118	0.90403233	7.3694109	8.44
119	0.93860596	7.3252389	8.46
119	0.9511314	7.3412999	8.47
119	0.98359371	7.3489066	8.48
119	0.95477043	7.3182662	8.49
120	1.5648148	8.4022766	8.53
120	1.5666396	8.4237897	8.54
122	1.4288636	8.3230701	8.71
122	1.462532	8.3673633	8.72
122	1.3823892	8.3712497	8.73
122	1.4123753	8.3280201	8.74
130	1.3227028	2.71529	9.38
130	1.2990157	2.6581694	9.39
131	1.3555127	2.6623035	9.41
131	1.4022259	2.6394057	9.42
131	1.3581892	2.6677308	9.43
131	1.3355613	2.6698397	9.44
131	1.3194893	2.6168343	9.45
131	1.3279514	2.6100959	9.46
131	1.3771535	2.5801545	9.47
136	2.0162551	1.350849	9.5
136	1.9711375	1.3438231	9.51
136	1.9655246	1.339026	9.52
136	1.9939778	1.3651818	9.53
137	2.007516	1.3294608	9.55
137	1.9594994	1.3384941	9.56
138	1.2018725	8.8256101	9.6
138	1.2260024	8.7930837	9.61
138	1.2585844	8.8025022	9.62
138	1.2047216	8.762633	9.63
138	1.1663258	8.7595931	9.64
138	1.1707486	8.785902	9.65
138	1.1906362	8.7805543	9.66
139	1.1986203	4.7782606	9.62
139	1.1833449	4.7546593	9.63
139	1.1506894	4.7582935	9.64
139	1.118369	4.7277556	9.65
139	1.1031002	4.6950438	9.66
139	1.1280531	4.7129783	9.67
139	1.1196598	4.7340383	9.68
139	1.1265973	4.723735	9.69
139	1.1199988	4.7049129	9.7
139	1.0499943	4.7434438	9.71
139	1.0798415	4.7280055	9.72
139	1.0800711	4.7010076	9.73
139	1.1072145	4.6985381	9.74
139	1.0840538	4.6696167	9.75
139	0.99736515	4.7014897	9.76
139	1.041939	4.710311	9.77
139	1.0681988	4.7273213	9.78
139	1.0659782	4.7282424	9.79
139	1.0839703	4.7355381	9.8
139	1.0608332	4.7763289	9.81
139	1.0891739	4.7909327	9.82
139	1.1293009	4.8059497	9.83
139	1.1673565	4.7600515	9.84
139	1.1413118	4.7952876	9.85
139	1.1252454	4.7948053	9.86
139	1.0963674	4.7661399	9.87
139	1.0984203	4.8415622	9.88
139	1.1100476	4.8369705	9.89
139	1.0829987	4.8458795	9.9
139	1.0520336	4.8489272	9.91
139	1.0538976	4.8368292	9.92
139	1.0479489	4.840833	9.93
139	1.0625443	4.8094379	9.94
139	1.0106183	4.7712393	9.95
139	1.0400699	4.7703559	9.96
139	1.0642927	4.7601981	9.97
139	1.0489185	4.7683681	9.98
139	1.0114922	4.7967755	9.99
139	1.058023	4.7504521	10
139	1.051666	4.7820143	10.01
139	1.0922271	4.7744639	10.02
139	1.0270149	4.814722	10.03
139	1.0369615	4.7683222	10.04
139	1.0782528	4.7609741	10.05
139	1.1068928	4.7558376	10.06
139	1.1085939	4.8005422	10.07
139	1.0540878	4.8227358	10.08
139	1.1180446	4.7965638	10.09
139	1.0826958	4.8044286	10.1
139	1.0841332	4.8502299	10.11
139	1.1290429	4.8503987	10.12
139	1.1236549	4.8517915	10.13
139	1.1638284	4.8302715	10.14
139	1.1835702	4.8337247	10.15
139	1.1995023	4.8320432	10.16
139	1.1266309	4.8001767	10.17
139	1.1404297	4.7862126	10.18
139	1.1735336	4.7490822	10.19
139	1.1259143	4.7612545	10.2
139	1.1375144	4.7366667	10.21
139	1.1710431	4.759584	10.22
139	1.1283242	4.7956715	10.23
139	1.1423586	4.7501153	10.24
139	1.1244537	4.7286607	10.25
139	1.1425349	4.703277	10.26
140	1.6499337	7.0056323	10.03
140	1.4742618	7.1567209	10.04
144	2.0608691	2.4719964	10.48
144	2.0138023	2.4781694	10.49
145	2.0481408	2.5040158	10.52
145	2.0059799	2.4331688	10.53
145	1.9779262	2.4380967	10.54
145	1.9152027	2.408934	10.55
145	1.9964706	2.4189588	10.56
145	1.9705947	2.4792264	10.57
145	2.0693813	2.4858838	10.58
145	2.0155415	2.4271344	10.59
145	2.0431814	2.4673253	10.6
145	2.0211739	2.4452502	10.61
147	1.9764261	2.46493	10.63
147	1.976091	2.3891301	10.64
148	2.0353873	2.3656783	10.66
148	1.8968717	2.3842205	10.67
148	2.0263615	2.376333	10.68
149	2.0163202	2.4954925	10.7
149	1.9833651	2.4824889	10.71
149	2.0182615	2.5113744	10.72
149	2.0285008	2.5184681	10.73
149	1.9691	2.4992207	10.74
149	1.9242662	2.4735809	10.75
149	1.9773924	2.5797099	10.76
149	2.0319755	2.486694	10.77
149	1.9644884	2.4718702	10.78
150	1.2905892	6.1706466	10.86
150	1.5632742	5.5807987	10.87
150	1.187259	6.0005314	10.88
153	1.2536949	4.7468496	10.95
153	1.1856241	4.5118978	10.96
153	0.92396433	4.6230785	10.97
154	1.1609001	3.1149767	10.99
154	1.2557399	3.2789346	11
154	1.158817	3.4515076	11.01
156	1.9565403	1.7112892	11.4
156	1.915773	1.6926312	11.41
156	1.9113716	1.6454174	11.42
156	1.985469	1.6286928	11.43
156	1.903309	1.5585071	11.44
157	2.0335998	3.820723	11.5
157	1.5833279	4.2357328	11.51
157	2.057097	4.4103824	11.52
161	0.86134804	8.6241667	12.07
161	0.95392983	8.6393551	12.08
163	1.3641828	2.5671647	12.18
163	1.3169323	2.6069361	12.19
163	1.375678	2.5844526	12.2
163	1.3536777	2.579692	12.21
168	1.2199188	8.4397157	12.49
168	1.2087363	8.4059269	12.5
168	1.1836111	8.3980635	12.51
169	1.6797485	7.9263013	13.38
169	1.7023192	7.9580841	13.39
169	1.6844247	7.9216118	13.4
169	1.6612114	7.9387125	13.41
169	1.6127873	7.9037461	13.42
169	1.6184452	7.9288213	13.43
170	1.5568925	2.4111954	13.81
170	1.4523868	2.4145662	13.82
171	1.6437899	8.6958975	14.23
171	1.673258	8.714356	14.24
171	1.6871377	8.7119098	14.25
171	1.7014283	8.7068569	14.26
171	1.6453032	8.7084499	14.27
171	1.7201992	8.6893741	14.28
171	1.6667798	8.703641	14.29
171	1.7109944	8.7019925	14.3
171	1.7237861	8.7029675	14.31
171	1.6996717	8.6682781	14.32
171	1.7087163	8.6786011	14.33
171	1.7120885	8.6475067	14.34
173	0.83556928	4.9836036	14.83
173	0.8692604	4.4901704	14.84
174	1.202661	5.9499847	14.87
174	1.3358127	6.1474263	14.88
174	1.5280963	6.2536227	14.89
174	1.3564037	6.3644699	14.9
175	1.1411969	7.0615273	14.97
175	1.5425007	7.4578079	14.98
178	1.9464262	7.6025473	15.35
178	1.7647743	7.5789902	15.36
181	1.5915007	7.1905121	15.44
181	1.3318252	7.1464776	15.45
182	1.3154101	7.8016077	15.46
182	1.5442372	7.7783664	15.47
183	1.8673329	8.7157169	15.58
183	1.4642228	8.5256924	15.59
183	1.4870763	8.4958138	15.6
183	1.1815669	8.5937379	15.61
187	1.2380116	8.8088673	15.7
187	1.3887713	8.906596	15.71
189	1.4355475	8.4872217	16.46
189	1.4623061	8.4733654	16.47
189	1.4588514	8.4620244	16.48
189	1.4726658	8.4671164	16.49
189	1.4451276	8.4623499	16.5
189	1.4642147	8.4755128	16.51
189	1.4779977	8.4595628	16.52
189	1.4527204	8.4626686	16.53
189	1.4459513	8.4866286	16.54
189	1.4573557	8.5089335	16.55
189	1.4189427	8.523776	16.56
189	1.4272198	8.5152349	16.57
189	1.4177644	8.4907488	16.58
189	1.4267652	8.5009676	16.59
189	1.4762805	8.4590287	16.6
189	1.4935977	8.4566512	16.61
189	1.4433423	8.4778775	16.62
189	1.4487861	8.4731851	16.63
189	1.4039773	8.5068254	16.64
189	1.4231572	8.5489128	16.65
189	1.388789	8.5155073	16.66
189	1.410441	8.492313	16.67
189	1.3389737	8.5119631	16.68
189	1.3782215	8.5164668	16.69
189	1.3691965	8.5476979	16.7
189	1.2974045	8.549886	16.71
189	1.3672316	8.5030919	16.72
196	1.137065	3.2190899	16.95
196	1.1775519	3.2715701	16.96
196	1.1762707	3.2328843	16.97
196	1.2131142	3.2496134	16.98
196	1.1886376	3.2585639	16.99
196	1.2013339	3.236237	17
196	1.1704868	3.2294182	17.01
196	1.1738704	3.2193323	17.02
196	1.2195041	3.2289609	17.03
196	1.1423246	3.2302244	17.04
196	1.2101581	3.2575237	17.05
196	1.2116758	3.2509313	17.06
196	1.1676743	3.2868743	17.07
196	1.1903415	3.2793513	17.08
196	1.1940657	3.2896907	17.09
196	1.1344594	3.2598397	17.1
196	1.1700422	3.2825393	17.11
196	1.1829216	3.3193704	17.12
196	1.1167524	3.3161096	17.13
196	1.158176	3.285246	17.14
196	1.154797	3.2812943	17.15
196	1.1738122	3.2389911	17.16
196	1.2047242	3.2757116	17.17
196	1.1886627	3.2748841	17.18
196	1.1722098	3.2804707	17.19
196	1.1964259	3.2524568	17.2
196	1.1611941	3.2370446	17.21
196	1.2010896	3.2555483	17.22
196	1.1564893	3.2654109	17.23
196	1.1274994	3.2600867	17.24
196	1.1637379	3.2695658	17.25
196	1.1413516	3.2631231	17.26
196	1.1272609	3.2319902	17.27
196	1.1305615	3.19742	17.28
196	1.0998275	3.2069704	17.29
196	1.1426908	3.2046108	17.3
196	1.1469144	3.2005043	17.31
196	1.1629793	3.2241211	17.32
196	1.1583613	3.2478471	17.33
196	1.1396427	3.2288013	17.34
196	1.1921782	3.2652228	17.35
196	1.2069468	3.2719223	17.36
196	1.1765113	3.2722704	17.37
196	1.1608768	3.2652771	17.38
196	1.2115599	3.2533474	17.39
196	1.2187323	3.2389116	17.4
196	1.2476648	3.2499067	17.41
196	1.2128049	3.2585863	17.42
196	1.2619107	3.2160124	17.43
196	1.2014884	3.2065224	17.44
196	1.1963699	3.2339372	17.45
196	1.1800044	3.21585	17.46
199	1.3632946	2.2597498	18.09
199	1.3247141	2.2325897	18.1
199	1.379174	2.251996	18.11
199	1.3440601	2.2770576	18.12
199	1.3792519	2.2464867	18.13
199	1.3902735	2.2740957	18.14
199	1.3900936	2.2059231	18.15
199	1.4057444	2.2208278	18.16
199	1.4113704	2.2313836	18.17
199	1.3909525	2.2266778	18.18
199	1.3615397	2.236916	18.19
199	1.3788634	2.2564583	18.2
199	1.3773791	2.2229598	18.21
199	1.3963076	2.2213774	18.22
199	1.3761474	2.2775915	18.23
199	1.4053352	2.2756271	18.24
199	1.4265099	2.2825562	18.25
199	1.4244529	2.2747922	18.26
199	1.418661	2.2942076	18.27
199	1.3855864	2.2593977	18.28
199	1.3782644	2.3092203	18.29
199	1.361492	2.3029303	18.3
199	1.3800862	2.2831666	18.31
199	1.3799566	2.3122384	18.32
199	1.3821379	2.3039145	18.33
199	1.3720781	2.3112418	18.34
201	1.4761453	7.7873676	18.28
201	1.5033722	7.7688223	18.29
201	1.4865492	7.8121216	18.3
201	1.4647024	7.7696254	18.31
201	1.4895333	7.7384846	18.32
201	1.515845	7.6763718	18.33
201	1.5191681	7.7609398	18.34
201	1.4899756	7.7586839	18.35
201	1.4856512	7.6983496	18.36
201	1.5253031	7.7485332	18.37
201	1.5230035	7.743	18.38
201	1.494319	7.7269095	18.39
201	1.5317189	7.7204355	18.4
201	1.5152795	7.705896	18.41
201	1.5482945	7.7391882	18.42
201	1.5259683	7.7176129	18.43
201	1.4645354	7.7569632	18.44
201	1.4565205	7.7518328	18.45
202	1.6167337	8.031658	18.47
202	1.6138381	8.0388634	18.48
202	1.606103	8.0254572	18.49
202	1.5722975	8.0359158	18.5
202	1.5536964	8.008184	18.51
202	1.5844229	8.0310602	18.52
202	1.5746774	8.0204023	18.53
202	1.5253472	8.0359763	18.54
202	1.6303823	7.9901571	18.55
202	1.5884489	8.0258244	18.56
202	1.5830698	8.023095	18.57
202	1.6145928	7.9519779	18.58
202	1.6548015	8.0167522	18.59
203	1.5242085	1.6990612	18.49
203	1.4817228	1.7513667	18.5
203	1.542852	1.7674634	18.51
203	1.5571544	1.7243557	18.52
203	1.5794988	1.7338127	18.53
203	1.5783384	1.7362977	18.54
203	1.5122562	1.6738404	18.55
203	1.5175173	1.7242058	18.56
203	1.3458295	2.0132422	18.57
203	1.3741051	1.9824824	18.58
203	1.4675942	1.8194485	18.59
203	1.5216892	1.7105378	18.6
204	1.5999135	2.92878	18.94
204	1.6264138	2.5967487	18.95
204	1.7758594	2.4055286	18.96
204	1.9268517	2.3969065	18.97
204	1.749685	2.2157106	18.98
205	1.0022419	4.5625492	19.35
205	1.0634064	4.4223955	19.36
205	1.0727925	4.6593908	19.37
205	1.0607829	4.563587	19.38
206	1.4184641	2.6081658	19.37
206	1.4422078	2.6349156	19.38
206	1.4969279	2.6087122	19.39
209	0.8000387	3.8462817	19.48
209	0.84173403	3.8573565	19.49
211	0.84937669	3.7732007	19.6
211	0.83460726	3.771684	19.61
212	2.0005616	8.6254859	19.6
212	1.8863264	8.7610455	19.61
212	1.8737249	8.7870923	19.62
212	1.8437182	8.7642798	19.63
212	1.7989534	8.6550138	19.64
212	1.7176727	8.5935763	19.65
212	1.8456746	8.6550706	19.66
212	1.636498	8.6652976	19.67
212	1.4177859	8.898812	19.68
212	1.3615121	8.8508642	19.69
212	1.4944429	8.806005	19.7
212	1.4654952	8.8194829	19.71
212	1.5948996	8.8646852	19.72
212	1.3870739	8.8988822	19.73
212	1.396747	8.8174118	19.74
212	1.3193271	8.8967272	19.75
212	1.3366759	8.8710214	19.76
214	0.86198964	3.8452617	19.79
214	0.84088893	3.8406353	19.8
215	1.600959	8.5678631	19.8
215	1.48245	8.6059842	19.81
215	1.5064859	8.792189	19.82
216	1.2999646	8.9345673	19.86
216	1.3509059	8.7429467	19.87
216	1.0409679	8.6864453	19.88
216	1.005805	8.5620156	19.89
216	0.96304273	8.5206227	19.9
217	0.89657215	3.6925505	19.89
217	0.90325641	3.7191154	19.9
217	0.91467475	3.7641678	19.91
217	0.88167548	3.7460877	19.92
217	0.91292085	3.6562196	19.93
217	0.89582815	3.7037195	19.94
217	0.93627569	3.7356157	19.95
217	0.92349198	3.7615861	19.96
217	0.91034188	3.8143294	19.97
217	0.90809627	3.8142118	19.98
217	0.90544231	3.7312716	19.99
217	0.92289349	3.7762557	20
217	0.93252484	3.7390053	20.01
217	0.93077344	3.7888124	20.02
217	0.94459584	3.737531	20.03
217	0.94847707	3.7871575	20.04
217	0.94420098	3.8228939	20.05
217	0.95215411	3.7658796	20.06
217	0.96094458	3.7552947	20.07
217	0.99576173	3.7537948	20.08
217	0.95031375	3.8332491	20.09
217	0.96686121	3.7908792	20.1
217	0.96669947	3.7700963	20.11
217	0.98867364	3.8487572	20.12
217	0.99181251	3.8196893	20.13
217	0.97370545	3.8170029	20.14
217	1.003719	3.7873722	20.15
217	1.0476549	3.8169572	20.16
217	1.0303812	3.7831437	20.17
217	1.041294	3.8494786	20.18
217	1.0223202	3.8899023	20.19
217	1.0126002	3.8794432	20.2
217	1.0321446	3.8854755	20.21
217	0.99640488	3.8149821	20.22
217	1.0317182	3.7923808	20.23
217	0.94532033	3.8003157	20.24
217	0.93103952	3.808333	20.25
217	0.95831073	3.865078	20.26
217	0.98815258	3.8623448	20.27
217	0.99814367	3.8503174	20.28
217	1.0094712	3.8386059	20.29
221	1.7991022	6.808107	21.01
221	1.7886013	6.7363559	21.02
221	1.8148246	6.7636908	21.03
221	1.8315942	6.7277505	21.04
221	1.8344852	6.7424748	21.05
221	1.7970199	6.7900474	21.06
221	1.789628	6.7588834	21.07
221	1.7897522	6.7384466	21.08
221	1.8176443	6.7932833	21.09
221	1.8221896	6.7651765	21.1
221	1.8114262	6.7772272	21.11
223	0.91940013	2.9115522	21.12
223	0.9207946	3.527903	21.13
223	1.3106538	3.6593467	21.14
224	0.95779568	2.4865346	21.28
224	1.105696	2.3727335	21.29
224	1.0880239	2.3495188	21.3
224	0.99529839	2.4700389	21.31
227	0.9653374	2.4273829	21.35
227	1.0096837	2.3457216	21.36
229	1.9983888	2.9150406	21.39
229	1.9691223	2.9257961	21.4
229	2.0036113	2.8712346	21.41
229	2.036828	2.8770309	21.42
229	2.0413832	2.8306948	21.43
231	1.9892387	2.8359061	21.47
231	2.0563274	2.8473124	21.48
231	1.9988372	2.8415643	21.49
231	2.014569	2.8840717	21.5
231	1.9633451	2.9081106	21.51
231	1.9331622	2.9138801	21.52
231	1.9579244	2.8936285	21.53
231	1.8979139	2.8363261	21.54
231	1.8989634	2.8825768	21.55
231	1.9010623	2.8741924	21.56
231	1.9383415	2.9473911	21.57
232	1.956531	2.951574	21.59
232	1.9688102	2.9829187	21.6
232	1.9689397	2.947152	21.61
232	1.9547744	2.9376446	21.62
232	1.9037311	2.9517612	21.63
232	1.8563583	2.9329233	21.64
233	1.5635578	8.79389	21.63
233	1.5220926	8.8142963	21.64
233	1.5853458	8.8232131	21.65
233	1.5656486	8.8148121	21.66
233	1.5406007	8.8470756	21.67
234	1.9763128	2.8948829	21.66
234	1.9473082	2.9336374	21.67
234	2.0276778	2.9118942	21.68
234	2.0007017	2.8706973	21.69
234	1.9643948	2.8672394	21.7
236	1.9419239	3.0098506	21.76
236	2.0009117	2.9005933	21.77
236	1.9761703	2.9440404	21.78
236	1.9391846	2.9981821	21.79
236	1.8906235	2.9837109	21.8
236	1.9049602	2.9903671	21.81
236	1.9340176	2.9705956	21.82
236	1.9606086	2.9280886	21.83
236	1.8886615	2.9238645	21.84
236	1.8963437	2.9301217	21.85
236	1.8726778	2.9369555	21.86
236	1.8592844	2.9451036	21.87
236	1.8415484	2.8638608	21.88
236	1.904038	2.8536365	21.89
236	1.9136502	2.9023467	21.9
236	1.9211021	2.8690267	21.91
236	1.8619312	2.8434032	21.92
236	1.9121247	2.8537583	21.93
236	1.9679615	2.898761	21.94
236	1.9456443	2.861688	21.95
236	1.8680925	2.8510783	21.96
236	1.9107305	2.930699	21.97
236	1.8848342	2.8756974	21.98
236	1.8722371	2.9078009	21.99
236	1.8622281	2.8615202	22
236	1.8956599	2.8380823	22.01
236	1.8250552	2.8477293	22.02
236	1.8491204	2.8510045	22.03
236	1.8065835	2.8552535	22.04
236	1.816454	2.9456765	22.05
236	1.8093464	2.9461814	22.06
236	1.7941228	2.9141187	22.07
236	1.7817497	2.9109161	22.08
236	1.8158478	2.9124297	22.09
236	1.7403575	2.9003738	22.1
236	1.7268687	2.9195593	22.11
236	1.7211393	2.9015334	22.12
236	1.7303767	2.8932943	22.13
236	1.753905	2.9082947	22.14
236	1.7670493	2.8822202	22.15
236	1.768339	2.8247358	22.16
236	1.7825033	2.8730037	22.17
236	1.8355007	2.8669731	22.18
236	1.8120977	2.8528483	22.19
236	1.8019857	2.9239566	22.2
236	1.7687569	2.8284229	22.21
236	1.8421401	2.8378632	22.22
236	1.7670824	2.8683117	22.23
236	1.8082523	2.8902323	22.24
236	1.7725906	2.9381934	22.25
236	1.7968283	2.9299187	22.26
236	1.8290588	2.8942024	22.27
236	1.7969294	2.9259423	22.28
236	1.7556933	2.8689041	22.29
236	1.7437367	2.8516688	22.3
236	1.8097662	2.9158288	22.31
236	1.8189584	2.8663624	22.32
236	1.7785455	2.9093495	22.33
236	1.7418331	2.9119294	22.34
236	1.7615168	2.8881133	22.35
236	1.7886432	2.9415167	22.36
236	1.8084589	2.9083383	22.37
236	1.7757401	2.9036318	22.38
236	1.7691099	2.8732172	22.39
236	1.7503955	2.9104351	22.4
236	1.7768487	2.8825978	22.41
236	1.8062942	2.9323527	22.42
236	1.8586982	2.8779579	22.43
236	1.8004406	2.8386188	22.44
236	1.7631715	2.8270682	22.45
236	1.792712	2.8848389	22.46
236	1.8195237	2.8660888	22.47
236	1.7782488	2.9295388	22.48
236	1.8164611	2.9301852	22.49
236	1.7771756	2.9214252	22.5
236	1.8651321	2.9403684	22.51
236	1.7648512	2.9056599	22.52
236	1.8617413	2.8936704	22.53
236	1.8159666	2.9332473	22.54
236	1.8804403	2.9530216	22.55
236	1.8346978	2.9451663	22.56
236	1.815468	2.9766994	22.57
236	1.8173566	2.9109991	22.58
236	1.7982822	2.918082	22.59
236	1.8201093	2.9406294	22.6
236	1.8217953	2.9281228	22.61
236	1.7989187	2.9263673	22.62
236	1.8211149	2.9449507	22.63
236	1.843607	2.8689362	22.64
236	1.8237178	2.8995586	22.65
236	1.7906054	2.8447654	22.66
236	1.7995408	2.85719	22.67
236	1.7937809	2.8618248	22.68
236	1.8062817	2.8844492	22.69
236	1.8019995	2.8530711	22.7
236	1.8042013	2.8560729	22.71
236	1.8047093	2.9068697	22.72
236	1.855548	2.874818	22.73
236	1.7924234	2.8929589	22.74
236	1.787133	2.9108517	22.75
236	1.8047763	2.9216877	22.76
236	1.808264	2.9266173	22.77
236	1.7843172	2.9440096	22.78
236	1.8651141	2.9300715	22.79
236	1.8428506	2.8996773	22.8
236	1.8374498	2.9507436	22.81
236	1.821304	2.945912	22.82
236	1.8338262	2.9156881	22.83
236	1.8424435	2.9072543	22.84
236	1.8437514	2.9346445	22.85
236	1.7909571	2.9292818	22.86
236	1.8256411	2.9928261	22.87
236	1.7939053	2.9459825	22.88
236	1.8086212	2.8397349	22.89
236	1.7983796	2.8985217	22.9
236	1.8410397	2.9777167	22.91
236	1.8426331	2.9361404	22.92
236	1.770169	2.9317635	22.93
236	1.8613083	2.9436395	22.94
236	1.8561216	2.9531788	22.95
236	1.8301152	2.9539017	22.96
236	1.8830336	2.9098408	22.97
236	1.857836	2.9890394	22.98
236	1.8380172	2.9339764	22.99
236	1.8371554	2.9575725	23
236	1.8453522	2.922559	23.01
236	1.8428492	2.9649275	23.02
236	1.8359492	2.9921528	23.03
236	1.8914961	2.9690308	23.04
236	1.890986	2.9767874	23.05
236	1.8640245	2.9886534	23.06
236	1.8948604	2.9596607	23.07
236	1.8712871	2.9225049	23.08
236	1.8576586	2.9438423	23.09
236	1.8857326	2.9704597	23.1
236	1.8614722	2.9628809	23.11
236	1.8422426	2.9060831	23.12
236	1.8386045	2.9587586	23.13
236	1.8797398	2.9069257	23.14
236	1.9191256	2.9592425	23.15
236	1.8619691	2.875231	23.16
236	1.8946562	2.8913112	23.17
236	1.864212	2.8901492	23.18
236	1.9283384	2.900601	23.19
236	1.9197169	2.9218723	23.2
236	1.9470269	3.0072412	23.21
236	1.9089094	2.9628502	23.22
236	1.9006778	2.9137734	23.23
236	1.8994885	2.8760905	23.24
236	1.8643126	2.9156547	23.25
236	1.8481944	2.9055169	23.26
236	1.8611459	3.0117638	23.27
236	1.8683404	3.0184915	23.28
236	1.8435831	2.9699055	23.29
236	1.8135664	2.9273117	23.3
236	1.8687915	2.942003	23.31
236	1.8513343	2.97144	23.32
236	1.8139465	2.9755064	23.33
236	1.8046514	2.9311218	23.34
236	1.7813338	2.9555145	23.35
236	1.8421231	2.8780034	23.36
236	1.8255031	2.9361055	23.37
236	1.8496671	2.8548168	23.38
236	1.7957929	2.8944485	23.39
236	1.8787159	2.9476946	23.4
236	1.8104648	2.9642842	23.41
236	1.8289319	2.9418874	23.42
236	1.8024001	2.9328504	23.43
236	1.816944	2.9836773	23.44
236	1.8011105	2.9980548	23.45
236	1.7856527	2.917283	23.46
236	1.8053998	2.9584182	23.47
236	1.8242986	2.9788496	23.48
236	1.8308496	2.9614908	23.49
236	1.8589035	2.9595162	23.5
236	1.8684796	2.9090428	23.51
236	1.8353159	2.8307451	23.52
236	1.8247105	2.9847172	23.53
236	1.8424885	2.9513565	23.54
236	1.8118	2.9233264	23.55
236	1.8660983	2.9239581	23.56
236	1.812998	2.8943733	23.57
236	1.7703055	2.9314074	23.58
236	1.8055316	2.9408622	23.59
236	1.8441904	2.9291652	23.6
236	1.8832055	2.9309391	23.61
236	1.814176	2.9631115	23.62
236	1.7966686	2.9632735	23.63
236	1.7723564	2.9983827	23.64
236	1.7779619	2.9407227	23.65
236	1.8436006	2.9352805	23.66
236	1.830505	2.9377816	23.67
236	1.8890434	2.9218646	23.68
236	1.883424	2.9714636	23.69
236	1.9262943	2.9717292	23.7
236	1.8882323	2.9464356	23.71
236	1.8818062	2.9280474	23.72
236	1.8933406	2.9701893	23.73
236	1.9007079	2.9328433	23.74
236	1.9421315	2.9860783	23.75
236	1.9172174	2.9454742	23.76
236	1.8976374	2.9421209	23.77
236	1.8624958	2.9198867	23.78
236	1.9478378	2.9010604	23.79
236	1.9644728	2.878018	23.8
236	1.8947324	2.8581017	23.81
236	1.903776	2.8998294	23.82
236	1.8576678	2.8826143	23.83
236	1.9142921	2.9131141	23.84
236	1.941831	2.904649	23.85
236	1.9143296	2.9388572	23.86
236	1.8712564	2.9580079	23.87
236	1.9108796	2.9666477	23.88
236	1.8968999	2.9443214	23.89
236	1.9347891	2.9150447	23.9
236	1.8950153	2.9614269	23.91
236	1.9336066	2.9705683	23.92
236	1.9489101	2.9571914	23.93
236	2.0061155	2.9570134	23.94
236	1.999514	2.9618387	23.95
236	1.9781952	2.9033423	23.96
236	1.9694217	2.8916831	23.97
236	1.9995053	2.9348645	23.98
236	1.9803968	2.8860141	23.99
236	1.96018	2.9157481	24
236	1.9997446	2.9128581	24.01
236	1.9669375	2.8675821	24.02
236	1.965254	2.886707	24.03
236	1.9961099	2.8611741	24.04
236	1.9336178	2.9029792	24.05
236	2.044345	2.8578649	24.06
236	1.9878887	2.8544235	24.07
236	1.9779703	2.8633589	24.08
236	2.0140326	2.8810824	24.09
236	1.9967596	2.8787674	24.1
236	2.0354952	2.8299721	24.11
236	1.983795	2.8599043	24.12
236	2.0112815	2.8850183	24.13
236	1.9772309	2.9078206	24.14
236	1.9860432	2.8740948	24.15
236	2.001745	2.8550112	24.16
236	1.9590764	2.8018501	24.17
236	1.9581886	2.8756489	24.18
236	1.994828	2.8810524	24.19
236	1.9996962	2.9504549	24.2
236	1.9814486	2.9266753	24.21
236	2.008687	2.9396996	24.22
236	1.9393949	2.9212673	24.23
236	1.8855596	2.9710817	24.24
236	1.9071525	2.9100431	24.25
236	1.9564531	2.9243963	24.26
236	2.0013844	2.9190015	24.27
236	1.9835749	2.9328661	24.28
236	1.9853132	2.9130838	24.29
236	2.005421	2.9391501	24.3
236	2.0456985	2.9927112	24.31
240	1.5010493	8.7850128	22.46
240	1.3401282	8.8431775	22.47
244	1.0909412	7.1580263	22.56
244	1.4740558	7.2063416	22.57
244	1.5858868	7.2187642	22.58
244	1.5884959	7.2313907	22.59
244	1.6424933	7.1975397	22.6
244	1.1796985	7.0078003	22.61
244	0.91260731	6.7939411	22.62
246	1.5129179	6.2595616	22.65
246	1.1925502	6.3593616	22.66
250	1.371681	8.4628017	24.23
250	1.3962825	8.4413138	24.24
250	1.3862761	8.4500408	24.25
250	1.4009245	8.4067208	24.26
251	2.0236995	2.9877995	24.34
251	1.9722247	2.9659915	24.35
251	1.973878	2.9829043	24.36
251	1.8996158	3.0179923	24.37
251	1.9910822	2.9434145	24.38
251	1.9922015	2.9522402	24.39
251	1.9731742	2.9329127	24.4
251	1.9699843	2.8639861	24.41
251	2.0126524	2.925053	24.42
251	1.9904935	2.957211	24.43
253	1.9950027	3.0564346	25.05
253	2.0635853	3.0005019	25.06
256	2.0795231	2.9465019	25.17
256	2.0570473	2.9414735	25.18
258	1.5722101	1.6989456	25.22
258	1.6522556	1.6945789	25.23
258	1.6176267	1.6906219	25.24
258	1.5971325	1.6802704	25.25
258	1.6041591	1.6576916	25.26
258	1.6111634	1.7142117	25.27
258	1.5904357	1.681416	25.28
258	1.6028974	1.6707783	25.29
258	1.591806	1.6711175	25.3
258	1.5959717	1.6811329	25.31
258	1.5926569	1.6880708	25.32
259	1.9888743	2.9843902	25.22
259	2.0221475	2.9497082	25.23
259	2.044106	2.9661249	25.24
259	2.0355902	2.909923	25.25
259	2.03838	2.9543774	25.26
259	2.0271513	2.9394884	25.27
259	2.0661482	2.9603415	25.28
259	2.0665314	2.9858137	25.29
259	2.0138602	2.9564879	25.3
260	1.9326081	2.9080482	25.32
260	2.0186831	2.9867231	25.33
260	2.0338901	2.9784667	25.34
260	2.0309392	2.9007791	25.35
260	1.7970706	2.5741182	25.36
260	1.7873644	2.5527644	25.37
260	1.7573065	2.5501096	25.38
260	1.7796077	2.5539498	25.39
260	1.7232717	2.5290869	25.4
260	1.7242023	2.5502981	25.41
260	1.756621	2.4919681	25.42
260	1.7844595	2.5340899	25.43
260	1.8101813	2.5668101	25.44
260	1.8073767	2.5538697	25.45
260	1.8062061	2.5841943	25.46
260	1.8579513	2.5666676	25.47
260	1.8078756	2.5452087	25.48
260	1.8312265	2.5543329	25.49
260	1.80105	2.5513692	25.5
260	1.7702054	2.5644531	25.51
260	1.809921	2.566741	25.52
260	1.8084516	2.5914386	25.53
260	1.7875081	2.5180955	25.54
260	1.7592955	2.5441688	25.55
260	2.0299256	2.8896751	25.56
260	2.0547213	2.927875	25.57
260	2.0477781	2.9616937	25.58
260	2.0582443	2.991504	25.59
260	2.0342783	3.0041418	25.6
267	2.0654953	2.9961863	25.65
267	2.0057293	2.950169	25.66
268	2.039106	2.9840659	25.68
268	2.0696267	2.9472839	25.69
268	2.0309778	2.9567638	25.7
269	0.88728351	7.1507803	25.69
269	0.88936381	7.1913755	25.7
269	0.85551184	7.2428619	25.71
269	0.91136463	7.2363494	25.72
269	0.94087524	7.2637545	25.73
270	2.0539222	2.9496183	25.73
270	2.069278	2.9360508	25.74
270	2.0012696	2.9510589	25.75
270	2.0036133	2.8895408	25.76
270	1.9220269	2.9274468	25.77
270	1.9764665	2.9300975	25.78
270	2.0664729	2.932891	25.79
270	2.0371071	2.9756171	25.8
270	2.0010943	2.9091277	25.81
270	2.0489588	2.9288052	25.82
270	2.0086754	2.9307316	25.83
270	2.0267563	2.9079743	25.84
270	2.0341848	2.9155815	25.85
270	2.0415645	2.959236	25.86
270	2.0672348	2.8881076	25.87
270	2.0525526	2.9077905	25.88
270	2.0336188	2.9777984	25.89
270	1.9874796	3.023552	25.9
270	1.9949533	3.0137709	25.91
271	2.0547463	3.046733	25.93
271	2.0794808	2.990227	25.94
271	2.0274923	2.9430777	25.95
271	2.0267744	2.9620335	25.96
271	2.0174014	2.9809989	25.97
271	2.0570259	2.9870385	25.98
271	2.0507043	3.0130495	25.99
271	2.0440729	2.9673209	26
272	1.9969805	3.0531783	26.02
272	1.9822027	2.9846905	26.03
272	2.0150693	3.0023755	26.04
272	1.9152994	2.9203062	26.05
272	1.9576476	2.9576135	26.06
272	1.9662674	2.9612186	26.07
272	2.067256	2.9539391	26.08
272	2.05013	2.9375847	26.09
272	2.0405215	2.9328604	26.1
273	2.0210014	3.0110004	26.12
273	2.0274347	2.9573811	26.13
273	2.0436747	2.9419523	26.14
273	2.0217152	2.9288225	26.15
273	2.0170086	2.9670191	26.16
273	2.026585	2.9695723	26.17
273	2.0458345	2.9360195	26.18
273	2.0375256	2.9625038	26.19
273	2.0565092	2.9612032	26.2
273	1.942099	2.9743285	26.21
273	2.0078539	2.9817408	26.22
273	2.0053642	2.9345387	26.23
273	2.0441298	2.8833382	26.24
273	2.0433378	2.8338189	26.25
273	2.0726663	2.9541509	26.26
273	2.0307826	2.8959752	26.27
273	2.0658457	2.9412801	26.28
273	2.0042119	2.9033129	26.29
273	1.9863359	3.0471146	26.3
273	1.9812403	3.0584875	26.31
273	1.9597302	2.972278	26.32
273	2.0399786	2.947667	26.33
273	2.0210871	2.9811471	26.34
273	2.0264316	2.9817913	26.35
273	2.0693527	3.0212102	26.36
275	1.9883385	3.0145852	26.4
275	2.0269727	3.009063	26.41
275	2.0474558	2.9839949	26.42
275	2.0038788	3.009706	26.43
275	2.0297638	2.994868	26.44
275	2.0160414	3.0823875	26.45
275	2.0054642	3.0024581	26.46
275	2.0461167	2.9851428	26.47
275	2.0078919	2.9268262	26.48
275	2.0049907	2.9680095	26.49
275	1.9777804	3.04849	26.5
275	2.0348165	2.9395877	26.51
275	2.0328861	2.9337285	26.52
275	2.0235743	2.8850541	26.53
276	2.0069748	2.9194594	26.55
276	2.033349	2.9788312	26.56
276	2.0416555	3.0438216	26.57
276	1.9467106	2.9709126	26.58
277	2.0416456	2.9769731	26.6
277	2.0534123	2.9144107	26.61
277	2.0164441	2.9293974	26.62
279	0.86543681	2.4945493	27.38
279	0.82295642	2.4892751	27.39
279	0.85061097	2.4745434	27.4
279	0.82933986	2.4922303	27.41
279	0.80719428	2.5103274	27.42
279	0.81547084	2.5411173	27.43
279	0.85123744	2.5336658	27.44
280	1.9666764	1.2522002	27.44
280	1.9594898	1.2031736	27.45
280	1.9694105	1.260647	27.46
280	1.9690774	1.2169274	27.47
280	1.9684519	1.2624782	27.48
280	1.9588802	1.2690563	27.49
280	1.9250681	1.2100177	27.5
280	1.8843417	1.1893428	27.51
280	1.9311102	1.1919132	27.52
280	1.9101106	1.1753301	27.53
280	1.8707407	1.1775121	27.54
280	1.8860613	1.240809	27.55
280	1.897937	1.1866122	27.56
280	1.8839152	1.2502473	27.57
280	1.9302145	1.2258974	27.58
281	0.82517147	2.5383367	27.46
281	0.85940337	2.528522	27.47
284	1.825294	8.121475	27.55
284	1.8384401	8.1025113	27.56
284	1.8875087	8.1241656	27.57
284	1.9581886	8.1330645	27.58
284	1.8877986	8.1099528	27.59
284	1.9989597	8.0347543	27.6
285	1.9815236	8.0151504	27.67
285	1.936055	8.0640179	27.68
285	1.9149612	8.0518955	27.69
285	1.9626347	8.0898674	27.7
285	2.0069681	8.0859599	27.71
285	1.9900888	8.1135095	27.72
286	2.0359572	8.0576725	27.74
286	1.9567908	8.0055241	27.75
286	2.0333336	8.1202301	27.76
287	1.9972412	8.0329304	27.8
287	1.9816888	8.0981998	27.81
287	2.0435225	8.1448864	27.82
287	2.0290046	8.0900399	27.83
288	1.9456036	7.9760886	27.85
288	1.9361307	8.0551098	27.86
288	1.9127962	8.0404032	27.87
288	1.8853024	8.0418233	27.88
289	1.8635625	8.0540326	27.9
289	1.8391358	8.0676934	27.91
289	1.8725347	8.0426904	27.92
289	1.9344103	8.0463709	27.93
289	1.9165578	8.0358239	27.94
289	1.926265	8.0396925	27.95
289	1.9599362	7.9989157	27.96
289	2.0137969	8.0173145	27.97
290	1.5544659	8.6770172	27.99
290	1.5649775	8.621481	28
291	1.9417272	7.9824175	28.01
291	1.9420263	8.0206576	28.02
293	1.9557273	7.9836085	28.06
293	1.9504746	7.9878921	28.07
293	1.8955322	7.9952316	28.08
293	1.8025872	7.9907345	28.09
293	1.9088313	7.9654676	28.1
293	1.9127594	8.1123985	28.11
294	1.9186616	8.064149	28.13
294	1.9140987	8.0256955	28.14
294	1.9725605	8.0293763	28.15
294	1.9662933	8.1542564	28.16
294	1.9490755	8.0992851	28.17
294	1.9719901	8.0752232	28.18
294	1.9593564	8.1248843	28.19
294	1.9290738	8.1270609	28.2
294	1.902458	8.0935932	28.21
294	1.8586371	8.0449323	28.22
298	2.0403467	8.2193004	28.46
298	1.6510283	7.8997121	28.47
300	0.98340423	8.1602611	28.49
300	0.9906938	7.7787892	28.5
302	1.4424551	8.0572379	28.52
302	1.3845609	8.2850069	28.53
304	1.1520834	8.8383923	28.57
304	1.0275937	8.795485	28.58
306	0.94639659	8.8408065	28.6
306	1.1130474	8.8597358	28.61
308	1.2929529	7.0900548	28.75
308	1.2576922	7.1154486	28.76
308	1.2704318	7.0970673	28.77
308	1.2466768	7.1273993	28.78
310	1.5757903	8.4850538	29.09
310	1.5171996	8.5256056	29.1
310	1.5245615	8.4931004	29.11
310	1.5767996	8.5024498	29.12
310	1.756494	8.6941833	29.13
311	1.5648537	4.1869762	29.1
311	1.5994395	4.2088937	29.11
313	1.2647683	6.8533546	29.18
313	1.3173161	6.8891288	29.19
314	1.6037926	8.6123257	29.18
314	1.6222169	8.6236853	29.19
315	1.3174595	6.9292211	29.21
315	1.3489122	6.8708764	29.22
315	1.3326356	6.8428315	29.23
316	1.5466403	8.408179	29.21
316	1.5521199	8.4967166	29.22
316	1.9171666	8.6124059	29.23
316	1.6264789	8.3557502	29.24
316	1.7379933	8.4800369	29.25
316	1.6615714	8.4861604	29.26
316	1.6341711	8.6145766	29.27
316	1.6035285	8.514635	29.28
316	1.6485173	8.5448599	29.29
316	1.5741113	8.5085773	29.3
319	1.5404975	8.4686172	29.34
319	1.4906188	8.4513558	29.35
321	1.6540395	8.6337046	29.39
321	1.711268	8.5709728	29.4
321	1.4988929	8.389602	29.41
321	1.5761056	8.4454877	29.42
323	1.6970074	8.6922341	29.46
323	1.5264709	8.5313286	29.47
323	1.5091388	8.4895269	29.48
323	1.6585741	8.5277408	29.49
325	1.5505621	8.3391012	29.58
325	1.5430557	8.3311466	29.59
326	1.4865775	8.4107811	29.62
326	1.5134745	8.3345626	29.63
328	0.95180749	4.5309504	29.67
328	0.95368274	4.5098242	29.68
328	0.91337252	4.4668388	29.69
328	0.8951868	4.5113798	29.7
328	0.91181684	4.4702189	29.71
328	0.93864468	4.467203	29.72
328	0.94443874	4.5357399	29.73
328	0.94306099	4.4984674	29.74
328	0.9872109	4.523664	29.75
328	1.0328012	4.5506002	29.76
328	0.97638307	4.5478542	29.77
328	1.0268847	4.5446977	29.78
328	1.0046708	4.5572302	29.79
328	1.0019265	4.5465737	29.8
328	0.98607807	4.5400219	29.81
328	0.97938434	4.5382236	29.82
328	0.95225829	4.541522	29.83
328	0.95825743	4.534296	29.84
328	0.91919387	4.5466237	29.85
328	0.92283662	4.5815562	29.86
328	0.93486337	4.5400532	29.87
328	0.91421601	4.5579026	29.88
328	0.95485822	4.5126422	29.89
328	0.96603408	4.5640658	29.9
328	0.92373883	4.6033609	29.91
328	0.90329089	4.5665266	29.92
328	1.005155	4.5583168	29.93
328	0.97554973	4.5401284	29.94
328	1.0067967	4.5501631	29.95
328	1.0315527	4.5476917	29.96
328	1.0367074	4.527696	29.97
328	1.0782409	4.5069308	29.98
328	1.0555426	4.5162245	29.99
328	1.0402598	4.482041	30
328	1.0525534	4.4779907	30.01
328	1.0401698	4.5101869	30.02
328	1.0068869	4.4687866	30.03
328	1.0116246	4.4858586	30.04
328	1.0175665	4.4763753	30.05
328	1.0489471	4.4709847	30.06
328	1.057942	4.4921619	30.07
328	1.0555739	4.4537495	30.08
328	1.0515158	4.4654476	30.09
328	1.0112756	4.47433	30.1
328	1.0246239	4.5190912	30.11
330	1.4852206	8.3700365	29.75
330	1.5325167	8.3661172	29.76
331	1.5174116	8.296742	29.78
331	1.5284645	8.3923728	29.79
334	1.9148443	2.5433383	30.11
334	1.8905675	2.4235539	30.12
334	1.8623896	2.483252	30.13
334	1.8345393	2.4593225	30.14
334	1.9007848	2.4600603	30.15
334	1.9236091	2.5018922	30.16
334	1.8802785	2.4524227	30.17
334	1.8291668	2.5261337	30.18
334	1.870019	2.5823405	30.19
334	1.8670419	2.471507	30.2
335	1.8405144	2.3837481	30.23
335	1.8685322	2.4235406	30.24
335	1.8942563	2.4761417	30.25
335	1.8227072	2.509146	30.26
335	1.9510586	2.474464	30.27
335	1.8350906	2.5368959	30.28
335	1.9241737	2.4892471	30.29
335	1.9755232	2.542624	30.3
335	1.9648541	2.5821171	30.31
336	1.7936734	2.2371786	30.34
336	1.7437837	2.1816169	30.35
336	1.859798	2.1728441	30.36
336	1.803405	2.5722773	30.37
336	1.8648344	2.5749283	30.38
336	1.9412665	2.5532481	30.39
336	1.9059269	2.5532324	30.4
336	1.8744996	2.503666	30.41
336	1.9582826	2.4797364	30.42
336	1.9263653	2.5254456	30.43
336	1.9328538	2.5023676	30.44
336	1.8812775	2.4718057	30.45
336	1.9034616	2.5042087	30.46
337	1.9753579	2.4806428	30.48
337	1.8154306	2.505906	30.49
337	1.9433337	2.4239635	30.5
337	1.912966	2.4971364	30.51
337	1.9191333	2.50239	30.52
337	1.948585	2.4790515	30.53
337	1.8924152	2.4924877	30.54
337	1.9222787	2.496942	30.55
338	1.9361251	2.5009223	30.57
338	1.9439248	2.509102	30.58
338	1.9221242	2.4974259	30.59
338	1.9204607	2.5105957	30.6
338	1.8500967	2.5124747	30.61
338	1.8722289	2.5163077	30.62
338	1.7989998	2.4473069	30.63
338	1.9418717	2.5323753	30.64
338	1.8945878	2.5080192	30.65
338	1.9373012	2.5177358	30.66
338	1.8754829	2.5343478	30.67
338	1.8839134	2.482921	30.68
338	1.8628929	2.489025	30.69
338	1.9258697	2.5079254	30.7
338	1.8876279	2.5224963	30.71
338	1.9153752	2.5026246	30.72
339	1.8722491	3.1431275	30.73
339	1.8907508	3.0916282	30.74
339	1.9128446	3.0874745	30.75
339	1.9300743	2.4892539	30.76
341	1.8038779	2.5958171	30.8
341	1.8695461	2.514105	30.81
341	1.9299155	2.5112192	30.82
342	1.906621	2.5007006	30.84
342	1.9401451	2.4399713	30.85
342	1.8759646	2.5241058	30.86
342	1.8957592	2.5305782	30.87
342	1.9566473	2.4725702	30.88
342	1.9347804	2.5641741	30.89
342	1.9041841	2.4191505	30.9
342	1.9186379	2.5601318	30.91
342	1.9439546	2.4590545	30.92
342	1.9316464	2.4970774	30.93
343	1.8901909	2.5223742	30.95
343	1.9502765	2.4589891	30.96
343	1.9138511	2.4593735	30.97
343	1.8690338	2.5007328	30.98
343	1.8645656	2.5387738	30.99
343	1.8840041	2.5255452	31
343	1.8815135	2.4475261	31.01
343	1.9432111	2.5561697	31.02
343	1.984	2.519801	31.03
343	1.8948657	2.54318	31.04
343	1.8624523	2.5001235	31.05
343	1.9280147	2.6126445	31.06
343	1.9138964	2.5027257	31.07
343	1.9596053	2.4851013	31.08
343	1.8501236	2.5611782	31.09
343	1.9334863	2.4692186	31.1
343	1.9025426	2.5203292	31.11
343	1.8498591	2.487388	31.12
343	1.9851447	2.5279946	31.13
343	1.8973564	2.4544176	31.14
343	1.8939324	2.4896992	31.15
343	1.8776164	2.546272	31.16
343	1.931448	2.4628918	31.17
343	1.9494059	2.5202059	31.18
343	1.8906958	2.5184133	31.19
343	1.9306415	2.5918797	31.2
343	1.8977086	2.5175068	31.21
343	1.9550785	2.5711777	31.22
344	1.8955873	2.5512235	31.25
344	1.9667104	2.4994142	31.26
347	1.8763149	2.4950277	31.38
347	1.9674842	2.54459	31.39
347	1.8109551	2.4570909	31.4
347	1.8629715	2.5439331	31.41
347	1.9213995	2.5670826	31.42
347	1.913844	2.4512766	31.43
347	1.9631241	2.547995	31.44
347	1.9009579	2.5484219	31.45
347	1.9025427	2.4936612	31.46
347	1.8923078	2.585397	31.47
347	1.8915992	2.5398483	31.48
349	1.9145382	2.5383283	31.5
349	1.8905826	2.5090303	31.51
349	1.8076843	2.6196032	31.52
351	1.8512205	2.5829863	31.55
351	1.8672191	3.1863502	31.56
355	1.8668578	2.5221528	31.66
355	1.7302416	2.5740759	31.67
355	1.7502948	2.4953895	31.68
355	1.8426114	2.5519919	31.69
355	1.7903151	2.4824419	31.7
355	1.8142684	2.551556	31.71
355	1.7355407	2.5888857	31.72
355	1.8048525	2.5910243	31.73
355	1.7647511	2.5761033	31.74
355	1.8051173	2.5725952	31.75
355	1.8636249	2.5740366	31.76
355	1.8231368	2.5996139	31.77
355	1.8349456	2.5742417	31.78
355	1.8578156	2.5816492	31.79
355	1.8340252	2.5855991	31.8
355	1.785235	2.5771731	31.81
355	1.791859	2.5636679	31.82
355	1.8587656	2.6035862	31.83
357	1.718527	2.7005788	31.85
357	1.766511	2.5477154	31.86
357	1.816557	2.5598144	31.87
357	1.8240974	2.546077	31.88
359	1.8687299	2.5434197	31.91
359	1.8428204	2.5709054	31.92
359	1.7807764	2.5846137	31.93
364	1.7146895	3.1702735	32.23
364	1.7827857	3.2535571	32.24
364	1.8359398	3.1965094	32.25
364	1.7787052	3.196807	32.26
366	1.7137549	3.2746424	32.28
366	1.7314958	3.2261068	32.29
367	1.1949375	2.6018511	32.34
367	1.1895825	2.6287315	32.35
368	1.2148602	2.6097651	32.37
368	1.189051	2.5606445	32.38
368	1.1216431	2.6287644	32.39
368	1.1822711	2.5909331	32.4
368	1.1874345	2.5782296	32.41
369	1.2142502	2.5060663	32.43
369	1.220971	2.5432537	32.44
369	1.242227	2.5260791	32.45
369	1.1772998	2.5829388	32.46
369	1.2002636	2.564236	32.47
369	1.2371965	2.6069723	32.48
369	1.207468	2.5523947	32.49
369	1.2015309	2.6190762	32.5
369	1.1946825	2.6013679	32.51
369	1.1393853	2.5811594	32.52
369	1.0973701	2.6023278	32.53
369	1.2787492	2.5505398	32.54
369	1.3511001	2.5990503	32.55
370	2.0511215	3.9698353	32.57
370	2.0220169	3.9801511	32.58
370	2.0607613	3.9671049	32.59
370	2.0392497	3.9951403	32.6
370	2.049325	3.9935905	32.61
370	2.0255389	4.0247436	32.62
370	2.0484925	4.0780509	32.63
370	2.0538953	4.0134924	32.64
371	0.80295767	3.4457293	32.67
371	0.81466028	3.4318532	32.68
372	2.0793518	4.0474174	32.67
372	2.0600162	4.0581347	32.68
372	2.0500317	4.0264224	32.69
376	0.82987624	3.4440127	32.74
376	0.84528303	3.4483718	32.75
376	0.84319978	3.4794328	32.76
376	0.83360883	3.4517302	32.77
376	0.84200809	3.4529239	32.78
376	0.80649069	3.4814539	32.79
376	0.84732515	3.4645317	32.8
377	2.0335522	4.0366994	32.74
377	2.0362388	4.0156447	32.75
377	2.0343458	3.9580311	32.76
377	2.0438215	4.0253122	32.77
377	2.0394698	4.048245	32.78
377	2.0489861	4.0661765	32.79
377	2.0280342	4.0073497	32.8
377	2.0675091	3.9867929	32.81
377	2.0528874	3.999605	32.82
377	2.0792717	4.044612	32.83
377	2.0371382	4.001392	32.84
377	2.0659467	3.998608	32.85
379	1.8740587	2.0975738	32.79
379	2.0640706	2.1604703	32.8
380	1.9882571	2.145249	32.82
380	2.0591839	2.1256383	32.83
[truncated: 1,217 more rows]
