# Supplementary material for: Single nucleosome imaging reveals principles of transient multiscale chromatin reorganization triggered by histone ADP-ribosylation at DNA lesions
Source: Nat Commun. 2025 Jul 19;16:6652. doi: 10.1038/s41467-025-61834-7 (PMC12276361; doi:10.1038/s41467-025-61834-7)
Supplement: Supplementary file 6 — Source Data [file 41467_2025_61834_MOESM6_ESM.zip › DATA_ALL_FIGURES/Fig 1C/before_damage/20220601/20220601_Field4_before_cell2_crop.mldatx_tracked.trxyt]

1	1.8655439	8.0407814	0.08
1	1.8492034	8.0437077	0.09
1	1.862228	8.0800715	0.1
1	1.8598406	8.0717789	0.11
1	1.8779038	8.0501174	0.12
3	1.8512973	8.0670215	0.19
3	1.8372681	8.0375593	0.2
11	1.7919549	1.2255508	2.94
11	1.8205308	1.1797879	2.95
11	1.8149475	1.3069649	2.96
13	0.8743386	2.147698	3.19
13	0.9107365	2.1854856	3.2
13	0.91920136	2.163777	3.21
13	0.86567782	2.1841181	3.22
14	1.0962739	2.6071783	3.54
14	1.0604711	2.6095312	3.55
15	1.0373368	2.64247	3.57
15	1.0224912	2.6392209	3.58
15	1.0648397	2.6887269	3.59
15	1.1256514	2.6262498	3.6
15	1.0464172	2.6660216	3.61
15	1.0748175	2.6522146	3.62
15	0.97423234	2.643366	3.63
15	1.0037909	2.6019248	3.64
15	1.0272112	2.5405976	3.65
15	1.0909501	2.6275556	3.66
15	1.0625368	2.6181186	3.67
15	0.97053302	2.6556273	3.68
15	1.0429277	2.5591945	3.69
17	1.1218604	2.6178306	3.73
17	1.0325423	2.6733811	3.74
18	1.0697914	2.5523973	3.76
18	1.0756743	2.6703534	3.77
18	1.0829921	2.6471217	3.78
18	1.0714551	2.620866	3.79
18	1.1040347	2.5791807	3.8
18	1.1257878	2.6219756	3.81
18	1.1446921	2.6977005	3.82
18	1.1255835	2.6061289	3.83
19	1.1177405	4.4334061	3.76
19	1.1338664	4.4951057	3.77
19	1.1306233	4.4839683	3.78
19	1.1236709	4.449033	3.79
19	1.1367677	4.4773154	3.8
20	1.544307	6.6913306	3.8
20	1.5323195	6.7316169	3.81
20	1.5899621	6.6803427	3.82
25	1.5618695	6.8000402	3.89
25	1.5429217	6.7924922	3.9
28	1.4902414	6.8269791	3.96
28	1.5103744	6.6687279	3.97
28	1.495533	6.7443587	3.98
31	1.4461033	6.703273	4.04
31	1.5431823	6.7676197	4.05
31	1.5848867	6.7651696	4.06
31	1.5642418	6.7456891	4.07
31	1.5837424	6.7434083	4.08
31	1.5677858	6.7462922	4.09
32	1.511715	6.6953976	4.11
32	1.5649729	6.7990525	4.12
32	1.543533	6.8080199	4.13
34	1.5260996	6.7783538	4.21
34	1.6685142	6.8365554	4.22
36	1.6195766	6.6842691	4.26
36	1.5866681	6.7542299	4.27
36	1.6636897	6.7895041	4.28
39	1.6389096	6.8634785	4.36
39	1.6808894	6.957142	4.37
39	1.5105384	6.8823538	4.38
44	1.6571177	6.936442	4.61
44	1.5972958	6.8297143	4.62
44	1.5642686	6.9381675	4.63
46	1.6208847	6.8639293	4.69
46	1.646474	6.9441138	4.7
46	1.6053388	6.9166747	4.71
46	1.7161523	6.9039114	4.72
47	1.7140356	6.8562716	4.74
47	1.5702481	6.8155928	4.75
49	1.6886107	6.8135603	4.82
49	1.6366701	6.7968726	4.83
51	1.48507	3.6388565	4.87
51	1.5065509	3.6099505	4.88
51	1.4816003	3.5734376	4.89
51	1.4861368	3.6090466	4.9
51	1.5142846	3.6133939	4.91
51	1.5025766	3.634573	4.92
51	1.4972093	3.6121601	4.93
51	1.502197	3.5711841	4.94
51	1.5129864	3.6350349	4.95
51	1.5047826	3.610234	4.96
51	1.4964168	3.6246075	4.97
51	1.5143143	3.6194646	4.98
51	1.4925714	3.6198761	4.99
51	1.5351611	3.6494024	5
51	1.5264559	3.6184198	5.01
51	1.5145762	3.6636761	5.02
51	1.5391265	3.6320933	5.03
51	1.5516096	3.660607	5.04
51	1.521157	3.6769046	5.05
51	1.509977	3.7048308	5.06
51	1.5263768	3.6409247	5.07
51	1.5285752	3.6533563	5.08
51	1.5491972	3.6395434	5.09
52	1.5983482	6.7657893	4.95
52	1.6534022	6.7125482	4.96
55	1.6136409	6.7404319	5.12
55	1.6049441	6.8308362	5.13
57	1.5355916	6.8198789	5.34
57	1.5915083	6.7698865	5.35
61	1.6107451	6.7785949	5.6
61	1.5035469	6.7625116	5.61
64	1.5732828	6.8303986	5.75
64	1.6751923	6.8296911	5.76
64	1.5369772	6.7737695	5.77
64	1.7243183	6.7728857	5.78
65	1.8315372	2.1466212	5.8
65	1.493222	2.5709323	5.81
65	1.3394656	2.7352091	5.82
65	1.434119	2.9608197	5.83
65	1.8141434	2.90521	5.84
65	1.6304817	2.8215462	5.85
65	1.8010337	2.5353636	5.86
66	1.3542488	0.85158198	5.81
66	1.5282967	1.1954279	5.82
66	1.6339152	1.1340769	5.83
67	1.6168494	6.8918639	5.85
67	1.602802	6.8597118	5.86
67	1.6095448	6.7928193	5.87
68	1.5458667	6.830504	5.89
68	1.5555747	6.8383979	5.9
73	0.93313237	3.8516788	6.38
73	0.93337862	3.7168142	6.39
73	0.96240077	3.7299322	6.4
73	0.91784626	3.7360131	6.41
73	0.97570631	3.7158459	6.42
73	0.99699066	3.7207836	6.43
73	0.93079989	3.6936781	6.44
73	0.94348898	3.6876902	6.45
73	0.93374839	3.7000092	6.46
73	0.89242038	3.6871656	6.47
73	0.94957089	3.7024611	6.48
73	0.94796779	3.7083057	6.49
73	0.94647068	3.7073035	6.5
73	0.96885524	3.6598355	6.51
73	0.98457998	3.708448	6.52
73	0.93789131	3.6650902	6.53
73	0.94679906	3.6960687	6.54
73	0.92401149	3.7152856	6.55
73	0.92217072	3.6746443	6.56
73	0.89960573	3.7256768	6.57
73	0.92617719	3.7245578	6.58
73	0.92109135	3.7263105	6.59
73	0.93292307	3.6386355	6.6
73	0.98087958	3.6431361	6.61
73	0.98679639	3.6504831	6.62
73	0.97280515	3.7235664	6.63
73	0.95400948	3.7075299	6.64
73	0.97855291	3.645283	6.65
73	0.98173935	3.6526367	6.66
73	0.96112954	3.6586472	6.67
73	0.99571791	3.7143147	6.68
73	0.9563414	3.6126865	6.69
73	0.98156538	3.7021399	6.7
73	0.96271079	3.6768592	6.71
73	0.98350406	3.7141009	6.72
73	0.98356501	3.6790455	6.73
73	0.97064627	3.7223261	6.74
73	0.93252638	3.7420422	6.75
73	0.99388182	3.7373879	6.76
73	0.99595035	3.6284781	6.77
73	0.90772622	3.6881335	6.78
73	0.98215709	3.703273	6.79
73	0.97488991	3.7169151	6.8
73	0.98410795	3.7311741	6.81
73	0.9100217	3.7307472	6.82
73	0.98793808	3.7149175	6.83
73	0.9997004	3.6876775	6.84
73	0.9465236	3.6932522	6.85
73	0.95916719	3.7417655	6.86
73	0.98219973	3.7227259	6.87
73	0.96493589	3.7532278	6.88
73	0.99169865	3.7188575	6.89
73	0.96998341	3.7343329	6.9
73	0.94718788	3.7180813	6.91
73	0.95875774	3.7141736	6.92
73	0.98698863	3.7188645	6.93
73	1.0076486	3.7023771	6.94
73	1.0208543	3.7143794	6.95
73	0.95713027	3.7479037	6.96
73	0.97793765	3.7127439	6.97
73	1.0318735	3.6971947	6.98
73	1.0005207	3.7107697	6.99
73	0.98133046	3.726602	7
73	0.95403594	3.7007401	7.01
73	0.98335461	3.6972916	7.02
73	0.99189203	3.7001886	7.03
73	0.97158401	3.6598975	7.04
73	0.98332662	3.7227233	7.05
73	0.92065099	3.7165148	7.06
73	1.0352283	3.7422277	7.07
73	0.96813176	3.7021679	7.08
73	0.9902818	3.7681002	7.09
73	1.0026483	3.7173387	7.1
73	0.98878718	3.7224635	7.11
73	0.9685887	3.7561271	7.12
73	0.93056501	3.7491477	7.13
73	0.94122119	3.6758213	7.14
73	0.9316015	3.7373227	7.15
73	0.94426356	3.7213899	7.16
73	0.96165892	3.7501555	7.17
73	0.93549784	3.7044349	7.18
73	0.95683574	3.7434322	7.19
73	0.96444493	3.6723929	7.2
73	0.87021766	3.803509	7.21
73	0.94570287	3.6226106	7.22
73	0.9531362	3.6981449	7.23
73	0.96100223	3.7321264	7.24
73	0.96225258	3.6967424	7.25
73	1.0026664	3.7021608	7.26
73	0.97265923	3.7033355	7.27
74	1.8901615	2.342437	6.6
74	1.9149986	2.3017052	6.61
74	1.8415863	2.4110904	6.62
74	1.8717832	2.3280892	6.63
74	1.8662849	2.372128	6.64
74	1.8669499	2.1931755	6.65
74	1.8379975	2.3517228	6.66
74	1.8874696	2.363787	6.67
74	1.8893515	2.3559856	6.68
74	1.8741031	2.3043162	6.69
74	1.8850779	2.3840345	6.7
74	1.8041973	2.3295753	6.71
74	1.8190819	2.4382229	6.72
74	1.8618418	2.4306485	6.73
74	1.8005671	2.3732721	6.74
74	1.8899715	2.3864612	6.75
74	1.8878777	2.2428161	6.76
74	1.8525908	2.3116818	6.77
74	1.9057595	2.3779124	6.78
74	1.9478625	2.3658689	6.79
74	1.9176383	2.4063551	6.8
74	1.8448326	2.4206288	6.81
74	1.8733507	2.3669127	6.82
74	1.8059516	2.5237027	6.83
74	1.8612546	2.3391627	6.84
74	1.8923681	2.3581169	6.85
74	1.7972082	2.3793854	6.86
74	1.8669211	2.3683471	6.87
74	1.8621528	2.3541795	6.88
74	1.8516668	2.4474613	6.89
74	1.8232586	2.3949438	6.9
74	1.8529941	2.4149208	6.91
74	1.9531809	2.3988229	6.92
74	1.8738209	2.3653649	6.93
74	1.9270202	2.3303404	6.94
74	1.9268273	2.3578113	6.95
74	1.897952	2.288607	6.96
74	1.91065	2.4124251	6.97
74	1.8487052	2.2270247	6.98
74	1.8234874	2.3701835	6.99
74	1.8833955	2.3855194	7
74	1.8942694	2.4094229	7.01
74	1.8324919	2.4073133	7.02
74	1.8815424	2.3774343	7.03
74	1.9089263	2.3902022	7.04
74	1.9039657	2.3376898	7.05
74	1.9051509	2.3141132	7.06
74	1.9091949	2.3601798	7.07
75	1.6594673	3.5284782	6.61
75	1.6948284	3.5132326	6.62
75	1.67378	3.5044827	6.63
76	1.0167145	6.3062708	6.65
76	0.94748978	6.2840066	6.66
77	0.99202354	6.2524461	6.68
77	0.98302621	6.1985683	6.69
77	1.0372417	6.2257995	6.7
77	0.94164947	6.2226461	6.71
77	0.97987829	6.2777513	6.72
77	1.0439095	6.2473269	6.73
79	0.81751473	6.1168586	6.78
79	0.97505011	6.2743753	6.79
80	0.91764064	6.281219	6.86
80	0.97049294	6.2432661	6.87
82	1.0334814	6.2947432	6.94
82	0.99020951	6.2917092	6.95
82	0.93744938	6.2601854	6.96
82	0.92007506	6.323455	6.97
82	1.0029143	6.2402354	6.98
82	1.0107914	6.296505	6.99
82	0.94652273	6.2533553	7
82	0.91434262	6.3492619	7.01
83	0.9993227	6.2537659	7.03
83	1.0979173	6.1624575	7.04
83	1.0400802	6.1824546	7.05
83	1.0118127	6.2400912	7.06
83	0.91654408	6.2384752	7.07
83	0.99943289	6.2640721	7.08
84	1.0013281	6.3204412	7.1
84	1.003237	6.2558831	7.11
85	0.91244859	6.3397282	7.13
85	0.96334622	6.3449625	7.14
85	0.89030937	6.2600134	7.15
85	1.0148469	6.2908291	7.16
85	1.0044227	6.2638434	7.17
85	1.065962	6.2577412	7.18
85	0.96910596	6.2678732	7.19
87	1.0653458	6.2387434	7.24
87	1.0395717	6.2250537	7.25
87	0.89454647	6.3089945	7.26
87	0.94389337	6.2682904	7.27
88	0.93842478	3.8165371	7.29
88	0.97357816	3.6792694	7.3
88	1.0162338	3.6118696	7.31
88	0.97825903	3.6998892	7.32
88	0.97302698	3.767965	7.33
88	1.0064631	3.7032477	7.34
88	1.0363993	3.7572232	7.35
88	0.97706422	3.7631982	7.36
91	0.98823932	6.2564363	7.31
91	0.97697481	6.2880827	7.32
91	1.09329	6.3638265	7.33
91	0.97524979	6.3315169	7.34
91	0.99419491	6.2996269	7.35
91	0.98690745	6.2572855	7.36
91	0.94584957	6.2872839	7.37
91	0.94905671	6.2906103	7.38
92	1.7500327	8.0469993	7.32
92	1.7160159	7.9512845	7.33
93	1.9374343	3.7776935	7.5
93	1.9142911	3.7871943	7.51
93	1.8833178	3.7083143	7.52
93	1.8969589	3.7305956	7.53
93	1.9398734	3.7787199	7.54
93	1.9408739	3.7606088	7.55
93	1.9302875	3.7400942	7.56
93	1.9597249	3.7756013	7.57
93	1.9281609	3.7663163	7.58
93	1.9091842	3.7606128	7.59
93	1.9452399	3.7642006	7.6
93	1.9311089	3.7760107	7.61
93	1.9120302	3.7522686	7.62
93	1.9191631	3.7504155	7.63
93	1.9307622	3.7845323	7.64
93	1.9289903	3.7594432	7.65
93	1.9478913	3.7721052	7.66
93	1.9316267	3.7563502	7.67
93	1.922671	3.7395015	7.68
93	1.9482528	3.7798762	7.69
93	1.935468	3.7666161	7.7
93	1.9267154	3.7947947	7.71
93	1.9375173	3.7580538	7.72
93	1.9264868	3.7892179	7.73
93	1.9436729	3.790866	7.74
93	1.9414073	3.7837547	7.75
95	1.4202841	1.0784544	8.81
95	1.4160665	1.1068863	8.82
95	1.5017188	1.1744887	8.83
96	1.7550661	5.9627394	8.84
96	1.770527	6.0095718	8.85
98	1.8777615	1.6931001	8.98
98	1.9931031	1.8036847	8.99
98	1.9692908	1.4861688	9
99	1.1101991	0.9810984	9.01
99	1.0451932	1.0380707	9.02
102	0.98548848	2.9632424	9.09
102	0.89146621	3.1593814	9.1
102	0.83543531	3.4742716	9.11
110	1.7351319	6.920443	9.49
110	1.5437631	6.953172	9.5
111	1.6192428	7.134717	9.52
111	1.6186943	7.2125431	9.53
125	0.97858234	3.3382744	10.83
125	0.97967488	3.3830748	10.84
125	0.98677574	3.37574	10.85
125	0.96180317	3.3976583	10.86
125	0.97269178	3.3711292	10.87
125	0.98138137	3.3921737	10.88
125	0.99285275	3.3267475	10.89
125	0.98176806	3.3543317	10.9
125	0.97799269	3.3616842	10.91
125	0.9897855	3.3392202	10.92
125	0.95434906	3.3624186	10.93
125	0.95386487	3.360373	10.94
125	0.96100766	3.3685177	10.95
125	0.9413597	3.3240278	10.96
132	1.4932149	7.3102354	11.34
132	1.6790145	7.3156292	11.35
132	1.4684199	7.2881414	11.36
133	0.91752982	0.84702139	11.38
133	1.4550357	0.82724655	11.39
133	1.1604745	0.83187432	11.4
139	1.7434432	3.1498065	11.7
139	1.8342767	3.0633093	11.71
139	1.8217046	3.0491325	11.72
139	1.8117861	3.011026	11.73
139	1.959432	2.9471646	11.74
139	1.8444941	2.9902126	11.75
139	1.8000654	3.0817297	11.76
139	1.8028475	2.9671142	11.77
139	1.8909439	2.9419413	11.78
139	1.7985713	2.9384436	11.79
139	1.9984305	2.9427993	11.8
139	1.8508809	3.005628	11.81
139	1.8989799	3.0199557	11.82
139	1.8682541	2.9261575	11.83
139	1.8617043	2.9474482	11.84
139	1.9022694	2.9917333	11.85
139	1.8698907	2.9788216	11.86
139	1.8760526	2.9214404	11.87
140	1.7302993	7.0573214	11.8
140	1.6746135	7.0739727	11.81
140	1.7436817	7.1119858	11.82
140	1.6702819	7.0693972	11.83
140	1.7034	7.2254033	11.84
140	1.7321962	7.2253191	11.85
141	1.8065712	7.1574641	11.87
141	1.7283836	6.9135144	11.88
141	1.7538965	7.205808	11.89
141	1.5508086	7.1144528	11.9
141	1.7762625	7.1370436	11.91
142	1.7423937	3.1942197	11.9
142	1.8244866	3.157509	11.91
142	1.8167313	3.0024375	11.92
142	1.8406652	2.9464302	11.93
143	1.9056502	6.9670116	11.93
143	1.7962558	7.0954118	11.94
146	1.8196664	2.9506425	11.97
146	1.8026675	2.9153613	11.98
146	1.7956168	3.0023253	11.99
146	1.7352926	3.0750671	12
146	1.7025996	3.1100096	12.01
146	1.7270963	3.0855114	12.02
146	1.714477	3.0276592	12.03
146	1.7253018	3.1342144	12.04
146	1.8574645	2.9886327	12.05
150	1.8134793	3.1563671	12.07
150	1.7232246	3.1049846	12.08
150	1.6783485	2.8748902	12.09
150	1.7584129	3.1694019	12.1
151	1.7445518	7.2558181	12.07
151	1.774748	7.2022717	12.08
151	1.6206913	7.0618593	12.09
152	1.7914431	7.0969156	12.11
152	1.6983438	7.2685176	12.12
159	1.6579307	3.0299749	12.24
159	1.6868671	2.9494707	12.25
161	1.7259753	3.1195939	12.27
161	1.5767671	2.8642485	12.28
161	1.7895366	3.1105132	12.29
161	1.7433499	3.0156275	12.3
161	1.716386	3.1006849	12.31
161	1.7533682	3.1138136	12.32
161	1.7064498	3.0718448	12.33
161	1.6415148	2.979899	12.34
161	1.7305456	3.0744692	12.35
164	1.4863814	7.3189637	12.33
164	1.4841467	7.3343205	12.34
164	1.6276686	7.325213	12.35
165	1.7101668	3.1343833	12.37
165	1.7031351	3.2355005	12.38
165	1.7897539	2.8765573	12.39
165	1.6164283	2.9660087	12.4
165	1.7429555	3.0800991	12.41
180	0.84092223	7.3618409	12.74
180	0.84243684	7.3350109	12.75
180	0.82794285	7.2600031	12.76
181	1.6171124	2.9667093	12.77
181	1.5975339	3.1576101	12.78
182	0.85688504	7.3142956	12.78
182	0.85713401	7.2913708	12.79
182	0.87234007	7.4325034	12.8
185	1.4857727	3.1898002	12.85
185	1.6528347	3.1961843	12.86
188	0.81357485	7.2647864	12.9
188	0.82580506	7.3421135	12.91
189	1.5634265	3.1463637	12.91
189	1.6238833	3.1323214	12.92
189	1.6333443	2.9988609	12.93
190	0.80836621	7.3407471	12.95
190	0.81563681	7.36122	12.96
190	0.83170648	7.297356	12.97
190	0.81029108	7.33348	12.98
190	0.80379511	7.3846012	12.99
191	1.5844292	3.1557689	12.95
191	1.6837062	3.1589026	12.96
192	1.6125478	3.1765648	12.99
192	1.4536173	3.0804668	13
193	0.85618978	7.318315	13.02
193	0.87066032	7.2916685	13.03
193	0.85210451	7.2701428	13.04
193	0.83748176	7.3152143	13.05
195	1.5545444	3.0396123	13.04
195	1.6429765	2.9996933	13.05
198	1.6253237	2.9940994	13.1
198	1.6670116	3.1260979	13.11
198	1.6562255	3.060249	13.12
198	1.6931863	3.1623217	13.13
204	1.898769	6.9469081	13.17
204	2.0621446	6.9179081	13.18
204	2.0555606	6.9725672	13.19
204	1.9497304	6.9883537	13.2
204	1.9512993	6.8477649	13.21
204	1.9750061	6.9855958	13.22
205	1.5926338	3.1276766	13.18
205	1.7145155	3.1609887	13.19
205	1.6092998	3.2229945	13.2
205	1.5802636	3.1686068	13.21
205	1.656493	3.1382361	13.22
205	1.6526416	3.0059869	13.23
207	0.82161406	7.311397	13.22
207	0.81448975	7.3035189	13.23
208	2.0132247	6.9316375	13.24
208	1.8882361	6.920943	13.25
209	1.5224115	3.1295913	13.25
209	1.6789613	3.3857705	13.26
210	0.81240193	7.347597	13.27
210	0.82328464	7.4324693	13.28
210	0.93142755	7.266341	13.29
211	2.0121839	6.9442698	13.27
211	1.9771836	6.9559705	13.28
211	1.928551	6.9103839	13.29
211	2.0659607	6.9581578	13.3
211	1.949259	6.9336586	13.31
211	2.032713	6.9938668	13.32
211	1.9761375	6.9885798	13.33
211	2.0082925	6.9628041	13.34
211	1.9915153	7.015898	13.35
211	2.0595859	6.9608863	13.36
217	0.84557645	7.3219176	13.37
217	0.85206442	7.3692753	13.38
217	0.84987974	7.3422725	13.39
219	1.6541793	3.2045907	13.39
219	1.6668217	3.1986382	13.4
224	1.7938772	3.3205635	13.44
224	1.6226031	3.2255258	13.45
224	1.6882411	3.1788001	13.46
226	1.7662885	3.1152968	13.48
226	1.810448	3.0800617	13.49
226	1.7694832	3.0999703	13.5
226	1.7668948	3.0965636	13.51
226	1.6897437	3.1477535	13.52
226	1.7530429	3.1999416	13.53
226	1.7435118	3.2981807	13.54
226	1.7714793	3.1270825	13.55
226	1.7463637	3.2026849	13.56
226	1.7457921	3.2292891	13.57
226	1.7659147	3.0720176	13.58
226	1.7022265	3.1363773	13.59
226	1.7071484	3.0987484	13.6
226	1.7202706	3.2361031	13.61
226	1.7518209	3.2563167	13.62
226	1.7556674	3.10253	13.63
226	1.736465	3.2051073	13.64
226	1.7009498	3.2522496	13.65
226	1.762644	3.0767726	13.66
226	1.7629262	3.1426674	13.67
226	1.696249	3.1949868	13.68
226	1.6962255	3.1224745	13.69
226	1.5769392	3.3525184	13.7
226	1.7567473	3.160205	13.71
226	1.722203	3.1796797	13.72
226	1.7276918	3.1661026	13.73
226	1.7410338	3.1626351	13.74
229	1.8888674	7.9765871	13.58
229	1.853256	7.9252928	13.59
230	2.0763424	6.9204632	13.58
230	2.0799644	6.8843162	13.59
230	2.057461	6.8071116	13.6
230	2.0764853	6.9399969	13.61
230	2.0680708	6.9356652	13.62
230	2.0337208	6.9070168	13.63
239	1.75709	7.9862696	14.04
239	1.8124942	7.9907854	14.05
239	1.7127457	8.068431	14.06
239	1.7697058	8.060794	14.07
240	1.8494535	7.9904579	14.09
240	1.7706091	7.9799955	14.1
240	1.7853229	8.1420758	14.11
240	1.702799	7.9934894	14.12
240	1.7434591	8.0521973	14.13
240	1.7605205	7.9986773	14.14
240	1.7765588	7.9946525	14.15
240	1.8053192	7.9915936	14.16
240	1.6793612	7.9754978	14.17
241	1.7378095	8.0276183	14.19
241	1.8076705	7.9761019	14.2
241	1.837531	7.9923694	14.21
241	1.7749927	8.0057723	14.22
241	1.8189349	8.0093949	14.23
242	1.1916966	1.2724681	14.22
242	1.2530103	1.2308166	14.23
242	1.269024	1.232204	14.24
242	1.2479401	1.2524593	14.25
242	1.2783053	1.2450958	14.26
242	1.2615823	1.2586804	14.27
242	1.2915511	1.2752456	14.28
242	1.3291957	1.2462266	14.29
242	1.3238012	1.1911761	14.3
242	1.3486771	1.1970164	14.31
242	1.2805419	1.2931347	14.32
242	1.3031469	1.2063559	14.33
242	1.2841088	1.2955575	14.34
242	1.3123133	1.2373805	14.35
242	1.3314644	1.2473279	14.36
242	1.3391864	1.2305053	14.37
243	1.7913515	7.9246939	14.25
243	1.6983887	7.9489316	14.26
243	1.7367753	8.0025398	14.27
243	1.7833184	8.0444437	14.28
243	1.7674224	8.0732959	14.29
245	1.7867207	8.0120651	14.33
245	1.7932584	7.9901787	14.34
250	1.1126377	5.6216198	14.88
250	1.2028665	5.481661	14.89
250	1.1788894	5.6110914	14.9
250	1.1551164	5.6164155	14.91
250	1.1507546	5.6003277	14.92
250	1.1320979	5.5852262	14.93
250	1.0941501	5.5529996	14.94
250	1.1318111	5.5490553	14.95
250	1.0944461	5.5470926	14.96
250	1.1505417	5.5544161	14.97
250	1.1348591	5.5744924	14.98
250	1.1669385	5.4146146	14.99
256	0.83081579	7.2769016	15.06
256	0.80778114	7.3485277	15.07
259	1.027907	5.9518971	15.14
259	0.93035871	5.6654073	15.15
261	0.80008717	7.33607	15.17
261	0.84076694	7.3087011	15.18
261	0.81484981	7.3122141	15.19
264	0.81818647	7.3723374	15.32
264	0.89089738	7.3959906	15.33
268	0.80231022	7.3401682	15.41
268	0.80518781	7.3465337	15.42
269	1.7182151	8.0222729	15.44
269	1.7409442	8.0902934	15.45
270	0.82881595	7.3105915	15.47
270	0.80889452	7.2493448	15.48
272	1.7491868	5.8863531	15.5
272	1.7355412	6.1077204	15.51
274	1.562557	2.6629321	15.57
274	1.5628822	2.6465598	15.58
274	1.5182834	2.6564719	15.59
274	1.5417309	2.694105	15.6
283	1.7513471	8.140149	16.21
283	1.7777542	8.1003827	16.22
285	1.7175833	7.9843524	16.29
285	1.7214051	7.9562183	16.3
290	1.7515226	8.0138527	16.39
290	1.6144123	8.0453075	16.4
294	1.827085	8.1149807	16.77
294	1.704133	7.9451172	16.78
294	1.7267116	7.9607375	16.79
295	1.7524679	7.9833589	16.81
295	1.7101746	7.9341555	16.82
295	1.7748436	7.9263347	16.83
297	1.7284657	8.0961748	16.85
297	1.7843118	8.0396026	16.86
305	1.7215934	7.9265711	17.11
305	1.6976251	7.9643809	17.12
308	1.704852	7.9974886	17.19
308	1.7583788	8.01104	17.2
309	1.4397057	5.4953079	17.2
309	1.5405582	5.4759451	17.21
311	1.4142277	2.1699605	17.23
311	1.4266223	2.1631125	17.24
311	1.3989398	2.1708323	17.25
311	1.4294065	2.1630955	17.26
311	1.4624169	2.1664905	17.27
311	1.4706489	2.1627805	17.28
311	1.4350508	2.1630213	17.29
311	1.5098681	2.2069829	17.3
311	1.5000871	2.2347019	17.31
311	1.5141121	2.208091	17.32
311	1.5328134	2.2274646	17.33
311	1.5088117	2.2389422	17.34
311	1.5117025	2.2854527	17.35
311	1.5310863	2.2538015	17.36
312	1.7393223	8.015874	17.24
312	1.7532703	8.0966643	17.25
313	1.7207384	8.0622742	17.27
313	1.8634761	7.9634442	17.28
319	1.775151	7.9152559	17.52
319	1.7727329	7.9776697	17.53
325	1.7176279	7.9777628	17.75
325	1.7324737	7.9877891	17.76
326	1.731999	7.8753993	17.8
326	1.6926723	7.9684009	17.81
327	1.7040146	7.952125	17.94
327	1.6715775	7.9905599	17.95
327	1.6808522	8.0145924	17.96
327	1.701824	8.0668358	17.97
327	1.789254	8.036514	17.98
328	1.6559831	7.9787917	18.03
328	1.7073546	8.0260416	18.04
329	1.8918366	8.0018013	18.06
329	1.6368566	8.093474	18.07
329	1.771584	8.034723	18.08
333	1.4019389	3.247544	18.27
333	1.4463485	3.2789768	18.28
333	1.5343433	3.2874241	18.29
333	1.4865147	3.295402	18.3
335	1.4768529	3.0938152	18.32
335	1.4721552	3.2689114	18.33
335	1.4755694	3.2436622	18.34
335	1.4634788	3.2524377	18.35
335	1.5962714	3.2069362	18.36
335	1.4969842	3.1866569	18.37
335	1.5414246	3.3163459	18.38
335	1.4390822	3.2186767	18.39
335	1.4464599	3.2783466	18.4
335	1.4674716	3.301313	18.41
335	1.5114387	3.2466138	18.42
336	1.7132054	8.021145	18.39
336	1.7368244	7.9941029	18.4
336	1.7798159	8.0381265	18.41
336	1.7359122	7.9654444	18.42
336	1.7487358	8.0134171	18.43
338	1.6740295	3.2428521	18.44
338	1.526599	3.2992579	18.45
338	1.5868417	3.351082	18.46
338	1.4707781	3.3605048	18.47
338	1.5451344	3.3158356	18.48
343	1.8168064	8.0171539	18.58
343	1.7654364	8.0026422	18.59
344	1.5455822	3.3700085	18.59
344	1.51324	3.4606126	18.6
345	1.7850519	7.9621428	18.61
345	1.7516756	8.0423698	18.62
345	1.7261841	8.0231321	18.63
345	1.7694278	8.0265401	18.64
345	1.781047	8.0792162	18.65
346	1.3961029	3.420568	18.66
346	1.4326573	3.2678469	18.67
346	1.451843	3.415506	18.68
347	1.7443749	8.0514341	18.67
347	1.7620318	8.0043353	18.68
347	1.7246618	8.1181975	18.69
348	1.8989198	6.739755	18.68
348	1.9098144	6.7751377	18.69
348	1.8816284	6.7156576	18.7
348	1.8801528	6.8814801	18.71
348	1.9259995	6.7685113	18.72
348	1.9284668	6.7238242	18.73
348	1.9140708	6.8637767	18.74
348	1.8905919	6.7338983	18.75
348	1.8474616	6.7642835	18.76
348	1.9042599	6.7576581	18.77
348	1.8969688	6.7770059	18.78
348	1.8952505	6.7462134	18.79
348	1.8694889	6.808636	18.8
348	1.8469744	6.7615534	18.81
348	1.8027741	6.8194264	18.82
348	1.9028789	6.813623	18.83
348	1.9196684	6.8275153	18.84
348	1.8837552	6.7742388	18.85
348	1.8955957	6.8108353	18.86
348	1.8658018	6.7639639	18.87
348	1.8879628	6.7703407	18.88
348	1.9175284	6.7948296	18.89
348	1.9112263	6.7994875	18.9
348	1.8873128	6.7922829	18.91
348	1.8781021	6.7518999	18.92
348	1.8958385	6.7662367	18.93
348	1.8897911	6.7687824	18.94
348	1.8485099	6.8127258	18.95
348	1.8850558	6.7641788	18.96
348	1.8596916	6.7971071	18.97
348	1.8735005	6.793525	18.98
348	1.8750664	6.8092981	18.99
348	1.8248866	6.7576158	19
348	1.8798562	6.8072023	19.01
348	1.8813507	6.7700817	19.02
348	1.9460454	6.8051161	19.03
348	1.8973253	6.7668835	19.04
348	1.9409307	6.7638295	19.05
348	1.8211895	6.7590092	19.06
349	1.4128307	3.3339996	18.71
349	1.4232516	3.3025664	18.72
350	1.7425756	7.975338	18.74
350	1.7814547	7.9823018	18.75
350	1.7633092	8.0652843	18.76
352	1.7363381	8.0524089	18.78
352	1.7235166	8.0841372	18.79
352	1.6903637	8.1385656	18.8
352	1.6915781	8.1207137	18.81
352	1.7534812	8.0850254	18.82
352	1.7240584	8.051664	18.83
353	1.7932426	8.1056013	18.85
353	1.7879897	8.144814	18.86
354	1.7936789	8.0699571	18.88
354	1.7300517	8.0625264	18.89
354	1.7663807	8.0310438	18.9
354	1.7469538	8.0941826	18.91
354	1.7762068	8.086205	18.92
354	1.7794456	8.0792776	18.93
354	1.8381131	8.081136	18.94
356	1.8149346	7.9785911	18.99
356	1.7633224	8.0698538	19
356	1.7349453	8.0569961	19.01
356	1.76435	8.0706141	19.02
356	1.8018644	8.0833837	19.03
356	1.7821834	8.0889132	19.04
356	1.7501135	8.0563259	19.05
356	1.7719976	8.0665103	19.06
356	1.847775	8.0337569	19.07
356	1.7716523	8.0145129	19.08
356	1.7628187	8.0588251	19.09
358	1.1788576	3.0736072	19.06
358	1.1847749	2.9360525	19.07
358	1.2552137	2.8480304	19.08
358	1.228251	2.9346216	19.09
358	1.2077113	2.9421127	19.1
358	1.17521	2.9118863	19.11
358	1.1989882	2.964326	19.12
358	1.1758108	2.904196	19.13
358	1.314915	2.8985396	19.14
358	1.1863702	2.9505872	19.15
358	1.2145312	2.8489619	19.16
358	1.192236	2.9054178	19.17
358	1.1887058	2.8897958	19.18
358	1.1414097	2.9470695	19.19
358	1.1735691	2.9164804	19.2
358	1.1450033	2.9448919	19.21
358	1.1919782	2.9157386	19.22
358	1.190837	2.8769389	19.23
358	1.209783	2.9171524	19.24
358	1.1747211	2.9390373	19.25
358	1.2157703	2.9426332	19.26
358	1.1329422	2.8906409	19.27
358	1.2179885	2.8883967	19.28
358	1.1460244	2.8882196	19.29
358	1.1390861	2.9763647	19.3
358	1.2122707	2.9499693	19.31
358	1.2052731	3.0054172	19.32
358	1.1772782	2.9234998	19.33
358	1.2044303	3.0327622	19.34
358	1.2047853	3.0195646	19.35
358	1.2238607	2.954738	19.36
358	1.1579783	2.9630928	19.37
358	1.1897785	2.9734634	19.38
358	1.1668639	2.9055426	19.39
358	1.2189022	2.9121851	19.4
358	1.1791608	2.9422266	19.41
358	1.2078649	2.8991783	19.42
358	1.1997536	2.9466453	19.43
358	1.2079563	2.8680797	19.44
358	1.2082911	2.8872221	19.45
358	1.2999842	2.9043392	19.46
358	1.2138254	2.9390501	19.47
358	1.2379332	2.8461979	19.48
358	1.218476	2.9333657	19.49
358	1.2191667	2.9053169	19.5
358	1.2356019	2.824258	19.51
358	1.2367365	2.9528733	19.52
358	1.2609466	2.8971008	19.53
358	1.2444537	2.8475787	19.54
359	1.790413	6.0988314	19.08
359	1.7448601	6.1031867	19.09
359	1.6875494	6.0075548	19.1
360	1.7630317	8.1350458	19.12
360	1.7182225	8.0831227	19.13
360	1.7187587	8.111849	19.14
361	1.862856	8.0984648	19.18
361	1.7527627	8.093822	19.19
363	1.7872314	8.1220145	19.23
363	1.7729314	8.1459097	19.24
366	1.8005347	8.0993605	19.41
366	1.7346353	8.0904837	19.42
367	1.7566285	8.0768825	19.44
367	1.7504859	8.1174005	19.45
367	1.8083314	8.0326992	19.46
371	1.1535142	2.9351503	19.56
371	1.2939329	2.9654101	19.57
371	1.2275519	2.9178737	19.58
371	1.1642774	3.0010835	19.59
371	1.1866093	2.9012018	19.6
371	1.1341185	2.9154311	19.61
371	1.106291	3.1552077	19.62
371	1.1954925	3.0312192	19.63
371	1.1993025	3.0204116	19.64
374	1.1298589	3.0243006	19.67
374	1.1655066	2.9333107	19.68
374	1.1739852	3.0079083	19.69
374	1.1774034	2.9606808	19.7
374	1.1532658	3.0926157	19.71
374	1.2696921	2.9427121	19.72
374	1.0931964	3.0138098	19.73
374	1.1998372	3.0004361	19.74
374	1.1738017	3.0232191	19.75
374	1.2294986	3.0979573	19.76
374	1.1917532	2.9945267	19.77
374	1.1839628	2.9728007	19.78
374	1.1985872	3.0016216	19.79
378	1.7976147	8.0346499	19.8
378	1.717422	8.00334	19.81
378	1.797348	8.0488918	19.82
378	1.7809811	8.0615024	19.83
381	1.1135394	3.0500281	19.83
381	1.2099987	3.0696758	19.84
381	1.3036313	3.0894048	19.85
381	1.2892124	3.0730255	19.86
382	1.727262	8.0157268	19.85
382	1.7758743	8.091863	19.86
382	1.8248019	8.1265481	19.87
382	1.8346911	8.0618835	19.88
382	1.8087086	8.1022196	19.89
382	1.8090074	8.1054524	19.9
382	1.8539392	8.0079911	19.91
382	1.9037867	7.9835739	19.92
386	2.0057276	6.9617947	19.91
386	2.0517496	6.9715935	19.92
386	2.0156973	6.9351407	19.93
386	1.9791536	7.0080786	19.94
386	1.9800676	6.9745808	19.95
386	1.9154412	6.9808905	19.96
386	1.9574283	6.952223	19.97
386	1.9473072	6.9192705	19.98
386	2.0171587	6.9350067	19.99
386	1.9944336	6.9501603	20
386	1.8597029	6.9822933	20.01
386	2.0195659	6.9160112	20.02
386	2.0492733	6.971804	20.03
386	2.0136389	6.9540781	20.04
386	1.9479341	6.955037	20.05
386	1.9780288	7.0383462	20.06
386	2.0080248	6.9512442	20.07
386	1.9385793	6.9299699	20.08
386	2.007353	7.0138476	20.09
386	1.9089113	6.952895	20.1
386	1.9713881	6.9883896	20.11
386	1.9645902	6.9541049	20.12
386	2.0109853	6.9437107	20.13
386	2.0489248	6.9072799	20.14
386	1.9710565	7.0060171	20.15
386	1.9612027	7.0260934	20.16
386	1.9877091	6.8939771	20.17
386	2.0461456	6.9787524	20.18
386	2.0387754	6.9823423	20.19
386	1.9316752	6.92795	20.2
386	1.984524	6.9667166	20.21
386	1.9665182	6.9078356	20.22
386	1.9654622	6.9435899	20.23
386	1.9996792	6.9372797	20.24
386	1.9841754	6.9730699	20.25
386	1.9157035	6.9761568	20.26
386	1.9069189	6.9197257	20.27
386	1.969331	7.0325333	20.28
386	1.9435196	6.9924743	20.29
386	2.0118724	7.024844	20.3
387	1.1460264	3.1227903	19.95
387	1.2118435	3.0567178	19.96
387	1.2095782	3.0142002	19.97
390	1.7420876	8.1371111	20
390	1.8138136	8.0180775	20.01
391	1.8257539	8.0792484	20.04
391	1.8267829	7.9844056	20.05
391	1.8632103	7.9950283	20.06
392	1.2141838	2.888034	20.07
392	1.1618549	3.0460349	20.08
392	1.3062099	3.0701671	20.09
392	1.2522017	3.0299071	20.1
395	1.3720026	3.1074797	20.15
395	1.2675773	3.0892468	20.16
395	1.2380356	3.0904634	20.17
395	1.2437493	3.0290499	20.18
395	1.2737607	2.9818954	20.19
395	1.3218146	3.0094223	20.2
395	1.2995928	3.1270155	20.21
395	1.2427229	3.0676769	20.22
396	1.0054928	4.9416389	20.16
396	1.0098443	4.9202522	20.17
396	1.0080054	4.9192127	20.18
396	1.0283427	4.956937	20.19
396	1.0387612	4.9416309	20.2
396	1.0554693	4.9247852	20.21
396	1.019965	4.8687041	20.22
396	1.017096	4.9055685	20.23
396	1.0497723	4.9040316	20.24
396	1.0647239	4.9558997	20.25
396	1.0592846	4.9315989	20.26
396	1.0481771	4.930601	20.27
396	1.0593107	4.9212743	20.28
396	1.0098684	4.8865952	20.29
396	1.0188682	4.9573596	20.3
397	1.8221843	8.0163257	20.16
397	1.8403239	8.0226873	20.17
397	1.8815345	7.9759891	20.18
397	1.8470284	7.9100599	20.19
397	1.8654394	7.9654673	20.2
400	1.2210731	3.125787	20.29
400	1.2890395	3.2253998	20.3
400	1.2313165	3.046126	20.31
400	1.186593	3.0276674	20.32
400	1.2798786	2.960885	20.33
400	1.270006	3.0675508	20.34
401	1.9869024	6.9588771	20.32
401	1.9609586	6.9641643	20.33
401	1.8872061	6.9685179	20.34
401	1.9371411	7.0537711	20.35
401	1.9461632	6.950474	20.36
401	1.9050826	6.9992712	20.37
401	1.954449	6.9342013	20.38
401	1.9618473	6.9848119	20.39
401	1.9665352	6.9759004	20.4
401	1.8752607	6.9283171	20.41
401	1.9189794	6.9535264	20.42
401	1.937489	6.9343384	20.43
401	1.8864917	7.0835672	20.44
401	1.8670901	6.8991187	20.45
401	1.9401528	6.908545	20.46
401	1.8499967	6.9173252	20.47
401	1.8948173	6.9614893	20.48
402	1.282401	3.1635315	20.36
402	1.2505405	2.9941358	20.37
403	1.272095	3.1091913	20.4
403	1.2212645	3.0587949	20.41
403	1.2699137	3.0775048	20.42
403	1.3064913	2.9474869	20.43
403	1.2862074	3.0407554	20.44
403	1.2687868	3.10468	20.45
403	1.3275769	3.0260621	20.46
403	1.2665966	2.9679155	20.47
403	1.4088811	3.0456185	20.48
404	1.8733991	7.979966	20.44
404	1.8945697	7.9566639	20.45
404	1.8576017	8.0504424	20.46
404	1.9453454	7.9831004	20.47
404	1.8324139	7.7943846	20.48
405	0.95917454	1.219893	20.5
405	0.93056121	1.2081796	20.51
405	0.94415287	1.2477369	20.52
405	0.96065291	1.1929255	20.53
405	0.9229681	1.3147916	20.54
405	0.96445975	1.2563651	20.55
405	0.89010992	1.2495342	20.56
407	1.8789168	7.0019982	20.5
407	2.0098798	7.0452476	20.51
407	2.0028447	7.0080469	20.52
407	1.9054654	6.9553911	20.53
407	1.9421535	6.9594457	20.54
407	1.954882	6.9158652	20.55
407	1.9951717	7.0059004	20.56
407	1.8750786	6.9287775	20.57
407	1.8753962	6.939633	20.58
408	1.3316972	3.1804918	20.53
408	1.334369	3.0642468	20.54
409	1.2871284	3.0952626	20.57
409	1.3166876	3.0598804	20.58
409	1.3394706	3.0091052	20.59
409	1.3710429	3.0105235	20.6
409	1.3668651	3.0599756	20.61
409	1.3952572	3.1052975	20.62
410	1.8995448	7.9581374	20.59
410	1.8667924	8.0460642	20.6
410	1.8404554	8.0272562	20.61
411	1.8628729	6.9107075	20.6
411	1.8803054	6.9398512	20.61
411	1.782915	6.9173959	20.62
411	1.9202826	6.8607614	20.63
411	1.8628491	6.9019537	20.64
411	1.9659063	6.9016041	20.65
411	1.6905325	6.973092	20.66
411	1.9019213	6.953991	20.67
411	1.8162631	6.957708	20.68
411	1.9532028	6.9342558	20.69
411	1.8819414	6.9291767	20.7
411	1.91292	6.9447828	20.71
411	1.9389915	6.9686115	20.72
411	1.9117646	6.9401208	20.73
413	1.2713205	3.0696761	20.72
413	1.2921301	3.3331905	20.73
413	1.3038671	3.0807556	20.74
413	1.2978666	3.1338664	20.75
414	1.8478332	7.9573455	20.76
414	1.9211627	7.9513084	20.77
415	1.2603138	3.1800743	20.77
415	1.3199742	3.0716902	20.78
415	1.2791448	3.1358728	20.79
415	1.163729	3.1137986	20.8
415	1.2463729	3.0887386	20.81
415	1.2637902	3.3090226	20.82
416	1.6239594	6.8960933	20.81
416	1.6484734	6.9501088	20.82
416	1.5978892	6.8715106	20.83
420	1.2231607	3.218949	20.87
420	1.2247278	3.1178074	20.88
420	1.3425272	3.1919695	20.89
422	1.8890321	7.9557805	20.89
422	1.7712641	8.0531274	20.9
422	1.7810742	8.0109578	20.91
422	1.8294614	7.941915	20.92
423	1.166513	3.0447664	20.93
423	1.2783682	3.0169704	20.94
423	1.1598269	3.3654092	20.95
424	1.8227955	7.9787263	20.94
424	1.9037326	8.0370602	20.95
425	1.8461078	7.9942214	20.97
425	1.8584056	7.9355695	20.98
425	1.8013901	8.1309801	20.99
426	1.8142033	7.9882406	21.01
426	1.8314582	8.0433839	21.02
426	1.8369784	8.0181766	21.03
429	1.8134149	8.0143228	21.08
429	1.7599296	7.8550693	21.09
429	1.7846823	7.9506316	21.1
431	1.2050174	3.0998142	21.14
431	1.2214963	3.1596067	21.15
431	1.1860318	3.1166902	21.16
431	1.2532861	2.9470489	21.17
436	1.8237188	8.0440935	21.41
436	1.7478574	7.8811525	21.42
437	0.81349322	7.5229883	21.42
437	0.85870604	7.6199604	21.43
439	1.174626	3.0673269	21.44
439	1.1376701	3.0127856	21.45
442	1.2234292	2.9213503	21.51
442	1.1952764	3.0120319	21.52
445	1.1992823	3.0453584	21.62
445	1.1488992	2.8623237	21.63
445	1.1974759	3.0069168	21.64
447	1.826638	8.1301228	21.66
447	1.7884354	8.0023936	21.67
447	1.9008998	8.0436891	21.68
447	1.8887533	7.988769	21.69
451	1.7532119	7.983057	21.83
451	1.7718559	8.1123505	21.84
452	1.7709416	7.9907906	21.86
452	1.8025595	8.0052029	21.87
456	1.6785233	5.9388719	21.95
456	1.6883533	6.0093931	21.96
456	1.7401186	6.0402051	21.97
461	1.7530454	8.0313445	22.01
461	1.7080494	8.0544566	22.02
464	1.6836741	8.0002879	22.06
464	1.8072969	8.0851945	22.07
464	1.7712785	8.0337222	22.08
466	1.0695346	2.9340063	22.08
466	1.1794268	3.0982566	22.09
466	1.1836224	3.0015399	22.1
466	1.1603651	2.9476934	22.11
468	1.843181	8.0483134	22.1
468	1.6527728	8.1368552	22.11
468	1.8244743	8.0340503	22.12
468	1.7027592	8.0564828	22.13
468	1.7601103	8.0381596	22.14
471	1.7570633	8.0239933	22.16
471	1.6490927	8.0478171	22.17
474	1.1863542	3.0152149	22.22
474	1.2475829	3.0985601	22.23
479	1.1813291	3.1035049	22.35
479	1.1590037	3.0570859	22.36
481	1.7728156	8.0882003	22.4
481	1.8123885	8.1177933	22.41
485	1.7597303	7.7103985	22.54
485	1.7631455	7.7340437	22.55
485	1.7520053	7.6399208	22.56
485	1.7590415	7.78266	22.57
485	1.7318699	7.729361	22.58
485	1.7417343	7.6931539	22.59
485	1.8416164	7.7714494	22.6
485	1.7551331	7.7516073	22.61
485	1.7516439	7.6661004	22.62
485	1.6981636	7.7129579	22.63
485	1.7551448	7.6854505	22.64
485	1.5617069	7.9352213	22.65
485	1.5938457	7.9651506	22.66
485	1.5832059	7.9388768	22.67
485	1.6404743	7.9054386	22.68
485	1.6313174	7.9397315	22.69
485	1.623928	7.9729909	22.7
485	1.5991507	7.951476	22.71
485	1.6150705	7.9222189	22.72
485	1.5923346	7.8949706	22.73
485	1.6044118	7.9564353	22.74
485	1.6180775	7.974041	22.75
485	1.6135213	7.9870843	22.76
485	1.6142368	7.9555283	22.77
485	1.6077457	7.9370423	22.78
485	1.6288452	7.9655283	22.79
485	1.6045222	7.9414807	22.8
485	1.634039	7.9287187	22.81
485	1.653596	7.9297312	22.82
485	1.6118805	7.9468883	22.83
485	1.6619028	7.9382309	22.84
485	1.6289298	7.9307435	22.85
485	1.6108617	7.9811297	22.86
485	1.6276503	7.9642405	22.87
485	1.6162272	7.9609498	22.88
485	1.6369255	7.9353413	22.89
485	1.6365911	7.9099194	22.9
485	1.6391149	7.8885142	22.91
485	1.6413687	7.9327047	22.92
485	1.6351722	7.9663354	22.93
485	1.6480378	7.9564071	22.94
485	1.6255053	7.9591356	22.95
485	1.6347648	7.9445909	22.96
485	1.6497462	7.9358064	22.97
485	1.6304647	7.9550272	22.98
485	1.627462	7.93691	22.99
485	1.6231667	7.9742638	23
485	1.6207451	7.9354146	23.01
485	1.6253161	7.9458838	23.02
485	1.6174682	7.9150474	23.03
485	1.6265171	7.9362836	23.04
485	1.6208872	7.9627578	23.05
485	1.6082219	7.92515	23.06
485	1.6638728	7.9003638	23.07
485	1.6095489	7.9197854	23.08
485	1.6282546	7.9258226	23.09
485	1.5983005	7.911547	23.1
485	1.5986267	7.9180122	23.11
485	1.6457783	7.9549879	23.12
485	1.6312097	7.9535598	23.13
485	1.6123901	7.9231769	23.14
485	1.6089801	7.8904906	23.15
485	1.5838644	7.9600332	23.16
485	1.6045075	7.934973	23.17
485	1.6325565	7.9217118	23.18
485	1.6350215	7.9170639	23.19
485	1.6417287	7.9245242	23.2
485	1.592596	7.9586842	23.21
485	1.5535912	7.9504299	23.22
485	1.601474	7.9733254	23.23
485	1.6027637	7.9941435	23.24
485	1.5776789	7.9917767	23.25
485	1.5658674	7.9880215	23.26
485	1.601267	7.9764528	23.27
485	1.6034556	7.9664662	23.28
485	1.6184202	7.9357799	23.29
485	1.6069339	7.9360479	23.3
485	1.5612048	7.9850206	23.31
485	1.6285337	7.9205157	23.32
485	1.6421986	7.9260412	23.33
485	1.5607053	7.9383822	23.34
485	1.5811371	7.9917267	23.35
486	1.6976602	1.1670248	22.56
486	1.6780753	1.1867252	22.57
486	1.6739416	1.1968508	22.58
486	1.6460544	1.1816195	22.59
486	1.6632302	1.2089234	22.6
486	1.6613969	1.2126258	22.61
486	1.5900492	1.1435425	22.62
486	1.6346762	1.2582424	22.63
486	1.666745	1.1876072	22.64
486	1.6004612	1.180654	22.65
486	1.6561438	1.2524036	22.66
487	1.6413307	1.2082743	22.68
487	1.6574357	1.1937246	22.69
487	1.7032186	1.1944106	22.7
487	1.697499	1.216647	22.71
487	1.7579172	1.1838334	22.72
494	1.5492894	2.1426306	23.14
494	1.6158505	2.3429232	23.15
494	1.5710438	2.2586173	23.16
494	1.5561591	2.2239238	23.17
494	1.6224219	2.2026791	23.18
494	1.573282	2.1824772	23.19
494	1.6004875	2.2629261	23.2
494	1.6208973	2.1729487	23.21
494	1.4069619	2.2066439	23.22
494	1.5855555	2.20933	23.23
494	1.5135931	2.1556613	23.24
494	1.5435797	2.1260602	23.25
494	1.5858303	2.2261686	23.26
494	1.5326511	2.2136883	23.27
494	1.5387554	2.1648628	23.28
494	1.5119345	2.177601	23.29
494	1.5378102	2.1928341	23.3
494	1.4846922	2.2089379	23.31
494	1.5198756	2.2508903	23.32
494	1.5277486	2.1565571	23.33
494	1.5014477	2.2294189	23.34
494	1.5725743	2.1459341	23.35
494	1.430443	2.0642879	23.36
494	1.4285722	2.0020522	23.37
494	1.4628298	2.0135123	23.38
494	1.3894352	2.0209496	23.39
494	1.4136342	2.0260781	23.4
494	1.3831589	2.0409164	23.41
494	1.3798756	1.9979703	23.42
494	1.3779397	2.0265529	23.43
494	1.3602884	2.0135848	23.44
494	1.3991598	2.0577674	23.45
494	1.3780808	2.0172194	23.46
494	1.3703391	2.0903204	23.47
494	1.4424192	2.0505476	23.48
494	1.3675479	2.0132804	23.49
494	1.4019443	2.0019677	23.5
494	1.4126525	2.0023309	23.51
494	1.4229069	2.0783376	23.52
494	1.3902662	2.0479086	23.53
494	1.3260421	1.95987	23.54
494	1.3798667	2.0549626	23.55
494	1.3521904	2.1091653	23.56
494	1.3138717	1.9255647	23.57
494	1.3327736	1.9976373	23.58
494	1.3456591	1.9473471	23.59
494	1.3813661	2.0014686	23.6
494	1.371233	2.0259558	23.61
494	1.3692483	1.9955813	23.62
494	1.3983078	2.0621074	23.63
494	1.4162337	2.1183509	23.64
494	1.4572171	2.117486	23.65
494	1.4119934	2.1256854	23.66
494	1.4536868	2.1318515	23.67
494	1.3392542	2.0383452	23.68
494	1.2858678	2.0186308	23.69
494	1.3086419	1.9727218	23.7
494	1.3160323	1.9983259	23.71
494	1.324853	1.9963437	23.72
494	1.3426316	1.989211	23.73
494	1.3354751	1.994075	23.74
494	1.3711629	1.9962924	23.75
494	1.323803	1.9812654	23.76
494	1.2990206	1.9627672	23.77
494	1.3529441	1.9844057	23.78
494	1.3120697	2.0476018	23.79
494	1.2761228	1.975599	23.8
494	1.315703	2.0338776	23.81
494	1.3174493	2.0317173	23.82
494	1.3185826	2.0572108	23.83
494	1.2945276	1.996846	23.84
494	1.2859721	1.9539012	23.85
494	1.2996086	2.0667334	23.86
494	1.3917902	2.1881379	23.87
494	1.3529401	2.1066227	23.88
494	1.3226344	2.1155621	23.89
494	1.5381756	2.3461852	23.9
494	1.5660512	2.3012154	23.91
494	1.5336788	2.2876426	23.92
496	1.7618628	7.7308945	23.38
496	1.8277073	7.7035601	23.39
496	1.8261819	7.6620514	23.4
496	1.6676446	7.8761519	23.41
496	1.7021566	7.6821723	23.42
496	1.7545982	7.7272487	23.43
496	1.7652482	7.6929421	23.44
496	1.7967665	7.6904858	23.45
496	1.770976	7.6936906	23.46
496	1.7854927	7.7168269	23.47
496	1.7972069	7.7003622	23.48
496	1.804582	7.6915696	23.49
496	1.8230713	7.7592408	23.5
496	1.7720768	7.4930462	23.51
496	1.7459028	7.7642518	23.52
496	1.7937881	7.7656492	23.53
496	1.7420186	7.696033	23.54
496	1.8080595	7.6762184	23.55
496	1.7546565	7.6971402	23.56
496	1.8010876	7.7188823	23.57
496	1.7495056	7.703675	23.58
496	1.7938531	7.6805922	23.59
496	1.7834164	7.7073295	23.6
496	1.8050849	7.7219633	23.61
496	1.9389575	7.723069	23.62
496	1.7720482	7.7327992	23.63
496	1.8167874	7.7343191	23.64
496	1.7465435	7.7169938	23.65
496	1.7720543	7.6982537	23.66
496	1.816672	7.6818948	23.67
496	1.7944334	7.6183487	23.68
496	1.8133715	7.701483	23.69
496	1.784205	7.645973	23.7
496	1.7477418	7.663014	23.71
496	1.7661633	7.7293847	23.72
496	1.8021033	7.6878474	23.73
496	1.7827502	7.6430276	23.74
496	1.8350977	7.6836179	23.75
496	1.7635643	7.6533842	23.76
496	1.7592181	7.7036064	23.77
496	1.7503683	7.7684432	23.78
496	1.8059531	7.6805692	23.79
496	1.7924622	7.7071528	23.8
496	1.8087095	7.6736264	23.81
496	1.806917	7.7428151	23.82
496	1.8077862	7.6646995	23.83
496	1.7875915	7.7131413	23.84
496	1.7659553	7.735127	23.85
499	1.4781825	2.2515557	23.96
499	1.4735803	2.3294343	23.97
499	1.4732985	2.2937544	23.98
499	1.5264827	2.3034753	23.99
499	1.519745	2.2813492	24
500	1.542488	2.3960331	24.02
500	1.6041941	2.2460901	24.03
500	1.5500517	2.2600346	24.04
500	1.565082	2.3448295	24.05
502	1.6245994	2.2528194	24.09
502	1.487086	2.2757163	24.1
503	1.5854978	2.3410094	24.13
503	1.5756397	2.3064532	24.14
503	1.5832918	2.2980836	24.15
503	1.5712984	2.2700751	24.16
503	1.5978584	2.3192268	24.17
505	1.6207106	2.1654959	24.26
505	1.6060776	2.2168531	24.27
505	1.5746784	2.227516	24.28
509	1.4248097	2.2757116	24.39
509	1.4194638	2.1731236	24.4
509	1.4704948	2.2025521	24.41
509	1.4102447	2.2011007	24.42
509	1.4856261	2.3091881	24.43
509	1.4569233	2.1839679	24.44
509	1.466166	2.2648079	24.45
509	1.5678159	2.2896216	24.46
509	1.4535596	2.2243181	24.47
509	1.5679471	2.240559	24.48
509	1.4801013	2.2485566	24.49
509	1.4131718	2.3124618	24.5
509	1.3872657	2.2468685	24.51
509	1.5056721	2.3943412	24.52
517	1.3943549	4.6172642	25.25
517	1.2546807	4.8241243	25.26
520	1.2735814	4.8454197	25.41
520	1.2970345	4.8174715	25.42
521	1.0812372	7.3584962	25.42
521	1.0732851	7.3887325	25.43
521	1.064744	7.4237229	25.44
521	1.1327494	7.3784736	25.45
521	1.0221368	7.3967726	25.46
521	1.091643	7.4015431	25.47
537	0.84315858	2.2553869	26.63
537	0.81031538	2.2124542	26.64
537	0.84999569	2.2503995	26.65
537	0.8830644	2.2796651	26.66
537	0.80086246	2.276483	26.67
537	0.80384508	2.2850284	26.68
537	0.8007478	2.2601397	26.69
537	0.83480347	2.2576105	26.7
537	0.8747001	2.2582398	26.71
537	0.83260815	2.2683502	26.72
537	0.84586182	2.2805366	26.73
537	0.82016346	2.2585883	26.74
537	0.85087946	2.2343122	26.75
537	0.87776667	2.2702944	26.76
537	0.89756918	2.2375422	26.77
537	0.86104675	2.2044562	26.78
537	0.82482602	2.1959033	26.79
537	0.83228378	2.2422694	26.8
537	0.85140218	2.2429822	26.81
537	0.81735489	2.2345617	26.82
537	0.90259084	2.2136082	26.83
537	0.86332143	2.2381624	26.84
537	0.92672186	2.2518363	26.85
537	0.91615749	2.3131929	26.86
537	0.81948039	2.264024	26.87
538	1.250293	1.1444839	26.64
538	1.2296526	1.0601696	26.65
540	1.2395952	1.0789476	26.67
540	1.3809513	1.0747598	26.68
544	1.1566898	4.8103488	26.87
544	1.3286848	4.8135568	26.88
546	1.7391299	8.077266	27.08
546	1.6971472	8.0498138	27.09
546	1.8149782	8.0724075	27.1
548	1.7338307	8.126394	27.17
548	1.7364954	8.0604344	27.18
548	1.7828001	8.0090058	27.19
551	1.7692572	8.104666	27.26
551	1.7554244	8.037442	27.27
554	2.0736011	2.2818691	27.33
554	1.5977492	2.4513505	27.34
556	0.84729682	7.5612092	27.43
556	0.92234505	7.4630809	27.44
566	1.4117347	4.3567074	27.88
566	1.427809	4.3645901	27.89
569	1.8388195	8.0055368	28.1
569	1.6658621	8.0808661	28.11
570	1.1324619	3.8946237	28.12
570	1.0687041	3.8549397	28.13
570	1.0507559	3.8873731	28.14
570	1.0398566	3.8799711	28.15
570	0.95982389	3.8900396	28.16
570	1.0570086	3.8899464	28.17
570	1.0735153	3.907211	28.18
570	0.99756622	3.8786611	28.19
570	1.0571227	3.9536737	28.2
570	0.97819707	3.9214115	28.21
570	1.0252774	3.9320612	28.22
570	1.0288199	3.9246213	28.23
570	1.1105481	3.9317084	28.24
570	1.0233172	3.8955585	28.25
570	1.0583748	3.8410638	28.26
570	1.0479125	3.8955261	28.27
570	1.1465901	3.9029508	28.28
570	1.0974389	3.9074094	28.29
571	1.7119136	8.0977172	28.19
571	1.7226629	8.1480634	28.2
571	1.7810396	8.0518549	28.21
571	1.7061187	8.1379321	28.22
571	1.7380954	8.136246	28.23
571	1.7581165	8.1316161	28.24
571	1.7200097	8.1315343	28.25
573	1.7451056	8.1007155	28.28
573	1.7470112	8.1384157	28.29
574	1.141228	3.8742555	28.31
574	1.0725713	3.8287523	28.32
574	1.0853202	3.8167428	28.33
574	1.083006	3.7955687	28.34
574	0.97274772	3.9619527	28.35
574	0.99983114	3.8684748	28.36
574	1.0883399	3.9548726	28.37
574	1.0414416	3.8971525	28.38
574	0.94471281	3.8980926	28.39
575	1.7480702	8.1164536	28.31
575	1.7818974	8.0951263	28.32
575	1.7331293	8.1032616	28.33
575	1.7526822	8.1386278	28.34
576	1.767165	8.1316483	28.36
576	1.7872769	8.0855205	28.37
576	1.7367665	8.094875	28.38
576	1.7806704	8.1021525	28.39
576	1.7412831	8.059737	28.4
576	1.7998298	8.0567943	28.41
576	1.7723392	8.0919186	28.42
576	1.7597466	8.1169977	28.43
577	0.81635667	7.0703478	28.38
577	0.86001954	7.3633076	28.39
578	1.0079913	3.8394349	28.41
578	1.1745039	3.9718202	28.42
581	0.96692814	3.7384674	28.52
581	1.0082405	3.8191166	28.53
584	1.2621449	1.0743639	28.6
584	1.2583073	0.98085971	28.61
587	1.1655997	3.9325574	28.68
587	1.1089143	3.9360007	28.69
587	1.066168	3.8515977	28.7
589	1.4619164	0.82565878	28.7
589	1.2965697	0.86500244	28.71
591	1.0413849	3.8949953	28.72
591	1.0340411	3.8794533	28.73
592	1.7690595	8.123578	28.73
592	1.7088114	8.1418696	28.74
592	1.7117726	8.1539394	28.75
592	1.7497158	8.0949147	28.76
592	1.6882057	8.1101812	28.77
593	0.93867749	3.9116896	28.75
593	1.1204315	4.0021337	28.76
593	1.0367133	3.976889	28.77
593	1.0043473	4.0349411	28.78
593	0.97875767	3.8910833	28.79
593	1.0392873	3.9398555	28.8
593	1.0333805	3.8722071	28.81
593	1.0008926	3.9283099	28.82
593	1.0638125	3.9531943	28.83
594	1.761767	8.1444024	28.79
594	1.7527361	8.1454888	28.8
594	1.7993389	8.1255835	28.81
594	1.6997408	8.0938549	28.82
594	1.7772538	8.1323859	28.83
594	1.7149181	8.139642	28.84
594	1.6812944	8.0692386	28.85
594	1.6645429	8.0947634	28.86
594	1.8164829	8.061916	28.87
596	0.91901772	3.896842	28.85
596	1.066243	3.9666414	28.86
596	0.9235299	3.8787738	28.87
597	0.99442954	3.9740956	28.89
597	1.0539639	3.9371549	28.9
597	1.0772552	3.9809949	28.91
597	1.0091945	3.9477365	28.92
597	0.94046108	3.9473251	28.93
597	0.99209206	3.8908795	28.94
597	1.0356633	3.9034116	28.95
597	1.118616	3.9685251	28.96
597	1.0695259	3.9465341	28.97
597	1.0829797	3.9699102	28.98
597	1.0757676	3.9516613	28.99
597	1.057038	3.9499475	29
597	1.0618021	3.9599904	29.01
597	1.0663363	3.9467019	29.02
597	1.0606691	3.9523814	29.03
597	1.1103688	3.9100334	29.04
597	1.0427572	3.9965757	29.05
597	1.0510352	4.0033611	29.06
597	1.0073572	3.9720985	29.07
597	1.1351545	3.9091113	29.08
597	0.93139878	3.9803195	29.09
597	0.94051982	3.9734526	29.1
597	0.98306266	3.9938489	29.11
597	0.9760826	3.9221019	29.12
597	0.97025598	3.9412549	29.13
597	0.98293273	3.9708099	29.14
597	0.91303098	3.9818165	29.15
597	0.93082829	4.0371192	29.16
597	0.96611458	4.0101593	29.17
597	0.90506523	4.009971	29.18
597	0.9133266	4.0255892	29.19
597	0.92660261	4.0227001	29.2
597	0.9065706	3.9842802	29.21
597	0.88616035	3.972496	29.22
597	0.87508723	4.0526799	29.23
597	0.92389186	4.0268932	29.24
597	0.91339091	4.068208	29.25
597	0.92284468	4.0089632	29.26
597	0.99180002	4.2037541	29.27
597	0.90623275	4.0200963	29.28
597	0.89493696	3.9951442	29.29
597	0.81377501	4.0052485	29.3
597	0.91052014	4.0228019	29.31
597	0.95914309	3.992462	29.32
597	0.92840726	3.9964867	29.33
597	1.0003298	3.9890811	29.34
597	0.96567824	4.0052723	29.35
597	0.96380034	4.0360216	29.36
597	0.96639227	3.9901449	29.37
597	0.91825165	4.0621599	29.38
597	0.86364861	4.0361796	29.39
597	0.90501459	3.9867162	29.4
597	0.93162879	4.0081044	29.41
597	1.033818	3.9950659	29.42
597	0.95049192	4.0154681	29.43
597	0.95328656	4.0348002	29.44
597	0.96525863	4.1563657	29.45
597	0.98820065	4.0037951	29.46
597	0.91776795	4.0132255	29.47
597	1.0117282	4.0745218	29.48
597	0.96544265	4.1036434	29.49
598	1.8359556	8.0713784	28.89
598	1.7512449	8.0302105	28.9
598	1.7994994	8.092096	28.91
598	1.8636472	7.9636692	28.92
598	1.7995935	8.0635688	28.93
598	1.8301866	8.0810688	28.94
598	1.8138441	8.0559389	28.95
598	1.8351867	8.1264788	28.96
598	1.7383106	7.996779	28.97
598	1.6983377	8.1438887	28.98
598	1.7841236	8.0380135	28.99
599	2.074806	3.1944487	28.92
599	2.0657529	3.1583034	28.93
602	1.9730963	3.2213993	29.02
602	1.9051192	3.2594597	29.03
603	1.7873233	8.1568341	29.03
603	1.7423785	8.101105	29.04
604	1.9462009	3.1707797	29.05
604	2.0566863	3.2143805	29.06
605	1.7813116	8.0985614	29.07
605	1.7357738	8.1291575	29.08
605	1.7849069	8.1498108	29.09
605	1.7871293	8.0957581	29.1
605	1.7433544	8.0835986	29.11
605	1.7206766	8.0841886	29.12
605	1.7857773	8.1378018	29.13
608	1.7052283	8.082545	29.15
608	1.758808	8.1505597	29.16
608	1.7558532	8.1266358	29.17
608	1.7608609	8.0629524	29.18
608	1.778726	8.1240911	29.19
608	1.7712316	8.0931906	29.2
608	1.805995	8.1421057	29.21
608	1.7710837	8.1194543	29.22
610	2.0431355	3.258364	29.18
610	1.9393664	3.2575192	29.19
611	2.0448045	3.3233699	29.22
611	1.9117919	3.1762184	29.23
611	1.8726778	3.2219407	29.24
612	1.7481473	8.0943361	29.24
612	1.78887	8.1331343	29.25
615	1.7627365	8.152292	29.3
615	1.7473023	8.1352083	29.31
616	1.9515981	3.1477952	29.32
616	1.983059	3.1806576	29.33
618	1.7829341	8.111321	29.35
618	1.6670859	8.10923	29.36
618	1.7961065	8.1319943	29.37
619	2.0376877	3.2951946	29.35
619	1.8953549	3.2520278	29.36
619	1.9668518	3.1296299	29.37
619	1.9623577	3.1875599	29.38
620	1.0676753	1.3248284	29.38
620	1.0366326	1.3143262	29.39
620	1.0459307	1.2957267	29.4
620	1.0368557	1.3786087	29.41
620	1.061367	1.4012542	29.42
620	1.0841922	1.3751846	29.43
620	1.016336	1.4388729	29.44
620	0.98349007	1.3958177	29.45
620	1.0200298	1.3710959	29.46
620	1.0315277	1.3684104	29.47
620	1.0230636	1.3431181	29.48
620	1.0304412	1.3505102	29.49
626	1.7815725	8.1391051	29.48
626	1.7469918	8.1500515	29.49
626	1.7512656	8.0356856	29.5
632	1.3905766	2.5715301	29.58
632	1.3076349	2.5345565	29.59
632	1.3404911	2.5911123	29.6
632	1.3687914	2.5465448	29.61
632	1.3465039	2.5352841	29.62
632	1.3853684	2.5569654	29.63
632	1.3757782	2.5854842	29.64
632	1.3295714	2.5494631	29.65
632	1.3820616	2.5171559	29.66
636	1.6960071	3.906505	29.72
636	1.8441603	4.0120816	29.73
638	1.8031854	3.8589863	29.75
638	1.760672	3.9413183	29.76
639	1.7861641	3.9218624	29.78
639	1.7799322	3.9192426	29.79
639	1.776131	4.0091066	29.8
639	1.7988773	3.9850267	29.81
639	1.801911	4.0508441	29.82
639	1.7891063	3.9449122	29.83
639	1.7201037	3.8319693	29.84
642	1.816236	4.0374282	29.86
642	1.8349106	4.0000943	29.87
642	1.8363579	3.9980997	29.88
642	1.7851986	3.9546795	29.89
642	1.8152881	4.0166148	29.9
644	1.7672364	4.0284207	29.92
644	1.8273298	4.5050416	29.93
644	1.7366843	4.7137558	29.94
644	1.7184057	4.8219704	29.95
644	1.6427386	4.7040486	29.96
644	1.7478395	4.8795022	29.97
644	1.9396569	4.8345899	29.98
644	1.7950889	4.8258572	29.99
644	1.8234614	4.7185213	30
644	1.7072792	4.8199621	30.01
646	1.74575	4.678472	30.03
646	1.8292288	4.7257341	30.04
646	1.6532848	4.7741911	30.05
646	1.8329526	4.8242095	30.06
646	1.7278804	4.7583461	30.07
646	1.6793183	4.8300597	30.08
646	1.7168406	4.8292626	30.09
646	1.7158757	4.5953112	30.1
656	1.8678425	3.2628333	30.39
656	1.8705638	3.2136754	30.4
656	1.9009867	3.0726009	30.41
656	1.8872194	3.0751847	30.42
656	1.8910919	3.1051016	30.43
656	1.8856722	3.0491307	30.44
656	1.8534013	3.0696559	30.45
657	1.9556454	6.5017426	30.4
657	1.9257856	6.6085465	30.41
657	2.0145759	6.3956132	30.42
660	1.872929	3.057727	30.47
660	1.8803323	3.1205278	30.48
660	1.8852852	3.12281	30.49
660	1.8948335	3.1351524	30.5
660	1.9179783	3.1058662	30.51
663	1.976583	6.4571114	30.52
663	1.9674955	6.4458131	30.53
663	1.9912943	6.5140888	30.54
665	1.5622115	3.7324715	30.64
665	1.5471856	3.7164012	30.65
665	1.5518646	3.7579325	30.66
665	1.5798805	3.7477814	30.67
665	1.5289056	3.788152	30.68
666	1.8813748	6.4355643	30.67
666	1.988378	6.4224306	30.68
667	1.5362509	3.7414267	30.7
667	1.5989783	3.7487121	30.71
667	1.5869265	3.7629583	30.72
667	1.5665989	3.7687894	30.73
667	1.5463686	3.7744865	30.74
667	1.6001987	3.7259279	30.75
667	1.5492829	3.7071613	30.76
667	1.560924	3.7202822	30.77
667	1.8511335	3.3602195	30.78
667	1.5481382	3.6839757	30.79
667	1.6095729	3.7828342	30.8
667	1.5520967	3.6789712	30.81
667	1.532856	3.7317094	30.82
667	1.5525644	3.7189582	30.83
667	1.570367	3.7247811	30.84
667	1.542691	3.7377839	30.85
667	1.569171	3.7380841	30.86
667	1.5369722	3.7166111	30.87
667	1.5600951	3.6785558	30.88
667	1.5623537	3.7216605	30.89
667	1.5809553	3.7786977	30.9
667	1.5813162	3.7336968	30.91
667	1.5103747	3.6586288	30.92
667	1.5326149	3.689018	30.93
667	1.4817972	3.6338568	30.94
667	1.5235249	3.6808794	30.95
667	1.6101683	3.6178721	30.96
667	1.486732	3.6991694	30.97
667	1.6220881	3.6297507	30.98
667	1.4960231	3.791864	30.99
667	1.569971	3.745926	31
667	1.5792628	3.7021428	31.01
667	1.5823962	3.6287793	31.02
667	1.5820747	3.6792227	31.03
667	1.5653702	3.7389571	31.04
667	1.589271	3.6639751	31.05
668	2.0313694	6.3834518	30.73
668	1.9123929	6.4571655	30.74
668	1.9166289	6.3812878	30.75
669	1.9546955	6.4778773	30.78
669	1.9582697	6.5152278	30.79
673	1.9806442	6.3921712	30.87
673	1.9785996	6.4417511	30.88
674	1.9872258	6.4556868	30.91
674	1.9865735	6.5241205	30.92
674	1.979642	6.4754166	30.93
677	2.0160689	6.4500183	31.01
677	1.9831873	6.4620736	31.02
677	1.9721583	6.4168029	31.03
678	1.9637206	6.4800147	31.06
678	2.0656722	6.4634548	31.07
679	2.0129436	3.2614104	31.07
679	1.9016929	3.2714079	31.08
679	1.9327538	3.2453714	31.09
680	1.9228831	6.4514668	31.09
680	1.9131268	6.4850307	31.1
680	1.9340717	6.4671958	31.11
680	1.9684911	6.5022705	31.12
681	1.9401806	3.2167824	31.11
681	1.9468822	3.1939197	31.12
681	2.015613	3.2180398	31.13
682	1.9305733	6.499351	31.15
682	1.9639443	6.4847919	31.16
682	1.90337	6.3974127	31.17
682	1.9483911	6.474375	31.18
682	1.9550707	6.4726649	31.19
682	1.9948183	6.4764646	31.2
682	1.9636338	6.4515243	31.21
682	2.0060781	6.514216	31.22
684	2.0480225	3.2205901	31.18
684	2.0601545	3.2753204	31.19
686	2.0034646	6.6072571	31.24
686	1.9834004	6.4988956	31.25
686	2.0298956	6.5058255	31.26
687	2.0624646	3.2444768	31.24
687	1.9602989	3.2412495	31.25
688	1.8770771	6.371441	31.28
688	1.9973404	6.4249926	31.29
689	1.9298723	3.3040446	31.3
689	1.9419935	3.3717863	31.31
689	2.0613395	3.2762979	31.32
689	1.8772266	3.266488	31.33
690	1.995629	6.4252475	31.31
690	2.0303215	6.4915838	31.32
690	1.9712494	6.4464703	31.33
690	1.9996023	6.4797587	31.34
690	1.9192481	6.4002032	31.35
690	2.0016606	6.4182358	31.36
690	1.8565959	6.4821394	31.37
690	1.9746006	6.4228349	31.38
690	2.0230394	6.4521404	31.39
690	1.9785374	6.4544353	31.4
690	2.0055382	6.4602139	31.41
690	2.0034676	6.5078486	31.42
690	2.0514047	6.3918237	31.43
690	1.9649004	6.4268722	31.44
690	2.0092825	6.4195271	31.45
690	1.9377512	6.485434	31.46
690	1.9895401	6.4954593	31.47
690	1.977491	6.4132802	31.48
690	1.9643246	6.4831391	31.49
690	1.9625968	6.4301655	31.5
690	1.9262489	6.4300469	31.51
690	2.0150884	6.4415639	31.52
691	2.0616086	3.2423254	31.35
691	1.9998506	3.2956573	31.36
695	1.9354124	3.260103	31.48
695	2.0210819	3.200373	31.49
696	2.0081217	3.2240489	31.51
696	2.0388058	3.3442663	31.52
696	1.9938247	3.321543	31.53
696	1.9608148	3.2907431	31.54
696	2.0492538	3.3089643	31.55
696	1.9949345	3.273347	31.56
696	1.9892651	3.3068696	31.57
697	1.9828982	6.4379347	31.54
697	2.0022462	6.4827269	31.55
697	2.0732373	6.5162409	31.56
698	1.9419159	6.4008985	31.58
698	1.9968339	6.5267653	31.59
698	2.0007669	6.4884454	31.6
698	1.9811979	6.4827603	31.61
698	2.0145512	6.4993004	31.62
698	2.0468775	6.4604555	31.63
698	1.9797281	6.5040476	31.64
698	2.0150899	6.4893797	31.65
698	2.0288958	6.5125666	31.66
699	2.0775398	3.2796926	31.59
699	1.9771696	3.2750694	31.6
699	1.9960653	3.2534268	31.61
700	2.0101372	3.3108939	31.63
700	2.0456708	3.277671	31.64
700	1.840277	3.3172653	31.65
700	2.0124421	3.316437	31.66
701	1.9235146	6.4462132	31.68
701	2.0779139	6.5240806	31.69
701	1.9972916	6.4870576	31.7
701	1.9971327	6.445644	31.71
701	2.0385134	6.4695735	31.72
701	1.9950716	6.4748042	31.73
701	1.9628064	6.4286786	31.74
701	2.0070408	6.4532074	31.75
701	2.0489275	6.4485121	31.76
701	2.0017592	6.4802666	31.77
701	1.9730411	6.4938724	31.78
701	1.975941	6.4560751	31.79
701	1.9503544	6.4473935	31.8
701	1.970996	6.4807432	31.81
701	2.0661113	6.4009747	31.82
701	1.9496692	6.5037296	31.83
701	1.9872884	6.4616989	31.84
701	1.9932388	6.4782484	31.85
701	1.9923301	6.4738323	31.86
701	1.9840392	6.4325212	31.87
701	1.964898	6.4102909	31.88
701	2.0267755	6.4203506	31.89
701	2.0040125	6.4476674	31.9
701	1.9816462	6.495335	31.91
701	1.9997795	6.4667927	31.92
701	1.9456686	6.4563669	31.93
701	2.0003376	6.5127626	31.94
701	1.9972737	6.4854492	31.95
701	2.0261359	6.4574248	31.96
701	2.030991	6.464334	31.97
701	1.9791889	6.4603685	31.98
701	1.9766772	6.454056	31.99
701	1.9434546	6.4380929	32
701	2.0378629	6.4584302	32.01
701	1.9803387	6.4641417	32.02
701	2.0167723	6.5006275	32.03
701	1.9739348	6.4785797	32.04
701	1.9914374	6.4658347	32.05
702	1.9470797	3.3011408	31.69
702	1.9981376	3.2835864	31.7
704	1.9799104	3.2839321	31.74
704	2.0229112	3.3430214	31.75
705	2.0420664	3.3931136	31.78
705	2.0116601	3.2952728	31.79
708	1.9030084	3.3890559	31.87
708	2.0583903	3.3401657	31.88
708	1.90795	3.2343654	31.89
708	2.0141559	3.3347249	31.9
710	1.1628215	3.2857687	31.95
710	1.3624597	3.4188477	31.96
710	1.8167588	3.7678257	31.97
712	1.9100532	3.3449215	31.99
712	1.9425685	3.3929495	32
715	2.0243207	3.3093038	32.12
715	2.0164217	3.275121	32.13
717	2.0606245	3.1841129	32.21
717	2.0759935	3.2836899	32.22
717	1.9579999	3.2720505	32.23
723	2.04032	3.378929	32.48
723	1.9638921	3.2852517	32.49
723	1.9972466	3.3355304	32.5
723	2.0166196	3.2256004	32.51
731	1.984375	3.4283669	32.77
731	1.9781456	3.3055449	32.78
731	2.0453436	3.2152462	32.79
731	1.9292114	3.2824459	32.8
732	1.9009542	3.3504296	32.86
732	1.9360915	3.308236	32.87
732	2.0679648	3.2086915	32.88
737	1.9353507	3.2062127	33.06
737	1.9281886	3.3187162	33.07
738	2.0665705	3.1867238	33.09
738	2.0668074	3.2859541	33.1
738	2.0430518	3.3084247	33.11
739	2.046544	4.6990019	33.14
739	2.0441263	4.6928156	33.15
739	2.051654	4.6582505	33.16
739	2.0206258	4.6087928	33.17
739	2.0195803	4.6969897	33.18
739	2.0508774	4.7015148	33.19
739	1.9704248	4.7703436	33.2
739	2.0374205	4.7081845	33.21
739	1.9823222	4.6515748	33.22
741	1.9562524	7.7334158	33.15
741	1.7831973	7.8414497	33.16
743	2.0439775	4.7380718	33.27
743	2.0503835	4.6675907	33.28
743	2.0560134	4.7279204	33.29
743	2.036579	4.6701095	33.3
743	1.9430998	4.6088344	33.31
745	2.0544451	4.6502271	33.33
745	2.0486526	4.6911199	33.34
745	2.0541858	4.6938752	33.35
745	1.9910347	4.6825989	33.36
748	2.0599052	4.7294539	33.45
748	2.0290338	4.6749405	33.46
748	2.0389022	4.6249789	33.47
752	2.0192489	4.6965679	33.56
752	2.0621714	4.6664072	33.57
752	2.0505417	4.6767851	33.58
752	2.0704946	4.6745439	33.59
752	2.0203692	4.7031735	33.6
752	2.0302301	4.6641358	33.61
753	1.9919651	7.2265419	33.64
753	1.9836433	7.1415612	33.65
753	2.0135135	7.1243091	33.66
753	1.9612387	7.1932509	33.67
753	1.9832509	7.2399565	33.68
753	2.0420606	7.1959708	33.69
753	1.9773753	7.1760016	33.7
754	2.0624423	4.697146	33.64
[truncated: 1,435 more rows]
