# Supplementary material for: Single nucleosome imaging reveals principles of transient multiscale chromatin reorganization triggered by histone ADP-ribosylation at DNA lesions
Source: Nat Commun. 2025 Jul 19;16:6652. doi: 10.1038/s41467-025-61834-7 (PMC12276361; doi:10.1038/s41467-025-61834-7)
Supplement: Supplementary file 6 — Source Data [file 41467_2025_61834_MOESM6_ESM.zip › DATA_ALL_FIGURES/Fig 1C/before_damage/20220601/20220601_Field5_before_crop.mldatx_tracked.trxyt]

3	1.1422413	8.8248031	1.68
3	1.0606474	8.8267018	1.69
3	1.0020689	8.7694216	1.7
3	1.0151688	8.7821914	1.71
3	0.923324	8.6641301	1.72
3	0.94911012	8.8887978	1.73
3	1.0063573	8.6599977	1.74
3	0.92040582	8.7472591	1.75
3	1.0085432	8.8429742	1.76
3	0.9474311	8.7191432	1.77
4	1.0631113	8.6876616	1.79
4	0.98946151	8.8484259	1.8
4	1.0175763	8.9336875	1.81
4	1.0493907	8.7213962	1.82
4	0.94888227	8.8114648	1.83
4	1.0017759	8.8064843	1.84
4	1.0621108	8.7435005	1.85
4	0.93903496	8.7437812	1.86
4	0.95975205	8.8217778	1.87
4	1.0496859	8.5987635	1.88
5	1.0692515	8.8002775	1.9
5	0.96104668	8.873573	1.91
5	1.0406837	8.7474411	1.92
5	1.1136708	8.7090289	1.93
5	1.0791388	8.8248824	1.94
5	1.0965159	8.8436824	1.95
5	1.1019292	8.7472377	1.96
5	1.0008458	8.7948088	1.97
5	0.94035842	8.8473804	1.98
5	1.0704162	8.7450587	1.99
5	1.0680946	8.7783946	2
5	1.0752311	8.8644473	2.01
5	1.0934933	8.8103155	2.02
5	1.1457232	8.7581489	2.03
5	1.0656824	8.8289076	2.04
5	1.0073761	8.9670291	2.05
8	1.2241823	8.8717831	2.13
8	1.1394412	8.7595829	2.14
8	1.1747313	8.8275701	2.15
9	1.0503221	8.7403391	2.17
9	1.1064441	8.7385771	2.18
9	1.0821686	8.7200822	2.19
9	1.0259924	8.8156771	2.2
9	1.053108	8.6853797	2.21
9	0.95636871	8.7232058	2.22
9	0.95631725	8.7221773	2.23
9	0.935262	8.7537136	2.24
9	1.0752785	8.7597222	2.25
9	1.0552359	8.693489	2.26
9	1.0291467	8.7113217	2.27
9	1.0541219	8.7670869	2.28
10	1.9383315	10.271883	2.25
10	1.8665295	10.293127	2.26
10	1.9536859	10.218784	2.27
11	1.0212071	8.7901145	2.31
11	1.0912929	8.7954436	2.32
11	1.1438859	8.7868983	2.33
12	1.0929038	8.7823322	2.35
12	1.0314848	8.7182576	2.36
12	1.0267831	8.765407	2.37
12	1.0943018	8.7243623	2.38
12	1.1747916	8.7598182	2.39
12	1.052139	8.7030653	2.4
12	1.0756744	8.6561565	2.41
12	1.0445452	8.7552238	2.42
12	1.0550712	8.7194468	2.43
14	1.0199588	8.8122669	2.47
14	1.1105089	8.8357131	2.48
16	1.7927457	8.1808144	2.87
16	1.498267	8.0939256	2.88
24	1.5625675	8.5362211	3.22
24	1.6732877	8.3976122	3.23
27	1.6269409	8.2218372	3.31
27	1.5683458	8.3305995	3.32
30	1.8749791	8.3430413	3.48
30	1.7601429	8.2771265	3.49
30	1.6094317	8.3330839	3.5
32	1.1185065	10.68309	5.07
32	1.0238714	10.656552	5.08
34	1.0999209	10.705235	5.14
34	1.0588561	10.581101	5.15
38	1.0317787	10.645832	5.26
38	0.98843205	10.611574	5.27
38	1.0550559	10.484169	5.28
40	1.0976535	9.9031612	5.62
40	1.0284515	9.9488083	5.63
41	1.4625083	8.4214188	6.01
41	1.5204209	8.4027714	6.02
41	1.5013812	8.2145434	6.03
42	1.4692815	8.2704407	6.05
42	1.4749327	8.1822772	6.06
43	1.2828008	8.4405006	6.08
43	1.4768741	8.339633	6.09
43	1.5037632	8.3876127	6.1
43	1.4711494	8.3129501	6.11
43	1.6019383	8.2373933	6.12
43	1.5265488	8.35682	6.13
43	1.5701105	8.3467871	6.14
43	1.5740446	8.3751268	6.15
43	1.6923078	8.2627509	6.16
45	1.4900915	8.3673304	6.22
45	1.489994	8.506554	6.23
46	1.500447	8.2902012	6.25
46	1.4272131	8.4482896	6.26
46	1.4021328	8.3877198	6.27
46	1.3403034	8.4149906	6.28
46	1.3435596	8.4840549	6.29
46	1.3410545	8.4819315	6.3
46	1.2881912	8.5065521	6.31
46	1.4462275	8.2012491	6.32
46	1.4300544	8.4464081	6.33
47	1.2056136	8.4395722	6.36
47	1.3778639	8.3933881	6.37
49	1.3059581	8.164183	6.45
49	1.4519328	8.4351479	6.46
49	1.4549881	8.3983017	6.47
51	1.4058679	8.4223666	6.5
51	1.4226807	8.5480526	6.51
51	1.3789515	8.3897595	6.52
51	1.3189291	8.400526	6.53
51	1.3862422	8.5157236	6.54
52	1.5028276	8.3113314	6.56
52	1.4588763	8.3105637	6.57
54	1.4851466	8.3921205	6.64
54	1.5317493	8.3440411	6.65
54	1.5245149	8.3181162	6.66
55	1.3786537	8.4587501	6.68
55	1.4445627	8.2036833	6.69
55	1.2962785	8.5101537	6.7
55	1.4288759	8.5220457	6.71
56	1.3993753	8.3391623	6.74
56	1.3774857	8.5078356	6.75
56	1.4882282	8.2793873	6.76
56	1.3904211	8.3970175	6.77
56	1.268181	8.607595	6.78
57	1.3704241	8.5235814	6.8
57	1.3185097	8.4896469	6.81
59	1.5214043	8.3012436	6.95
59	1.4920803	8.3351788	6.96
59	1.6125486	8.272704	6.97
59	1.5032377	8.2804643	6.98
59	1.4927323	8.3576497	6.99
60	1.8936956	1.54203	6.99
60	1.8960554	1.6898474	7
62	1.6262583	8.3984648	7.05
62	1.5461767	8.3385777	7.06
62	1.4060607	8.4774988	7.07
62	1.511663	8.2556136	7.08
62	1.5774766	8.2537901	7.09
62	1.5580442	8.1787005	7.1
62	1.5334453	8.2347122	7.11
62	1.5415062	8.2582972	7.12
62	1.5756892	8.1885746	7.13
62	1.5616274	8.316639	7.14
65	1.9032971	1.5626738	7.11
65	1.9361878	1.6038121	7.12
67	1.4966505	8.2763214	7.17
67	1.4395371	8.2859233	7.18
69	1.920427	1.6015627	7.25
69	1.9549012	1.6256717	7.26
73	1.824099	1.7431613	7.41
73	1.8501652	1.5101477	7.42
76	2.0599579	10.418672	7.56
76	2.0713172	10.426442	7.57
76	2.0681061	10.41115	7.58
77	1.4540753	8.1747987	7.68
77	1.5888513	8.3285804	7.69
79	1.4008772	8.3009735	7.8
79	1.3928084	8.3840069	7.81
84	1.5212598	8.3750266	8.15
84	1.4257128	8.2696779	8.16
84	1.4460148	8.2474374	8.17
85	1.4579445	8.1246007	8.22
85	1.4472664	8.4323723	8.23
89	1.1867518	3.6896965	8.84
89	1.1213095	3.6813461	8.85
89	1.0536636	3.6733124	8.86
89	1.0828028	3.7003333	8.87
89	1.1015614	3.7159166	8.88
89	1.102292	3.6814454	8.89
89	1.1627747	3.6840412	8.9
89	1.1237447	3.712111	8.91
91	0.8215394	9.4654103	8.91
91	0.80875666	9.4396095	8.92
92	0.82134969	9.413122	8.96
92	0.8830842	9.3719327	8.97
93	0.86773771	9.4264545	8.99
93	0.85070758	9.4101392	9
93	0.83778043	9.43997	9.01
95	0.80995821	9.4216335	9.06
95	0.82400203	9.4555777	9.07
95	0.84193541	9.5365003	9.08
95	0.85530493	9.5242807	9.09
95	0.86549208	9.4944778	9.1
95	0.90605981	9.5229365	9.11
95	0.91185099	9.5484979	9.12
95	0.89301867	9.4811216	9.13
95	0.86606421	9.476146	9.14
95	0.84737947	9.4423481	9.15
95	0.88308216	9.4798793	9.16
95	0.90045785	9.4640258	9.17
95	0.87867152	9.4585538	9.18
95	0.82005662	9.5076856	9.19
95	0.86966055	9.413807	9.2
95	0.84989704	9.3882498	9.21
95	0.8730137	9.3959442	9.22
95	0.88658478	9.3693158	9.23
95	0.83248739	9.3732584	9.24
95	0.87389211	9.4124191	9.25
95	0.84357981	9.4430367	9.26
95	0.86150967	9.3644718	9.27
95	0.82694546	9.3373824	9.28
95	0.82097434	9.3335229	9.29
97	0.82694079	9.3229475	9.35
97	0.89444255	9.4378554	9.36
97	0.90155213	9.4144069	9.37
97	0.91136936	9.4147252	9.38
97	0.90801958	9.4127065	9.39
97	0.85940806	9.415662	9.4
97	0.83468205	9.4364879	9.41
97	0.87004413	9.3901919	9.42
97	0.80865432	9.4042964	9.43
99	0.80084962	9.4365341	9.46
99	0.81626391	9.3657541	9.47
101	0.81859174	9.3605888	9.51
101	0.83955192	9.3638662	9.52
101	0.8561212	9.3337342	9.53
101	0.85693012	9.3503455	9.54
101	0.85291938	9.3968744	9.55
101	0.8197693	9.3612473	9.56
101	0.83694093	9.4224796	9.57
101	0.80786247	9.4453919	9.58
101	0.81454664	9.4255901	9.59
101	0.81010049	9.4317369	9.6
101	0.81367097	9.4252494	9.61
101	0.90241876	9.3729833	9.62
101	0.87860179	9.4283476	9.63
101	0.83693241	9.4325776	9.64
103	0.80583108	9.4534301	9.75
103	0.81069475	9.4649159	9.76
108	1.0522348	4.3897651	10.07
108	1.0457848	4.3591237	10.08
108	1.0471043	4.3936819	10.09
108	1.0455667	4.3721339	10.1
108	1.0194674	4.4005034	10.11
108	1.0796391	4.3600725	10.12
108	1.0649855	4.3683531	10.13
108	1.052797	4.4106944	10.14
108	1.0347298	4.3889954	10.15
108	1.0214532	4.3249873	10.16
108	0.95113896	4.2947085	10.17
108	0.96464161	4.3091903	10.18
108	0.99766328	4.3500738	10.19
108	1.0179511	4.3967247	10.2
108	0.92194629	4.4255941	10.21
108	0.97270967	4.4281224	10.22
108	1.0011247	4.3970322	10.23
108	1.0548012	4.3776574	10.24
108	1.0363565	4.3685734	10.25
108	1.0384552	4.2760385	10.26
108	1.0620992	4.3541269	10.27
108	1.0636929	4.3203316	10.28
108	1.0111896	4.3759192	10.29
108	1.0100003	4.3514767	10.3
108	1.017428	4.2996545	10.31
108	0.97924932	4.311696	10.32
108	1.0214596	4.3394382	10.33
108	1.0107259	4.2700822	10.34
108	1.033784	4.3744487	10.35
108	1.1079118	4.2903194	10.36
108	1.1281907	4.2919995	10.37
108	1.0973855	4.2831417	10.38
108	1.0967191	4.24116	10.39
108	1.0618587	4.30497	10.4
108	1.0933171	4.3406083	10.41
108	1.075669	4.3925546	10.42
108	1.061865	4.336603	10.43
108	1.0965227	4.3596751	10.44
108	1.1126053	4.354159	10.45
108	1.0195933	4.3785061	10.46
108	1.0564496	4.3735903	10.47
108	1.0381181	4.3647231	10.48
108	1.0845994	4.338847	10.49
108	1.0208612	4.3718504	10.5
108	1.0247599	4.3315881	10.51
108	1.0879643	4.3018193	10.52
108	1.0517908	4.2606073	10.53
108	1.0943184	4.2549288	10.54
108	1.065463	4.2853821	10.55
108	1.0303499	4.3196056	10.56
108	0.94690014	4.3124445	10.57
108	1.0194927	4.3541135	10.58
108	1.0239676	4.2807671	10.59
108	0.99594166	4.3122964	10.6
108	1.0026718	4.3679258	10.61
108	1.0684254	4.3797172	10.62
108	1.061692	4.4139587	10.63
108	1.0580431	4.3114647	10.64
108	1.0801473	4.2731147	10.65
108	1.0179709	4.288261	10.66
108	1.0942434	4.2792805	10.67
108	1.0918502	4.3656427	10.68
108	1.0635025	4.3034531	10.69
108	1.0749985	4.2021596	10.7
108	1.0503506	4.2577382	10.71
108	1.0329769	4.3060035	10.72
108	1.0022703	4.2223026	10.73
108	1.0532856	4.2755972	10.74
108	1.120084	4.2557595	10.75
108	1.1871016	4.2576443	10.76
111	1.1329721	4.252053	10.78
111	1.1680169	4.2457128	10.79
111	1.1620494	4.2336281	10.8
111	1.1186614	4.2306724	10.81
111	1.1154229	4.16886	10.82
111	1.1075525	4.2466707	10.83
111	1.1601042	4.305089	10.84
113	1.1580856	4.3213052	10.87
113	1.1383159	4.3065009	10.88
113	1.1508381	4.3473646	10.89
113	1.1920881	4.3316943	10.9
113	1.1608166	4.3964685	10.91
113	1.174287	4.3379134	10.92
113	1.1008969	4.3017602	10.93
113	1.1630281	4.3266634	10.94
113	1.1289968	4.3208701	10.95
113	1.136102	4.3038159	10.96
113	1.1683905	4.2773266	10.97
113	1.1468818	4.2633226	10.98
113	1.1511955	4.2849755	10.99
113	1.1395957	4.2518689	11
113	1.1869862	4.2496588	11.01
113	1.1553991	4.300014	11.02
113	1.1404857	4.2641659	11.03
113	1.2170168	4.3028078	11.04
113	1.1376883	4.3209129	11.05
113	1.1528979	4.2945571	11.06
113	1.1738835	4.2785366	11.07
113	1.1738062	4.3839698	11.08
113	1.1300408	4.3004566	11.09
113	1.1461336	4.2492533	11.1
113	1.151196	4.272185	11.11
113	1.1331109	4.2687748	11.12
113	1.1108373	4.2411142	11.13
115	0.81239583	9.5655059	11.07
115	0.82566839	9.5329964	11.08
116	0.81520848	9.496037	11.11
116	0.83615127	9.5054361	11.12
116	0.86642376	9.5349714	11.13
116	0.85925323	9.5040401	11.14
116	0.83544553	9.5269095	11.15
116	0.81983823	9.4665866	11.16
116	0.80596556	9.4968862	11.17
116	0.87019605	9.538745	11.18
116	0.83192513	9.5171538	11.19
116	0.84401508	9.5321392	11.2
116	0.85128158	9.5672659	11.21
116	0.80024996	9.498681	11.22
117	0.80868959	9.5489627	11.24
117	0.80563902	9.4641739	11.25
117	0.87017322	9.4658482	11.26
117	0.85010899	9.4867228	11.27
117	0.81746398	9.4986679	11.28
118	0.80505961	9.5405799	11.3
118	0.82297599	9.5057467	11.31
121	0.82241273	9.507325	11.37
121	0.87987287	9.5371758	11.38
122	0.80948789	9.4782183	11.45
122	0.81245936	9.4812074	11.46
122	0.82805036	9.5058936	11.47
122	0.82717316	9.5884454	11.48
122	0.82331517	9.5917563	11.49
122	0.84287158	9.5090155	11.5
122	0.85993556	9.5416209	11.51
123	0.84116334	9.5482754	11.53
123	0.84546583	9.5680525	11.54
123	0.8866476	9.5191084	11.55
123	0.8372609	9.5978952	11.56
123	0.83444004	9.5313443	11.57
123	0.83159007	9.5340929	11.58
123	0.8591559	9.472521	11.59
125	0.87020303	9.613432	11.62
125	0.83311844	9.559652	11.63
125	0.85482829	9.5748052	11.64
125	0.83443809	9.5359711	11.65
125	0.80755198	9.5034963	11.66
126	0.82582728	9.5347455	11.68
126	0.8114127	9.5473618	11.69
126	0.80382588	9.6360643	11.7
135	1.2402501	9.9652673	14.07
135	1.3251465	10.131298	14.08
135	1.3264438	10.132182	14.09
135	1.417211	10.261396	14.1
138	1.3072888	1.5514095	14.09
138	1.2318619	1.658583	14.1
138	1.4761484	1.9035189	14.11
138	1.6157041	1.6858819	14.12
138	1.6746322	1.6918497	14.13
138	1.5852521	1.5196889	14.14
140	1.2762684	10.141272	14.15
140	1.3368567	10.171265	14.16
141	1.2249356	10.082671	14.19
141	1.3461331	10.197289	14.2
141	1.3374074	10.135656	14.21
141	1.4639226	10.274956	14.22
143	1.327603	5.6129994	14.23
143	1.4136809	5.5002743	14.24
145	1.3794086	10.194955	14.28
145	1.0693201	10.014804	14.29
147	1.3044955	10.10693	14.38
147	1.3213255	10.171808	14.39
149	1.2444271	10.107896	14.42
149	1.3417057	10.107926	14.43
151	1.2796935	10.09255	14.53
151	1.2044671	10.18232	14.54
151	1.3083281	10.173657	14.55
153	1.3678999	10.127893	14.61
153	1.3677071	10.071548	14.62
155	1.0642779	3.1099522	15.84
155	1.019846	3.1213862	15.85
155	1.067866	3.1767143	15.86
155	1.0828803	3.1533567	15.87
155	1.0873904	3.1451855	15.88
155	1.1096557	3.1601388	15.89
155	1.1353083	3.1138678	15.9
155	1.0675918	3.151766	15.91
155	1.0345798	3.1612396	15.92
155	1.0481321	3.1823992	15.93
155	1.1126633	3.1402755	15.94
155	1.0676671	3.1693441	15.95
155	1.0888143	3.1092331	15.96
155	1.0846154	3.1545319	15.97
155	1.1065952	3.1431495	15.98
155	1.0941569	3.1393499	15.99
155	1.0761199	3.1390593	16
155	1.0656278	3.1888762	16.01
155	1.0914402	3.2298533	16.02
155	1.1090125	3.2278278	16.03
155	1.0788973	3.1855032	16.04
158	1.2722616	4.6806091	17.47
158	1.2928431	4.6586936	17.48
158	1.243724	4.6974381	17.49
158	1.2743813	4.7192775	17.5
158	1.2641546	4.6785228	17.51
158	1.2807818	4.6814119	17.52
158	1.2770065	4.7171487	17.53
158	1.287597	4.6814018	17.54
158	1.2728822	4.7193322	17.55
158	1.2628993	4.6801641	17.56
158	1.2548812	4.7246479	17.57
160	1.9812455	3.1487966	18.55
160	1.9832369	3.1441725	18.56
160	1.9669976	3.1817938	18.57
160	1.9942952	3.1808714	18.58
160	1.9446986	3.2263848	18.59
160	1.9640736	3.2054977	18.6
160	1.9558169	3.2257539	18.61
160	2.0112324	3.1880523	18.62
160	1.970965	3.1599167	18.63
160	1.9781696	3.1690469	18.64
160	1.9631181	3.2166646	18.65
160	1.9934264	3.1896874	18.66
160	2.0195121	3.1929284	18.67
160	1.9536971	3.1736598	18.68
160	1.9923267	3.1625016	18.69
160	1.9129698	3.1922722	18.7
160	1.9377076	3.1679556	18.71
160	1.9854486	3.2113778	18.72
160	1.9250334	3.2343322	18.73
160	1.9753087	3.2107952	18.74
160	1.900796	3.2457047	18.75
160	1.955436	3.21362	18.76
160	1.9655437	3.229803	18.77
160	1.9277777	3.1805008	18.78
160	1.9652476	3.1906676	18.79
160	1.9453108	3.2350159	18.8
160	1.9263102	3.2025878	18.81
160	1.9750085	3.233676	18.82
160	1.9421059	3.2471438	18.83
160	1.9460976	3.2421892	18.84
160	2.0003892	3.2248814	18.85
160	1.9897226	3.2615693	18.86
160	1.9547127	3.2269253	18.87
160	1.9179682	3.2248542	18.88
160	1.9932357	3.193439	18.89
160	1.9542987	3.2012831	18.9
160	2.0104102	3.1560259	18.91
160	1.9629838	3.2064994	18.92
160	1.9838839	3.2234138	18.93
160	1.9694377	3.1992284	18.94
160	1.9241232	3.2164159	18.95
160	1.9713641	3.1886042	18.96
160	1.9463251	3.1992015	18.97
160	1.9509263	3.1716006	18.98
160	1.9154075	3.2108337	18.99
160	1.9336403	3.2677672	19
160	1.9492673	3.2353253	19.01
160	1.9514164	3.2517191	19.02
160	1.9624664	3.2710913	19.03
160	1.9338191	3.2434475	19.04
160	1.9635113	3.207046	19.05
160	1.9396623	3.2374806	19.06
160	1.9272341	3.2531636	19.07
160	1.8896335	3.2637667	19.08
160	1.9199868	3.2210776	19.09
160	1.9883495	3.2142256	19.1
160	1.948018	3.2031826	19.11
161	1.3936324	8.1857663	18.57
161	1.3031871	8.2090014	18.58
162	1.3200178	8.3171804	18.6
162	1.3384393	8.1601027	18.61
162	1.3247047	8.1202605	18.62
162	1.3840689	8.1069246	18.63
162	1.2515407	8.2100824	18.64
162	1.2433606	8.2163904	18.65
162	1.1574905	8.1564478	18.66
162	1.2094202	8.2523518	18.67
162	1.2564072	8.2257944	18.68
162	1.2439702	8.2231265	18.69
162	1.0323595	8.2013237	18.7
162	1.1630425	8.2851669	18.71
162	1.2490915	8.2716494	18.72
162	1.1972926	8.1886054	18.73
162	1.3530136	8.1320521	18.74
162	1.1644483	8.1953939	18.75
164	1.0582197	8.1921142	18.77
164	1.1570839	8.2483602	18.78
164	1.3051461	8.2551444	18.79
164	1.2638069	8.1841572	18.8
164	1.2179069	8.1900733	18.81
164	1.2550408	8.1017099	18.82
164	1.1943814	8.2205226	18.83
164	1.3093001	8.1574583	18.84
164	1.2910821	8.1970497	18.85
164	1.3301007	8.315813	18.86
165	1.2162596	8.3093163	18.88
165	1.2396424	8.218469	18.89
166	1.2365881	8.1697648	18.92
166	1.3053911	8.2466146	18.93
166	1.1746228	8.0890543	18.94
166	1.3179929	8.2730583	18.95
166	1.300252	8.2108473	18.96
167	1.4004414	3.7186394	18.94
167	1.3843814	3.6716384	18.95
168	1.1729206	8.0699719	18.98
168	1.267523	8.1776405	18.99
168	1.2178108	8.1879596	19
168	1.1852128	8.229276	19.01
169	1.1073741	8.0566031	19.04
169	1.2353924	7.9927624	19.05
169	1.1311726	7.9321881	19.06
169	1.2927614	8.072815	19.07
169	1.1881994	8.1616059	19.08
169	1.2128134	8.1866917	19.09
169	1.1893844	8.2150827	19.1
169	1.2010647	8.0817864	19.11
169	1.3565529	8.2199072	19.12
169	1.2777268	8.1387688	19.13
169	1.1720168	8.1491516	19.14
169	1.2387532	8.1876388	19.15
169	1.2556199	8.1262657	19.16
169	1.2363623	8.195658	19.17
170	1.4469602	8.1969575	19.19
170	1.3358067	8.2923397	19.2
170	1.2262511	8.2532956	19.21
170	1.2826385	8.1498557	19.22
170	1.3297806	8.1961159	19.23
170	1.3039119	8.2329999	19.24
170	1.270371	7.9918306	19.25
170	1.4343897	8.1979922	19.26
170	1.2297787	8.0854908	19.27
172	1.2339046	8.2016265	19.33
172	1.4062331	8.0712115	19.34
175	1.3056253	8.1363839	19.41
175	1.2095334	8.199726	19.42
176	1.1668022	8.0631297	19.44
176	1.2956009	8.0055621	19.45
176	1.2243135	8.0873583	19.46
177	1.2936183	7.9859273	19.49
177	1.2560792	8.2296374	19.5
177	1.332432	8.0199639	19.51
177	1.1684263	8.0775765	19.52
177	1.2594101	8.0877539	19.53
180	1.2954508	8.1487618	19.6
180	1.2780639	8.0630223	19.61
180	1.1675156	8.1119756	19.62
180	1.2311752	8.1648316	19.63
180	1.2795471	8.0809941	19.64
183	1.1100664	8.2607546	19.74
183	1.0649647	8.2145161	19.75
184	1.2050569	8.220675	19.77
184	1.1309961	8.2292798	19.78
184	1.1838028	8.1574452	19.79
184	1.1800871	8.1341693	19.8
184	1.1562209	8.0753294	19.81
184	1.2991811	8.1931886	19.82
184	1.3001328	8.2616018	19.83
184	1.158486	8.1702632	19.84
184	1.1606262	8.3169929	19.85
184	1.23438	8.2372861	19.86
186	1.2340281	8.2442748	19.88
186	1.1937172	8.1624655	19.89
186	1.1447742	8.1702283	19.9
186	1.2336967	8.1647671	19.91
186	1.197652	8.1908535	19.92
189	2.0183279	4.6328058	20.17
189	2.0322812	4.6049908	20.18
189	2.0235772	4.6097268	20.19
189	1.9849451	4.6236156	20.2
189	1.9489385	4.6454192	20.21
189	1.9665852	4.6102159	20.22
189	1.9333452	4.5886314	20.23
189	1.9463101	4.5954111	20.24
189	2.0139989	4.5932394	20.25
189	2.0500784	4.5695086	20.26
189	2.0761407	4.5637552	20.27
189	2.0729521	4.6022295	20.28
189	2.0755182	4.5706353	20.29
190	2.0686813	4.5548262	20.32
190	2.0479127	4.5306909	20.33
190	2.0324818	4.5680685	20.34
190	2.0451111	4.5634656	20.35
190	2.0639463	4.5377165	20.36
190	2.0285893	4.5787809	20.37
190	2.053111	4.4996097	20.38
190	1.994824	4.5436995	20.39
190	1.9891773	4.5653207	20.4
190	1.9966771	4.5906661	20.41
190	2.0072655	4.5846542	20.42
190	1.9154738	4.63112	20.43
190	1.9928242	4.5528964	20.44
190	1.9866855	4.5783686	20.45
190	2.005719	4.5983305	20.46
190	2.0156715	4.5913026	20.47
190	1.949456	4.6210103	20.48
190	1.9212072	4.571964	20.49
190	1.9827354	4.6233284	20.5
190	1.956796	4.6001505	20.51
190	1.9669084	4.6338848	20.52
190	1.9614648	4.5898821	20.53
190	1.9322602	4.5949686	20.54
190	2.033935	4.6546229	20.55
190	1.9448143	4.6338852	20.56
190	2.0157801	4.5822366	20.57
190	2.0105643	4.6169971	20.58
190	1.9838136	4.6708503	20.59
190	1.9792318	4.6582165	20.6
190	1.9953596	4.6408739	20.61
190	2.054465	4.6285851	20.62
190	1.9781932	4.6580467	20.63
190	1.9567213	4.6784691	20.64
190	1.9038032	4.6468758	20.65
190	1.9962692	4.6001121	20.66
190	1.993097	4.5878219	20.67
190	1.9917768	4.6186621	20.68
190	2.0067726	4.589269	20.69
190	2.0263551	4.6414571	20.7
191	2.0720672	2.599872	20.47
191	2.0379735	2.6029055	20.48
191	2.0566614	2.6156865	20.49
192	2.0768401	2.6147039	20.51
192	2.0777262	2.6292213	20.52
192	2.0766767	2.5943153	20.53
192	2.0758589	2.5917778	20.54
192	2.0279282	2.6028528	20.55
192	2.0402868	2.58705	20.56
192	2.0279579	2.587079	20.57
193	2.006305	4.5808873	20.72
193	2.0567037	4.5547673	20.73
202	1.5560132	4.5946351	21.91
202	1.6561062	4.6776872	21.92
202	1.7573677	4.6103156	21.93
202	1.8296626	4.5744079	21.94
202	1.6873875	4.6254131	21.95
202	1.8118411	4.5160312	21.96
202	1.6484705	4.7611905	21.97
203	1.7919131	2.9948904	21.92
203	1.9532272	2.9968476	21.93
204	1.6599238	4.6548601	22
204	1.7862542	4.6822008	22.01
208	1.4859306	4.7087412	22.11
208	1.479145	4.6296349	22.12
208	1.562931	4.6369618	22.13
208	1.5197865	4.657862	22.14
208	1.5609388	4.6464909	22.15
208	1.5758343	4.6171051	22.16
209	1.9278608	5.4796357	22.23
209	1.8070894	4.9792684	22.24
213	1.3601081	9.9876987	24.7
213	1.1915569	9.9171871	24.71
213	1.3714185	9.838661	24.72
213	1.3085856	9.8925052	24.73
220	1.998829	3.7423641	27.28
220	1.9600951	3.7591978	27.29
220	1.9804565	3.7713279	27.3
220	2.0026438	3.7571135	27.31
220	1.9838119	3.7685639	27.32
220	1.9923133	3.7938112	27.33
220	1.9715581	3.7514357	27.34
220	1.9565298	3.7560442	27.35
220	1.9778964	3.7254476	27.36
220	1.9802491	3.7351934	27.37
220	1.9637588	3.7272437	27.38
220	2.0069871	3.6996469	27.39
220	1.9822928	3.7463046	27.4
220	2.0002203	3.7578084	27.41
220	1.9866271	3.7450762	27.42
220	1.962064	3.7391192	27.43
220	1.9782836	3.7405761	27.44
220	1.9685897	3.7136398	27.45
220	1.9593052	3.756558	27.46
220	1.9704812	3.7901697	27.47
220	1.9585149	3.7785747	27.48
220	1.9879892	3.7175685	27.49
220	2.0177698	3.7054458	27.5
220	1.9977308	3.7318528	27.51
220	2.0283472	3.7284142	27.52
220	1.9962121	3.742319	27.53
220	1.9681228	3.7282022	27.54
220	2.0091779	3.7547971	27.55
224	1.0329326	4.5954552	28.8
224	1.0005702	4.5824149	28.81
224	0.99259618	4.5387477	28.82
224	0.94256431	4.5484612	28.83
224	0.97724174	4.5496381	28.84
224	1.0014856	4.6029087	28.85
224	0.93492865	4.6878008	28.86
224	0.90977827	4.7056411	28.87
224	0.90613356	4.6836593	28.88
224	0.92647913	4.6485495	28.89
224	0.88327526	4.6267881	28.9
224	0.94868324	4.7004309	28.91
224	0.88757859	4.6869924	28.92
224	0.91544383	4.7076795	28.93
224	0.96410194	4.64934	28.94
224	0.95269245	4.7014363	28.95
224	0.99035965	4.7036933	28.96
224	0.9388082	4.5776444	28.97
224	0.95107488	4.6036963	28.98
224	0.9534846	4.6633079	28.99
226	1.3954131	10.143612	28.97
226	1.4214259	10.046393	28.98
226	1.3834751	10.203364	28.99
226	1.4118155	10.145022	29
226	1.4363496	10.264694	29.01
226	1.4395177	10.251053	29.02
226	1.4192194	10.194652	29.03
226	1.451068	10.086139	29.04
226	1.4958989	10.048033	29.05
226	1.5470501	10.044149	29.06
226	1.5184909	10.074198	29.07
226	1.5073381	10.131246	29.08
226	1.5921387	10.005173	29.09
226	1.4626099	10.090206	29.1
228	0.94764463	4.6845437	29.05
228	0.94089814	4.6743387	29.06
228	0.93780314	4.5574143	29.07
228	0.92095935	4.562893	29.08
228	1.0067372	4.5907728	29.09
229	1.977971	3.6227574	29.05
229	1.9847632	3.5421502	29.06
231	0.96685389	4.5209606	29.11
231	0.93820025	4.575917	29.12
231	0.92424699	4.475991	29.13
231	0.90282143	4.473812	29.14
232	2.0418692	3.4539996	29.12
232	2.0455777	3.2339818	29.13
235	0.9125744	4.5847442	29.19
235	1.0612052	4.6303398	29.2
235	0.85367828	4.5404763	29.21
235	0.90356017	4.619895	29.22
235	0.89141443	4.6035699	29.23
235	0.81751701	4.5740442	29.24
235	0.8689631	4.6256172	29.25
239	0.90515759	4.4486125	29.3
239	0.96048851	4.5456194	29.31
239	0.93867383	4.47682	29.32
243	2.0575861	1.7434885	30.79
243	2.0411091	1.7757576	30.8
244	2.0665262	1.7688747	30.82
244	2.0760769	1.7749901	30.83
244	2.0587807	1.7470164	30.84
244	2.0695987	1.7588469	30.85
244	2.038566	1.7648403	30.86
244	2.0677352	1.808473	30.87
244	2.0527593	1.8013391	30.88
244	2.0590908	1.8106432	30.89
244	2.0709525	1.8251414	30.9
248	2.0424144	1.7346902	30.99
248	1.90753	1.6689866	31
248	2.0181539	1.5927862	31.01
249	2.0768184	1.6630671	31.06
249	2.0711986	1.6447726	31.07
250	1.9048171	4.660392	31.17
250	1.7457854	4.5923107	31.18
252	1.6804543	4.7120878	31.23
252	1.8348218	4.727991	31.24
253	1.6713136	4.786024	31.29
253	1.7312784	4.5258008	31.3
256	1.1560326	2.7498677	32.63
256	1.1458139	2.784493	32.64
256	1.1536841	2.7348879	32.65
256	1.1250841	2.7075107	32.66
256	1.0917534	2.8042629	32.67
256	1.0983476	2.6879726	32.68
256	1.1303055	2.761152	32.69
256	1.1120224	2.7630736	32.7
256	1.1093563	2.699353	32.71
256	1.1059283	2.6669414	32.72
257	1.1264679	2.6966799	32.74
257	1.1670305	2.6459422	32.75
257	1.1094531	2.7357116	32.76
257	1.1193245	2.7251249	32.77
257	1.2035824	2.7787407	32.78
257	1.1655552	2.7470637	32.79
257	1.0869406	2.707996	32.8
257	1.0773819	2.7235305	32.81
257	1.061383	2.6985065	32.82
257	1.0568564	2.7017778	32.83
257	1.0628647	2.7220678	32.84
257	1.0531741	2.7806841	32.85
257	1.0442518	2.7599335	32.86
257	1.0718756	2.7258832	32.87
257	1.0568156	2.715318	32.88
257	1.0447933	2.7239265	32.89
258	1.0188581	2.7418894	32.91
258	0.9986111	2.6927623	32.92
258	1.1376405	3.2166862	32.93
258	1.0980994	3.1622466	32.94
258	1.0862671	2.7621515	32.95
258	1.0473381	2.7531877	32.96
258	1.0082144	2.8434448	32.97
258	1.0018145	2.7840952	32.98
258	1.0315848	2.7967482	32.99
258	1.0492443	2.7933399	33
258	1.0309497	2.7019047	33.01
258	1.1032099	2.7580898	33.02
258	1.0946128	2.744674	33.03
258	1.0868093	2.7572698	33.04
258	1.0560976	2.7774924	33.05
258	1.1443689	2.8327862	33.06
258	1.1254042	2.7993155	33.07
258	1.1212779	2.8230532	33.08
258	1.0837997	2.7876398	33.09
258	1.1237883	2.8169961	33.1
258	1.0647236	2.8031807	33.11
258	1.0321372	2.9014115	33.12
258	1.112196	2.8056868	33.13
258	1.1742398	2.8464503	33.14
258	1.0746038	2.8935217	33.15
258	1.0929262	2.8319368	33.16
258	1.1436103	2.8148654	33.17
258	1.1735224	2.8156516	33.18
258	1.1775357	2.8685856	33.19
258	1.2037717	2.8023888	33.2
258	1.207465	2.7543829	33.21
258	1.1895032	2.6489631	33.22
258	1.1440925	2.7562011	33.23
258	1.1650502	2.8632879	33.24
258	1.1631222	2.7287124	33.25
258	1.1204373	2.7851397	33.26
258	1.1927334	2.7534835	33.27
258	1.1910099	2.7871382	33.28
258	1.1696329	2.7696419	33.29
258	1.1398835	2.7105216	33.3
258	1.1559893	2.7780699	33.31
258	1.1559899	2.7464066	33.32
258	1.1752931	2.751376	33.33
258	1.1756453	2.7264462	33.34
258	1.1437949	2.711344	33.35
258	1.1550541	2.6966053	33.36
258	1.0993938	2.633623	33.37
258	1.0759855	2.735276	33.38
258	1.094168	2.7203934	33.39
258	1.1150594	2.7721045	33.4
258	1.1896959	2.7283888	33.41
258	1.113718	2.699616	33.42
258	1.1180664	2.7194343	33.43
258	1.1403291	2.6577601	33.44
258	1.1453512	2.6896989	33.45
258	1.1122079	2.6956415	33.46
258	1.1194815	2.7524409	33.47
258	1.0447371	2.6923983	33.48
258	1.1027461	2.6795704	33.49
258	1.071264	2.6917958	33.5
258	1.0486375	2.7279416	33.51
258	1.047335	2.7329312	33.52
258	1.0069281	2.6706048	33.53
258	1.0678391	2.7850591	33.54
260	1.9878164	4.4358958	33.06
260	1.9041599	4.3696864	33.07
262	1.1502028	4.085849	33.98
262	1.2176066	4.1180042	33.99
265	1.3164697	4.1143637	35.15
265	1.1870085	4.4254692	35.16
265	1.5049618	4.1159513	35.17
270	1.4518102	4.0182582	35.61
270	1.4457608	4.2198021	35.62
271	1.4494605	4.3157004	35.66
271	1.4435971	4.134632	35.67
271	1.3114917	4.0842727	35.68
271	1.3606819	4.2296555	35.69
272	1.3659402	4.263542	35.73
272	1.4931154	4.268697	35.74
272	1.4982628	4.296808	35.75
274	1.3611954	4.272917	35.88
274	1.424609	4.0874139	35.89
274	1.4295755	4.102816	35.9
274	1.4430995	4.1475019	35.91
281	1.1571972	2.8697075	39.84
281	1.068436	2.9101358	39.85
281	1.0643793	2.8923399	39.86
281	1.0917694	2.8337923	39.87
282	1.7647575	5.2990185	39.92
282	1.8735892	5.3304396	39.93
282	1.8315752	5.2057308	39.94
284	1.784229	5.2587984	40
284	1.9003591	5.1567236	40.01
287	1.0939801	3.2716592	42.35
287	1.1289617	3.2530981	42.36
287	1.1410897	3.254286	42.37
287	1.1934502	3.2805701	42.38
287	1.1320025	3.3116361	42.39
287	1.1357959	3.2323884	42.4
287	1.1261556	3.2609277	42.41
287	1.1818755	3.2568562	42.42
287	1.1221141	3.2470546	42.43
287	1.1178593	3.291405	42.44
287	1.1739689	3.2555647	42.45
287	1.1394293	3.2432906	42.46
287	1.1585227	3.2538201	42.47
287	1.1608628	3.2822653	42.48
292	1.4175833	3.4930309	45.23
292	1.400376	3.4476381	45.24
292	1.3791184	3.478047	45.25
292	1.474509	3.4456584	45.26
292	1.4514141	3.4282298	45.27
292	1.4537202	3.3830708	45.28
292	1.4557358	3.4163108	45.29
292	1.4161778	3.381717	45.3
292	1.3688118	3.4150764	45.31
292	1.3388356	3.4408445	45.32
292	1.3192554	3.420359	45.33
292	1.394846	3.4114833	45.34
292	1.390596	3.438765	45.35
292	1.3349268	3.4506513	45.36
292	1.3404164	3.4452228	45.37
292	1.3915683	3.3943311	45.38
292	1.417195	3.4003273	45.39
292	1.4185785	3.3345932	45.4
292	1.4305442	3.3708528	45.41
292	1.4117506	3.4039572	45.42
292	1.4529399	3.4008437	45.43
292	1.380773	3.3822947	45.44
292	1.4169126	3.4024402	45.45
292	1.4187635	3.389502	45.46
292	1.405712	3.3575854	45.47
292	1.0400664	2.7533976	45.48
292	1.051418	2.768758	45.49
292	1.0786676	2.8310359	45.5
292	1.0218001	2.7672986	45.51
292	1.0455915	2.8232794	45.52
292	1.0322655	2.7732188	45.53
292	1.0469275	2.7667381	45.54
292	1.0323949	2.7246689	45.55
292	1.0509595	2.7470052	45.56
292	1.0466004	2.6825859	45.57
292	1.0691642	2.6685196	45.58
292	1.0434941	2.6838247	45.59
292	1.0723365	2.7069898	45.6
292	1.0697482	2.7599473	45.61
292	1.0845513	2.7850006	45.62
292	0.9893525	2.7944896	45.63
292	1.0479463	2.7716901	45.64
292	1.1207861	2.7620051	45.65
292	1.0332433	2.7469195	45.66
292	1.1320718	2.7847721	45.67
292	1.1641755	2.7595745	45.68
292	1.097463	2.7607416	45.69
292	1.0709602	2.7681294	45.7
292	1.0879082	2.7804	45.71
292	1.1413204	2.7655021	45.72
292	1.1937013	2.8135703	45.73
292	1.1355063	2.7294568	45.74
292	1.0735999	2.6464527	45.75
292	1.0874555	2.7203344	45.76
292	1.0531424	2.6874258	45.77
292	1.0948054	2.6907941	45.78
292	1.0396583	2.7728357	45.79
292	1.048179	2.7413924	45.8
292	1.0378564	2.7910592	45.81
292	1.0243576	2.7700397	45.82
292	1.0318187	2.7351703	45.83
292	1.0428816	2.7453898	45.84
292	1.0215787	2.6811166	45.85
292	1.0918657	2.7205577	45.86
292	1.0294558	2.6686362	45.87
292	1.0692552	2.6918092	45.88
292	1.0723428	2.8030937	45.89
292	1.1570657	2.7268596	45.9
292	1.1543544	2.6756058	45.91
292	1.0981462	2.7166576	45.92
292	1.0558215	2.6658128	45.93
292	1.0785115	2.6513017	45.94
292	1.1182047	2.7150267	45.95
292	1.0442981	2.7449518	45.96
292	1.1302474	2.746585	45.97
292	1.1060065	2.700352	45.98
292	1.1478685	2.7088598	45.99
292	1.1777498	2.669228	46
292	1.1435675	2.7127346	46.01
292	1.1016059	2.7157054	46.02
292	1.1051998	2.6686717	46.03
292	1.1152229	2.6917739	46.04
292	1.0605681	2.6330133	46.05
292	1.0532496	2.6565235	46.06
292	1.0706165	2.6952978	46.07
292	1.015242	2.6731285	46.08
292	1.0335662	2.7198074	46.09
292	1.0264625	2.7051697	46.1
292	1.0001062	2.7291039	46.11
292	1.0247636	2.7642182	46.12
292	1.0949347	2.8015135	46.13
292	1.0464391	2.7827117	46.14
292	1.0310706	2.7980363	46.15
292	1.0560612	2.7582436	46.16
292	1.1524845	2.7109414	46.17
292	1.1290521	2.7323532	46.18
292	1.1538939	2.7441891	46.19
292	1.0958627	2.7435933	46.2
292	1.1065734	2.6961742	46.21
292	1.1420206	2.738594	46.22
292	1.1219088	2.7210822	46.23
292	1.0989574	2.8151462	46.24
292	1.1268173	2.7194031	46.25
292	1.098093	2.6635472	46.26
292	1.0637906	2.666224	46.27
292	1.0753423	2.7032419	46.28
292	1.0613829	2.7618834	46.29
292	1.0700673	2.7807544	46.3
292	1.0263285	2.7220774	46.31
292	0.97331061	2.7533719	46.32
292	1.0198363	2.7411725	46.33
292	1.0108137	2.7719609	46.34
292	1.0221136	2.7843119	46.35
292	1.0732244	2.7861609	46.36
292	1.0755085	2.7683085	46.37
292	1.0566926	2.7887334	46.38
292	1.0641616	2.7948099	46.39
292	1.018875	2.7778097	46.4
292	0.95647723	2.7321191	46.41
292	0.96842837	2.7395782	46.42
292	0.95713574	2.8006762	46.43
292	0.93880448	2.7453015	46.44
292	0.99775419	2.7469635	46.45
292	0.95451553	2.8344804	46.46
292	0.9748851	2.8229863	46.47
292	0.96797841	2.8033128	46.48
292	0.97899691	2.8348821	46.49
292	0.92106194	2.8367343	46.5
292	0.97122636	2.7464893	46.51
292	0.93653115	2.7513874	46.52
292	0.93001713	2.7939716	46.53
292	0.97910551	2.7930041	46.54
292	0.96396716	2.8234592	46.55
292	0.91670663	2.8030275	46.56
292	0.92530596	2.8055924	46.57
292	0.90271922	2.8322142	46.58
292	0.92655274	2.8155418	46.59
292	0.91726993	2.8335923	46.6
292	0.85951527	2.8198693	46.61
292	0.92951826	2.8475307	46.62
292	0.94741128	2.7920653	46.63
292	0.94138748	2.7694585	46.64
292	0.93122969	2.7180637	46.65
292	0.91716621	2.6710184	46.66
293	1.4162542	3.4510598	45.51
293	1.3901257	3.4618887	45.52
293	1.4133927	3.385978	45.53
293	1.4245531	3.4894564	45.54
293	1.4742775	3.4257389	45.55
296	2.0714009	4.888798	47.31
296	2.0673519	4.9765542	47.32
300	1.7284178	2.9515348	48.15
300	1.6041105	2.9072695	48.16
