# Supplementary material for: Single nucleosome imaging reveals principles of transient multiscale chromatin reorganization triggered by histone ADP-ribosylation at DNA lesions
Source: Nat Commun. 2025 Jul 19;16:6652. doi: 10.1038/s41467-025-61834-7 (PMC12276361; doi:10.1038/s41467-025-61834-7)
Supplement: Supplementary file 6 — Source Data [file 41467_2025_61834_MOESM6_ESM.zip › DATA_ALL_FIGURES/Fig 1C/before_damage/20220601/20220601_Field6_before_crop.mldatx_tracked.trxyt]

1	1.4254285	3.7322187	0.01
1	1.4306284	3.7208309	0.02
1	1.4250594	3.717814	0.03
1	1.4492383	3.7208858	0.04
1	1.3803595	3.7946706	0.05
1	1.4084977	3.7453894	0.06
1	1.3814135	3.7189293	0.07
1	1.339267	3.7167636	0.08
1	1.3527001	3.7433333	0.09
1	1.3932426	3.7585382	0.1
1	1.3394364	3.7378692	0.11
1	1.3630065	3.7792438	0.12
1	1.3216946	3.7345327	0.13
1	1.3168615	3.73458	0.14
1	1.3451844	3.7296258	0.15
1	1.3572642	3.712258	0.16
1	1.363283	3.7242314	0.17
1	1.3575033	3.7247056	0.18
1	1.3802182	3.6940214	0.19
1	1.3320622	3.698851	0.2
1	1.3519054	3.7372429	0.21
1	1.3352619	3.6888554	0.22
1	1.3445325	3.6827387	0.23
1	1.365081	3.5896466	0.24
5	1.2462168	4.1683258	1.52
5	1.8714685	4.5062229	1.53
5	1.8929576	4.3277707	1.54
9	1.7239994	2.3097247	5
9	1.6944521	2.2605745	5.01
9	1.7313635	2.2448558	5.02
9	1.7569771	2.2603118	5.03
9	1.7878907	2.2169412	5.04
9	1.7475891	2.2667767	5.05
11	1.5131855	2.1722479	5.18
11	1.6299262	2.1851647	5.19
11	1.59591	2.2123061	5.2
11	1.5831212	2.1646647	5.21
11	1.5325058	2.1346156	5.22
11	1.5868295	2.2025104	5.23
11	1.605018	2.1394834	5.24
11	1.6310428	2.1967567	5.25
11	1.59204	2.1277186	5.26
11	1.6581128	2.2364744	5.27
11	1.5722583	2.1774741	5.28
11	1.61465	2.2018752	5.29
11	1.5258046	2.2076666	5.3
11	1.5372013	2.1894079	5.31
11	1.6293434	2.2112607	5.32
11	1.6215547	2.1666766	5.33
11	1.5726014	2.1584557	5.34
11	1.5799947	2.2094271	5.35
11	1.613843	2.1973051	5.36
11	1.5970682	2.1743152	5.37
11	1.4276985	2.1914156	5.38
11	1.6003348	2.2787629	5.39
12	1.4636706	2.2951334	5.41
12	1.6184749	2.1567234	5.42
13	1.5917779	2.2130967	5.44
13	1.6597397	2.209404	5.45
13	1.4997902	2.162137	5.46
13	1.4908539	2.2266962	5.47
13	1.4476926	2.1312282	5.48
13	1.4375937	2.2816221	5.49
13	1.4829854	2.2246383	5.5
13	1.5232914	2.1998314	5.51
13	1.6080824	2.1489847	5.52
13	1.6326251	2.2001115	5.53
13	1.5909445	2.1486198	5.54
13	1.644545	2.2598404	5.55
13	1.5669199	2.2234863	5.56
13	1.5927869	2.2492418	5.57
23	1.6592747	3.1313104	11.53
23	2.023297	3.5363602	11.54
25	1.1184201	3.6132542	13.14
25	1.196996	3.9886062	13.15
27	1.0545201	4.4423692	13.23
27	1.089811	3.9898211	13.24
31	1.8392984	1.8668244	15.14
31	1.8017792	1.8938932	15.15
31	1.8004522	1.8701417	15.16
31	1.7703757	1.901438	15.17
31	1.7323836	1.8622827	15.18
31	1.8046431	1.8299342	15.19
31	1.8075255	1.8608922	15.2
31	1.8016091	1.8305272	15.21
31	1.7679966	1.8941014	15.22
31	1.7867591	1.8979266	15.23
31	1.7976171	1.8309744	15.24
31	1.7894746	1.843907	15.25
31	1.7612792	1.836713	15.26
31	1.816919	1.8088096	15.27
31	1.7853626	1.8727057	15.28
31	1.8395738	1.8293037	15.29
31	1.7820943	1.8542568	15.3
31	1.7910171	1.8618294	15.31
31	1.7803118	1.8561093	15.32
31	1.8394966	1.8517143	15.33
31	1.7482543	1.8611129	15.34
31	1.7750227	1.8896445	15.35
31	1.7669998	1.8978782	15.36
31	1.7294466	1.8643049	15.37
31	1.7356984	1.8191711	15.38
31	1.7756215	1.8258077	15.39
31	1.7394537	1.8595836	15.4
31	1.7418759	1.8695769	15.41
31	1.6990158	1.8692134	15.42
31	1.6984132	1.8487858	15.43
31	1.7196777	1.8351735	15.44
31	1.7089887	1.8688558	15.45
31	1.7286389	1.9168983	15.46
31	1.7351659	1.8600704	15.47
31	1.7506681	1.8453154	15.48
31	1.7458196	1.847991	15.49
31	1.7306237	1.862658	15.5
31	1.7607646	1.8837538	15.51
31	1.7783466	1.8451246	15.52
31	1.7502685	1.8984251	15.53
31	1.7125523	1.8482287	15.54
31	1.7122474	1.914763	15.55
31	1.7384192	1.8171858	15.56
31	1.7890072	1.9097145	15.57
31	1.7071687	1.8939164	15.58
31	1.7166844	1.9034345	15.59
31	1.7476827	1.952166	15.6
31	1.7222952	1.9096862	15.61
31	1.7414159	1.8992906	15.62
31	1.7251402	1.9757969	15.63
31	1.7800119	1.9623796	15.64
31	1.7209464	1.908654	15.65
31	1.7168153	1.833599	15.66
31	1.7511963	1.8599846	15.67
31	1.7481306	1.8646446	15.68
31	1.7553406	1.8899405	15.69
31	1.8137402	1.8587662	15.7
31	1.830548	1.7821868	15.71
31	1.7848081	1.7981643	15.72
31	1.7786099	1.8361452	15.73
31	1.7672583	1.8363197	15.74
31	1.8017039	1.8165872	15.75
31	1.8118909	1.8282788	15.76
31	1.7839494	1.792766	15.77
31	1.8104883	1.8375855	15.78
31	1.7669409	1.8322055	15.79
31	1.8051108	1.8697581	15.8
31	1.8069826	1.8748247	15.81
31	1.7890864	1.8968598	15.82
31	1.7565891	1.8883732	15.83
31	1.7410117	1.9552903	15.84
31	1.7395396	1.9676177	15.85
31	1.7547071	1.9264607	15.86
31	1.7650081	1.9720961	15.87
31	1.6972872	1.8707603	15.88
31	1.6719541	1.8805332	15.89
31	1.7592419	1.9060563	15.9
31	1.7425624	1.8993979	15.91
31	1.7720386	1.8888347	15.92
31	1.7613142	1.8465952	15.93
31	1.7524419	1.8336071	15.94
31	1.7622384	1.8786407	15.95
31	1.6703469	1.9306952	15.96
31	1.6646901	1.8271264	15.97
31	1.7582722	1.9343353	15.98
31	1.7800905	1.8972373	15.99
31	1.6698019	1.9567195	16
31	1.6880548	1.9946092	16.01
31	1.7080436	2.0112981	16.02
31	1.6955957	1.9852129	16.03
31	1.7164408	1.971236	16.04
31	1.7119518	1.9184983	16.05
31	1.7238063	1.914358	16.06
31	1.7253336	1.9597774	16.07
31	1.6773625	1.8815468	16.08
31	1.6853614	1.9567496	16.09
31	1.711991	1.9294524	16.1
31	1.6842922	1.9202973	16.11
31	1.7206728	1.8951928	16.12
31	1.7803185	1.9171509	16.13
31	1.6956919	1.9086031	16.14
31	1.7022508	1.8958492	16.15
31	1.6626888	1.8381346	16.16
31	1.6707183	1.9266428	16.17
31	1.6979005	1.9145275	16.18
31	1.6778203	1.913871	16.19
31	1.6619159	1.900362	16.2
31	1.742143	1.908384	16.21
31	1.7000802	1.8578544	16.22
31	1.6569815	1.8508119	16.23
31	1.7169275	1.8632403	16.24
31	1.6682594	1.8427141	16.25
31	1.6949232	1.8267905	16.26
31	1.7555017	1.8483525	16.27
31	1.7724926	1.8758722	16.28
31	1.8017766	1.8655082	16.29
31	1.7950923	1.799397	16.3
31	1.7810431	1.8128175	16.31
31	1.761254	1.8283727	16.32
31	1.7201968	1.8045916	16.33
31	1.7171708	1.8058161	16.34
31	1.7574487	1.7297381	16.35
31	1.7380839	1.7662598	16.36
31	1.7537817	1.7509449	16.37
31	1.7507437	1.8516797	16.38
31	1.7315282	1.846074	16.39
31	1.7459851	1.785376	16.4
31	1.7612597	1.8205306	16.41
31	1.7149518	1.8328233	16.42
31	1.7030846	1.8390126	16.43
31	1.7398851	1.8231446	16.44
31	1.7331046	1.8939746	16.45
31	1.7917133	1.8750097	16.46
31	1.7724757	1.8542454	16.47
31	1.8029412	1.7469597	16.48
31	1.8202534	1.899954	16.49
31	1.8117578	1.9010787	16.5
31	1.7576231	1.9011582	16.51
31	1.78774	1.8989072	16.52
31	1.779707	1.8636189	16.53
31	1.7715443	1.8774514	16.54
31	1.7667235	1.8279002	16.55
31	1.7508956	1.8303198	16.56
31	1.7481435	1.8126117	16.57
31	1.7945027	1.8511436	16.58
31	1.82116	1.8747882	16.59
31	1.7626324	1.8587404	16.6
31	1.773734	1.8647949	16.61
31	1.7443189	1.8393738	16.62
31	1.7701196	1.8463508	16.63
31	1.8235347	1.8311961	16.64
31	1.7914545	1.8699863	16.65
31	1.7370078	1.7990629	16.66
31	1.7539943	1.8604406	16.67
31	1.7375496	1.8336773	16.68
31	1.7495201	1.8544981	16.69
31	1.7009978	1.869299	16.7
31	1.7470456	1.8939249	16.71
31	1.7446397	1.8248832	16.72
31	1.7750829	1.8666932	16.73
31	1.7441689	1.8444951	16.74
31	1.7494258	1.8499945	16.75
31	1.7222523	1.8510406	16.76
31	1.7459283	1.8313967	16.77
31	1.7182378	1.8445967	16.78
31	1.730524	1.8103897	16.79
31	1.7217793	1.7647021	16.8
31	1.7423063	1.8514358	16.81
31	1.7447418	1.8026586	16.82
31	1.7313455	1.7952277	16.83
31	1.7789086	1.7456493	16.84
31	1.7256355	1.7724351	16.85
31	1.7512688	1.8127693	16.86
31	1.8044015	1.825253	16.87
31	1.7969566	1.7828447	16.88
31	1.7995478	1.7863185	16.89
31	1.8140099	1.829675	16.9
31	1.7734226	1.7889768	16.91
31	1.8242909	1.8085767	16.92
31	1.8108081	1.8146453	16.93
31	1.809483	1.7828232	16.94
31	1.7969058	1.7891271	16.95
31	1.8272666	1.8039549	16.96
32	2.0778653	2.8604794	15.66
32	2.0719614	2.8696581	15.67
34	2.0448234	2.8329124	15.76
34	2.044536	2.9177295	15.77
34	2.0753459	2.837817	15.78
34	2.056628	2.8867995	15.79
35	2.0533173	2.9252333	15.82
35	2.001225	2.8867282	15.83
35	1.9932406	2.879225	15.84
35	2.0020555	2.874243	15.85
35	2.018479	2.8726467	15.86
35	2.0154555	2.8732961	15.87
35	2.0332996	2.9236437	15.88
35	2.0045379	2.8574037	15.89
35	2.0147244	2.8800726	15.9
35	2.0417152	2.8887015	15.91
35	2.015708	2.9250465	15.92
35	2.0504872	2.927397	15.93
35	2.0376428	2.9526469	15.94
35	2.0515237	2.9288745	15.95
35	2.0604712	2.9047524	15.96
35	2.0417715	2.8309609	15.97
35	2.0692731	2.8304617	15.98
35	2.051836	2.9081979	15.99
36	2.074599	2.8576224	16.02
36	2.0132325	2.9122898	16.03
36	2.025695	2.8644554	16.04
36	2.0634468	2.8706235	16.05
36	2.0687677	2.8248901	16.06
41	0.80652571	0.8691262	17.17
41	0.85570429	1.1917931	17.18
41	0.83511088	1.0258597	17.19
42	0.92374343	3.8834189	17.4
42	1.1624458	3.6029676	17.41
44	1.1553915	2.4948347	19.43
44	1.1804462	2.4521512	19.44
44	1.1590437	2.4619704	19.45
44	1.1927651	2.4012282	19.46
44	1.1762645	2.4157133	19.47
44	1.2125284	2.4554609	19.48
44	1.2366364	2.3180776	19.49
44	1.2829918	2.3902524	19.5
44	1.1798292	2.5278486	19.51
44	1.1743791	2.4592886	19.52
44	1.1987311	2.5119554	19.53
44	1.2236557	2.4751513	19.54
44	1.126636	2.4589496	19.55
44	1.2169871	2.4148596	19.56
44	1.2217444	2.4370273	19.57
44	1.2050525	2.480771	19.58
44	1.2218836	2.4417996	19.59
44	1.2173315	2.4352783	19.6
44	1.2337057	2.4757983	19.61
44	1.1852265	2.4113731	19.62
44	1.2457016	2.4763301	19.63
44	1.2552319	2.4641279	19.64
44	1.2279378	2.4437709	19.65
44	1.2077357	2.4594119	19.66
44	1.179067	2.5070161	19.67
44	1.2035671	2.5198088	19.68
44	1.2109305	2.48233	19.69
44	1.2747695	2.4695345	19.7
44	1.2214412	2.4499304	19.71
44	1.1543672	2.5520393	19.72
44	1.2040557	2.443638	19.73
44	1.2332344	2.4715726	19.74
44	1.2360278	2.5310872	19.75
44	1.2047883	2.4623147	19.76
44	1.1290352	2.4603806	19.77
44	1.1607776	2.3869473	19.78
44	1.1989171	2.5010905	19.79
44	1.1801988	2.4563252	19.8
49	2.0398704	2.9907415	25.39
49	2.0548921	2.9790142	25.4
49	2.0571858	2.9660961	25.41
49	2.0645472	2.9595587	25.42
49	2.0378818	2.9702427	25.43
49	2.0431417	2.9546196	25.44
49	2.041717	2.9663522	25.45
50	2.0644887	3.0099761	25.47
50	2.0666658	3.0071371	25.48
50	2.0731396	3.0301778	25.49
50	2.0457987	2.9973947	25.5
50	2.0078758	3.0042225	25.51
50	2.025241	2.9727356	25.52
50	1.9887049	2.9728817	25.53
50	1.9834104	3.0269772	25.54
50	2.0374583	3.0124161	25.55
50	2.0242582	3.0309753	25.56
50	2.0256272	3.0082411	25.57
50	2.0172152	2.9961303	25.58
50	2.0108122	3.0017724	25.59
50	2.0263277	3.0137663	25.6
50	2.0335768	3.0364984	25.61
50	2.0090182	2.9880227	25.62
50	1.9679502	2.9914139	25.63
50	1.9827907	2.9642867	25.64
50	1.9862243	2.9956151	25.65
50	1.9457942	2.9818139	25.66
50	1.9591782	3.0176394	25.67
50	1.944701	3.0483536	25.68
50	1.9630136	3.0547133	25.69
50	1.9835442	3.0775878	25.7
50	1.9713782	3.0611736	25.71
50	1.9905083	3.0665877	25.72
50	1.9888844	3.032052	25.73
50	1.9892647	3.0084354	25.74
50	1.9843514	2.9913942	25.75
50	1.965191	3.0024596	25.76
50	1.98955	3.0572388	25.77
50	1.9969465	3.1076887	25.78
50	1.9801532	3.0939049	25.79
50	1.9798174	3.0298555	25.8
50	1.9792651	3.0468089	25.81
50	2.0004095	3.0953865	25.82
50	2.0098274	3.0242611	25.83
50	2.0171352	3.030226	25.84
50	2.0244582	3.0003827	25.85
50	2.0375851	3.0702634	25.86
50	2.0480505	3.0403067	25.87
50	2.0440287	3.0281869	25.88
50	2.0790865	3.0444247	25.89
50	2.0381357	3.0470028	25.9
50	2.0048969	2.9901006	25.91
50	1.9920257	3.0617753	25.92
50	2.0371877	2.9993684	25.93
50	2.0266156	2.9791686	25.94
50	2.0039717	3.0177133	25.95
50	2.0208081	3.0729869	25.96
50	2.0063095	3.0674381	25.97
50	2.0246065	3.0458243	25.98
50	2.0190728	3.0899228	25.99
50	1.9727798	3.0113219	26
54	1.4749037	1.305944	26.28
54	1.5586417	1.3646055	26.29
55	1.9451904	3.2157565	26.32
55	2.0195219	3.3172566	26.33
57	0.83550542	2.1886228	26.38
57	0.88345152	2.3398268	26.39
58	1.9912476	1.9006442	26.43
58	1.8296461	1.5794828	26.44
59	1.6226842	1.2728357	26.7
59	1.5153004	1.3443825	26.71
60	1.5293676	1.3759665	26.73
60	1.5182858	1.3065137	26.74
60	1.4855453	1.2183934	26.75
60	1.6669974	1.3719687	26.76
63	1.9660188	1.993603	26.88
63	1.588189	2.4638683	26.89
66	0.82656667	4.3103393	29.08
66	0.88166796	4.2579991	29.09
66	0.95463378	4.3153323	29.1
66	0.9709574	4.3394567	29.11
66	0.83759853	4.3666084	29.12
66	0.83750421	4.3463246	29.13
67	0.86955724	4.5362942	29.15
67	0.88506752	4.5136578	29.16
67	0.82464569	4.463606	29.17
67	0.835876	4.4359746	29.18
67	0.87777032	4.4697279	29.19
67	0.83227409	4.4148116	29.2
67	0.87289802	4.4068528	29.21
67	0.85633741	4.3726525	29.22
67	0.84599258	4.3397127	29.23
67	0.81330392	4.4126566	29.24
67	0.86074101	4.3804771	29.25
67	0.90765363	4.3469563	29.26
67	0.95332563	4.4133351	29.27
67	0.95781285	4.3215696	29.28
67	0.92893693	4.3401118	29.29
67	0.92685055	4.2786589	29.3
67	0.91855323	4.2466899	29.31
67	0.94961179	4.268471	29.32
67	0.90771582	4.2353326	29.33
67	0.87263306	4.2299776	29.34
67	0.87750178	4.2629667	29.35
67	0.88748246	4.2820573	29.36
67	0.94342417	4.2197018	29.37
67	0.94194154	4.2300564	29.38
67	0.86922677	4.2251338	29.39
67	0.90287895	4.2613776	29.4
67	0.89977975	4.2585381	29.41
67	0.86570759	4.1904746	29.42
67	0.93619688	4.1915152	29.43
67	0.92487515	4.2602249	29.44
67	0.95678688	4.2035278	29.45
67	0.91561556	4.1578928	29.46
67	0.93009796	4.1537325	29.47
67	0.87723766	4.1963921	29.48
67	0.87337017	4.1193794	29.49
67	0.92424512	4.2246822	29.5
67	0.94521879	4.2023763	29.51
67	0.95832409	4.2277066	29.52
67	0.93114923	4.208874	29.53
67	1.0069657	4.2230185	29.54
67	0.93920076	4.217953	29.55
67	0.89099119	4.2855077	29.56
67	0.9864793	4.2644426	29.57
67	1.0153631	4.2302939	29.58
67	1.0385586	4.3584817	29.59
67	1.0471893	4.2788069	29.6
67	0.96936202	4.2746519	29.61
67	1.0088669	4.2247932	29.62
67	1.0017488	4.1851086	29.63
67	0.98548907	4.2645865	29.64
67	0.97514225	4.2580005	29.65
67	1.0078606	4.288852	29.66
67	0.98161558	4.2622734	29.67
67	1.0062674	4.2561799	29.68
67	0.99179565	4.2084864	29.69
67	0.95419284	4.2435814	29.7
67	0.94009177	4.1963857	29.71
67	1.0099706	4.2718239	29.72
67	1.0331911	4.2088003	29.73
67	0.89351003	4.2084967	29.74
67	0.86965721	4.2876965	29.75
67	0.95468233	4.3069371	29.76
67	0.86562696	4.2921759	29.77
67	0.89700953	4.2920229	29.78
67	0.89452542	4.2890176	29.79
67	0.85303367	4.2780797	29.8
68	0.90538848	4.2495528	29.82
68	0.88325558	4.3277051	29.83
68	0.84860764	4.3825022	29.84
69	0.98611135	4.3315951	29.86
69	0.97056491	4.2592323	29.87
69	0.97008453	4.2988528	29.88
69	0.96478804	4.3735674	29.89
69	0.90745042	4.223176	29.9
69	1.0419853	4.2230972	29.91
69	0.9491936	4.2626091	29.92
69	0.93744431	4.1605252	29.93
69	1.0141583	4.2372786	29.94
69	1.0009749	4.1488604	29.95
69	0.97006745	4.1136786	29.96
69	0.89423151	4.2121226	29.97
69	0.80174095	4.2155996	29.98
69	0.87030944	4.2204313	29.99
69	0.8748182	4.2685187	30
69	0.84872535	4.2938325	30.01
69	0.80890068	4.2403906	30.02
69	0.91673037	4.2886671	30.03
69	0.88752418	4.2089715	30.04
69	0.88968783	4.2651566	30.05
69	0.86058194	4.3173196	30.06
69	0.82223953	4.3077517	30.07
71	0.83808304	4.2644307	30.12
71	0.81428821	4.3240829	30.13
71	0.83720286	4.3809059	30.14
71	0.81120389	4.295195	30.15
71	0.83467998	4.2389827	30.16
76	0.82049032	4.1435965	30.74
76	0.81965442	4.1633126	30.75
77	0.80611681	4.1492668	30.93
77	0.80725396	4.1929497	30.94
79	0.80342728	4.2657953	31.03
79	0.87433875	4.2809705	31.04
79	0.87184677	4.3007472	31.05
79	0.82807786	4.3102787	31.06
79	0.9043937	4.3217003	31.07
79	0.93221189	4.3951846	31.08
79	0.93584249	4.3796006	31.09
79	0.9196521	4.375321	31.1
79	0.9098501	4.3358671	31.11
79	0.93922031	4.3825082	31.12
79	0.91369474	4.3593694	31.13
79	0.9158551	4.3967486	31.14
79	0.93065335	4.3364403	31.15
79	0.94613726	4.3199183	31.16
79	0.878194	4.3593908	31.17
79	0.91101633	4.3802587	31.18
79	0.89444039	4.362076	31.19
80	0.87024495	4.4222121	31.21
80	0.89472288	4.3826327	31.22
80	0.85175539	4.4554525	31.23
80	0.86997606	4.3584093	31.24
80	0.87960759	4.4446512	31.25
80	0.87598505	4.3874312	31.26
80	0.88096531	4.38679	31.27
80	0.87202375	4.3713696	31.28
80	0.83110483	4.3418083	31.29
80	0.8925448	4.386504	31.3
80	0.92105111	4.3647641	31.31
80	0.89661419	4.4270229	31.32
80	0.92271103	4.4415682	31.33
80	0.98090359	4.4298266	31.34
80	1.0158049	4.4191496	31.35
81	0.95362732	4.4290098	31.37
81	0.93778549	4.385168	31.38
84	0.8325509	4.4683312	31.49
84	0.93822547	4.3468601	31.5
86	0.85109545	4.4629095	31.55
86	0.92270798	4.5117096	31.56
86	0.81205737	4.6263059	31.57
90	0.83503082	4.8360487	33.51
90	1.1205288	4.3360502	33.52
90	0.81271923	4.5657782	33.53
90	0.8074784	4.9305618	33.54
96	1.3038375	4.6523392	37.47
96	1.0988481	4.8367086	37.48
98	1.0361854	4.6038649	37.55
98	1.1204106	4.9200719	37.56
98	1.2957308	5.1820694	37.57
99	1.1146172	4.9464341	37.71
99	1.5748762	5.4452435	37.72
99	1.7865195	5.4680936	37.73
100	1.4878768	4.7990433	37.73
100	1.5837883	4.6184776	37.74
100	1.2649949	4.3973002	37.75
100	1.3613444	4.4133059	37.76
100	1.776036	4.5567099	37.77
100	1.99453	4.6606095	37.78
100	1.9377702	4.6273922	37.79
100	2.0156521	4.8283765	37.8
101	2.0484143	5.0836308	37.84
101	1.7971579	5.260527	37.85
101	1.8634113	5.2205429	37.86
101	1.570891	5.196706	37.87
101	1.6067799	5.0655171	37.88
101	1.9824455	5.0579919	37.89
101	2.0515924	5.0793505	37.9
101	2.0654097	5.0772067	37.91
101	2.0206622	5.0833035	37.92
101	2.0234029	5.1641133	37.93
101	1.9980574	5.0926872	37.94
101	1.9907593	5.1110298	37.95
101	1.6627578	4.6518771	37.96
101	1.7512559	4.4701831	37.97
101	1.8196159	4.3269264	37.98
102	1.9958983	4.0515169	38
102	1.917822	3.963646	38.01
102	1.7645796	3.9279488	38.02
102	2.0174538	3.7194118	38.03
102	1.899773	3.6263408	38.04
102	1.6231254	3.6432841	38.05
102	1.6058549	3.507383	38.06
102	1.7758728	3.5508894	38.07
103	1.8173356	1.7863016	38.29
103	1.758928	1.7283621	38.3
104	1.8071308	1.8103737	38.32
104	1.7360996	1.8062092	38.33
105	1.8397012	1.8378302	38.35
105	1.8502998	1.8098196	38.36
105	1.7823021	1.8013367	38.37
105	1.8066952	1.7055064	38.38
105	1.8567143	1.8661997	38.39
106	1.8123336	1.8238971	38.41
106	1.7654813	1.8216044	38.42
106	1.8065226	1.753008	38.43
107	1.7769095	1.769113	38.45
107	1.7694855	1.7467456	38.46
107	1.6733027	1.7225561	38.47
107	1.7156114	1.7685866	38.48
107	1.7508068	1.7902514	38.49
107	1.8684562	1.7617555	38.5
107	1.7214952	1.7052279	38.51
107	1.8053359	1.7556735	38.52
107	1.8243084	1.7181696	38.53
107	1.7974142	1.7670059	38.54
107	1.7086981	1.9054115	38.55
107	1.8401662	1.8116311	38.56
107	1.8536641	1.8470889	38.57
108	1.8017869	1.7939716	38.59
108	1.7382111	1.7443102	38.6
108	1.8189297	1.7588767	38.61
108	1.8195761	1.7541218	38.62
108	2.0323323	1.9601729	38.63
110	1.8975631	1.8177237	38.67
110	1.874977	1.721179	38.68
110	1.9023898	1.8322933	38.69
110	1.9197792	1.9345418	38.7
112	1.8636403	1.8133121	38.75
112	1.7968198	1.7643559	38.76
112	1.9063599	1.8578652	38.77
112	1.9574794	1.8117003	38.78
112	1.8159836	1.7426077	38.79
112	1.7433632	1.7519413	38.8
112	1.7612536	1.7093266	38.81
112	1.7798034	1.7634294	38.82
112	1.8467824	1.7650298	38.83
112	1.8320052	1.70165	38.84
112	1.8170235	1.9003596	38.85
113	1.9088892	1.7055128	38.87
113	1.8399643	1.7603096	38.88
113	1.897437	1.7870128	38.89
114	1.6870771	1.7674029	38.92
114	1.8719886	1.8234292	38.93
115	1.9589698	1.7509833	38.95
115	1.8320831	1.9393254	38.96
115	1.7573173	1.8290727	38.97
115	1.731506	1.8465525	38.98
117	1.7411982	1.8093393	39.02
117	1.7393417	1.8428465	39.03
118	1.7781727	1.7957078	39.05
118	1.8110965	1.7132746	39.06
118	1.8678487	1.7012482	39.07
118	1.6933555	1.7535317	39.08
118	1.7160701	1.7772595	39.09
118	1.775412	1.8239643	39.1
118	1.7704429	1.8172003	39.11
122	1.8100849	1.7676906	39.22
122	1.8626433	1.7421495	39.23
122	1.7250486	1.7270417	39.24
125	1.7529492	1.7295103	39.3
125	1.6918886	1.8200477	39.31
125	1.700882	1.6855136	39.32
125	1.7540973	1.7622146	39.33
125	1.9333257	1.8050583	39.34
125	1.7234962	1.8389215	39.35
126	1.7329659	1.8153211	39.37
126	1.8079316	1.8738345	39.38
126	1.8543891	1.8165583	39.39
126	1.7121451	1.7213233	39.4
126	1.6135356	1.8088604	39.41
126	1.764963	1.717198	39.42
126	1.8248411	1.8689649	39.43
126	1.7831345	1.8241932	39.44
126	1.7541556	1.8121228	39.45
127	1.8499349	1.9032289	39.47
127	1.8696518	1.7707281	39.48
131	1.8181579	1.8823133	39.53
131	1.9616163	1.85551	39.54
133	1.7746834	1.775532	39.59
133	1.8927138	1.7019561	39.6
136	1.7977342	1.7415058	39.68
136	1.7890396	1.7849606	39.69
136	1.9081132	1.8634502	39.7
136	1.8764533	1.6591571	39.71
143	1.9457416	1.795933	39.97
143	1.8555145	1.7772688	39.98
144	1.8681355	1.7111955	40.03
144	1.8114568	1.7517865	40.04
145	1.8609214	1.7078977	40.06
145	1.8739138	1.6543345	40.07
146	1.9588968	1.7584665	40.09
146	2.027304	1.7295467	40.1
149	1.8974742	1.7476154	40.24
149	1.9871243	1.8167395	40.25
150	1.890598	1.8329713	40.32
150	1.8513098	1.6943689	40.33
157	1.8699985	1.771941	40.71
157	1.7434095	1.8595216	40.72
157	1.9163819	1.9496146	40.73
157	1.9077334	1.8251866	40.74
157	1.8723556	1.7657448	40.75
157	1.920899	1.771499	40.76
157	1.8967334	1.8079411	40.77
158	1.6922326	1.7832576	40.8
158	1.8026799	1.7076673	40.81
158	1.8967387	1.7706718	40.82
158	1.9584713	1.7634575	40.83
158	1.7086467	1.7615485	40.84
158	1.7997635	1.835105	40.85
158	1.8870097	1.7683373	40.86
159	1.7701391	1.9249658	40.9
159	1.9403533	1.8658829	40.91
162	1.8404693	1.9848399	40.99
162	1.745367	2.2188979	41
164	1.8632786	2.0841325	41.11
164	1.6702938	2.3062018	41.12
167	1.0419064	5.2416165	45.6
167	1.1157603	5.2103591	45.61
167	1.0430376	5.2569958	45.62
167	1.0733781	5.293893	45.63
167	1.0848487	5.2990581	45.64
167	1.065979	5.283963	45.65
167	1.0859219	5.3301445	45.66
167	1.1387834	5.2842077	45.67
167	1.0948013	5.2981899	45.68
167	1.1051678	5.2530961	45.69
167	1.1102057	5.2144509	45.7
167	1.1266216	5.2846645	45.71
167	1.1146345	5.2291793	45.72
167	1.0855818	5.2797633	45.73
167	1.0573947	5.2968003	45.74
167	1.0943891	5.2161614	45.75
168	1.0684882	2.3441805	45.6
168	0.94325225	2.4064838	45.61
171	1.1592641	2.355384	45.8
171	0.95827531	2.3385687	45.81
171	1.0071521	2.3642272	45.82
171	1.0369878	2.4576682	45.83
171	1.0051594	2.3969297	45.84
173	0.92297294	2.797754	48.48
173	0.90248731	2.9681776	48.49
173	0.87135672	2.9751011	48.5
173	0.86900171	3.0294248	48.51
173	0.87747687	2.9889718	48.52
173	0.88532057	2.9871309	48.53
173	0.8622247	3.0530387	48.54
173	0.8776135	3.0138215	48.55
173	0.82863852	3.0189281	48.56
173	0.84378556	3.0357692	48.57
173	0.84004413	3.034053	48.58
173	0.82403585	3.0536762	48.59
173	0.82175611	3.0192955	48.6
173	0.86328625	3.0094131	48.61
173	0.89761336	3.0292501	48.62
173	0.94149308	3.0707564	48.63
173	0.89150496	2.9888488	48.64
173	0.89993603	3.0403933	48.65
173	0.88315671	3.0091788	48.66
173	0.87370467	2.9644851	48.67
173	0.88198661	3.0588588	48.68
173	0.87710212	3.0558692	48.69
173	0.88845596	3.0528813	48.7
173	0.82344124	3.0134381	48.71
178	0.84340585	3.0577977	48.81
178	0.8180575	3.0911213	48.82
180	0.83260068	3.0605795	48.94
180	0.8119162	3.0620553	48.95
184	0.81165767	3.1401285	49.05
184	0.83677594	3.1073917	49.06
184	0.81729254	3.0510409	49.07
185	0.80856456	3.003527	49.15
185	0.81254063	3.0125232	49.16
