# Supplementary material for: Single nucleosome imaging reveals principles of transient multiscale chromatin reorganization triggered by histone ADP-ribosylation at DNA lesions
Source: Nat Commun. 2025 Jul 19;16:6652. doi: 10.1038/s41467-025-61834-7 (PMC12276361; doi:10.1038/s41467-025-61834-7)
Supplement: Supplementary file 6 — Source Data [file 41467_2025_61834_MOESM6_ESM.zip › DATA_ALL_FIGURES/Fig 1C/before_damage/20220601/20220601_Field7_before_crop.mldatx_tracked.trxyt]

1	0.82026018	11.684748	0.01
1	0.82105222	11.670018	0.02
1	0.84341466	11.723107	0.03
1	0.81213321	11.673893	0.04
1	0.81859644	11.696352	0.05
1	0.83069037	11.679896	0.06
1	0.87353478	11.679678	0.07
1	0.86952892	11.730984	0.08
1	0.87632281	11.751418	0.09
1	0.80378252	11.656061	0.1
1	0.82290662	11.702407	0.11
1	0.8355392	11.661376	0.12
1	0.84080772	11.728194	0.13
1	0.8725023	11.693519	0.14
1	0.83225184	11.698879	0.15
1	0.84693424	11.693667	0.16
1	0.82583214	11.66742	0.17
1	0.85725349	11.666654	0.18
1	0.85559141	11.670769	0.19
1	0.80765957	11.650355	0.2
1	0.81051685	11.670697	0.21
1	0.82074474	11.692335	0.22
1	0.81797855	11.671425	0.23
1	0.8590773	11.651946	0.24
1	0.86185119	11.680383	0.25
1	0.82429226	11.666917	0.26
1	0.81584613	11.681475	0.27
2	1.4147398	8.7872547	0.03
2	1.3765716	8.6719347	0.04
2	1.352799	8.567627	0.05
2	1.3795428	8.4689843	0.06
2	1.3785001	8.3432075	0.07
2	1.4058227	8.3607496	0.08
3	1.3886968	5.9523761	0.07
3	1.4060558	6.0099354	0.08
3	1.4092885	5.9658989	0.09
3	1.3634838	5.9782231	0.1
3	1.3781356	5.9498677	0.11
3	1.380005	5.9697277	0.12
3	1.3975782	5.981521	0.13
3	1.3466025	5.9715204	0.14
3	1.3818065	5.9568208	0.15
3	1.4333415	5.99409	0.16
4	0.85833267	11.74788	0.29
4	0.87864749	11.741182	0.3
4	0.8689654	11.755602	0.31
4	0.85339179	11.725817	0.32
4	0.85650571	11.684598	0.33
4	0.83607158	11.733352	0.34
4	0.87592593	11.721366	0.35
4	0.81431128	11.701609	0.36
4	0.82331633	11.733462	0.37
4	0.81484856	11.703661	0.38
4	0.81655459	11.717834	0.39
4	0.80688389	11.717917	0.4
4	0.815732	11.710813	0.41
4	0.83920688	11.755705	0.42
4	0.82986213	11.689218	0.43
4	0.89761294	11.736478	0.44
4	0.88809748	11.753391	0.45
4	0.82965033	11.71866	0.46
4	0.83833348	11.715994	0.47
4	0.80844482	11.709428	0.48
4	0.80787013	11.67471	0.49
4	0.83722097	11.703207	0.5
4	0.84182113	11.741199	0.51
4	0.85164496	11.736804	0.52
4	0.85919464	11.723539	0.53
4	0.83273843	11.730593	0.54
4	0.81644068	11.727298	0.55
4	0.8197992	11.72029	0.56
4	0.83608591	11.744166	0.57
4	0.80124354	11.705887	0.58
4	0.8349523	11.726529	0.59
4	0.80703546	11.724761	0.6
5	1.0885535	4.9140282	0.35
5	1.0417118	4.9273524	0.36
5	1.0406814	4.9248463	0.37
5	0.98276437	4.9538282	0.38
5	1.0015802	4.9011983	0.39
5	0.97654704	4.9134176	0.4
5	1.0243221	4.9291927	0.41
5	1.0186634	4.9031625	0.42
5	0.95725581	4.9050153	0.43
5	0.98964927	4.9309075	0.44
5	1.0026902	4.91273	0.45
5	1.0568937	4.894473	0.46
5	1.0366886	4.8964927	0.47
5	0.99172986	4.8921722	0.48
5	0.98365327	4.903195	0.49
5	1.0243149	4.8990604	0.5
5	1.0514843	4.8927694	0.51
5	1.0461687	4.9052286	0.52
5	1.0482457	4.9392978	0.53
5	1.0320837	4.9178074	0.54
5	0.99985123	4.8841759	0.55
5	0.99341673	4.8805076	0.56
5	1.0072519	4.8814409	0.57
5	1.0253985	4.9068919	0.58
5	0.99943309	4.8912727	0.59
5	1.0489313	4.8814758	0.6
5	1.0192718	4.9239062	0.61
5	1.0203633	4.9029949	0.62
5	1.0114285	4.9245468	0.63
5	1.0409418	4.8732462	0.64
5	1.0645814	4.8976439	0.65
5	1.0361964	4.8595211	0.66
5	1.0256682	4.9097752	0.67
5	1.005352	4.8896536	0.68
5	0.99886739	4.8991718	0.69
5	1.0604082	4.8927945	0.7
5	1.0176199	4.8930207	0.71
5	1.0150905	4.8403307	0.72
5	1.0080665	4.8880054	0.73
5	1.0318418	4.9237727	0.74
5	1.0293532	4.9835775	0.75
5	1.0340034	4.8933631	0.76
5	1.011348	4.9172855	0.77
5	0.99503884	4.9345017	0.78
5	1.0155807	4.9033603	0.79
5	1.0075156	4.90564	0.8
5	0.99071405	4.8762716	0.81
5	1.0012746	4.8824347	0.82
5	1.0387726	4.8683563	0.83
5	1.0296235	4.911694	0.84
5	1.0313831	4.8869985	0.85
5	0.98263715	4.9190078	0.86
5	0.9730516	4.9089761	0.87
5	0.94571239	4.8379932	0.88
5	0.94053769	4.8558555	0.89
5	0.93998177	4.8859522	0.9
5	0.93914346	4.8512049	0.91
5	0.95982469	4.8921014	0.92
5	1.0220099	4.9078869	0.93
5	0.9996182	4.9061799	0.94
5	0.98412648	4.8996479	0.95
5	0.96308772	4.8878777	0.96
5	1.0010507	4.8687949	0.97
5	0.98628091	4.8202929	0.98
5	0.99670136	4.76521	0.99
5	1.0221968	4.7798536	1
5	1.0100294	4.836614	1.01
5	1.0410194	4.8678556	1.02
5	0.99424817	4.8496561	1.03
5	1.0121976	4.8229155	1.04
5	0.98961994	4.8865389	1.05
5	0.9874205	4.8715638	1.06
5	1.0051164	4.8474138	1.07
5	0.97197982	4.8221122	1.08
5	0.9970843	4.8899572	1.09
5	0.9990092	4.8540414	1.1
5	1.0138507	4.8805343	1.11
5	1.0524905	4.8575208	1.12
5	1.0367152	4.8376127	1.13
5	1.0276247	4.8426158	1.14
5	1.0581161	4.8521396	1.15
5	1.0567653	4.8810934	1.16
5	1.0465041	4.848227	1.17
5	1.020623	4.8118665	1.18
5	1.0513425	4.8524019	1.19
5	1.0036881	4.8470824	1.2
5	1.064168	4.829362	1.21
5	1.0507161	4.842029	1.22
5	1.0086549	4.8443366	1.23
5	1.0284725	4.7614106	1.24
5	1.0741618	4.7827887	1.25
5	1.0523135	4.8424449	1.26
5	1.0138828	4.8204499	1.27
5	1.0285256	4.7806167	1.28
5	1.0165548	4.8154058	1.29
5	1.0391421	4.8347488	1.3
5	1.0244246	4.8077408	1.31
5	1.0452093	4.8339764	1.32
5	1.050628	4.8165473	1.33
5	0.99038559	4.8836284	1.34
5	1.0389194	4.8663015	1.35
5	0.99914223	4.8819652	1.36
5	0.98905869	4.9015219	1.37
6	0.862882	3.971533	0.36
6	0.88407022	3.9550308	0.37
6	0.83837578	3.9514248	0.38
6	0.85960948	3.9519204	0.39
6	0.89231793	3.989737	0.4
6	0.88708407	3.9666585	0.41
7	0.83087175	11.712875	0.62
7	0.81113063	11.689865	0.63
7	0.80202391	11.710994	0.64
7	0.84137001	11.71245	0.65
7	0.83327651	11.753249	0.66
7	0.87509034	11.756263	0.67
7	0.84356024	11.753726	0.68
7	0.86737875	11.756397	0.69
7	0.81095243	11.740011	0.7
7	0.80114196	11.732474	0.71
7	0.83607105	11.719148	0.72
7	0.82412487	11.770982	0.73
7	0.85658746	11.723136	0.74
7	0.81555916	11.709858	0.75
7	0.8142884	11.742091	0.76
7	0.81633998	11.731628	0.77
7	0.83989453	11.743403	0.78
7	0.8160694	11.714134	0.79
7	0.83630324	11.730064	0.8
7	0.83419672	11.738354	0.81
7	0.83197687	11.735313	0.82
7	0.80574725	11.717141	0.83
7	0.86211671	11.739509	0.84
7	0.86350316	11.73084	0.85
7	0.8434866	11.745758	0.86
7	0.84150873	11.713738	0.87
7	0.81302542	11.721919	0.88
7	0.81358472	11.738509	0.89
7	0.81069453	11.737703	0.9
7	0.82257168	11.738137	0.91
7	0.82640398	11.697049	0.92
8	0.84490536	11.745574	0.94
8	0.81980587	11.746233	0.95
9	0.83958919	11.73538	0.97
9	0.83704199	11.729696	0.98
9	0.85791485	11.739486	0.99
9	0.82944995	11.752074	1
9	0.83480875	11.765615	1.01
9	0.81005257	11.752163	1.02
9	0.83507925	11.729957	1.03
9	0.81828196	11.749053	1.04
9	0.82067537	11.767679	1.05
9	0.83041942	11.774105	1.06
9	0.80002066	11.774352	1.07
9	0.87420758	11.771913	1.08
9	0.86658985	11.793177	1.09
9	0.87605297	11.752944	1.1
9	0.89661264	11.782689	1.11
9	0.89997963	11.758446	1.12
9	0.86143281	11.75447	1.13
9	0.8958481	11.753873	1.14
9	0.86360956	11.733743	1.15
9	0.84535752	11.73628	1.16
10	1.0365842	7.1259216	0.99
10	1.0317865	7.098189	1
10	0.97223031	7.1231239	1.01
10	0.99148783	7.0858198	1.02
10	0.99469491	7.0459926	1.03
10	0.97564898	7.052451	1.04
10	0.94805487	7.0201431	1.05
10	0.9490102	7.0364042	1.06
10	0.92520541	7.0367158	1.07
10	0.95522223	7.0576768	1.08
10	0.96105158	7.0768518	1.09
10	0.95461729	7.0696558	1.1
10	0.96823971	7.0913318	1.11
10	0.96509477	7.098926	1.12
10	0.98156124	7.0907476	1.13
10	0.99098862	7.112594	1.14
10	0.99901011	7.0878133	1.15
10	0.9797289	7.123176	1.16
10	0.98385534	7.1123196	1.17
10	0.96461574	7.1347375	1.18
10	0.97514126	7.1165829	1.19
10	0.98415778	7.1335294	1.2
10	0.96672361	7.1313125	1.21
10	0.98335062	7.0859025	1.22
10	0.97301226	7.1089084	1.23
10	0.92639479	7.1457324	1.24
10	0.95046542	7.0866482	1.25
10	0.9959545	7.1165508	1.26
10	0.99047567	7.1031667	1.27
10	0.97131691	7.0866482	1.28
10	0.97966993	7.1118023	1.29
10	0.95678061	7.1083408	1.3
10	0.98272882	7.1061227	1.31
10	0.97229995	7.0699473	1.32
10	0.96409274	7.1015627	1.33
10	0.98914899	7.1345788	1.34
10	0.97064647	7.10967	1.35
10	0.98847084	7.1313672	1.36
10	0.96338255	7.1217785	1.37
10	0.9864061	7.1338543	1.38
10	0.99020685	7.082814	1.39
10	0.9641641	7.0851966	1.4
10	0.98013706	7.08551	1.41
10	0.98788995	7.0652936	1.42
10	0.98774049	7.0925853	1.43
10	1.0213041	7.0952184	1.44
12	0.85475875	11.813615	1.18
12	0.90021095	11.766016	1.19
12	0.88059757	11.784745	1.2
12	0.87455475	11.754404	1.21
12	0.86223905	11.782048	1.22
12	0.87863496	11.779348	1.23
12	0.8569741	11.802844	1.24
12	0.81622976	11.789923	1.25
14	1.2951037	3.9512545	2.05
14	1.2569113	3.9734357	2.06
14	1.2827702	3.9343613	2.07
14	1.359534	3.9526633	2.08
14	1.3630229	3.9306439	2.09
14	1.3390477	3.9506709	2.1
14	1.3864602	3.9396537	2.11
14	1.3449059	3.9670528	2.12
14	1.3547072	3.979639	2.13
14	1.3709287	3.9707484	2.14
14	1.3693348	3.9660357	2.15
14	1.3872286	3.9500824	2.16
14	1.3884433	3.9076065	2.17
14	1.3536405	3.9198405	2.18
14	1.3336228	3.9493767	2.19
14	1.3604081	3.9385897	2.2
14	1.338434	3.9552969	2.21
14	1.3502884	3.9499145	2.22
14	1.374459	3.944769	2.23
15	0.93999189	9.7486792	2.2
15	0.99737214	9.7681609	2.21
15	0.98400604	9.7030635	2.22
15	0.97248354	9.746001	2.23
15	0.99341766	9.7201116	2.24
15	1.0269555	9.7290471	2.25
15	1.0034561	9.7446087	2.26
15	0.98923185	9.7384708	2.27
15	0.9615912	9.7126971	2.28
18	2.0143844	14.878794	2.88
18	2.0371897	14.811536	2.89
19	2.0688648	14.844239	2.91
19	2.001276	14.873486	2.92
19	2.0158482	14.850493	2.93
19	1.9666249	14.87486	2.94
19	2.0490538	14.849852	2.95
19	1.9572445	14.86534	2.96
19	1.9992392	14.847556	2.97
20	2.0181682	14.86804	3.01
20	2.0333131	14.835462	3.02
20	1.9878668	14.869063	3.03
20	2.0007791	14.827231	3.04
20	1.9906826	14.812471	3.05
21	1.9795907	14.863523	3.07
21	1.927983	14.852698	3.08
22	2.0677369	14.863787	3.1
22	1.9955621	14.861544	3.11
22	2.0411337	14.856845	3.12
22	2.0211423	14.864273	3.13
23	1.1357745	3.5304709	3.22
23	1.1339207	3.4968364	3.23
23	1.1031015	3.4462509	3.24
23	1.121378	3.3874962	3.25
23	1.1040627	3.5006682	3.26
23	0.900028	3.6457715	3.27
23	0.96306763	3.7087524	3.28
23	1.0167349	3.7082939	3.29
23	0.99605737	3.7402779	3.3
23	0.98847629	3.7311321	3.31
23	1.0387396	3.700645	3.32
23	1.1409574	3.8782868	3.33
23	1.2012595	3.9142496	3.34
23	1.2201745	3.8561178	3.35
25	1.7264834	3.0726672	3.44
25	1.6974601	3.1693975	3.45
25	1.6777569	3.1956212	3.46
25	1.6626544	3.1898498	3.47
25	1.5460057	3.1516495	3.48
25	1.619518	3.2032683	3.49
25	1.6945021	3.1395865	3.5
25	1.6569476	3.1530566	3.51
25	1.6665858	3.130816	3.52
25	1.6958851	3.1576892	3.53
25	1.6908072	3.1844843	3.54
25	1.6662113	3.1495974	3.55
25	1.6300395	3.1565924	3.56
25	1.6209289	3.1228932	3.57
25	1.6786867	3.2484294	3.58
25	1.6304025	3.1251632	3.59
25	1.7557974	3.0713678	3.6
25	1.6907196	3.1332144	3.61
25	1.6767617	3.1134791	3.62
25	1.7297565	3.1417242	3.63
25	1.7040339	3.1588272	3.64
25	1.6371102	3.1628083	3.65
25	1.5735514	3.1469534	3.66
25	1.6859922	3.1457432	3.67
25	1.5458911	3.0966872	3.68
25	1.5369848	3.1203893	3.69
31	1.5897122	3.1025584	3.92
31	1.6705939	3.1897443	3.93
31	1.6062904	3.1431439	3.94
31	1.5479194	3.1860528	3.95
32	1.7913896	5.5115827	4.07
32	1.7965722	5.6032685	4.08
32	1.7850028	5.5518873	4.09
37	0.83829453	8.2436051	4.38
37	0.84376125	8.2215631	4.39
37	0.84813581	8.1764054	4.4
37	0.85490794	8.2206109	4.41
37	0.87655827	8.2183989	4.42
37	0.86121528	8.1852968	4.43
37	0.9024162	8.1672721	4.44
37	0.87593613	8.158042	4.45
37	0.82349395	8.1558964	4.46
37	0.86797082	8.1666805	4.47
37	0.87189875	8.1766471	4.48
37	0.88601236	8.1548204	4.49
37	0.83519743	8.2262513	4.5
37	0.82547908	8.1593243	4.51
37	0.87771511	8.1940608	4.52
37	0.82228474	8.1770702	4.53
37	0.82437664	8.1966501	4.54
37	0.83878059	8.1789078	4.55
40	0.8739168	8.1652332	4.57
40	0.85189715	8.2216364	4.58
42	1.0486607	9.7510232	4.65
42	1.0268399	9.5974969	4.66
44	1.1837769	7.3642784	4.87
44	1.187391	7.4884532	4.88
44	1.178568	7.539584	4.89
44	1.1869801	7.4689884	4.9
45	1.3368346	4.4106172	5.45
45	1.2913023	4.4110318	5.46
45	1.2145582	4.4553734	5.47
45	1.2719112	4.4639127	5.48
45	1.2434666	4.4780643	5.49
45	1.2399268	4.5035333	5.5
45	1.2693123	4.4921665	5.51
45	1.2954094	4.4877792	5.52
45	1.2581226	4.5163479	5.53
46	0.8540086	1.2750966	5.76
46	0.95598715	1.2173099	5.77
47	1.3618373	2.0484477	5.78
47	1.319405	2.0021935	5.79
48	1.0659211	12.119829	6.06
48	1.1086606	12.179806	6.07
48	1.1258705	12.154536	6.08
48	1.122013	12.172917	6.09
48	1.151349	12.135006	6.1
48	1.0969102	12.150453	6.11
48	1.0940821	12.187168	6.12
48	1.1408066	12.1389	6.13
48	1.1637082	12.150367	6.14
48	1.144787	12.18407	6.15
48	1.1517647	12.12934	6.16
48	1.1192294	12.157484	6.17
48	1.1189866	12.139477	6.18
48	1.1158884	12.198841	6.19
48	1.1094085	12.161747	6.2
48	1.1080017	12.143697	6.21
48	1.1097486	12.079693	6.22
48	1.1652263	12.124179	6.23
48	1.1361394	12.175448	6.24
48	1.1233164	12.130605	6.25
48	1.1516242	12.144957	6.26
48	1.1668548	12.177181	6.27
48	1.1611933	12.07947	6.28
48	1.10209	12.124513	6.29
48	1.1072888	12.126246	6.3
48	1.0860505	12.14526	6.31
48	1.1349393	12.11459	6.32
48	1.1174099	12.152945	6.33
48	1.1092644	12.154808	6.34
48	1.0814446	12.154365	6.35
48	1.0634237	12.132529	6.36
48	1.08141	12.136176	6.37
48	1.0899185	12.158878	6.38
48	1.0465245	12.127168	6.39
48	1.1061161	12.160154	6.4
48	1.1352359	12.1427	6.41
48	1.1421318	12.142125	6.42
48	1.0845361	12.149262	6.43
48	1.0892168	12.118034	6.44
48	1.0761078	12.182326	6.45
48	1.150217	12.150965	6.46
48	1.0771068	12.141077	6.47
49	1.5473393	7.5054267	6.28
49	1.5669593	7.4843731	6.29
49	1.5385259	7.4674114	6.3
49	1.5523246	7.498262	6.31
49	1.5483905	7.4916704	6.32
49	1.531761	7.5307681	6.33
49	1.5183755	7.5202332	6.34
49	1.5482829	7.5294871	6.35
49	1.5467663	7.5094271	6.36
49	1.5705807	7.4991885	6.37
49	1.6085116	7.4911362	6.38
49	1.6210328	7.5465231	6.39
49	1.6064729	7.5426205	6.4
49	1.6252989	7.5548936	6.41
49	1.6135291	7.5409703	6.42
49	1.6270876	7.5607984	6.43
49	1.6444696	7.538987	6.44
49	1.6671599	7.5638804	6.45
49	1.6505001	7.5776986	6.46
49	1.6504349	7.5739758	6.47
49	1.6464087	7.5629068	6.48
49	1.653564	7.5884573	6.49
49	1.635646	7.5895619	6.5
49	1.6560281	7.5695954	6.51
49	1.64619	7.5782885	6.52
49	1.6397219	7.5810279	6.53
49	1.6461616	7.5881209	6.54
49	1.629967	7.5864905	6.55
49	1.6313053	7.6173227	6.56
49	1.6126274	7.6057754	6.57
49	1.6064962	7.564136	6.58
49	1.62475	7.6051616	6.59
49	1.6359527	7.5666833	6.6
49	1.5946121	7.5771751	6.61
50	1.1589636	12.079625	6.49
50	1.1428393	12.010164	6.5
50	1.1164791	12.101179	6.51
50	1.0858813	12.121897	6.52
50	1.0847355	12.155205	6.53
50	1.1306038	12.136476	6.54
50	1.0889069	12.102212	6.55
50	1.0827907	12.176753	6.56
50	1.1011089	12.106064	6.57
50	1.0871532	12.136181	6.58
50	1.0839496	12.131624	6.59
50	1.089982	12.132424	6.6
50	1.0507781	12.156612	6.61
50	1.1315251	12.144852	6.62
50	0.89208633	12.105687	6.63
50	1.0936895	12.105684	6.64
50	1.094647	12.185291	6.65
51	0.92674502	0.82347192	6.52
51	0.91803896	0.80373429	6.53
51	0.89912646	0.80647638	6.54
51	0.90750863	0.81541386	6.55
51	0.93924263	0.82714069	6.56
51	0.93171722	0.8319569	6.57
51	0.92503515	0.81166983	6.58
51	0.91199244	0.85214535	6.59
51	0.92800531	0.86230394	6.6
51	0.9021199	0.86184925	6.61
51	0.87336816	0.87202713	6.62
51	0.90034328	0.82727834	6.63
51	0.9470534	0.82468611	6.64
51	0.89699779	0.82722187	6.65
51	0.91514674	0.83494273	6.66
51	0.88041444	0.86806662	6.67
51	0.88900032	0.8131401	6.68
51	0.92524375	0.84548746	6.69
51	0.91116644	0.85137146	6.7
51	0.90191021	0.83898029	6.71
51	0.89240963	0.87561034	6.72
51	0.89713194	0.87460898	6.73
51	0.88874705	0.82950275	6.74
51	0.89425673	0.82353336	6.75
51	0.9093367	0.84013673	6.76
51	0.86607498	0.83912249	6.77
51	0.85783945	0.85309232	6.78
51	0.93728002	0.86065635	6.79
51	0.88192985	0.87098697	6.8
51	0.95450803	0.80723892	6.81
51	0.90048046	0.83620753	6.82
51	0.9025332	0.83645328	6.83
51	0.96366584	0.83050967	6.84
51	0.9627088	0.80935838	6.85
51	0.93947244	0.87994107	6.86
51	0.93446534	0.88305571	6.87
51	0.94929858	0.8563732	6.88
51	0.94116981	0.84698214	6.89
51	0.95727761	0.83955618	6.9
51	0.9135377	0.80767269	6.91
51	0.90677916	0.84044944	6.92
51	0.89543781	0.86026005	6.93
51	0.91712996	0.82147555	6.94
51	0.96012396	0.81702552	6.95
51	0.93557774	0.80546526	6.96
51	0.96260598	0.82488203	6.97
51	0.95930655	0.82079527	6.98
51	0.9568498	0.82683807	6.99
51	0.90753515	0.83088673	7
51	0.91597173	0.83829318	7.01
51	0.91945898	0.81443355	7.02
51	0.95934546	0.82868408	7.03
51	0.92180589	0.81268619	7.04
51	0.90455672	0.81644181	7.05
53	0.88893266	2.5083022	6.56
53	1.1678804	2.382135	6.57
55	1.2871285	4.0187574	6.8
55	1.0416921	4.1471442	6.81
56	0.88109171	0.83135334	7.07
56	0.94254036	0.8544625	7.08
56	0.91988366	0.84602111	7.09
56	0.91162247	0.83053842	7.1
56	0.93370714	0.84237529	7.11
56	0.95479113	0.85170658	7.12
56	0.98770482	0.86011718	7.13
56	0.96359491	0.85525425	7.14
56	0.93550698	0.82820579	7.15
56	0.96471712	0.84042999	7.16
56	0.9284012	0.84087305	7.17
56	0.93716932	0.83673544	7.18
56	0.90404072	0.81798298	7.19
60	0.90501993	0.83385412	7.23
60	0.89307992	0.81416564	7.24
60	0.87868276	0.85083818	7.25
60	0.92722422	0.80749794	7.26
60	0.90739928	0.83043044	7.27
60	0.86426157	0.84964353	7.28
60	0.90964035	0.83776195	7.29
60	0.86613802	0.83391316	7.3
60	0.87859234	0.8422659	7.31
60	0.90254356	0.84076688	7.32
60	0.90099265	0.85528795	7.33
60	0.86113899	0.87959631	7.34
60	0.92426352	0.83677172	7.35
60	0.90594309	0.82210328	7.36
60	0.89559459	0.87185303	7.37
60	0.88035498	0.84923047	7.38
60	0.87465038	0.85124729	7.39
60	0.86397815	0.83543475	7.4
60	0.90636489	0.88980549	7.41
61	1.2113477	12.143646	7.46
61	1.1177324	12.13329	7.47
63	1.0717241	5.1830396	8.04
63	0.84687204	5.2947023	8.05
63	1.0185358	5.1262712	8.06
66	0.96933339	5.1004246	8.11
66	0.99961687	5.1549873	8.12
66	1.00088	5.2301505	8.13
66	1.0036301	5.045908	8.14
68	0.99613581	5.1274728	8.19
68	0.84891364	5.0859563	8.2
68	0.90040682	5.1224823	8.21
68	0.92455813	5.2910669	8.22
68	1.0579171	5.1299172	8.23
68	1.0166949	5.1551181	8.24
68	1.009902	5.1334491	8.25
68	1.030193	5.1590374	8.26
69	1.0498056	5.2201185	8.28
69	1.0406399	5.0955536	8.29
69	1.0796187	5.1802384	8.3
69	0.93742706	5.2497362	8.31
69	0.96155189	5.0933547	8.32
72	1.2289379	12.139876	8.48
72	1.1336617	12.121019	8.49
73	1.1557801	12.144211	8.51
73	1.1758894	12.15656	8.52
73	1.1534569	12.139908	8.53
73	1.1110033	12.131404	8.54
73	1.2133535	12.147924	8.55
73	1.2913456	12.179889	8.56
73	1.226831	12.1131	8.57
73	1.1421817	12.125675	8.58
73	1.1575101	12.120801	8.59
73	1.1182561	12.101754	8.6
73	1.1489607	12.117069	8.61
73	1.1768325	12.143535	8.62
73	1.2028024	12.172906	8.63
73	1.1703098	12.165511	8.64
73	1.1663076	12.114002	8.65
73	1.1923172	12.149114	8.66
73	1.1764488	12.131647	8.67
75	1.135824	12.147472	8.69
75	1.1629426	12.140536	8.7
75	1.1452816	12.114996	8.71
75	1.2099371	12.138095	8.72
75	1.1688894	12.128851	8.73
76	1.1698053	12.151909	8.75
76	1.1916124	12.118784	8.76
76	1.1624479	12.149565	8.77
76	1.1421635	12.191775	8.78
76	1.1001164	12.204099	8.79
76	1.2000055	12.19879	8.8
76	1.1518242	12.148421	8.81
76	1.1729422	12.138818	8.82
76	1.1443082	12.144157	8.83
77	1.1408249	12.18922	8.85
77	1.1660373	12.126183	8.86
77	1.1984951	12.158321	8.87
77	1.1664027	12.144279	8.88
79	1.1713465	12.124967	8.95
79	1.1556994	12.118392	8.96
79	1.1425257	12.218793	8.97
79	1.1284619	12.125927	8.98
79	1.2236112	12.197157	8.99
79	1.188969	12.221415	9
79	1.1846979	12.163149	9.01
79	1.1840928	12.181316	9.02
79	1.1621389	12.177311	9.03
79	1.2170544	12.197948	9.04
79	1.2306509	12.142717	9.05
79	1.1721508	12.158048	9.06
79	1.1976854	12.149597	9.07
79	1.1775017	12.171466	9.08
79	1.1558728	12.149188	9.09
82	1.9292215	10.768982	9.5
82	1.9379274	10.781563	9.51
82	1.9234488	10.789883	9.52
82	1.9345697	10.784975	9.53
82	1.9365594	10.781295	9.54
82	1.9239648	10.79192	9.55
82	1.9282005	10.781041	9.56
82	1.9218349	10.775361	9.57
82	1.9291481	10.770035	9.58
82	1.9733437	10.757083	9.59
82	1.9427103	10.784387	9.6
82	1.9739794	10.792372	9.61
82	1.9756895	10.797911	9.62
82	1.9807567	10.811106	9.63
82	1.9380152	10.783963	9.64
82	1.9815697	10.743862	9.65
82	1.9045266	10.776129	9.66
82	1.9690498	10.725144	9.67
82	1.9652506	10.753186	9.68
82	1.8974686	10.750347	9.69
82	1.9278535	10.749175	9.7
82	1.9370464	10.8047	9.71
82	1.9342614	10.764739	9.72
82	1.9407641	10.796161	9.73
82	1.9420692	10.788626	9.74
82	1.9384247	10.803881	9.75
84	1.5476817	10.390028	10.62
84	1.5645625	10.38793	10.63
84	1.5534482	10.379136	10.64
84	1.51747	10.385973	10.65
84	1.5315921	10.368909	10.66
84	1.5168015	10.357149	10.67
84	1.5081908	10.369345	10.68
84	1.4928462	10.388681	10.69
84	1.4956808	10.387982	10.7
85	1.2399999	9.6733379	10.73
85	1.2432402	9.7333083	10.74
85	1.2419842	9.6152953	10.75
85	1.288372	9.7190258	10.76
85	1.372695	9.7476583	10.77
85	1.2261972	9.7377751	10.78
85	1.2892471	9.7096448	10.79
85	1.2075661	9.7674349	10.8
85	1.3429722	9.7946218	10.81
85	1.2310759	9.8408683	10.82
85	1.2336279	9.7125185	10.83
85	1.248065	9.7255548	10.84
85	1.2770603	9.6873967	10.85
85	1.2176084	9.6811301	10.86
85	1.239723	9.7198302	10.87
85	1.3170783	9.700524	10.88
85	1.3028327	9.7259052	10.89
86	1.2342697	9.6726861	10.91
86	1.3036795	9.7705647	10.92
86	1.2120617	9.8482388	10.93
86	1.2901705	9.7944644	10.94
86	1.1508037	10.02422	10.95
87	1.178484	2.3560255	11.99
87	1.1476476	2.3841458	12
87	1.2318652	2.3826446	12.01
87	1.1765121	2.3955665	12.02
87	1.1407152	2.3727489	12.03
87	1.1493821	2.4078843	12.04
87	1.1178578	2.4435151	12.05
87	1.1616472	2.4535219	12.06
87	1.1143412	2.4187228	12.07
87	1.2827805	2.3981227	12.08
87	1.0978674	2.4192687	12.09
87	1.0982839	2.3745359	12.1
87	1.1138502	2.4110471	12.11
87	1.0971203	2.3374918	12.12
87	1.0615239	2.4017229	12.13
87	1.1276558	2.4217079	12.14
87	1.0554902	2.4607965	12.15
87	1.0834437	2.4421992	12.16
87	1.0283915	2.4462474	12.17
87	1.0980034	2.457783	12.18
87	1.1415213	2.4196247	12.19
87	1.0793008	2.4680793	12.2
87	1.1055314	2.4895005	12.21
87	1.0926639	2.4916618	12.22
87	1.0900241	2.4846109	12.23
87	1.0658753	2.5135112	12.24
87	1.0456881	2.5079818	12.25
87	1.0630411	2.4611136	12.26
87	1.0842098	2.4498168	12.27
87	1.1155347	2.4374364	12.28
87	1.0860503	2.4465842	12.29
87	1.1014243	2.468536	12.3
87	1.1708027	2.4015928	12.31
87	1.1430263	2.4563245	12.32
87	1.1307112	2.4645614	12.33
87	1.1431568	2.4302035	12.34
87	1.0979069	2.4629933	12.35
87	1.1615568	2.4216056	12.36
87	1.0538771	2.4100643	12.37
87	1.162722	2.4609807	12.38
87	1.140481	2.3797229	12.39
87	1.1420362	2.4892281	12.4
87	1.1500978	2.4723675	12.41
87	1.141458	2.3578827	12.42
87	1.2149485	2.429852	12.43
87	1.1242692	2.4133616	12.44
87	1.135949	2.4407789	12.45
87	1.1326827	2.427483	12.46
87	1.1651029	2.3664796	12.47
87	1.1301825	2.3907622	12.48
87	1.1441463	2.3686168	12.49
87	1.0748561	2.3891633	12.5
87	1.1840847	2.41002	12.51
87	1.1509741	2.4037986	12.52
87	1.1253757	2.3840597	12.53
87	1.1695135	2.4425272	12.54
87	1.1883148	2.5128016	12.55
87	1.1713423	2.3677137	12.56
87	1.1657159	2.4583133	12.57
87	1.172177	2.4254904	12.58
87	1.0999717	2.383467	12.59
87	1.1419265	2.3794922	12.6
87	1.1158351	2.367937	12.61
87	1.0865991	2.4176745	12.62
87	1.0625315	2.4471308	12.63
87	1.087895	2.3707677	12.64
87	1.1358652	2.4011216	12.65
87	1.1229614	2.4335827	12.66
87	1.1012753	2.3946965	12.67
87	1.2277798	2.4383703	12.68
87	1.2159171	2.4210763	12.69
87	1.2272994	2.4074401	12.7
87	1.1785442	2.4688465	12.71
87	1.2081447	2.3794929	12.72
87	1.155982	2.4064612	12.73
87	1.2438679	2.4727338	12.74
87	1.1814937	2.3744598	12.75
87	1.192751	2.3890542	12.76
87	1.1492832	2.4099317	12.77
87	1.1596963	2.4752998	12.78
87	1.1941681	2.382972	12.79
87	1.1250604	2.3879722	12.8
87	1.1654577	2.3285144	12.81
87	1.1832784	2.3958708	12.82
87	1.1653212	2.4171638	12.83
87	1.1009009	2.3966952	12.84
87	1.0751966	2.4137034	12.85
87	1.1763362	2.3897516	12.86
87	1.1237028	2.395215	12.87
87	1.1624522	2.4327177	12.88
87	1.0105272	2.415872	12.89
88	0.87096106	3.500418	12.62
88	0.97972981	3.6414684	12.63
96	0.86209998	3.2529154	12.86
96	1.0997369	3.183246	12.87
98	0.83016082	4.7066933	12.97
98	0.83243005	4.6897247	12.98
98	0.85720341	4.7271392	12.99
98	0.85949008	4.7045289	13
98	0.85396094	4.7056928	13.01
98	0.8361203	4.7206699	13.02
98	0.83468496	4.729312	13.03
98	0.82499649	4.6886001	13.04
98	0.80619064	4.6639966	13.05
98	0.84144551	4.6837571	13.06
98	0.80137134	4.7007873	13.07
98	0.81743151	4.669966	13.08
98	0.84943766	4.680077	13.09
98	0.84532378	4.7058138	13.1
98	0.82451561	4.7624752	13.11
98	0.86238028	4.7275111	13.12
98	0.8251511	4.7180769	13.13
98	0.82892464	4.704159	13.14
98	0.84432407	4.7025129	13.15
99	1.3355175	6.7829987	13.2
99	1.3142353	6.7640379	13.21
99	1.3260966	6.7845744	13.22
99	1.3052841	6.7435615	13.23
99	1.282564	6.7311972	13.24
99	1.2692934	6.7236291	13.25
99	1.2757544	6.7283406	13.26
99	1.2526346	6.7184275	13.27
99	1.2370677	6.7369037	13.28
99	1.2297517	6.7400383	13.29
99	1.2859217	6.7200289	13.3
99	1.2800462	6.6957953	13.31
99	1.2785987	6.7272246	13.32
100	1.6052832	3.2608217	13.64
100	1.4873011	3.2007372	13.65
100	1.6928324	3.3307661	13.66
100	1.5648167	3.1486071	13.67
100	1.5126597	3.0268436	13.68
100	1.4516014	3.2916012	13.69
100	1.5383699	3.0511252	13.7
100	1.6291932	3.191645	13.71
101	1.4336857	6.0109664	13.73
101	1.4438659	6.0108006	13.74
101	1.2846009	6.0409452	13.75
102	1.3863046	6.7115011	13.73
102	1.3505033	6.8870786	13.74
103	1.6063711	3.3367625	13.73
103	1.4933211	3.1081309	13.74
103	1.5976285	3.2621005	13.75
104	1.5405915	12.689628	13.76
104	1.5189968	12.664258	13.77
106	1.6839181	3.1367094	13.8
106	1.6255704	3.2627794	13.81
106	1.5297095	3.2336061	13.82
106	1.6243291	3.2686669	13.83
106	1.5473998	3.1478899	13.84
106	1.6607909	3.1948819	13.85
106	1.6074557	3.222383	13.86
106	1.5704275	3.169584	13.87
106	1.6056634	3.2630322	13.88
106	1.7140701	3.2994893	13.89
106	1.5173865	3.1358026	13.9
106	1.4957193	3.2175174	13.91
106	1.5981267	3.2121328	13.92
106	1.5785199	3.3643075	13.93
107	1.1591773	10.723465	13.83
107	1.1071533	10.789807	13.84
107	1.161883	10.717596	13.85
109	1.5163098	3.298726	13.96
109	1.5397858	3.1966049	13.97
109	1.6159888	3.3021885	13.98
109	1.7025567	3.2899933	13.99
109	1.6432233	3.1704255	14
109	1.5571675	3.2441082	14.01
109	1.5775532	3.1662903	14.02
109	1.5796328	3.2957	14.03
109	1.5756063	3.2636145	14.04
109	1.5045466	3.2010983	14.05
109	1.5547267	3.2711655	14.06
109	1.6275217	3.2584148	14.07
109	1.4885942	3.2798906	14.08
109	1.5286974	3.1284554	14.09
109	1.5518925	3.110468	14.1
109	1.4767553	3.2447029	14.11
109	1.5788877	3.2847031	14.12
109	1.5624329	3.2939828	14.13
109	1.5926966	3.2825869	14.14
109	1.614713	3.2711615	14.15
109	1.655825	3.2132976	14.16
109	1.6387072	3.3271407	14.17
109	1.5511594	3.219441	14.18
109	1.5227616	3.1701534	14.19
109	1.5792719	3.256931	14.2
110	1.9205666	6.5291524	14.06
110	1.918045	6.5363721	14.07
110	1.8689714	6.5298207	14.08
110	1.8997545	6.4847644	14.09
110	1.8721784	6.5019453	14.1
110	1.8843889	6.5168114	14.11
110	1.8514358	6.5484419	14.12
110	1.8520295	6.5354881	14.13
110	1.8771689	6.566996	14.14
110	1.8331694	6.5556615	14.15
110	1.8347612	6.5417335	14.16
110	1.8456463	6.5544807	14.17
110	1.8771383	6.5568523	14.18
110	1.8580251	6.5700058	14.19
110	1.8249799	6.5593584	14.2
110	1.8344992	6.5458533	14.21
110	1.8202537	6.5589227	14.22
110	1.836798	6.5343982	14.23
110	1.81907	6.5537612	14.24
110	1.8440534	6.5079255	14.25
110	1.8262639	6.5315153	14.26
110	1.8201683	6.5177567	14.27
110	1.8207959	6.5266851	14.28
110	1.810388	6.5102221	14.29
110	1.81008	6.5060325	14.3
110	1.8177119	6.4958563	14.31
110	1.8139843	6.5264291	14.32
110	1.8467401	6.5303519	14.33
110	1.812002	6.5436919	14.34
110	1.8175175	6.5984063	14.35
110	1.8143404	6.5738732	14.36
110	1.8044741	6.5824376	14.37
110	1.781204	6.5784052	14.38
110	1.8062278	6.5698896	14.39
110	1.8080791	6.5952774	14.4
110	1.8045765	6.6092209	14.41
110	1.7667502	6.5990672	14.42
110	1.7882259	6.6129675	14.43
110	1.7625934	6.6127008	14.44
110	1.8112917	6.6568896	14.45
110	1.75193	6.6133593	14.46
110	1.7338196	6.623216	14.47
110	1.762005	6.6014457	14.48
110	1.7930968	6.5934494	14.49
113	1.5298958	3.2821713	14.22
113	1.6198782	3.2629474	14.23
113	1.6542355	3.3129992	14.24
113	1.7949097	3.3624701	14.25
113	1.572298	3.2265455	14.26
113	1.6039339	3.2226076	14.27
113	1.6195161	3.3467845	14.28
113	1.7762339	3.3846347	14.29
113	1.5893637	3.1843472	14.3
113	1.6025799	3.2325698	14.31
113	1.6377519	3.2684083	14.32
113	1.648116	3.2219647	14.33
113	1.5713069	3.157902	14.34
113	1.6183047	3.216184	14.35
113	1.5870648	3.3305546	14.36
113	1.6264313	3.2241971	14.37
113	1.5540059	3.2382208	14.38
113	1.6377931	3.2599668	14.39
113	1.6046294	3.2364451	14.4
113	1.5725082	3.2952698	14.41
113	1.6401072	3.262937	14.42
113	1.6480637	3.230476	14.43
113	1.5492041	3.2885039	14.44
113	1.617628	3.2931973	14.45
113	1.6564805	3.2993596	14.46
113	1.6501334	3.2401552	14.47
113	1.6353455	3.2879863	14.48
113	1.6014969	3.2657329	14.49
113	1.6186712	3.2344659	14.5
113	1.6168026	3.3066648	14.51
113	1.6296367	3.2596239	14.52
113	1.6715505	3.2149638	14.53
113	1.6645104	3.313601	14.54
113	1.636891	3.2907212	14.55
113	1.6076135	3.2824997	14.56
113	1.575848	3.2137172	14.57
114	0.83688019	14.67463	14.29
114	0.89567348	14.79361	14.3
116	0.81339638	14.86904	14.36
116	0.80429781	14.761622	14.37
118	0.92350077	14.687036	14.42
118	0.98989933	14.856387	14.43
118	0.99939458	14.598883	14.44
118	1.0201152	14.701723	14.45
119	0.93905215	14.660736	14.47
119	0.87311311	14.684317	14.48
121	0.97192806	14.615681	14.53
121	0.96536107	14.594318	14.54
121	0.94034328	14.628057	14.55
122	0.84301608	14.603439	14.57
122	0.86755149	14.641541	14.58
122	1.0135769	14.563298	14.59
123	0.83665688	14.747784	14.62
123	0.87898842	14.60663	14.63
123	0.96267385	14.729024	14.64
123	0.94733271	14.58499	14.65
123	0.91396465	14.728682	14.66
125	1.6285175	3.1774769	14.66
125	1.6257041	3.2819325	14.67
125	1.6497249	3.3209963	14.68
125	1.5862089	3.3161334	14.69
125	1.6164563	3.3093458	14.7
125	1.6020088	3.2827562	14.71
125	1.5582271	3.2655062	14.72
125	1.5947207	3.113759	14.73
125	1.6981638	3.2767901	14.74
125	1.6650276	3.2658043	14.75
125	1.5877422	3.3067112	14.76
125	1.5746902	3.2856104	14.77
125	1.6390496	3.2855658	14.78
125	1.6019612	3.2835156	14.79
125	1.6451371	3.3231679	14.8
127	0.94959379	14.678144	14.7
127	0.88152799	14.588149	14.71
128	0.93164647	14.720872	14.73
128	0.90302507	14.581182	14.74
128	0.90025372	14.637682	14.75
128	0.80647272	14.774479	14.76
128	0.96540645	14.651245	14.77
128	0.89584094	14.614059	14.78
128	0.95601963	14.732945	14.79
128	0.8525709	14.685733	14.8
128	0.86213442	14.700034	14.81
128	1.0242356	14.784345	14.82
129	1.6697698	3.310612	14.82
129	1.5699361	3.2969965	14.83
129	1.5997095	3.2686592	14.84
129	1.567609	3.3077418	14.85
129	1.5613137	3.304882	14.86
129	1.6016973	3.3032253	14.87
129	1.6068023	3.3831796	14.88
129	1.6053217	3.3481075	14.89
129	1.6163546	3.310455	14.9
129	1.5555948	3.2604809	14.91
130	0.96950561	14.851069	14.84
130	0.9273695	14.602784	14.85
130	0.81619307	14.577585	14.86
130	0.98125534	14.68301	14.87
130	0.92007691	14.622729	14.88
130	0.86700591	14.640533	14.89
130	0.86433959	14.71259	14.9
131	0.85978906	14.635076	14.93
131	0.82965382	14.54242	14.94
135	1.8169146	1.3495676	15.38
135	1.8165318	1.3061744	15.39
135	1.8002393	1.3311367	15.4
135	1.8043507	1.2961033	15.41
135	1.795609	1.3370738	15.42
135	1.7829671	1.3395295	15.43
135	1.7664574	1.3316602	15.44
135	1.7658304	1.3622192	15.45
135	1.7948512	1.3564312	15.46
135	1.7617853	1.3493079	15.47
135	1.7768563	1.3974475	15.48
135	1.7934117	1.3515855	15.49
135	1.7772175	1.3406576	15.5
135	1.7730799	1.3909591	15.51
135	1.7748196	1.3711004	15.52
135	1.7728923	1.3515133	15.53
135	1.8301931	1.3671021	15.54
135	1.7811022	1.3449278	15.55
135	1.7905045	1.2844253	15.56
136	1.2916022	7.5496411	15.68
136	1.2841554	7.5506176	15.69
136	1.2490331	7.5821432	15.7
136	1.2475364	7.3998202	15.71
137	1.789782	6.2549587	15.93
137	1.8236652	6.2862101	15.94
137	1.8038872	6.2590927	15.95
137	1.8748308	6.2496374	15.96
137	1.8691674	6.2616036	15.97
137	1.8744322	6.2707304	15.98
137	1.8310537	6.1808846	15.99
137	1.8214937	6.2171164	16
137	1.838503	6.243378	16.01
137	1.8640979	6.2768966	16.02
137	1.8735396	6.228382	16.03
137	1.8806666	6.1720441	16.04
137	1.8662384	6.2501973	16.05
139	1.3283397	2.7955215	16.32
139	1.4526611	2.7658474	16.33
139	1.4410028	2.7594404	16.34
139	1.3798608	2.8432739	16.35
139	1.3965628	2.8470862	16.36
139	1.4240672	2.7814593	16.37
139	1.409033	2.7772559	16.38
139	1.3642799	2.8132094	16.39
139	1.3958394	2.7565359	16.4
139	1.4022277	2.7354296	16.41
139	1.3898072	2.7343892	16.42
139	1.4363085	2.7693632	16.43
139	1.4231069	2.8222882	16.44
139	1.3761428	2.7756003	16.45
139	1.3625631	2.7412618	16.46
139	1.4333329	2.7937416	16.47
139	1.4161724	2.7822577	16.48
139	1.3455484	2.8140535	16.49
139	1.4480318	2.8526814	16.5
139	1.4272919	2.8025018	16.51
139	1.5271658	2.8456384	16.52
139	1.5005186	2.7090853	16.53
139	1.3786825	2.7432067	16.54
140	1.6967469	8.516724	16.43
140	1.7470779	8.4680851	16.44
140	1.7441105	8.4980044	16.45
140	1.7607323	8.5034089	16.46
140	1.7589324	8.5119222	16.47
140	1.7378484	8.4661654	16.48
140	1.7377388	8.463301	16.49
140	1.7510099	8.4999235	16.5
140	1.7626559	8.4767716	16.51
140	1.7993573	8.5303862	16.52
140	1.7758311	8.493932	16.53
140	1.7467745	8.4936396	16.54
140	1.7487356	8.456034	16.55
140	1.7309952	8.4732953	16.56
140	1.7317449	8.4841355	16.57
140	1.683964	8.4087483	16.58
140	1.629459	8.5295581	16.59
140	1.7092777	8.4197351	16.6
140	1.6692428	8.4146459	16.61
140	1.7176858	8.4134434	16.62
140	1.6252701	8.4584643	16.63
141	2.0378309	5.8338228	16.44
141	2.0692951	5.8639793	16.45
142	1.7680091	14.825295	16.48
142	1.822607	14.748013	16.49
142	1.7928357	14.878106	16.5
142	1.8320995	14.849867	16.51
142	1.8141061	14.82694	16.52
142	1.8044682	14.812998	16.53
142	1.7864024	14.783386	16.54
142	1.8294279	14.840939	16.55
142	1.806305	14.843741	16.56
142	1.8703265	14.777054	16.57
142	1.8296949	14.808132	16.58
142	1.8265386	14.815031	16.59
142	1.8485335	14.819082	16.6
142	1.8870139	14.786605	16.61
142	1.8104004	14.824269	16.62
142	1.8238039	14.851238	16.63
142	1.8699917	14.812851	16.64
142	1.8659553	14.828752	16.65
142	1.8436297	14.750002	16.66
142	1.8400441	14.778349	16.67
142	1.8220149	14.848424	16.68
142	1.7835171	14.804244	16.69
142	1.8464612	14.847717	16.7
142	1.863066	14.840371	16.71
143	0.83632054	1.6268444	16.65
143	0.88487395	1.6010149	16.66
144	1.8856531	14.876304	16.73
144	1.8784267	14.830563	16.74
144	1.8532874	14.812648	16.75
144	1.8678857	14.843164	16.76
144	1.8254193	14.836839	16.77
144	1.8443715	14.804271	16.78
144	1.82915	14.820365	16.79
144	1.8430964	14.820932	16.8
144	1.7895491	14.815396	16.81
144	1.8490348	14.801872	16.82
144	1.8799345	14.793259	16.83
144	1.8298494	14.767595	16.84
144	1.7994389	14.797405	16.85
144	1.8549859	14.801342	16.86
144	1.8124934	14.770795	16.87
144	1.8505445	14.816502	16.88
144	1.8545699	14.87886	16.89
144	1.8783692	14.788213	16.9
144	1.8032281	14.844252	16.91
144	1.8320596	14.781582	16.92
144	1.8741017	14.739555	16.93
144	1.8480485	14.785347	16.94
144	1.8828613	14.796264	16.95
144	1.8471443	14.767277	16.96
144	1.885641	14.773369	16.97
144	1.8281833	14.834196	16.98
144	1.8165572	14.750399	16.99
144	1.8419443	14.720905	17
144	1.8692912	14.764518	17.01
144	1.8546824	14.746022	17.02
144	1.8199905	14.759484	17.03
144	1.8755844	14.787582	17.04
144	1.9302465	14.805573	17.05
144	1.8684433	14.824669	17.06
144	1.8504938	14.776168	17.07
146	1.9121915	7.8659382	17.01
146	1.9271884	7.8844009	17.02
148	1.3202073	9.2659384	17.03
148	1.1588864	9.279118	17.04
150	0.95686723	9.2339382	17.11
150	0.90085894	9.2621464	17.12
150	0.95019594	9.2311878	17.13
150	1.2919875	8.9622122	17.14
151	1.919335	7.9759657	17.41
151	1.9808912	8.0490272	17.42
151	1.9482616	8.0341307	17.43
151	1.9531868	7.9957904	17.44
151	1.9559196	8.0033509	17.45
151	1.9219747	8.0035823	17.46
151	1.9104189	7.9947791	17.47
151	1.8931035	7.9851774	17.48
151	1.8935589	7.9934669	17.49
151	1.9127818	8.0066149	17.5
151	1.9069868	7.9910108	17.51
151	1.8899122	7.9865369	17.52
151	1.8886667	8.0110052	17.53
151	1.9019635	7.9920355	17.54
151	1.8990354	8.0039583	17.55
151	1.8964446	8.0189508	17.56
151	1.9108778	8.0894621	17.57
151	1.904676	8.0185252	17.58
151	1.9414414	8.0234334	17.59
151	1.9053831	8.0281191	17.6
151	1.8694947	8.0300838	17.61
151	1.7967674	8.0245768	17.62
151	1.8670874	8.0356914	17.63
151	1.8836621	8.0287085	17.64
151	1.8483209	7.986315	17.65
151	1.8894338	8.0079232	17.66
151	1.8545041	8.0178923	17.67
151	1.8993977	8.0139725	17.68
151	1.9128694	7.987117	17.69
151	1.9094025	7.9919355	17.7
151	1.8676538	8.0243086	17.71
151	1.8739843	8.0388027	17.72
151	1.8823253	8.0194263	17.73
151	1.9134682	8.0135682	17.74
151	1.8897381	8.0326103	17.75
151	1.8439383	7.9937988	17.76
151	1.9100215	7.9904634	17.77
151	1.8814803	7.9734435	17.78
151	1.874385	7.9820956	17.79
151	1.8889479	8.0250633	17.8
151	1.9356066	8.0111017	17.81
151	1.8629489	7.9909782	17.82
151	1.8494063	7.9711215	17.83
151	1.8672224	8.0033651	17.84
151	1.8417539	7.9752048	17.85
151	1.8141242	7.948587	17.86
151	1.8721548	7.9271257	17.87
151	1.8684478	7.9356513	17.88
151	1.8452358	7.8953228	17.89
151	1.8627803	7.9366787	17.9
151	1.8756083	7.953709	17.91
151	1.7701221	7.973597	17.92
151	1.7737109	7.9550515	17.93
151	1.8254762	7.950504	17.94
151	1.8131129	7.9628885	17.95
151	1.8326689	7.9429188	17.96
151	1.8406719	7.9551392	17.97
151	1.7892625	7.9706138	17.98
151	1.8189227	7.9629552	17.99
151	1.8214761	7.9611832	18
151	1.8186652	7.9890768	18.01
151	1.843568	7.986648	18.02
151	1.8008638	8.0188036	18.03
151	1.8185511	8.0211606	18.04
151	1.823382	7.9776389	18.05
151	1.8506815	8.0115525	18.06
151	1.8690138	8.0183651	18.07
151	1.8317933	7.9941623	18.08
151	1.8504807	8.0112454	18.09
151	1.8582659	7.9739565	18.1
151	1.8345541	7.9544696	18.11
151	1.8510932	7.952915	18.12
151	1.8765664	7.9803557	18.13
151	1.8630992	7.9386315	18.14
151	1.8495025	7.9350821	18.15
151	1.865233	7.9388499	18.16
151	1.8869532	7.911464	18.17
151	1.8605968	7.9490286	18.18
151	1.8366739	7.9178565	18.19
151	1.8500691	7.9448732	18.2
151	1.8101799	7.9481811	18.21
151	1.836882	7.9545069	18.22
151	1.8270016	7.9523193	18.23
151	1.8321294	7.9322242	18.24
151	1.8523201	7.9173695	18.25
151	1.8372407	7.9722232	18.26
151	1.8401208	7.9771264	18.27
151	1.8096637	7.9141213	18.28
151	1.8145876	7.9092316	18.29
151	1.8474972	7.8867052	18.3
151	1.8428109	7.9291526	18.31
151	1.804564	7.9021637	18.32
151	1.8213104	7.9032994	18.33
151	1.7997138	7.9294013	18.34
151	1.8434237	7.9543249	18.35
151	1.8165735	7.9628757	18.36
151	1.8094329	7.9541303	18.37
151	1.8139886	7.9294331	18.38
151	1.8005685	7.9280618	18.39
152	0.85600097	1.5313212	17.54
152	0.86135073	1.5636057	17.55
153	0.83924809	1.5842254	17.57
153	0.83045584	1.5615367	17.58
153	0.82701255	1.5397026	17.59
153	0.83115395	1.5344856	17.6
154	0.81038566	1.5710551	17.66
154	0.80922405	1.551732	17.67
154	0.84160575	1.5514843	17.68
155	1.7688247	1.7347819	18.06
155	1.7480381	1.7564928	18.07
155	1.7460294	1.7329809	18.08
155	1.7684696	1.7266975	18.09
155	1.7628233	1.760091	18.1
155	1.766928	1.7417894	18.11
155	1.799433	1.7012982	18.12
155	1.7469963	1.6861394	18.13
155	1.7252271	1.7087429	18.14
155	1.6878922	1.6727709	18.15
155	1.7006906	1.6855374	18.16
155	1.7343734	1.6834913	18.17
155	1.7477513	1.6586742	18.18
155	1.7638208	1.7051885	18.19
155	1.7591767	1.6816984	18.2
155	1.7410009	1.6850292	18.21
155	1.724256	1.7139159	18.22
155	1.7611545	1.6505792	18.23
155	1.7298885	1.6703429	18.24
155	1.689029	1.6604205	18.25
155	1.7014067	1.6410736	18.26
155	1.6924224	1.6689126	18.27
155	1.6892044	1.6286027	18.28
155	1.7197754	1.6444569	18.29
155	1.757006	1.650028	18.3
155	1.7062115	1.6504923	18.31
155	1.648357	1.651422	18.32
155	1.6714237	1.6658344	18.33
155	1.6916578	1.6462979	18.34
155	1.7303884	1.6482095	18.35
155	1.6949581	1.627728	18.36
155	1.7079571	1.6119648	18.37
155	1.7494787	1.6343668	18.38
155	1.7080216	1.6592444	18.39
155	1.7080541	1.6457976	18.4
155	1.6999096	1.6710625	18.41
155	1.7208762	1.6742952	18.42
155	1.7206846	1.6359061	18.43
155	1.7380808	1.6711629	18.44
155	1.7352158	1.6759266	18.45
155	1.740935	1.6657674	18.46
155	1.7116557	1.6644043	18.47
155	1.7227128	1.6431131	18.48
155	1.7108478	1.647555	18.49
155	1.7140825	1.6231018	18.5
155	1.7094065	1.650434	18.51
156	1.8366651	7.9134174	18.41
156	1.8400344	7.9032754	18.42
156	1.8401418	7.9021063	18.43
156	1.8389656	7.8983916	18.44
156	1.8218286	7.9027502	18.45
156	1.8022475	7.9110773	18.46
156	1.8408378	7.8778228	18.47
156	1.8825726	7.8587619	18.48
156	1.8264721	7.8716253	18.49
156	1.8126126	7.8797538	18.5
156	1.834298	7.8431862	18.51
156	1.8268788	7.8839971	18.52
156	1.8279262	7.8864474	18.53
156	1.8029698	7.8922604	18.54
156	1.7948031	7.8649652	18.55
156	1.8225032	7.8660158	18.56
156	1.8150804	7.8729389	18.57
156	1.8134722	7.8499179	18.58
156	1.7840737	7.8595433	18.59
156	1.8108536	7.888034	18.6
156	1.8306293	7.8710226	18.61
156	1.8198926	7.8688628	18.62
156	1.8466504	7.8315555	18.63
156	1.8540872	7.8382095	18.64
156	1.8342844	7.8654284	18.65
156	1.8333084	7.8712289	18.66
156	1.8007859	7.8807045	18.67
156	1.8211374	7.9319472	18.68
156	1.8147211	7.9065508	18.69
156	1.8235415	7.9164781	18.7
156	1.801514	7.9109984	18.71
156	1.8111477	7.9105939	18.72
156	1.8436929	7.9431847	18.73
156	1.8618127	7.9449004	18.74
156	1.8952007	7.9489787	18.75
156	1.8651919	7.9272379	18.76
156	1.8603802	7.9155973	18.77
156	1.907063	7.9321193	18.78
156	1.8833891	7.9155939	18.79
156	1.8728606	7.9389227	18.8
156	1.8719891	7.9732928	18.81
156	1.892167	7.9691314	18.82
156	1.8649742	7.9204434	18.83
156	1.907614	7.9630399	18.84
156	1.8946518	7.8972772	18.85
156	1.8992285	7.8520759	18.86
156	1.8801516	7.9000765	18.87
156	1.8902247	7.9114762	18.88
156	1.8971056	7.9047759	18.89
156	1.9062977	7.9047572	18.9
156	1.9226415	7.9010963	18.91
156	1.9304289	7.8715007	18.92
156	1.956116	7.9237334	18.93
156	1.8778148	7.8931171	18.94
156	1.9393105	7.9292097	18.95
156	1.8930046	7.8986607	18.96
156	1.9123703	7.9119894	18.97
156	1.9050798	7.917414	18.98
156	1.9176471	7.8800193	18.99
156	1.9204602	7.8791893	19
156	1.897686	7.8464158	19.01
156	1.924645	7.8919593	19.02
156	1.9372205	7.8588164	19.03
156	1.9635735	7.8735445	19.04
156	1.9221162	7.8809077	19.05
156	1.9036666	7.8661179	19.06
156	1.9280474	7.8232351	19.07
156	1.8894816	7.8467124	19.08
156	1.9247974	7.8582361	19.09
156	1.8870306	7.9220565	19.1
156	1.890891	7.9487876	19.11
156	1.8598894	7.9255094	19.12
156	1.8286339	7.9403737	19.13
156	1.8561314	7.9895513	19.14
156	1.8909741	7.9270218	19.15
156	1.8843617	7.9507856	19.16
156	1.8615233	7.968925	19.17
156	1.9219425	7.9565003	19.18
156	1.904896	7.9600276	19.19
156	1.8978044	7.9592248	19.2
156	1.8800955	7.9533306	19.21
156	1.8610746	7.9514957	19.22
156	1.8548573	7.9384091	19.23
156	1.8312695	7.9568178	19.24
156	1.8450913	7.9460965	19.25
156	1.8301114	7.990175	19.26
156	1.785246	7.9398879	19.27
156	1.817889	7.9796314	19.28
156	1.8308734	7.9749611	19.29
156	1.8119165	7.9781178	19.3
156	1.8192285	7.9630078	19.31
156	1.7973668	7.9483904	19.32
156	1.7948258	7.9617891	19.33
156	1.8239452	7.9959101	19.34
156	1.7900574	7.9543295	19.35
156	1.8327141	7.9598854	19.36
156	1.8166315	7.9017282	19.37
156	1.8212419	7.9253601	19.38
156	1.7678137	7.9078499	19.39
156	1.7671078	7.9457804	19.4
156	1.7967771	7.9344022	19.41
156	1.8089884	7.9600289	19.42
156	1.7901334	7.9194258	19.43
156	1.7979209	7.9338229	19.44
156	1.7557504	7.9019188	19.45
156	1.7463138	7.9133284	19.46
156	1.7596522	7.9153847	19.47
156	1.7744215	7.9588958	19.48
156	1.8050762	7.9500889	19.49
156	1.8098452	7.9450723	19.5
156	1.7501396	7.9527529	19.51
156	1.7658315	7.9467616	19.52
156	1.7697771	7.9665798	19.53
156	1.7554919	7.9575801	19.54
156	1.7428484	7.9745479	19.55
156	1.7110152	7.9595408	19.56
156	1.741486	7.9515686	19.57
156	1.7488541	7.9752978	19.58
156	1.7264431	7.9617235	19.59
156	1.7274554	7.9613523	19.6
156	1.7102951	7.9398913	19.61
156	1.7480802	7.9846494	19.62
156	1.7540852	7.9228229	19.63
156	1.7586572	7.9450572	19.64
156	1.7140223	7.9294257	19.65
156	1.7520918	7.946237	19.66
156	1.7459788	7.9574302	19.67
156	1.7356494	7.9295389	19.68
156	1.7341015	7.9347539	19.69
156	1.7531575	7.9536923	19.7
156	1.7326038	7.9322501	19.71
156	1.7245279	7.9327703	19.72
156	1.6917684	7.9173127	19.73
156	1.728658	7.9119032	19.74
156	1.7666615	7.9195609	19.75
156	1.7749422	7.941205	19.76
156	1.7657787	7.9304018	19.77
156	1.743263	7.9438886	19.78
156	1.7269189	7.9190669	19.79
156	1.755528	7.9352137	19.8
156	1.7335068	7.9338716	19.81
156	1.7383456	7.9415811	19.82
156	1.7735209	7.9460706	19.83
156	1.7712989	7.9909676	19.84
156	1.7617953	7.9353413	19.85
156	1.7753779	7.9386439	19.86
156	1.7018025	7.8666697	19.87
156	1.6890044	7.885491	19.88
156	1.7222515	7.918986	19.89
156	1.7061433	7.9467277	19.9
156	1.7106907	7.8951977	19.91
156	1.7315317	7.9142565	19.92
156	1.7370074	7.9474504	19.93
156	1.7081186	7.9333178	19.94
156	1.7710613	8.0664391	19.95
156	1.840279	8.050162	19.96
156	1.8422883	8.0600695	19.97
156	1.7930189	8.0031269	19.98
156	1.7588287	7.9332625	19.99
156	1.663162	7.9610238	20
156	1.6428075	7.9613871	20.01
156	1.699139	7.8691139	20.02
156	1.7025289	7.8831671	20.03
156	1.6600409	7.8683995	20.04
156	1.6786155	7.9320969	20.05
156	1.6858371	7.8972787	20.06
156	1.7103887	7.9420984	20.07
156	1.7285591	7.9192959	20.08
156	1.7829172	7.9325309	20.09
156	1.7200232	7.9266114	20.1
156	1.7152913	7.9405678	20.11
156	1.6975512	7.9885958	20.12
156	1.698186	7.9452136	20.13
156	1.6898628	7.9484039	20.14
156	1.6906918	7.9510114	20.15
156	1.712828	7.9493911	20.16
156	1.6925183	7.9410415	20.17
156	1.6979107	7.990779	20.18
156	1.7123278	7.9746972	20.19
156	1.7305465	7.957225	20.2
156	1.703454	7.9443069	20.21
156	1.6813817	7.9629272	20.22
156	1.7345116	7.944981	20.23
156	1.7310761	7.9177348	20.24
156	1.7476074	7.8967832	20.25
156	1.7202466	7.8632928	20.26
156	1.7191681	7.869354	20.27
156	1.7151901	7.8893249	20.28
156	1.7015207	7.8823027	20.29
156	1.7050886	7.8926832	20.3
156	1.7393559	7.8922007	20.31
156	1.688254	7.9045431	20.32
156	1.7387044	7.8923231	20.33
156	1.7257274	7.9164821	20.34
156	1.734716	7.9546431	20.35
156	1.718506	7.9633231	20.36
156	1.735042	7.926031	20.37
156	1.7684036	7.9900276	20.38
156	1.7230896	7.9349992	20.39
156	1.761483	7.9533187	20.4
156	1.7368492	7.9063934	20.41
156	1.7366361	7.933946	20.42
156	1.7147097	7.9535135	20.43
156	1.7184681	7.9296641	20.44
156	1.74698	7.9256758	20.45
156	1.7175654	7.9498549	20.46
156	1.7645075	7.9086946	20.47
156	1.7648457	7.9187739	20.48
156	1.7678564	7.9165824	20.49
156	1.7745836	7.896832	20.5
156	1.7424509	7.9185578	20.51
156	1.7380961	7.9294661	20.52
156	1.7137342	7.9110262	20.53
156	1.6776484	7.8795506	20.54
156	1.7371641	7.8642071	20.55
156	1.7227808	7.8738786	20.56
156	1.7363746	7.8756553	20.57
156	1.706331	7.8705909	20.58
156	1.6910476	7.8943631	20.59
156	1.734684	7.890309	20.6
156	1.7361915	7.865573	20.61
156	1.7232104	7.8821611	20.62
156	1.7274473	7.8804683	20.63
156	1.7222847	7.9329558	20.64
156	1.733865	7.9161003	20.65
156	1.7346965	7.889424	20.66
156	1.7504802	7.8795158	20.67
156	1.6923794	7.8715172	20.68
156	1.7886063	7.8893054	20.69
156	1.7096304	7.8661879	20.7
156	1.7094685	7.871646	20.71
156	1.7434559	7.8982361	20.72
156	1.7732302	7.9316644	20.73
156	1.77086	7.9444042	20.74
156	1.7477173	7.9071055	20.75
156	1.7536102	7.935485	20.76
156	1.74509	7.9386766	20.77
156	1.761794	7.9414794	20.78
156	1.7744199	7.9209586	20.79
156	1.7792575	7.924919	20.8
156	1.7607802	7.9544761	20.81
156	1.7741838	7.9678852	20.82
156	1.7916069	7.9675194	20.83
156	1.7399295	7.9563072	20.84
156	1.7580856	7.9685094	20.85
156	1.7684161	7.984018	20.86
156	1.7943065	7.9690431	20.87
156	1.7671413	7.9786574	20.88
156	1.7591442	7.9231522	20.89
156	1.7672408	7.90682	20.9
156	1.7286507	7.8759926	20.91
156	1.7504721	7.9324383	20.92
156	1.7585871	7.9089965	20.93
156	1.7974415	7.9164043	20.94
156	1.8036369	7.9316961	20.95
156	1.7797077	7.9763652	20.96
156	1.7666541	7.9425699	20.97
156	1.757054	7.9539558	20.98
156	1.7672762	7.9370079	20.99
156	1.7572407	7.9098431	21
156	1.7474368	7.9093879	21.01
156	1.7333615	7.958146	21.02
156	1.7542461	7.9369262	21.03
156	1.7623684	7.8996287	21.04
156	1.7767207	7.9138164	21.05
156	1.6694992	7.9452002	21.06
156	1.6968445	7.9273352	21.07
156	1.7252952	7.9227429	21.08
156	1.7447634	7.9210182	21.09
156	1.7877118	7.877753	21.1
156	1.7554249	7.9111451	21.11
156	1.773109	7.9186684	21.12
156	1.7838675	7.9048569	21.13
156	1.7425248	7.9178795	21.14
156	1.770659	7.9086099	21.15
156	1.7573926	7.925634	21.16
156	1.7623452	7.9161646	21.17
156	1.7411184	7.9244661	21.18
156	1.7828188	7.9162541	21.19
156	1.8206269	7.8767957	21.2
156	1.7963735	7.8802554	21.21
156	1.7781665	7.8870691	21.22
156	1.7609662	7.9018767	21.23
156	1.7744624	7.9349346	21.24
156	1.8011352	7.9452642	21.25
156	1.7944575	7.9564307	21.26
156	1.774105	7.9417393	21.27
156	1.8200375	7.9351653	21.28
156	1.757577	7.929254	21.29
156	1.7996279	7.9204772	21.3
156	1.8109334	7.9002705	21.31
156	1.7554111	7.8725447	21.32
156	1.7272071	7.8802552	21.33
156	1.7540768	7.9001965	21.34
156	1.822318	7.9103276	21.35
156	1.7394276	7.8433348	21.36
156	1.7640835	7.8943007	21.37
156	1.7771736	7.8953125	21.38
156	1.7927717	7.8868297	21.39
156	1.7775549	7.8522926	21.4
156	1.7789498	7.8788804	21.41
156	1.8071179	7.9036916	21.42
156	1.7853856	7.880068	21.43
156	1.7751844	7.9192	21.44
156	1.7829553	7.8840057	21.45
156	1.7914171	7.8779736	21.46
156	1.7797214	7.9223065	21.47
156	1.7821642	7.9063761	21.48
156	1.7385171	7.888103	21.49
156	1.7250978	7.9254088	21.5
156	1.7429189	7.915697	21.51
156	1.7279439	7.9163034	21.52
156	1.718355	7.8484133	21.53
156	1.7505	7.8764994	21.54
156	1.7096409	7.8795688	21.55
156	1.7099627	7.8727429	21.56
156	1.6849734	7.8582272	21.57
156	1.7327097	7.928949	21.58
156	1.7433557	7.9101353	21.59
156	1.7580117	7.896678	21.6
156	1.7685043	7.8633132	21.61
156	1.7482127	7.9023548	21.62
156	1.7286594	7.9113931	21.63
156	1.770315	7.8735581	21.64
156	1.7531104	7.8766852	21.65
156	1.7464122	7.8949453	21.66
156	1.6905221	7.8940457	21.67
156	1.6635545	7.9292937	21.68
156	1.6850361	7.9591593	21.69
156	1.6656329	7.9411912	21.7
156	1.6820132	7.9239113	21.71
156	1.7058975	7.9461238	21.72
156	1.6970028	7.9381032	21.73
156	1.7096994	7.947172	21.74
156	1.7153488	7.9048117	21.75
156	1.1993847	8.1911216	21.76
156	1.2020518	8.2661162	21.77
156	1.1912741	8.2907928	21.78
156	1.2216371	8.2649891	21.79
158	1.4741899	1.2753505	18.71
158	1.4278202	1.2180018	18.72
158	1.4834876	1.2516774	18.73
158	1.4539466	1.3136348	18.74
158	1.4209946	1.3034319	18.75
158	1.4576713	1.3146834	18.76
158	1.519188	1.3186623	18.77
158	1.4762706	1.3318512	18.78
158	1.4505679	1.2957103	18.79
158	1.4958674	1.3259646	18.8
158	1.4771229	1.2717486	18.81
158	1.5044065	1.2910188	18.82
158	1.4972311	1.3311087	18.83
158	1.4785735	1.2431549	18.84
158	1.5390752	1.2521988	18.85
158	1.5247094	1.2554668	18.86
158	1.510468	1.2535764	18.87
158	1.4673051	1.2393862	18.88
158	1.5144701	1.2510829	18.89
158	1.5514618	1.2690706	18.9
158	1.5061957	1.2960525	18.91
158	1.5510061	1.2837402	18.92
158	1.5620904	1.2809066	18.93
158	1.5990383	1.3233336	18.94
158	1.6256345	1.3089272	18.95
158	1.5635767	1.3182367	18.96
158	1.5654837	1.2742559	18.97
158	1.5567758	1.3230302	18.98
158	1.4993839	1.2931144	18.99
158	1.4914165	1.2667272	19
158	1.4830122	1.2827531	19.01
158	1.5221158	1.2704099	19.02
158	1.5151281	1.2432668	19.03
158	1.5053719	1.2800145	19.04
158	1.5264655	1.2771296	19.05
158	1.5018867	1.2669167	19.06
158	1.5354666	1.2612059	19.07
158	1.5371219	1.2902336	19.08
158	1.5629228	1.2943807	19.09
158	1.528511	1.3180276	19.1
158	1.5238855	1.3062979	19.11
158	1.5176696	1.2748122	19.12
158	1.4815199	1.2701144	19.13
158	1.4972207	1.2825423	19.14
158	1.4948247	1.3413141	19.15
158	1.4948239	1.3426533	19.16
158	1.4487667	1.3583944	19.17
158	1.4812836	1.2832285	19.18
158	1.4752002	1.3287029	19.19
158	1.5094162	1.310607	19.2
158	1.5105157	1.3288127	19.21
158	1.4995037	1.2904562	19.22
158	1.5325438	1.382324	19.23
158	1.5535656	1.3594679	19.24
158	1.5815784	1.3320005	19.25
158	1.5767901	1.3160067	19.26
158	1.5621711	1.3345861	19.27
158	1.5829625	1.3249997	19.28
158	1.5222334	1.3263673	19.29
158	1.5315827	1.3183807	19.3
158	1.4768897	1.2969931	19.31
158	1.4980428	1.323417	19.32
158	1.5278737	1.2617673	19.33
158	1.4819656	1.2606036	19.34
158	1.5064969	1.2548636	19.35
158	1.5074156	1.2834377	19.36
158	1.540982	1.3075436	19.37
158	1.541794	1.33663	19.38
158	1.5292688	1.338504	19.39
158	1.531268	1.3713164	19.4
158	1.5641808	1.3268361	19.41
158	1.5786104	1.3189018	19.42
158	1.5978783	1.337328	19.43
158	1.5650371	1.3586881	19.44
158	1.5583315	1.3650881	19.45
158	1.5454807	1.3168183	19.46
158	1.5723493	1.2960555	19.47
158	1.5755118	1.2978808	19.48
158	1.5468605	1.2982689	19.49
158	1.5844514	1.2636429	19.5
158	1.6327048	1.283703	19.51
158	1.5912957	1.3006619	19.52
158	1.5951857	1.3150282	19.53
158	1.5882842	1.3331926	19.54
158	1.5888493	1.3421948	19.55
158	1.6111234	1.3114138	19.56
158	1.6015253	1.3284041	19.57
158	1.6239739	1.3160143	19.58
158	1.5762442	1.3327882	19.59
158	1.5818888	1.3459973	19.6
158	1.6400826	1.3391616	19.61
158	1.5968585	1.3026548	19.62
158	1.5917262	1.3027809	19.63
158	1.562929	1.3007206	19.64
158	1.5544383	1.3460942	19.65
158	1.5867359	1.2977859	19.66
158	1.6078153	1.3256073	19.67
158	1.6045225	1.3279529	19.68
158	1.5631461	1.3334963	19.69
158	1.5728796	1.3439729	19.7
158	1.5364736	1.3276553	19.71
158	1.5297695	1.3448906	19.72
158	1.5762213	1.3521665	19.73
158	1.5615247	1.3526369	19.74
158	1.5281483	1.36352	19.75
158	1.5172644	1.3614195	19.76
158	1.5619384	1.3105775	19.77
158	1.5794561	1.3249872	19.78
158	1.5787417	1.3309054	19.79
158	1.6023542	1.3068952	19.8
158	1.5720581	1.3025152	19.81
158	1.5747826	1.305485	19.82
158	1.5112592	1.3139483	19.83
158	1.5607975	1.3058742	19.84
158	1.5605363	1.3318725	19.85
158	1.5648091	1.3625507	19.86
158	1.6169007	1.3500206	19.87
158	1.605362	1.3791974	19.88
158	1.5706786	1.3130294	19.89
158	1.5958016	1.2989877	19.9
158	1.6119671	1.3155167	19.91
158	1.6087637	1.2937941	19.92
158	1.5897161	1.2960801	19.93
158	1.6174422	1.3211629	19.94
158	1.5859211	1.3007126	19.95
158	1.5929285	1.3007041	19.96
158	1.5971378	1.2960467	19.97
158	1.5773733	1.2828086	19.98
158	1.5722245	1.3050404	19.99
158	1.5326462	1.3088161	20
158	1.5068376	1.3014691	20.01
158	1.481705	1.3109097	20.02
158	1.4726947	1.2620123	20.03
158	1.4697592	1.2599359	20.04
158	1.4404759	1.2426204	20.05
158	1.4987641	1.309285	20.06
158	1.4874765	1.32116	20.07
158	1.4873125	1.2965343	20.08
158	1.4992487	1.2768347	20.09
158	1.5293004	1.2885461	20.1
158	1.5064993	1.278948	20.11
158	1.5088	1.2750932	20.12
158	1.4965464	1.2709075	20.13
158	1.4767649	1.2739505	20.14
158	1.4560891	1.3057585	20.15
158	1.5071995	1.2744212	20.16
158	1.4583358	1.3027241	20.17
158	1.4360244	1.3217348	20.18
158	1.4448301	1.3078485	20.19
158	1.4555317	1.3161067	20.2
158	1.4770553	1.2724627	20.21
158	1.4510512	1.2851198	20.22
158	1.4864502	1.2941687	20.23
158	1.4753104	1.2886688	20.24
158	1.4895625	1.3198848	20.25
158	1.5068203	1.3197182	20.26
158	1.490059	1.3150222	20.27
158	1.4944414	1.3128903	20.28
158	1.4821694	1.3294339	20.29
158	1.5168883	1.344807	20.3
158	1.4836905	1.3370386	20.31
158	1.479572	1.3041916	20.32
158	1.4971702	1.3341878	20.33
158	1.4834622	1.2946421	20.34
158	1.4811988	1.3270259	20.35
158	1.5038664	1.3350411	20.36
158	1.498686	1.2677665	20.37
158	1.4836958	1.2606432	20.38
158	1.4993797	1.2390448	20.39
158	1.5014728	1.2938601	20.4
158	1.5081446	1.2636552	20.41
158	1.4874747	1.3012258	20.42
158	1.5220422	1.3090852	20.43
158	1.4866783	1.334505	20.44
158	1.4495967	1.3330927	20.45
158	1.4814953	1.2949307	20.46
158	1.4450452	1.277757	20.47
158	1.4755582	1.3028446	20.48
158	1.4731632	1.2647703	20.49
158	1.5137237	1.2287836	20.5
158	1.5108827	1.2573589	20.51
158	1.5370817	1.2416548	20.52
158	1.5064809	1.2542667	20.53
158	1.5030121	1.2509927	20.54
158	1.5017834	1.2113837	20.55
158	1.5050466	1.2118391	20.56
158	1.5287963	1.2331063	20.57
158	1.4887281	1.2316818	20.58
158	1.4871324	1.2525517	20.59
158	1.5016196	1.2193529	20.6
158	1.4797037	1.2468436	20.61
158	1.4763028	1.251348	20.62
158	1.4922174	1.2654871	20.63
158	1.4625963	1.2863242	20.64
158	1.5011829	1.2870261	20.65
158	1.5064451	1.2690602	20.66
158	1.5247727	1.2665636	20.67
158	1.5247384	1.2418851	20.68
158	1.5072247	1.2571768	20.69
158	1.5277821	1.2513643	20.7
158	1.5239981	1.2480499	20.71
158	1.5268016	1.2502818	20.72
158	1.5294228	1.2433233	20.73
158	1.5676855	1.2791482	20.74
158	1.5333951	1.2394813	20.75
158	1.533339	1.2533569	20.76
158	1.5428772	1.2315725	20.77
158	1.5032404	1.272643	20.78
158	1.5216049	1.248158	20.79
158	1.5398466	1.2617942	20.8
158	1.5438142	1.2866922	20.81
158	1.565992	1.277516	20.82
158	1.5514599	1.2261419	20.83
158	1.58193	1.2257412	20.84
158	1.5731635	1.2506191	20.85
158	1.5741847	1.2598652	20.86
158	1.5304035	1.2409733	20.87
158	1.5212148	1.2588328	20.88
158	1.5501326	1.2445881	20.89
158	1.5891387	1.2244244	20.9
158	1.5820457	1.2554137	20.91
158	1.5611584	1.3016116	20.92
158	1.5362361	1.2913732	20.93
158	1.5630413	1.2864435	20.94
158	1.5302159	1.2942616	20.95
158	1.5311892	1.2763068	20.96
158	1.5581807	1.2964457	20.97
158	1.5597189	1.2774031	20.98
158	1.5565599	1.2950551	20.99
158	1.5574503	1.3139767	21
158	1.5730003	1.287863	21.01
158	1.5899022	1.3245024	21.02
158	1.5723698	1.3277331	21.03
158	1.5550944	1.2937571	21.04
159	0.94451135	9.1674798	18.74
159	0.91203564	9.2761401	18.75
159	0.90543381	9.2234136	18.76
159	0.92417943	9.2418826	18.77
159	0.92260339	9.2579554	18.78
159	0.94160907	9.2293366	18.79
159	0.93799582	9.2612311	18.8
159	0.93311174	9.2272599	18.81
159	0.89289299	9.2257143	18.82
159	0.89401722	9.2779856	18.83
159	0.91637318	9.2359777	18.84
159	0.89672629	9.2351627	18.85
159	0.91218614	9.2560463	18.86
159	0.93354084	9.2712614	18.87
159	0.92469014	9.2380307	18.88
159	0.91173534	9.2613142	18.89
159	0.89242798	9.3144727	18.9
159	0.87245989	9.2457963	18.91
159	0.88786518	9.2345504	18.92
159	0.87449211	9.2478991	18.93
159	0.8893493	9.2642029	18.94
159	0.87348603	9.2617311	18.95
159	0.91515365	9.2628828	18.96
159	0.91681369	9.2231211	18.97
159	0.90806204	9.2913795	18.98
159	0.93793665	9.2573453	18.99
159	0.93676543	9.246454	19
159	0.91057693	9.2749845	19.01
159	0.92810206	9.3182626	19.02
159	0.921087	9.2551127	19.03
159	0.90557226	9.2256381	19.04
159	0.94825564	9.2185443	19.05
159	0.90867447	9.2292627	19.06
159	0.97477167	9.2920572	19.07
159	0.91888019	9.2770507	19.08
159	0.93662089	9.2674208	19.09
159	0.91995137	9.2956084	19.1
159	0.95282366	9.2539376	19.11
159	0.95204787	9.270937	19.12
159	0.9724232	9.2698778	19.13
159	0.93146967	9.2666595	19.14
159	0.96433275	9.2715274	19.15
159	0.95492975	9.2799818	19.16
159	0.96239907	9.2726429	19.17
159	0.95375253	9.2633697	19.18
159	0.95006651	9.2755087	19.19
159	0.95379435	9.2774264	19.2
159	0.95357176	9.2698685	19.21
159	0.95657084	9.2820635	19.22
[truncated: 2,740 more rows]
