# Supplementary material for: Single nucleosome imaging reveals principles of transient multiscale chromatin reorganization triggered by histone ADP-ribosylation at DNA lesions
Source: Nat Commun. 2025 Jul 19;16:6652. doi: 10.1038/s41467-025-61834-7 (PMC12276361; doi:10.1038/s41467-025-61834-7)
Supplement: Supplementary file 6 — Source Data [file 41467_2025_61834_MOESM6_ESM.zip › DATA_ALL_FIGURES/Fig 1C/before_damage/20220601/20220601_Field8_before_crop.mldatx_tracked.trxyt]

1	2.0753143	10.315692	0.01
1	2.0097792	10.292168	0.02
1	1.9605717	10.310958	0.03
1	2.0144264	10.326769	0.04
1	2.0120549	10.312663	0.05
1	2.0453804	10.299089	0.06
1	2.0656247	10.304918	0.07
1	2.0277945	10.310116	0.08
1	2.0132862	10.275213	0.09
1	2.0625291	10.293286	0.1
1	1.9795584	10.295664	0.11
1	1.9944617	10.27393	0.12
1	2.0004908	10.291518	0.13
2	1.2090458	1.5339141	0.03
2	1.2086892	1.5400085	0.04
2	1.2282406	1.5269911	0.05
2	1.2204485	1.5416598	0.06
4	1.7355914	2.7925638	1.25
4	1.780831	2.8587945	1.26
4	1.7916568	2.8953585	1.27
6	1.2905943	6.2041405	1.26
6	1.2814179	6.2838219	1.27
7	1.6165528	5.0762719	1.26
7	1.6500015	5.0389025	1.27
7	1.6567974	5.0363658	1.28
7	1.6628144	5.0273429	1.29
7	1.7873398	5.0667621	1.3
8	1.7639508	3.0075468	1.29
8	1.6293788	3.0482379	1.3
8	1.7457567	2.9983355	1.31
8	1.7212724	2.8556592	1.32
8	1.7502811	2.9706351	1.33
8	1.6201518	3.0431044	1.34
8	1.6997849	2.9887539	1.35
8	1.7734986	2.9348071	1.36
8	1.6764904	2.977641	1.37
8	1.7195235	3.0170917	1.38
8	1.6781635	2.9163768	1.39
8	1.7167848	3.0160682	1.4
8	1.7381291	2.9970989	1.41
8	1.6678048	2.9678577	1.42
8	1.7186283	3.1380047	1.43
8	1.9506525	2.9196288	1.44
8	1.7161794	2.9742239	1.45
8	1.6444322	2.8975925	1.46
8	1.6689013	2.8192076	1.47
8	1.7388476	2.8227736	1.48
8	1.7465584	2.9861509	1.49
8	1.7384837	2.8792746	1.5
8	1.7232504	3.00018	1.51
8	1.7513672	2.9293017	1.52
8	1.6386749	2.9545703	1.53
9	1.6521493	2.8814723	1.55
9	1.7193353	2.8639407	1.56
9	1.7315946	2.9172858	1.57
9	1.707222	2.8429409	1.58
9	1.7284036	2.8703381	1.59
9	1.7473342	2.9408542	1.6
9	1.7167265	2.7873334	1.61
9	1.7903149	2.8498616	1.62
9	1.7176999	2.8949608	1.63
9	1.6890307	2.9158324	1.64
9	1.7045004	2.9399135	1.65
9	1.5782915	2.7960174	1.66
9	1.6701002	2.9005466	1.67
9	1.6244553	2.8324236	1.68
11	1.7789835	8.0153229	2.59
11	1.7594654	7.9756739	2.6
11	1.78636	8.027718	2.61
11	1.7672486	7.9949243	2.62
11	1.7441998	7.8767826	2.63
14	1.7265901	7.9662493	2.77
14	1.7705485	7.9891459	2.78
15	1.2070816	1.9231197	2.8
15	1.204873	1.9437071	2.81
15	1.1812548	1.9343276	2.82
15	1.1710432	1.9020296	2.83
15	1.1740891	1.9294249	2.84
15	1.1718953	1.9300484	2.85
15	1.1705956	1.9478698	2.86
15	1.1969786	1.9249907	2.87
15	1.2095337	1.9384839	2.88
15	1.2892764	1.9660063	2.89
19	1.8664907	8.0857939	2.99
19	1.8060926	8.0315718	3
19	1.9112615	8.0985151	3.01
20	1.8510656	7.9846638	3.03
20	1.8871028	8.1551713	3.04
20	2.0350288	8.1221286	3.05
21	1.9107129	8.0206331	3.07
21	1.8598084	8.0649405	3.08
21	2.0085139	8.0801504	3.09
21	1.9755287	8.0585313	3.1
22	1.874529	8.0688742	3.12
22	1.8592774	8.0362872	3.13
23	2.0041288	8.0667431	3.15
23	1.9947285	8.1244887	3.16
23	1.7358311	8.132524	3.17
23	1.8432859	8.0987295	3.18
23	1.7539581	7.9887238	3.19
23	1.884176	8.0509437	3.2
24	1.8392869	8.0272215	3.22
24	1.7860882	8.0507275	3.23
24	2.0665374	8.1619263	3.24
24	1.7907094	8.1633757	3.25
24	2.0151222	8.1350423	3.26
25	1.9103629	8.161885	3.28
25	1.9853831	8.1128964	3.29
25	1.9614636	8.1485346	3.3
25	1.9392925	8.0341203	3.31
25	1.957895	8.0873348	3.32
25	2.0029263	8.1193668	3.33
25	1.844249	8.1207572	3.34
25	1.9771471	8.0799937	3.35
25	2.0248059	8.0356441	3.36
25	1.9168846	8.0757514	3.37
25	1.9770214	8.0055262	3.38
25	2.0346089	8.0637787	3.39
27	1.7546005	8.0967308	3.41
27	1.8572333	8.0054582	3.42
27	1.9143273	8.075324	3.43
27	1.94903	8.0194385	3.44
27	1.8500688	7.9900789	3.45
27	1.9195834	8.0127554	3.46
27	1.9432833	8.0169535	3.47
27	1.9892796	8.0794359	3.48
27	1.9957793	8.0896211	3.49
27	1.9340405	7.9907269	3.5
27	1.9424318	8.0181714	3.51
27	1.9825448	8.1075173	3.52
27	1.9140593	8.0154533	3.53
27	1.9567574	8.0303458	3.54
27	1.9772261	7.9884178	3.55
27	1.9582262	7.9632376	3.56
27	1.9433441	7.9547017	3.57
27	2.0095959	8.0034425	3.58
27	2.0216859	8.039691	3.59
27	1.9898925	7.8841358	3.6
27	2.0177108	7.9711736	3.61
28	2.0452277	7.9671233	3.63
28	1.9114571	7.9563786	3.64
29	1.0423747	4.6356373	4.02
29	1.0685186	4.6939378	4.03
29	1.0966656	4.6858125	4.04
29	1.0973373	4.6678825	4.05
29	1.1046058	4.7039494	4.06
29	1.1001156	4.6898228	4.07
29	1.1002466	4.6820879	4.08
29	1.0719176	4.6844886	4.09
29	1.0863302	4.7163472	4.1
29	1.0963569	4.6870247	4.11
29	1.1067098	4.6623454	4.12
29	1.1012194	4.6421187	4.13
29	1.0872796	4.6362718	4.14
29	1.0885508	4.6812962	4.15
29	1.1098199	4.6799146	4.16
29	1.118887	4.6313096	4.17
30	1.0526691	5.9798931	4.03
30	1.0847638	5.9810453	4.04
30	1.0635262	5.9593526	4.05
30	1.0593395	5.9615065	4.06
30	1.0523369	5.9495991	4.07
34	1.7490307	7.8850204	5.21
34	1.8016504	7.9427819	5.22
35	1.3059295	2.1391209	5.22
35	1.2786456	2.1658643	5.23
35	1.2513548	2.1464164	5.24
35	1.2382803	2.1497126	5.25
35	1.2465681	2.152518	5.26
35	1.2466976	2.1487731	5.27
35	1.2412213	2.1664237	5.28
35	1.2457494	2.2227403	5.29
35	1.2458771	2.2455349	5.3
35	1.2396901	2.2020125	5.31
35	1.2612449	2.2264156	5.32
35	1.2450577	2.1633314	5.33
35	1.2426581	2.1861408	5.34
35	1.2594619	2.2002949	5.35
36	1.7537733	7.9522817	5.24
36	1.8916137	7.99482	5.25
36	1.8667672	8.1224955	5.26
38	1.8270555	8.0698648	5.3
38	1.7857446	8.0080981	5.31
40	1.2887025	3.3316431	5.34
40	1.2198854	3.2992351	5.35
40	1.1945717	3.31186	5.36
40	1.1907302	3.3264494	5.37
40	1.197439	3.2834317	5.38
40	1.2233692	3.28935	5.39
40	1.1986934	3.2443992	5.4
40	1.1850986	3.2572197	5.41
40	1.2196042	3.2456385	5.42
40	1.1792701	3.3093089	5.43
40	1.1567662	3.3527851	5.44
40	1.1830024	3.2943333	5.45
40	1.1877907	3.2832371	5.46
40	1.1989378	3.2553508	5.47
40	1.178545	3.2897675	5.48
40	1.1474882	3.2914009	5.49
40	1.1768065	3.3264678	5.5
40	1.171263	3.2984427	5.51
40	1.1173406	3.2697324	5.52
40	1.1875794	3.2813641	5.53
40	1.1724629	3.2933744	5.54
40	1.1961396	3.2777565	5.55
40	1.1893771	3.2755647	5.56
40	1.1693631	3.2716067	5.57
40	1.2581525	3.2368356	5.58
40	1.1483707	3.2847875	5.59
40	1.1827531	3.2980325	5.6
40	1.2356516	3.2507094	5.61
40	1.2059438	3.2060601	5.62
40	1.1741392	3.2625372	5.63
40	1.1898053	3.2076297	5.64
40	1.1634582	3.2502919	5.65
40	1.1953036	3.2196029	5.66
40	1.2140247	3.2402516	5.67
40	1.1724281	3.2453976	5.68
40	1.1440818	3.2349488	5.69
40	1.1040869	3.21952	5.7
40	1.1467334	3.2564468	5.71
40	1.1540464	3.2862724	5.72
40	1.1528583	3.269571	5.73
40	1.1546275	3.2423237	5.74
40	1.175411	3.2891394	5.75
40	1.2173004	3.2531043	5.76
40	1.2300443	3.2991559	5.77
40	1.2194513	3.2266748	5.78
40	1.1918372	3.2577942	5.79
40	1.1495044	3.2646217	5.8
40	1.2137172	3.2665874	5.81
40	1.2286001	3.2576166	5.82
40	1.2134729	3.291609	5.83
40	1.1576245	3.280766	5.84
40	1.2218361	3.2537444	5.85
40	1.2004517	3.2559556	5.86
40	1.2178343	3.2712525	5.87
40	1.210815	3.2664016	5.88
43	1.7770317	7.984911	5.42
43	1.7933182	7.924202	5.43
46	1.2846741	1.6497865	5.75
46	1.2863094	1.670222	5.76
46	1.2959521	1.6636209	5.77
46	1.2799096	1.665797	5.78
46	1.3021379	1.6772937	5.79
46	1.3006621	1.6695173	5.8
46	1.2860533	1.6859134	5.81
46	1.2996376	1.6581448	5.82
47	1.8221064	7.9967871	5.79
47	1.7851379	7.9808336	5.8
49	1.1542642	3.3154422	5.9
49	1.1438368	3.3333582	5.91
50	0.99772382	3.7120207	6.16
50	1.009097	3.7728652	6.17
50	1.0446344	3.7218239	6.18
50	1.0343877	3.7605651	6.19
50	0.94254606	3.7450671	6.2
50	0.91829744	3.7558323	6.21
50	1.0193263	3.682261	6.22
50	1.0117586	3.6392942	6.23
50	0.91978085	3.7443191	6.24
52	0.90172434	3.6474648	6.26
52	0.93776776	3.7207775	6.27
52	0.98977674	3.7327095	6.28
52	0.95418857	3.7511351	6.29
52	0.98776685	3.7376862	6.3
52	0.92218994	3.6776148	6.31
52	1.021704	3.7451735	6.32
52	0.99055187	3.7170541	6.33
52	1.0130426	3.7443824	6.34
52	0.93873927	3.7025669	6.35
52	0.93363174	3.7272925	6.36
52	0.95477381	3.7388168	6.37
52	0.96574651	3.758867	6.38
52	0.9613917	3.7385197	6.39
52	0.99423721	3.7112383	6.4
52	0.88233979	3.7312713	6.41
52	0.93871724	3.7392272	6.42
53	1.4690266	2.1307515	6.4
53	1.4420722	2.1360575	6.41
53	1.4469442	2.1554665	6.42
55	0.9564624	3.7047548	6.44
55	1.004089	3.739293	6.45
55	0.96032715	3.7022907	6.46
55	0.94686419	3.7859889	6.47
56	0.97051504	3.7794287	6.49
56	0.97561541	3.7796401	6.5
56	0.82823522	3.8507267	6.51
58	1.5869675	10.634724	6.56
58	1.5801595	10.607765	6.57
58	1.554283	10.587977	6.58
58	1.5843256	10.576874	6.59
58	1.5576355	10.575043	6.6
58	1.5403054	10.591586	6.61
58	1.5500694	10.562422	6.62
58	1.561926	10.55397	6.63
58	1.5509312	10.562785	6.64
58	1.5311125	10.607712	6.65
58	1.5547601	10.592915	6.66
58	1.5641144	10.590443	6.67
58	1.5990092	10.602873	6.68
58	1.5926877	10.629012	6.69
58	1.5773309	10.596344	6.7
58	1.6021456	10.620995	6.71
58	1.6240462	10.625874	6.72
58	1.6014583	10.600179	6.73
59	1.8091929	7.9622457	6.63
59	1.8839925	7.9369373	6.64
60	1.5673448	7.7797524	6.7
60	1.6755521	7.8375119	6.71
60	1.7423134	7.8177838	6.72
61	1.5155725	1.4684571	6.79
61	1.5345585	1.4223337	6.8
63	0.97375825	1.7876924	6.92
63	0.99930707	2.0330425	6.93
63	1.1466571	1.7109375	6.94
63	1.0937077	1.5891671	6.95
65	1.7717394	7.9747037	7.06
65	1.8019743	7.9747235	7.07
65	1.8275892	7.9315207	7.08
65	1.8341903	7.9104756	7.09
65	1.8798571	8.0183599	7.1
67	1.7539351	7.9540274	7.21
67	1.8216934	7.970368	7.22
67	1.71789	7.8480517	7.23
69	1.1369811	3.260508	7.28
69	1.1256695	3.3862767	7.29
69	1.1993342	3.5217436	7.3
69	1.2873168	3.688498	7.31
69	1.1913377	3.7037564	7.32
71	1.1331216	4.3802999	7.33
71	0.95937368	4.4101417	7.34
71	0.87598224	4.6139387	7.35
71	0.92802961	4.589431	7.36
72	1.0591754	3.3107745	7.37
72	1.0258345	3.3170887	7.38
72	1.0576238	3.2670152	7.39
72	1.1128952	3.2730076	7.4
72	1.0629636	3.2914782	7.41
72	1.0915666	3.2611654	7.42
72	1.1062867	3.2932731	7.43
72	1.055358	3.2892108	7.44
72	1.0356696	3.3016205	7.45
72	1.0547141	3.3209437	7.46
72	1.0639956	3.3224838	7.47
72	1.0732144	3.3174433	7.48
73	1.2127426	13.113572	8.37
73	1.2184611	13.180406	8.38
73	1.2122037	13.127837	8.39
73	1.0753829	13.166168	8.4
73	1.186674	13.14618	8.41
73	1.1931614	13.155398	8.42
73	1.1578963	13.18884	8.43
73	1.2407395	13.211836	8.44
73	1.1847256	13.102086	8.45
73	1.1495237	13.219422	8.46
73	1.1703239	13.193343	8.47
73	1.2151867	13.269038	8.48
75	1.426578	4.7106705	8.44
75	1.2101167	4.8581278	8.45
76	1.0869883	6.4067129	8.6
76	1.3676564	6.5088608	8.61
78	1.7096427	7.1793986	8.64
78	1.5978561	7.5889912	8.65
84	1.8675501	7.9525122	8.93
84	1.9381961	8.1414967	8.94
85	1.6779578	9.8870362	9.01
85	1.8644984	9.9353938	9.02
85	1.6932751	9.7950767	9.03
86	1.7436661	9.8793427	9.06
86	1.6646475	9.9439876	9.07
86	1.7426339	9.7898597	9.08
86	1.7113902	9.993358	9.09
86	1.7460022	9.9742095	9.1
87	1.5906452	9.9058774	9.12
87	1.7636771	9.932383	9.13
88	1.6534927	9.9540361	9.15
88	1.6693954	9.9364606	9.16
90	1.6575508	10.357677	9.21
90	1.7514216	10.433549	9.22
90	1.7263098	10.452068	9.23
90	1.7091328	10.449874	9.24
90	1.8018295	10.426996	9.25
91	1.0674912	6.3178024	9.89
91	1.2942966	6.4336103	9.9
91	1.2639965	6.8015506	9.91
93	1.930137	9.559121	10.3
93	1.829863	9.6375336	10.31
93	1.6636419	9.8914828	10.32
93	1.5929889	9.9870249	10.33
93	1.7211761	10.193037	10.34
93	1.7968545	10.138477	10.35
93	1.788985	10.062779	10.36
93	1.8232184	9.9996819	10.37
95	1.5513577	10.977183	10.49
95	1.8176427	10.911722	10.5
96	1.8148161	11.363649	10.67
96	1.6747313	11.200159	10.68
98	2.0380028	2.8599266	10.84
98	2.0714472	2.8451161	10.85
106	1.7663731	7.8804955	11.19
106	1.8853807	7.893717	11.2
111	1.802545	8.0264744	11.31
111	1.8037512	7.9929893	11.32
111	1.7762964	8.0853404	11.33
111	1.7962314	7.9613914	11.34
111	1.7940651	8.0099546	11.35
111	1.7765525	7.9745929	11.36
111	1.790352	7.974352	11.37
111	1.8015643	7.9511956	11.38
111	1.7493623	7.9324455	11.39
112	1.7441223	7.9630687	11.41
112	1.7670365	7.9875156	11.42
112	1.7910922	8.0106823	11.43
112	1.7781067	8.030288	11.44
112	1.821534	8.0397354	11.45
112	1.7617979	8.0252654	11.46
114	1.7853028	10.032758	12.4
114	1.8137776	10.025875	12.41
119	1.8950015	2.8118714	12.56
119	1.9478758	2.8538723	12.57
119	1.9586313	2.9053207	12.58
119	1.9174514	2.8519508	12.59
119	1.9549388	2.8808577	12.6
120	1.549706	11.523977	13.07
120	1.5127931	11.487907	13.08
120	1.5725914	11.433683	13.09
120	1.5489898	11.463122	13.1
120	1.551168	11.453425	13.11
120	1.5272447	11.462872	13.12
120	1.5143167	11.41401	13.13
120	1.4979421	11.42446	13.14
120	1.5259522	11.416829	13.15
120	1.524126	11.454798	13.16
120	1.5344288	11.467067	13.17
120	1.5342775	11.487012	13.18
120	1.5280982	11.445562	13.19
120	1.5841712	11.432815	13.2
120	1.5469651	11.43164	13.21
120	1.5420139	11.45708	13.22
120	1.5546911	11.430399	13.23
120	1.585095	11.433584	13.24
120	1.5749026	11.461883	13.25
120	1.5756637	11.457559	13.26
120	1.5310834	11.438127	13.27
120	1.5612938	11.41802	13.28
120	1.5822507	11.417409	13.29
120	1.5645372	11.421952	13.3
120	1.5714074	11.39731	13.31
120	1.5600518	11.407767	13.32
120	1.5548089	11.434917	13.33
120	1.5602998	11.34724	13.34
120	1.5587115	11.383045	13.35
120	1.4949063	11.37372	13.36
120	1.5432492	11.346107	13.37
120	1.5413936	11.424778	13.38
120	1.5199344	11.411595	13.39
120	1.5113758	11.392363	13.4
120	1.5406994	11.43639	13.41
120	1.4871451	11.459095	13.42
120	1.5659678	11.37893	13.43
120	1.548586	11.411496	13.44
121	1.748995	1.5743804	13.52
121	1.7558616	1.5890765	13.53
121	1.7518895	1.5821929	13.54
121	1.7831332	1.5760295	13.55
121	1.7677328	1.519708	13.56
121	1.7589214	1.5021454	13.57
121	1.7756822	1.4952238	13.58
121	1.7898729	1.4976751	13.59
121	1.7810768	1.5145886	13.6
121	1.7698731	1.5243144	13.61
121	1.7829218	1.560581	13.62
121	1.8004137	1.566041	13.63
121	1.8176201	1.5442999	13.64
121	1.8037584	1.5488974	13.65
121	1.7922977	1.5256812	13.66
121	1.7863182	1.5390055	13.67
121	1.7625754	1.5771518	13.68
121	1.7307382	1.5567564	13.69
121	1.7630421	1.604174	13.7
121	1.7847168	1.6036667	13.71
121	1.8035928	1.607572	13.72
121	1.7656887	1.5848946	13.73
121	1.775369	1.5529734	13.74
121	1.7650739	1.6291527	13.75
121	1.7844451	1.6518669	13.76
121	1.7996628	1.5613533	13.77
121	1.797763	1.591695	13.78
121	1.8309284	1.6397457	13.79
121	1.7374344	1.648396	13.8
121	1.8642597	1.6219977	13.81
121	1.8204484	1.5559373	13.82
122	1.7420812	11.215377	13.76
122	1.732927	11.166911	13.77
123	1.5477113	0.80118285	13.96
123	1.5121926	0.83996125	13.97
130	1.4330343	0.97811966	14.19
130	1.3008007	0.8737273	14.2
136	1.9002815	6.1168994	15.49
136	1.8687723	6.1507331	15.5
136	1.8728842	6.1504651	15.51
136	1.8688298	6.1498403	15.52
136	1.8629875	6.1717835	15.53
136	1.8567823	6.1474683	15.54
136	1.8466624	6.1328542	15.55
136	1.7894173	6.1626451	15.56
136	1.8411707	6.1745835	15.57
136	1.8720566	6.1765408	15.58
136	1.8277932	6.1982975	15.59
136	1.8357705	6.171088	15.6
136	1.8511482	6.1431108	15.61
136	1.8714035	6.1892343	15.62
136	1.8380223	6.1806786	15.63
136	1.7783272	6.1957509	15.64
136	1.7818724	6.2071801	15.65
136	1.7485016	6.1407091	15.66
136	1.7794897	6.1533965	15.67
136	1.7372104	6.1836638	15.68
136	1.7790404	6.1778008	15.69
136	1.7882973	6.1646901	15.7
136	1.7809718	6.1882491	15.71
136	1.7874265	6.1499081	15.72
136	1.8357568	6.1587203	15.73
136	1.8812808	6.1349744	15.74
136	1.8468202	6.1432972	15.75
136	1.8147512	6.1576698	15.76
136	1.8470079	6.1625808	15.77
136	1.8616544	6.154329	15.78
136	1.8580306	6.1653439	15.79
136	1.8101915	6.1352429	15.8
136	1.8348661	6.1373281	15.81
136	1.8467075	6.1715524	15.82
136	1.8170406	6.1551214	15.83
136	1.8300613	6.140667	15.84
136	1.8339141	6.1412818	15.85
136	1.8008392	6.1134388	15.86
136	1.7751562	6.1265785	15.87
136	1.847352	6.1134946	15.88
136	1.8513347	6.1330908	15.89
136	1.8258403	6.1228014	15.9
136	1.819552	6.1355237	15.91
136	1.8263663	6.102123	15.92
136	1.8427102	6.1273232	15.93
136	1.8212006	6.1203869	15.94
136	1.8471896	6.0865468	15.95
136	1.8282089	6.124164	15.96
136	1.8216192	6.1366271	15.97
136	1.8566269	6.124919	15.98
136	1.8714748	6.0871975	15.99
136	1.8494193	6.1214892	16
136	1.8993467	6.0968763	16.01
136	1.8474351	6.1227643	16.02
136	1.829032	6.152198	16.03
136	1.770383	6.10906	16.04
136	1.7713184	6.1047134	16.05
136	1.8239825	6.1393175	16.06
136	1.8527854	6.1245092	16.07
136	1.8093517	6.1199337	16.08
136	1.8608636	6.1236012	16.09
136	1.8760161	6.0885857	16.1
136	1.8337116	6.1081296	16.11
136	1.8448181	6.1339252	16.12
136	1.8509471	6.0861909	16.13
136	1.8089942	6.1200081	16.14
136	1.822646	6.1191	16.15
136	1.8095334	6.0976939	16.16
136	1.8367881	6.1494978	16.17
136	1.80678	6.1341964	16.18
136	1.7876799	6.1769013	16.19
136	1.8371486	6.1473611	16.2
136	1.8325704	6.1409202	16.21
136	1.8541482	6.0835788	16.22
136	1.8489943	6.0857298	16.23
143	1.557173	2.2651779	16.16
143	1.5373641	1.9965618	16.17
143	1.5145975	1.783702	16.18
143	0.9944432	1.8943082	16.19
143	0.8994283	1.7188634	16.2
145	1.2008994	1.8234316	16.38
145	1.2337704	1.831072	16.39
145	1.2121367	1.8246959	16.4
145	1.1751252	1.8096235	16.41
145	1.1684534	1.8123807	16.42
145	1.2093721	1.7782975	16.43
145	1.2237922	1.7710113	16.44
145	1.2270733	1.7918175	16.45
145	1.2481099	1.7751048	16.46
145	1.2605367	1.7691665	16.47
145	1.2198464	1.7941662	16.48
145	1.2386376	1.7872531	16.49
145	1.2268818	1.8018495	16.5
145	1.2427703	1.7466644	16.51
145	1.2595599	1.7674216	16.52
145	1.2888018	1.7505384	16.53
145	1.2316308	1.7589805	16.54
145	1.1959526	1.767922	16.55
145	1.2562172	1.7901556	16.56
145	1.2385264	1.8046776	16.57
145	1.1877057	1.7762861	16.58
145	1.2147859	1.8102343	16.59
145	1.2161663	1.7744846	16.6
145	1.2048604	1.7601433	16.61
145	1.1949754	1.7356374	16.62
145	1.1785817	1.7305305	16.63
145	1.1889249	1.7281019	16.64
145	1.1739558	1.7702993	16.65
145	1.1647305	1.7885556	16.66
145	1.1853256	1.7425297	16.67
145	1.1843771	1.7292906	16.68
145	1.1559102	1.7598978	16.69
145	1.141431	1.7637945	16.7
145	1.1698796	1.7586969	16.71
145	1.147085	1.7460692	16.72
145	1.1465068	1.7314863	16.73
145	1.1690749	1.7351498	16.74
145	1.1767897	1.7525364	16.75
145	1.1675705	1.7934349	16.76
145	1.1691625	1.7392306	16.77
145	1.1709991	1.7531362	16.78
146	1.984176	8.38171	16.49
146	1.9671231	8.3724527	16.5
146	1.9650685	8.3696484	16.51
146	1.9799186	8.360481	16.52
146	1.9634291	8.3623256	16.53
146	1.9639212	8.3508177	16.54
146	1.9637396	8.3670374	16.55
146	1.9893782	8.3754787	16.56
146	1.9187383	8.35495	16.57
146	1.9610229	8.4007675	16.58
146	1.9448253	8.3730564	16.59
146	1.9130994	8.3818392	16.6
146	1.9332562	8.3850062	16.61
146	1.9591905	8.4182339	16.62
146	1.969538	8.3782323	16.63
146	1.9528141	8.4048547	16.64
146	1.9648105	8.4284093	16.65
146	1.929926	8.3793766	16.66
146	1.9638703	8.390326	16.67
146	1.9649046	8.3879214	16.68
146	1.9511493	8.3913876	16.69
146	2.0129463	8.3945336	16.7
146	1.9716415	8.3808183	16.71
146	1.9543709	8.3538677	16.72
146	1.9508491	8.3955095	16.73
146	2.0138077	8.4068372	16.74
146	1.9836491	8.3921991	16.75
146	1.9712529	8.3904733	16.76
146	1.981021	8.3922399	16.77
146	1.9268613	8.3616516	16.78
146	1.9686816	8.3713328	16.79
146	1.9718879	8.3439612	16.8
146	1.9991619	8.3629221	16.81
146	1.9514563	8.3352898	16.82
146	1.9351284	8.3490434	16.83
146	1.9852535	8.3597801	16.84
148	1.398217	11.542935	16.89
148	1.3070713	11.538639	16.9
148	1.3301041	11.535361	16.91
148	1.3097665	11.72438	16.92
149	1.7948961	9.9955532	18.81
149	1.8277405	10.008937	18.82
149	1.881026	10.005986	18.83
150	1.7952713	12.790081	19.64
150	1.741684	12.777461	19.65
150	1.7401763	12.750614	19.66
150	1.7018581	12.798217	19.67
150	1.7029141	12.789002	19.68
150	1.7292361	12.825517	19.69
150	1.7158446	12.816561	19.7
150	1.7069855	12.83019	19.71
150	1.7431615	12.812814	19.72
150	1.7293586	12.755762	19.73
150	1.7206325	12.780091	19.74
150	1.7133635	12.835913	19.75
150	1.7173008	12.829359	19.76
150	1.717325	12.78664	19.77
150	1.7207401	12.778672	19.78
150	1.7217261	12.794062	19.79
150	1.7409112	12.778265	19.8
150	1.705251	12.790609	19.81
150	1.6811421	12.83053	19.82
150	1.7146109	12.790038	19.83
150	1.6737001	12.841402	19.84
150	1.6987668	12.772878	19.85
150	1.7205225	12.766247	19.86
150	1.6932576	12.790705	19.87
150	1.7133586	12.782292	19.88
150	1.6900011	12.816477	19.89
150	1.6854297	12.792358	19.9
150	1.7038323	12.794638	19.91
150	1.7283937	12.791674	19.92
150	1.7210753	12.756331	19.93
150	1.7142642	12.77943	19.94
150	1.7285164	12.756483	19.95
150	1.7252202	12.731623	19.96
150	1.6570212	12.72853	19.97
150	1.6571047	12.776062	19.98
150	1.6634805	12.788839	19.99
150	1.706409	12.74025	20
150	1.6954234	12.744777	20.01
150	1.6770145	12.755794	20.02
150	1.6962153	12.766842	20.03
150	1.685582	12.778158	20.04
150	1.6856221	12.749446	20.05
150	1.6797031	12.794123	20.06
150	1.7249194	12.734878	20.07
150	1.7390725	12.735652	20.08
150	1.7139762	12.777165	20.09
150	1.7053194	12.746652	20.1
150	1.7061386	12.727803	20.11
150	1.7128431	12.713433	20.12
150	1.738781	12.740008	20.13
150	1.7265202	12.764283	20.14
150	1.7032067	12.763312	20.15
150	1.7074659	12.777152	20.16
150	1.6892811	12.786037	20.17
150	1.6607627	12.783186	20.18
150	1.6861892	12.786466	20.19
150	1.6793304	12.804078	20.2
150	1.7041407	12.797167	20.21
150	1.6874065	12.778475	20.22
150	1.7256445	12.747252	20.23
150	1.6979001	12.785517	20.24
150	1.708493	12.754172	20.25
150	1.6814324	12.7665	20.26
150	1.6955964	12.744004	20.27
150	1.6885128	12.783685	20.28
150	1.6511201	12.741315	20.29
150	1.7027847	12.786039	20.3
150	1.6833623	12.75805	20.31
150	1.6850604	12.733051	20.32
150	1.6809587	12.762676	20.33
150	1.7091632	12.750908	20.34
150	1.7184642	12.786823	20.35
150	1.6808513	12.789271	20.36
150	1.6827692	12.770034	20.37
150	1.6620717	12.808164	20.38
150	1.6911279	12.809583	20.39
150	1.6631743	12.78373	20.4
150	1.6773256	12.808809	20.41
150	1.6679718	12.792381	20.42
150	1.6893491	12.741881	20.43
150	1.6945562	12.766394	20.44
150	1.6963731	12.7579	20.45
150	1.6601365	12.722091	20.46
150	1.6435424	12.735102	20.47
150	1.6816802	12.760307	20.48
150	1.6753601	12.749137	20.49
150	1.6734176	12.784971	20.5
150	1.6504997	12.745848	20.51
152	0.94571214	2.3550208	19.7
152	0.8493517	2.2661472	19.71
152	0.90771354	2.2879873	19.72
152	0.91315542	2.3084745	19.73
152	0.86559363	2.2633411	19.74
152	0.87598457	2.2506742	19.75
152	0.86077522	2.2413546	19.76
152	0.83874371	2.195863	19.77
152	0.92977556	2.2328022	19.78
152	0.87336089	2.2435364	19.79
152	0.92252252	2.25694	19.8
152	0.88344301	2.2556945	19.81
152	0.85127164	2.2060856	19.82
152	0.89858181	2.2820368	19.83
156	0.88322215	7.4925435	19.99
156	0.88187156	7.5357948	20
156	0.87628548	7.4751327	20.01
156	0.84730901	7.4914349	20.02
156	0.83246049	7.4750112	20.03
156	0.81297629	7.4629558	20.04
156	0.84387722	7.470457	20.05
156	0.85777241	7.489857	20.06
156	0.84252963	7.4880602	20.07
156	0.85597379	7.4518785	20.08
156	0.85029484	7.4508241	20.09
156	0.8457074	7.4196419	20.1
156	0.82920197	7.4667215	20.11
156	0.84958656	7.4618576	20.12
156	0.83200403	7.4390909	20.13
156	0.8790432	7.4461418	20.14
156	0.88629884	7.4920602	20.15
156	0.89217948	7.5064258	20.16
156	0.88502487	7.4938087	20.17
156	0.85564628	7.4712461	20.18
156	0.8921687	7.4802969	20.19
156	0.88656466	7.4947801	20.2
156	0.86972585	7.50077	20.21
156	0.88557141	7.5208884	20.22
156	0.89203254	7.4640593	20.23
156	0.8744909	7.4490202	20.24
156	0.86264156	7.4406034	20.25
156	0.86641514	7.4892368	20.26
156	0.84636916	7.4260397	20.27
156	0.82015575	7.4366563	20.28
156	0.85780207	7.4439705	20.29
156	0.87669834	7.4599498	20.3
156	0.87314709	7.4290886	20.31
156	0.87648941	7.4380935	20.32
156	0.89597303	7.4178606	20.33
156	0.8571913	7.4323458	20.34
156	0.86135556	7.4695845	20.35
156	0.86992577	7.4445866	20.36
156	0.8800725	7.4510151	20.37
156	0.89997026	7.482375	20.38
156	0.88483345	7.4733206	20.39
156	0.89683274	7.4655087	20.4
156	0.90839773	7.4324553	20.41
156	0.88080274	7.4429121	20.42
156	0.88493707	7.4557019	20.43
156	0.87221194	7.4823429	20.44
156	0.91267128	7.4872664	20.45
156	0.85719134	7.4748099	20.46
156	0.86328057	7.4824768	20.47
156	0.87389633	7.4460386	20.48
156	0.85739798	7.4869407	20.49
156	0.86950703	7.5093037	20.5
156	0.86425527	7.4752974	20.51
156	0.87161128	7.4865553	20.52
156	0.87200081	7.5217321	20.53
156	0.89444848	7.4897366	20.54
156	0.88655701	7.5292762	20.55
156	0.89401007	7.5341914	20.56
156	0.89153035	7.5632015	20.57
156	0.90736681	7.5016806	20.58
156	0.87112857	7.4850867	20.59
156	0.90054223	7.4819337	20.6
156	0.88005104	7.4853508	20.61
156	0.87852925	7.4734664	20.62
156	0.92240394	7.4929062	20.63
156	0.8833094	7.5010018	20.64
156	0.88554519	7.4810388	20.65
156	0.90002404	7.4889085	20.66
156	0.86267919	7.5137749	20.67
156	0.86019965	7.4787297	20.68
156	0.86097211	7.5241632	20.69
156	0.83908832	7.509641	20.7
156	0.86552938	7.435191	20.71
156	0.8516518	7.4754261	20.72
156	0.84803036	7.4787143	20.73
156	0.83977121	7.4423588	20.74
156	0.87284249	7.4730855	20.75
156	0.85100902	7.4799402	20.76
156	0.87225466	7.4523785	20.77
156	0.86550765	7.471	20.78
156	0.84928326	7.5021241	20.79
156	0.8510173	7.4525011	20.8
156	0.84503892	7.4615814	20.81
156	0.85572966	7.4524842	20.82
156	0.82686561	7.465006	20.83
156	0.85440224	7.468802	20.84
156	0.83440839	7.4585222	20.85
156	0.8566214	7.4614494	20.86
156	0.82400294	7.4363663	20.87
156	0.84031326	7.419035	20.88
156	0.83779548	7.4373876	20.89
156	0.83922671	7.4490339	20.9
156	0.83831583	7.440763	20.91
156	0.83928524	7.4484358	20.92
156	0.82945681	7.4564634	20.93
156	0.83632862	7.4541817	20.94
156	0.82508304	7.4660779	20.95
156	0.85174853	7.4534389	20.96
156	0.84566703	7.4931142	20.97
156	0.84121019	7.4574072	20.98
156	0.85627803	7.4347218	20.99
156	0.84941325	7.4481796	21
156	0.83686937	7.4475327	21.01
156	0.82560951	7.4423519	21.02
157	1.1741531	4.1318636	20.14
157	1.0961567	4.1088779	20.15
158	1.3928264	4.4547322	20.18
158	1.2006177	4.2053039	20.19
159	1.2424554	4.2503828	20.21
159	1.4129433	4.4045412	20.22
160	1.2394014	4.2573676	20.24
160	1.1966371	4.1761947	20.25
161	1.3199506	4.0893026	20.27
161	1.2172522	4.2172403	20.28
161	1.4128677	4.3036363	20.29
161	1.2878073	4.5317509	20.3
162	1.3017371	4.1588312	20.34
162	1.233095	4.1225427	20.35
163	1.2041734	10.507387	20.46
163	1.1811222	10.455817	20.47
163	1.2190042	10.45174	20.48
163	1.2478712	10.546232	20.49
163	1.2018235	10.48006	20.5
163	1.1271263	10.569834	20.51
163	1.1518609	10.490505	20.52
163	1.1809494	10.45158	20.53
163	1.2158515	10.489647	20.54
163	1.2245402	10.471537	20.55
163	1.1699184	10.505316	20.56
163	1.1694996	10.465447	20.57
163	1.2230023	10.407434	20.58
163	1.2297912	10.47344	20.59
163	1.2155758	10.400234	20.6
163	1.2504962	10.486382	20.61
163	1.1943485	10.510574	20.62
163	1.1149505	10.448468	20.63
163	1.1319542	10.537943	20.64
163	1.0764536	10.473139	20.65
163	1.0830048	10.545965	20.66
163	1.0787165	10.527156	20.67
163	1.064986	10.518061	20.68
163	1.1283733	10.571618	20.69
163	1.1057634	10.487511	20.7
163	1.1615948	10.497441	20.71
163	1.1021654	10.466915	20.72
163	1.1670559	10.49031	20.73
163	1.2050067	10.494534	20.74
163	1.197872	10.434003	20.75
163	1.1266816	10.489246	20.76
163	1.1869666	10.505629	20.77
164	1.9186288	7.5393071	20.54
164	1.9098306	7.4964382	20.55
164	1.8869188	7.4474083	20.56
164	1.9098113	7.4683219	20.57
164	1.8512943	7.4515103	20.58
165	0.83350263	7.423674	21.04
165	0.8382623	7.4173167	21.05
165	0.83183762	7.4576668	21.06
165	0.87441875	7.4524997	21.07
165	0.85864856	7.4697718	21.08
165	0.86149431	7.4691001	21.09
165	0.87082963	7.4551667	21.1
165	0.88129387	7.4658096	21.11
167	0.99177631	7.2510131	21.98
167	1.0027413	7.2531079	21.99
167	1.0192498	7.2358605	22
167	0.99845718	7.2621843	22.01
167	1.0051104	7.2496217	22.02
167	1.0024673	7.242016	22.03
167	0.99866997	7.2816741	22.04
167	0.94057407	7.2502767	22.05
167	0.95901301	7.2548207	22.06
167	0.93576293	7.2359675	22.07
167	0.92851929	7.2316023	22.08
167	0.91534942	7.2387593	22.09
167	0.90370102	7.2414781	22.1
167	0.96180508	7.221586	22.11
167	0.92679731	7.220319	22.12
167	0.94081177	7.2315264	22.13
167	0.95815213	7.2472172	22.14
167	0.946853	7.2317488	22.15
167	0.93909995	7.2367524	22.16
167	0.92376693	7.2925363	22.17
167	0.95062249	7.2870542	22.18
167	0.96703974	7.2974325	22.19
167	0.92653041	7.3100193	22.2
167	0.92976482	7.2837016	22.21
167	0.93348239	7.2738087	22.22
172	1.2129649	4.3532676	24.32
172	0.93582218	4.6863792	24.33
172	1.0819252	4.4250969	24.34
172	1.0551467	4.3682064	24.35
172	1.0921638	4.5994205	24.36
174	1.1073052	4.4321308	24.41
174	0.95061142	4.3157788	24.42
176	1.8612685	7.385199	24.46
176	1.8344109	7.4021365	24.47
176	1.8389431	7.3828028	24.48
177	1.0457265	4.3499176	24.47
177	1.1819911	4.2313134	24.48
177	1.1370943	4.3301979	24.49
177	1.1141989	4.4941612	24.5
177	0.98678841	4.4758389	24.51
177	1.1068533	4.5037496	24.52
177	1.0266646	4.5142141	24.53
178	1.1076019	4.4627361	24.55
178	1.1256905	4.4755866	24.56
178	1.1046793	4.1501815	24.57
179	1.0323116	4.2390954	24.59
179	0.99784326	4.6165115	24.6
179	1.0193933	4.4950881	24.61
179	0.96694557	4.4278671	24.62
179	0.98309681	4.235602	24.63
179	1.0476464	4.4100364	24.64
179	1.048316	4.4613072	24.65
179	1.1061176	4.2278308	24.66
179	1.1033333	4.5821053	24.67
179	1.1214042	4.4855641	24.68
179	1.1675744	4.5814077	24.69
179	1.0681069	4.2677279	24.7
179	1.0766833	4.39595	24.71
187	0.92530649	10.057406	25.4
187	0.93372372	10.120542	25.41
190	0.82259833	9.9377993	25.49
190	1.0400909	10.020482	25.5
192	0.90858958	10.078522	25.55
192	0.85228906	10.051451	25.56
192	0.93410259	10.059876	25.57
198	1.8251405	11.763286	25.76
198	1.8167982	11.758583	25.77
198	1.8430719	11.775543	25.78
202	1.5697103	7.7040062	26.3
202	1.1374664	7.8314678	26.31
202	0.90013178	7.9786639	26.32
203	1.0877234	7.7955641	26.34
203	0.81944239	7.8693887	26.35
204	1.0972309	7.962136	26.38
204	1.2128304	7.9348628	26.39
209	1.630373	12.529065	28.95
209	1.573843	12.323131	28.96
209	1.7078766	12.521294	28.97
209	1.5985064	12.83443	28.98
209	1.389269	12.768206	28.99
209	1.1397219	13.026987	29
210	1.8549303	12.955822	29.02
210	1.8126438	12.715402	29.03
210	1.6096844	12.349013	29.04
210	1.5082747	12.183759	29.05
210	2.0217122	12.631121	29.06
211	1.9941338	11.135529	29.58
211	2.0677113	11.087647	29.59
211	1.9645147	11.074194	29.6
211	1.8950056	11.141321	29.61
211	1.9087224	11.077874	29.62
211	2.0003051	11.12055	29.63
211	1.9882586	11.162976	29.64
211	1.9519704	11.153474	29.65
211	1.9742067	11.204531	29.66
211	2.0437246	11.142846	29.67
211	2.0189848	11.161408	29.68
211	1.9978498	11.132599	29.69
211	1.9561924	11.13378	29.7
211	1.9422746	11.049326	29.71
211	2.007812	11.156363	29.72
211	1.9006998	11.193898	29.73
211	1.9811015	11.195386	29.74
211	2.0699977	11.246832	29.75
211	2.0083661	11.215411	29.76
214	1.9130148	11.146035	29.78
214	1.9486635	11.190332	29.79
214	1.9734865	11.165629	29.8
214	1.9670227	11.104793	29.81
214	1.9612343	11.236846	29.82
214	1.9350385	11.188933	29.83
214	2.0308844	11.093925	29.84
214	1.8722286	11.185799	29.85
214	1.916967	11.137614	29.86
214	1.9592416	11.113919	29.87
214	2.006268	11.169842	29.88
214	1.9598779	11.139363	29.89
216	1.9603959	11.257628	29.94
216	1.9163903	11.192525	29.95
216	1.9512222	11.275052	29.96
216	1.8126745	11.077709	29.97
216	1.8979198	11.165321	29.98
216	1.9888509	11.114333	29.99
216	1.8846949	11.125723	30
216	1.8950886	11.271133	30.01
216	2.0406426	11.307104	30.02
217	2.0178028	11.296955	30.04
217	1.9270416	11.207651	30.05
217	2.0342865	11.204177	30.06
219	1.3136552	7.9993117	31.47
219	1.2887673	8.0282064	31.48
219	1.2705622	8.0141547	31.49
219	1.3019149	7.9677834	31.5
219	1.3335036	7.9868784	31.51
219	1.2619328	7.991522	31.52
219	1.2813025	8.0267392	31.53
219	1.2772155	8.0105676	31.54
219	1.2630454	7.9632656	31.55
219	1.2862813	8.011599	31.56
219	1.2640331	7.9782878	31.57
219	1.2531375	8.0330815	31.58
219	1.2411849	8.0057075	31.59
219	1.2298047	8.0236054	31.6
219	1.2779081	7.9791481	31.61
219	1.2369316	8.0051063	31.62
219	1.2506756	8.0075383	31.63
219	1.2825671	7.9866768	31.64
219	1.263764	7.9695761	31.65
220	1.2669538	7.9678528	31.83
220	1.2391382	7.9289327	31.84
220	1.1971482	7.9275763	31.85
220	1.2365099	7.9717773	31.86
220	0.80345991	7.3696559	31.87
225	0.83529682	1.0488737	32.43
225	1.2213722	1.212892	32.44
225	1.138381	1.0152812	32.45
225	1.5131433	1.0786893	32.46
225	0.96428356	1.2057693	32.47
225	0.88603097	1.6733612	32.48
225	0.93758008	1.9684202	32.49
225	1.1340129	1.6072091	32.5
225	1.2786482	1.6714077	32.51
227	1.0390772	11.291664	32.55
227	1.336017	10.792571	32.56
227	1.7234669	10.752842	32.57
227	1.8835232	11.008803	32.58
227	1.9680979	10.99648	32.59
227	1.5755047	11.126581	32.6
227	1.7125723	11.652305	32.61
228	1.0522413	11.208882	32.63
228	0.81501925	11.468752	32.64
229	0.86704654	12.218846	32.69
229	1.2881507	12.004807	32.7
229	1.6232107	11.55442	32.71
229	1.6688781	11.408271	32.72
229	1.4099178	11.236467	32.73
229	0.87197962	11.345969	32.74
229	1.1023168	11.322454	32.75
231	1.1621365	4.1968013	33.68
231	1.0951021	4.1874646	33.69
231	1.1271178	4.2337524	33.7
231	1.0574677	4.1868144	33.71
231	1.074326	4.1605723	33.72
231	1.0662889	4.1758985	33.73
231	1.0847358	4.2293941	33.74
231	1.0587509	4.2043827	33.75
231	1.0990942	4.2095467	33.76
231	1.1349399	4.2243298	33.77
231	1.0917509	4.1852868	33.78
231	1.1335565	4.1261588	33.79
231	1.1604411	4.1300053	33.8
231	1.1206687	4.1338151	33.81
231	1.2218185	4.0576281	33.82
231	1.1481524	4.1764353	33.83
231	1.1498763	4.149903	33.84
231	1.1563475	4.1725616	33.85
231	1.201656	4.1132199	33.86
231	1.2431364	4.0943755	33.87
231	1.1515842	4.1325102	33.88
231	1.1593916	4.173298	33.89
231	1.2089793	4.0546257	33.9
231	1.3358457	3.9085493	33.91
231	1.196553	4.0578573	33.92
231	1.1628169	4.0957738	33.93
231	1.2023895	4.0507434	33.94
231	1.2371619	3.9539136	33.95
231	1.2740726	4.061035	33.96
231	1.2515489	4.1984687	33.97
231	1.1917792	4.1738265	33.98
231	1.2137393	4.0721221	33.99
231	1.2309174	4.0255027	34
231	1.2495824	3.9863365	34.01
231	1.2277104	4.0696151	34.02
231	1.2060153	4.057216	34.03
231	1.2325342	4.0850135	34.04
231	1.2069351	4.1639181	34.05
231	1.2066829	4.1532639	34.06
231	1.2029915	4.1912956	34.07
231	1.1944348	4.1703814	34.08
231	1.1224042	4.1106781	34.09
233	1.1053244	1.3181444	34.02
233	1.1163951	1.2831488	34.03
233	1.1264469	1.2964568	34.04
233	1.1086188	1.3089068	34.05
233	1.101994	1.342319	34.06
233	1.0916419	1.3551324	34.07
233	1.100851	1.3868448	34.08
233	1.0823052	1.3740194	34.09
237	1.9743554	1.5502966	34.83
237	1.6392653	1.5905884	34.84
237	1.4707321	1.2611103	34.85
238	1.1853598	4.2819154	34.84
238	1.2285221	4.2424628	34.85
238	1.1657817	4.2608837	34.86
238	1.1566492	4.2877524	34.87
238	1.1125464	4.1997376	34.88
241	1.1655686	4.2702486	34.94
241	1.1739835	4.1976281	34.95
241	1.1445944	4.2252922	34.96
241	1.1407525	4.233725	34.97
241	1.1907784	4.2362883	34.98
241	1.1674877	4.2499728	34.99
241	1.1352922	4.1990126	35
241	1.1019749	4.2557425	35.01
241	1.1178031	4.25668	35.02
241	1.0817414	4.2188658	35.03
241	1.0928504	4.2114014	35.04
241	1.1226195	4.1950476	35.05
241	1.1514468	4.1790452	35.06
241	1.2134239	4.237171	35.07
241	1.1367932	4.2058807	35.08
241	1.1763809	4.2019085	35.09
241	1.2368983	4.2036534	35.1
241	1.1767578	4.2621388	35.11
241	1.2215818	4.2554507	35.12
241	1.1785378	4.1546595	35.13
241	1.1747696	4.1900752	35.14
241	1.1721215	4.1952911	35.15
241	1.1983568	4.1922683	35.16
241	1.1590299	4.1874303	35.17
241	1.1927754	4.1889181	35.18
241	1.202627	4.2432866	35.19
241	1.182586	4.2190381	35.2
241	1.200354	4.2247171	35.21
241	1.1351472	4.2255473	35.22
241	1.2064955	4.1621949	35.23
241	1.2284224	4.1267925	35.24
241	1.1655023	4.1256233	35.25
241	1.2152615	4.1216154	35.26
241	1.2374793	4.1552689	35.27
241	1.1852794	4.1487732	35.28
241	1.2033416	4.1534863	35.29
241	1.2064157	4.1916374	35.3
241	1.1928334	4.1749347	35.31
241	1.2266452	4.2092599	35.32
241	1.2026122	4.1823583	35.33
241	1.2140725	4.1873468	35.34
241	1.2189987	4.2774069	35.35
241	1.2202059	4.1924376	35.36
241	1.2439382	4.2012752	35.37
242	2.078371	1.581794	35.26
242	2.0615942	1.5798785	35.27
243	1.7082729	12.843294	35.66
243	1.7346256	12.888811	35.67
243	1.7330211	12.853199	35.68
243	1.7248021	12.883519	35.69
243	1.7560335	12.87347	35.7
243	1.7663554	12.862234	35.71
243	1.7192434	12.8487	35.72
243	1.7178092	12.857264	35.73
243	1.7006345	12.838637	35.74
243	1.6947823	12.853773	35.75
243	1.6974242	12.871422	35.76
243	1.6993262	12.840775	35.77
243	1.7125681	12.858584	35.78
243	1.6942057	12.853929	35.79
243	1.6985941	12.865141	35.8
244	1.6722409	11.215177	35.72
244	1.6464133	11.191223	35.73
248	2.0648908	7.8784879	36.09
248	2.0703022	7.9579864	36.1
248	2.0523861	7.9541119	36.11
248	1.9957629	7.8870191	36.12
250	2.0624565	5.1742643	37.14
250	2.0764725	5.1638922	37.15
251	1.8028329	11.822505	37.27
251	1.7847475	11.858996	37.28
251	1.8306984	11.856822	37.29
251	1.85684	11.753623	37.3
252	1.7743919	11.754643	37.32
252	1.8468298	11.715901	37.33
253	1.8238707	11.937153	37.35
253	1.8870086	11.775675	37.36
254	1.7834965	11.803905	37.38
254	1.8248802	11.779842	37.39
256	1.8958121	11.867142	37.46
256	1.8302876	11.842597	37.47
256	1.8121927	11.929277	37.48
256	1.7745303	11.812263	37.49
258	1.7487719	11.882021	37.59
258	1.8119618	11.859378	37.6
258	1.77766	11.826949	37.61
258	1.8647231	11.825711	37.62
258	1.8247275	11.864865	37.63
260	1.2900424	10.484095	37.89
260	1.3153185	10.452804	37.9
260	1.2717138	10.485719	37.91
260	1.2798635	10.489312	37.92
260	1.3088914	10.460263	37.93
260	1.2941738	10.502159	37.94
260	1.293561	10.435832	37.95
260	1.3594245	10.441035	37.96
260	1.3138816	10.451688	37.97
260	1.33025	10.470307	37.98
260	1.3391256	10.458564	37.99
260	1.3243452	10.448362	38
260	1.3114998	10.444568	38.01
260	1.2907881	10.476066	38.02
260	1.3223195	10.458554	38.03
260	1.275353	10.464578	38.04
260	1.2900057	10.447723	38.05
260	1.2448286	10.510659	38.06
260	1.3341168	10.411821	38.07
260	1.3058656	10.469208	38.08
261	1.1399764	4.5104007	37.98
261	1.0882405	4.7121133	37.99
261	1.0600545	4.7545626	38
261	1.1335769	4.7371867	38.01
261	1.0441698	4.5861445	38.02
261	1.0891536	4.4206213	38.03
261	1.1571094	4.627003	38.04
261	1.1844576	4.5988226	38.05
261	1.093813	4.7097689	38.06
261	1.1156589	4.6718471	38.07
261	1.1698455	4.6207385	38.08
261	1.0754465	4.842078	38.09
261	1.1294126	4.7286347	38.1
261	1.1156742	4.6784248	38.11
261	1.1060822	4.5793698	38.12
266	1.266733	10.513411	38.1
266	1.3373961	10.399562	38.11
266	1.2659549	10.521653	38.12
266	1.3100678	10.473362	38.13
266	1.3250613	10.4611	38.14
266	1.2487723	10.458262	38.15
266	1.261446	10.395871	38.16
266	1.282937	10.443659	38.17
266	1.2990637	10.439392	38.18
266	1.2754367	10.533532	38.19
266	1.2807546	10.439728	38.2
266	1.2995404	10.40973	38.21
266	1.2939467	10.47012	38.22
266	1.2759079	10.483713	38.23
266	1.3249339	10.398207	38.24
266	1.2823187	10.480643	38.25
266	1.3366736	10.475319	38.26
266	1.2456646	10.473673	38.27
266	1.3520539	10.489132	38.28
270	1.0792842	4.5575441	38.17
270	1.1751347	4.7262643	38.18
270	1.1620517	4.7140067	38.19
270	1.1825277	4.6280101	38.2
270	1.1004359	4.5493941	38.21
270	1.2118815	4.7080261	38.22
270	1.1586491	4.7987531	38.23
270	1.1610064	4.6684665	38.24
272	1.1404329	4.6765495	38.26
272	1.0607021	4.6887097	38.27
272	1.1563366	4.734314	38.28
272	1.2434908	4.5990207	38.29
272	1.1618288	4.6190704	38.3
272	1.1436966	4.5556283	38.31
272	1.1676565	4.5660965	38.32
272	1.1636217	4.6563355	38.33
272	1.1290545	4.6320213	38.34
272	1.1409237	4.5435006	38.35
272	1.0618782	4.508507	38.36
272	1.0949695	4.6338365	38.37
274	1.2532956	10.533148	38.3
274	1.2186238	10.465639	38.31
274	1.2769607	10.440992	38.32
274	1.3087391	10.540601	38.33
274	1.3613012	10.413776	38.34
274	1.3019587	10.464702	38.35
274	1.252735	10.539939	38.36
274	1.3582032	10.441606	38.37
274	1.3216039	10.475468	38.38
274	1.2965596	10.461331	38.39
274	1.3112577	10.464224	38.4
274	1.1798536	10.492319	38.41
274	1.2935768	10.511685	38.42
275	1.8261971	11.866347	38.3
275	1.7702197	11.840636	38.31
277	1.9023507	5.2869763	38.36
277	1.5143807	5.4805083	38.37
278	1.8658165	11.875591	38.36
278	1.7625847	11.816286	38.37
278	1.8596609	11.787305	38.38
278	1.7980271	11.793973	38.39
279	1.1660787	4.6672088	38.4
279	1.1079577	4.7227771	38.41
279	1.2792186	4.5238833	38.42
279	1.1717595	4.6131897	38.43
279	1.1258447	4.6231026	38.44
279	1.1683594	4.6293923	38.45
279	1.1626861	4.5902006	38.46
279	1.1324738	4.5796797	38.47
279	1.2298754	4.6475651	38.48
279	1.2578879	4.7055879	38.49
279	1.2148507	4.6366626	38.5
279	1.1288025	4.4893441	38.51
279	1.2477129	4.5802937	38.52
279	1.1107257	4.7908065	38.53
279	1.1488157	4.4629963	38.54
279	1.0919541	4.6247932	38.55
279	1.0138459	4.4929771	38.56
280	1.8505138	11.815285	38.41
280	1.7130119	11.810176	38.42
280	1.9021277	11.789423	38.43
281	1.970057	11.809753	38.45
281	1.9787534	11.812205	38.46
284	1.1683289	4.7516763	38.62
284	1.1136646	4.7419337	38.63
292	1.8769984	11.778568	38.84
292	1.9315741	11.814216	38.85
292	1.8982044	11.745296	38.86
292	1.9477837	11.811295	38.87
292	1.9330941	11.814672	38.88
292	1.9411949	11.844556	38.89
292	1.8616828	11.720917	38.9
292	1.9135195	11.768981	38.91
292	1.8006937	11.703771	38.92
292	1.892341	11.76645	38.93
294	0.83087459	3.1199656	38.89
294	0.80103093	3.1255208	38.9
295	2.0294744	7.7989698	38.93
295	1.8272531	7.8710099	38.94
298	1.8734288	11.799884	39.02
298	1.9172024	11.832038	39.03
298	1.8846406	11.854674	39.04
298	1.9025263	11.802945	39.05
298	1.8567993	11.783049	39.06
299	1.8800718	11.792297	39.08
299	1.7314072	11.827374	39.09
299	1.8657004	11.824631	39.1
299	1.8480386	11.789102	39.11
300	1.8809151	11.828823	39.13
300	1.8735441	11.88244	39.14
300	1.9187758	11.990125	39.15
300	1.8464524	11.811887	39.16
302	1.8779838	11.887975	39.21
302	1.8971345	11.833352	39.22
303	1.9489143	11.831837	39.24
303	1.8884521	11.848012	39.25
303	1.9169675	11.818647	39.26
306	1.8433203	11.793229	39.3
306	1.834163	11.724273	39.31
306	1.7369058	11.508034	39.32
307	1.7514205	1.0917234	39.36
307	1.7844644	1.0426206	39.37
307	1.7745671	1.0946481	39.38
307	1.7984496	1.0887458	39.39
307	1.7767931	1.0847742	39.4
307	1.7825387	1.0694736	39.41
307	1.7854992	1.0585904	39.42
307	1.772764	1.0746696	39.43
307	1.8127029	1.0766003	39.44
307	1.7695683	1.0631169	39.45
307	1.7991728	1.0436681	39.46
307	1.8214286	1.0206521	39.47
307	1.7808089	1.0816487	39.48
307	1.8014677	1.0605737	39.49
307	1.7861102	1.1336924	39.5
307	1.8461962	1.1313829	39.51
307	1.8321721	1.0535034	39.52
307	1.8166945	1.084921	39.53
307	1.7759149	1.0704844	39.54
307	1.7916232	1.086346	39.55
307	1.7736254	1.1101725	39.56
307	1.775145	1.0612346	39.57
310	1.535648	11.36746	39.4
310	1.5814352	11.164514	39.41
313	1.4857836	11.260083	39.5
313	1.5377032	11.130776	39.51
314	1.487619	11.290981	39.53
314	1.4752638	11.287911	39.54
314	1.4862944	11.221248	39.55
314	1.5250378	11.107646	39.56
314	1.4975432	11.432557	39.57
314	1.6090532	11.09156	39.58
314	1.7309508	11.551932	39.59
316	1.6310496	11.406252	39.67
316	1.4476058	11.13128	39.68
319	1.5826585	10.998473	39.75
319	1.6138663	11.275215	39.76
319	1.6255773	10.986328	39.77
319	1.472567	11.145774	39.78
319	1.6045163	11.079762	39.79
320	0.84169795	3.0863115	39.76
320	0.81480346	3.0830706	39.77
322	1.447714	11.080152	39.85
322	1.4644207	11.014166	39.86
322	1.5156252	11.11077	39.87
326	1.7240052	10.234409	40.9
326	1.700061	10.214867	40.91
326	1.7046417	10.248593	40.92
326	1.7044021	10.164495	40.93
326	1.7180948	10.259555	40.94
326	1.7293738	10.24911	40.95
326	1.69765	10.259412	40.96
326	1.7511638	10.28394	40.97
326	1.6962162	10.247941	40.98
326	1.6963792	10.225368	40.99
326	1.6813872	10.259628	41
327	1.7418308	10.150864	41.02
327	1.7030441	10.26398	41.03
327	1.7122675	10.226174	41.04
327	1.6724493	10.239143	41.05
327	1.7455932	10.245781	41.06
327	1.6778631	10.235161	41.07
327	1.7824377	10.21278	41.08
327	1.7089654	10.259529	41.09
330	1.742855	10.197523	41.16
330	1.7338677	10.184935	41.17
330	1.7494898	10.196101	41.18
330	1.7216492	10.245275	41.19
330	1.7361098	10.227573	41.2
330	1.7422861	10.200104	41.21
331	1.6918788	10.215093	41.23
331	1.7141136	10.213047	41.24
331	1.7292903	10.180427	41.25
331	1.681444	10.233091	41.26
331	1.7056911	10.203783	41.27
331	1.7310089	10.228954	41.28
331	1.7487322	10.234365	41.29
333	1.743384	10.157202	41.34
333	1.6510083	10.273462	41.35
333	1.7033095	10.228615	41.36
333	1.6573154	10.230731	41.37
334	1.6858134	10.204384	41.39
334	1.6591057	10.174203	41.4
334	1.6536569	10.213327	41.41
334	1.6327379	10.235469	41.42
335	1.6479414	10.152064	41.45
335	1.5936133	10.201855	41.46
335	1.6308807	10.210027	41.47
335	1.686903	10.247057	41.48
335	1.6433635	10.16005	41.49
335	1.6792803	10.186417	41.5
335	1.6363281	10.206832	41.51
335	1.6467172	10.21051	41.52
335	1.6506203	10.185414	41.53
335	1.6389489	10.227261	41.54
335	1.6499175	10.189139	41.55
336	1.6649858	10.233416	41.57
336	1.6647897	10.159521	41.58
336	1.6355522	10.231024	41.59
336	1.5368538	10.19118	41.6
336	1.7233103	10.213221	41.61
336	1.6997218	10.185958	41.62
338	1.7026806	10.15755	41.68
338	1.6770354	10.170698	41.69
339	1.680441	10.240017	41.71
339	1.6709477	10.184339	41.72
339	1.6926406	10.19753	41.73
339	1.6584453	10.215238	41.74
339	1.589026	10.20668	41.75
339	1.6628726	10.234174	41.76
339	1.6641519	10.27645	41.77
339	1.6462874	10.253093	41.78
339	1.6496998	10.203893	41.79
339	1.6904311	10.220502	41.8
339	1.6639356	10.201943	41.81
339	1.6621146	10.303833	41.82
339	1.7599304	10.282005	41.83
339	1.6858661	10.299561	41.84
339	1.6277854	10.226796	41.85
339	1.6643013	10.256049	41.86
339	1.6828592	10.254908	41.87
339	1.6824784	10.237693	41.88
339	1.6829075	10.252755	41.89
339	1.6912055	10.257274	41.9
340	1.6559352	10.275893	41.93
340	1.6785971	10.274921	41.94
340	1.7608344	10.263655	41.95
340	1.6993249	10.230374	41.96
340	1.6166208	10.210996	41.97
340	1.6330948	10.21446	41.98
340	1.6886523	10.27717	41.99
340	1.7030156	10.245531	42
340	1.6762105	10.280724	42.01
340	1.7069735	10.266876	42.02
341	1.696756	10.20899	42.04
341	1.6748536	10.222504	42.05
341	1.7138602	10.192527	42.06
341	1.6388598	10.211004	42.07
342	1.7203225	10.311103	42.09
342	1.6530397	10.204776	42.1
342	1.7122978	10.220819	42.11
342	1.60217	10.250922	42.12
342	1.688987	10.259996	42.13
342	1.660637	10.235772	42.14
342	1.6654282	10.185558	42.15
342	1.6109453	10.32368	42.16
342	1.6808751	10.215406	42.17
342	1.6727685	10.27168	42.18
342	1.7029018	10.241957	42.19
342	1.6607161	10.203253	42.2
342	1.7623441	10.135995	42.21
343	1.77354	10.252163	42.24
343	1.6261369	10.234145	42.25
343	1.666664	10.204627	42.26
343	1.6616835	10.204241	42.27
343	1.6908945	10.264741	42.28
343	1.6678512	10.225956	42.29
344	1.6634139	10.236065	42.33
344	1.6927901	10.245059	42.34
345	1.6960336	10.191237	42.36
345	1.6657564	10.23999	42.37
345	1.7182806	10.177781	42.38
345	1.7572596	10.226225	42.39
346	1.659215	10.302383	42.42
346	1.6869962	10.270204	42.43
346	1.7386521	10.2127	42.44
346	1.6890722	10.152359	42.45
347	1.6309017	10.186262	42.48
347	1.6813909	10.233527	42.49
347	1.7086145	10.228282	42.5
347	1.6213504	10.269158	42.51
347	1.6828538	10.254308	42.52
347	1.6751571	10.261692	42.53
347	1.6614338	10.251267	42.54
347	1.6635634	10.247921	42.55
347	1.6763193	10.248559	42.56
348	1.6741764	10.279281	42.6
348	1.6874187	10.213803	42.61
349	1.6421882	10.239932	42.63
349	1.6764103	10.327497	42.64
349	1.6459673	10.258572	42.65
349	1.6460497	10.257587	42.66
349	1.6909011	10.283436	42.67
349	1.6500658	10.261481	42.68
350	1.5968707	10.285877	42.71
350	1.6528464	10.248103	42.72
350	1.6836728	10.253006	42.73
352	1.7177367	10.223304	42.8
352	1.6713477	10.274285	42.81
352	1.6984044	10.242968	42.82
352	1.6903388	10.257306	42.83
352	1.7738138	10.243382	42.84
352	1.6615739	10.296014	42.85
352	1.6924987	10.245874	42.86
353	1.6881841	10.259075	42.88
353	1.7027815	10.256877	42.89
354	1.7108691	10.197486	42.91
354	1.6791254	10.231651	42.92
356	0.80236514	7.1022258	42.94
356	0.82020151	7.1045768	42.95
358	1.6867182	10.231644	42.96
358	1.7161531	10.207981	42.97
358	1.6436702	10.219186	42.98
358	1.6160558	10.283567	42.99
359	1.7230029	10.189517	43.01
359	1.6460821	10.230479	43.02
360	0.80099981	7.0309256	43.05
360	0.81278636	7.0597683	43.06
361	1.7217232	10.182256	43.05
361	1.7158546	10.227468	43.06
362	0.81327625	7.0955493	43.08
362	0.84573563	7.0793077	43.09
364	1.5038919	11.382018	43.09
364	1.5102872	11.361019	43.1
364	1.5179557	11.380153	43.11
364	1.4903252	11.414009	43.12
364	1.5088118	11.332038	43.13
364	1.5490318	11.359565	43.14
364	1.5034304	11.390415	43.15
364	1.5518966	11.381833	43.16
365	1.7072045	10.212823	43.09
365	1.6950894	10.248927	43.1
365	1.7311724	10.216725	43.11
366	1.8742508	2.8261629	43.1
366	2.0227943	2.7075708	43.11
369	1.6775173	10.204425	43.15
369	1.6965864	10.257709	43.16
369	1.6499323	10.251188	43.17
371	1.5861617	10.248259	43.19
371	1.7038181	10.171209	43.2
371	1.7277407	10.257824	43.21
371	1.6926546	10.257829	43.22
371	1.6860965	10.214263	43.23
371	1.7291334	10.198298	43.24
372	1.7096189	10.288782	43.26
372	1.7308094	10.264515	43.27
372	1.6548665	10.241052	43.28
373	1.6850991	10.229671	43.3
373	1.6842825	10.245675	43.31
374	1.6522296	10.258399	43.33
374	1.7499544	10.20696	43.34
374	1.6660021	10.265507	43.35
377	1.9914694	7.3882194	43.43
377	1.8740653	7.4020395	43.44
378	1.5443794	6.3090057	43.46
378	1.1016634	6.4575782	43.47
378	1.2051812	6.5030913	43.48
383	1.0076783	12.502953	43.56
383	0.98717771	12.502777	43.57
383	1.1330491	12.511614	43.58
383	1.3457011	12.449979	43.59
383	1.6689659	12.495867	43.6
383	1.5529865	12.308483	43.61
384	1.4910573	11.501547	43.62
384	1.5890848	11.30798	43.63
384	1.8692671	11.723647	43.64
384	1.4959659	11.669819	43.65
384	1.633969	11.62731	43.66
384	1.43944	11.463823	43.67
385	0.81971495	7.2686236	43.93
385	0.80582698	7.1906148	43.94
391	0.99248186	5.512751	45.23
391	1.0136164	5.5646323	45.24
391	1.0246967	5.5139623	45.25
391	0.98164455	5.5309588	45.26
391	0.98855993	5.5804572	45.27
391	1.0399369	5.5909159	45.28
392	1.3697322	3.5787064	45.87
392	1.2110227	3.4750121	45.88
392	1.29921	3.5543816	45.89
394	1.3532037	3.6029887	46.53
394	1.3505938	3.5576305	46.54
399	2.0060334	4.2425511	47.33
399	2.0414525	4.2279387	47.34
399	2.0503365	4.2518457	47.35
399	2.0297817	4.250584	47.36
399	2.0510609	4.2448887	47.37
399	2.0144129	4.2313025	47.38
399	2.0744804	4.2256032	47.39
399	2.0562977	4.2362744	47.4
400	2.0374614	4.2258371	47.42
400	1.9985421	4.2929203	47.43
403	2.0790492	4.2996972	47.53
403	2.0292506	4.2508176	47.54
403	2.0758125	4.295402	47.55
403	2.0601276	4.245414	47.56
404	2.0382864	4.3642667	47.6
404	2.0536205	4.2767399	47.61
404	2.0470347	4.4104322	47.62
406	1.9571361	4.2946942	47.73
406	1.9083258	4.3106067	47.74
409	1.0978434	7.5575731	47.8
409	1.1406172	7.8895793	47.81
410	1.3597075	7.7398466	47.83
410	1.2065482	7.7174689	47.84
410	1.2346327	7.7951656	47.85
410	1.2352433	7.7345403	47.86
410	1.2370774	7.7586369	47.87
410	1.3040568	7.8518259	47.88
410	1.3049881	7.7584547	47.89
410	1.221833	7.7454392	47.9
410	1.2355175	7.7888387	47.91
410	1.1756626	7.8685046	47.92
412	1.9807835	4.2838707	47.86
412	1.982068	4.3540162	47.87
412	2.0296661	4.3832543	47.88
412	1.9988468	4.38084	47.89
413	1.2220629	7.7767785	47.94
413	1.1442214	7.6998055	47.95
416	1.5706161	1.4268858	48.83
416	1.5842171	1.4502268	48.84
417	1.2924488	1.3881893	48.9
417	1.3041993	1.3965764	48.91
419	1.9660431	1.0815265	49.52
419	1.921127	1.0936276	49.53
419	1.9442846	1.0685364	49.54
