# Supplementary material for: Single nucleosome imaging reveals principles of transient multiscale chromatin reorganization triggered by histone ADP-ribosylation at DNA lesions
Source: Nat Commun. 2025 Jul 19;16:6652. doi: 10.1038/s41467-025-61834-7 (PMC12276361; doi:10.1038/s41467-025-61834-7)
Supplement: Supplementary file 6 — Source Data [file 41467_2025_61834_MOESM6_ESM.zip › DATA_ALL_FIGURES/Fig 1C/before_damage/20220624/20220624_Field1_before_crop.mldatx_tracked.trxyt]

5	1.4560595	9.2408563	0.37
5	1.5151506	9.2405048	0.38
7	1.5167134	9.0657342	0.4
7	1.5945641	9.2720095	0.41
10	0.93503121	6.7288986	1.43
10	0.91853944	6.795206	1.44
13	0.91155622	6.8671568	1.98
13	0.86021092	6.9209204	1.99
14	1.8088983	1.9517977	2.15
14	1.6984003	1.8896397	2.16
23	1.1282923	6.9188901	3.97
23	0.97041721	6.8466202	3.98
