# Supplementary material for: Single nucleosome imaging reveals principles of transient multiscale chromatin reorganization triggered by histone ADP-ribosylation at DNA lesions
Source: Nat Commun. 2025 Jul 19;16:6652. doi: 10.1038/s41467-025-61834-7 (PMC12276361; doi:10.1038/s41467-025-61834-7)
Supplement: Supplementary file 6 — Source Data [file 41467_2025_61834_MOESM6_ESM.zip › DATA_ALL_FIGURES/Fig 1C/before_damage/20220624/20220624_Field2_before_crop.mldatx_tracked.trxyt]

1	1.9344102	10.650687	0.26
1	1.9366774	10.499848	0.27
1	1.9082899	10.519797	0.28
6	1.9546407	10.576757	0.34
6	2.051043	10.583401	0.35
6	1.9218612	10.416914	0.36
6	1.8179946	10.269059	0.37
7	1.8935467	10.434822	0.4
7	1.9619979	10.538662	0.41
9	0.86952051	11.625819	0.46
9	0.8942634	11.627838	0.47
9	0.93544695	11.671915	0.48
9	0.83932428	11.655413	0.49
9	0.90421116	11.652104	0.5
9	0.85800353	11.660017	0.51
9	0.81536445	11.6845	0.52
10	1.9153968	10.399952	0.49
10	1.9810406	10.434674	0.5
10	1.9276527	10.470997	0.51
12	1.9859293	10.562164	0.53
12	1.9471987	10.615979	0.54
12	1.9631062	10.464293	0.55
12	1.9734805	10.596544	0.56
13	0.92442388	11.622406	0.54
13	0.85148914	11.687359	0.55
13	0.81215905	11.572986	0.56
13	0.81068462	11.700861	0.57
13	0.88167995	11.593779	0.58
13	0.95772104	11.602831	0.59
16	1.9176561	10.458423	0.58
16	1.8978591	10.474234	0.59
16	1.8888279	10.376228	0.6
20	1.8900914	10.359584	0.66
20	1.9176701	10.414293	0.67
20	1.9998412	10.379032	0.68
20	1.8989206	10.407535	0.69
20	1.9216343	10.58216	0.7
25	1.9898288	10.425191	0.74
25	1.9909666	10.376879	0.75
25	1.9884156	10.454363	0.76
25	1.9988702	10.473751	0.77
25	1.9913712	10.500578	0.78
27	1.0802837	1.1057513	1.45
27	1.033842	1.0449045	1.46
27	1.1061177	1.05532	1.47
27	1.0649848	1.0946681	1.48
27	1.0647246	1.0671043	1.49
27	1.0882958	1.0775909	1.5
27	1.0344614	1.0898279	1.51
27	1.0280081	1.0940605	1.52
27	1.0648819	1.0909811	1.53
27	1.0640433	1.0993191	1.54
27	1.0289275	1.086289	1.55
27	1.0708159	1.0777621	1.56
27	1.0439358	1.0880597	1.57
27	1.0569336	1.0859358	1.58
27	1.0404949	1.0704401	1.59
27	1.0625926	1.0842229	1.6
27	1.0230291	1.1066106	1.61
27	1.0264379	1.0593693	1.62
27	1.0569996	1.1061071	1.63
27	1.0202818	1.111806	1.64
27	1.0741476	1.0760296	1.65
27	1.0187301	1.1190108	1.66
27	1.0513839	1.1268647	1.67
27	1.0588823	1.0893137	1.68
27	1.0692724	1.0967161	1.69
27	1.0363226	1.080823	1.7
27	1.0641602	1.0814059	1.71
27	1.0507867	1.0924496	1.72
27	1.0560575	1.0880003	1.73
27	1.0228036	1.1071905	1.74
32	1.7401943	12.307693	4
32	1.5585565	12.563022	4.01
33	1.0203107	12.071362	4.03
33	1.2876781	11.883174	4.04
33	1.2763365	12.223002	4.05
35	1.9535953	12.634088	4.51
35	1.9316172	12.591717	4.52
36	1.8525452	12.653767	4.54
36	1.8638438	12.682129	4.55
38	1.2879961	8.7829177	4.59
38	0.89390248	8.3605725	4.6
38	0.95470873	8.0409265	4.61
42	1.7340135	11.626434	6.51
42	1.6733773	11.594263	6.52
53	2.0268354	10.265345	15.99
53	1.815198	10.472301	16
55	1.3495795	10.03609	16.19
55	1.337331	9.7502747	16.2
57	1.5335667	10.230129	16.22
57	1.6235878	10.279012	16.23
63	1.4588328	2.4402634	16.88
63	1.4323397	2.4343705	16.89
63	1.3896075	2.4451528	16.9
64	1.4489038	2.5613626	16.92
64	1.4705844	2.4540372	16.93
64	1.4631032	2.3967859	16.94
64	1.4659443	2.4638009	16.95
64	1.5862911	2.45412	16.96
64	1.5141525	2.4599576	16.97
64	1.4510301	2.5088139	16.98
64	1.5195755	2.4579021	16.99
64	1.5038938	2.4639607	17
64	1.4596425	2.4183922	17.01
86	0.91121916	10.589861	18.77
86	0.93208522	10.503491	18.78
90	0.98078259	10.458525	18.87
90	0.89492707	10.487073	18.88
93	0.91551345	10.474726	19.03
93	0.99404862	10.550901	19.04
96	1.8314158	12.135936	19.42
96	1.9510385	12.24099	19.43
98	2.004174	10.104812	19.6
98	2.0136427	10.060673	19.61
98	2.0593963	10.090524	19.62
104	0.93252164	9.6602789	20.21
104	0.84253066	9.6331069	20.22
105	1.5377143	2.3101171	20.21
105	1.5325354	2.3471265	20.22
105	1.5589349	2.298158	20.23
105	1.5222448	2.3059595	20.24
105	1.5287366	2.3075275	20.25
105	1.539962	2.3743218	20.26
105	1.5399373	2.3780278	20.27
105	1.5630318	2.3577041	20.28
105	1.5487769	2.3568758	20.29
105	1.5776689	2.3481974	20.3
105	1.5546892	2.2961883	20.31
105	1.5443828	2.3367389	20.32
105	1.5136423	2.3135433	20.33
105	1.5821489	2.2360202	20.34
105	1.5718191	2.2966689	20.35
105	1.5211165	2.3620566	20.36
105	1.5709243	2.2856958	20.37
105	1.5887597	2.2996542	20.38
105	1.5344633	2.3326706	20.39
105	1.6012578	2.3012563	20.4
105	1.5635515	2.2862841	20.41
105	1.5954566	2.2672386	20.42
105	1.6121786	2.3125439	20.43
105	1.555437	2.3309505	20.44
105	1.6377388	2.2980734	20.45
105	1.5683739	2.2438508	20.46
105	1.5522206	2.3146837	20.47
105	1.5792512	2.2997261	20.48
105	1.5781202	2.3114035	20.49
105	1.603924	2.3255774	20.5
105	1.645968	2.3386805	20.51
105	1.5799465	2.3026503	20.52
105	1.5971952	2.3459747	20.53
105	1.555188	2.3004919	20.54
105	1.5745977	2.2495889	20.55
105	1.589229	2.3100833	20.56
105	1.5909582	2.2829351	20.57
105	1.5404584	2.2567497	20.58
105	1.6329714	2.3159055	20.59
105	1.5736937	2.2921222	20.6
105	1.5813333	2.3305394	20.61
105	1.5873958	2.3455669	20.62
105	1.5547016	2.2920944	20.63
105	1.519852	2.2639356	20.64
105	1.5266057	2.3110795	20.65
105	1.5647295	2.3265996	20.66
105	1.5972412	2.3534617	20.67
105	1.5615935	2.3379001	20.68
105	1.5996014	2.2792061	20.69
105	1.5869513	2.3462666	20.7
105	1.5269005	2.3076418	20.71
105	1.54129	2.3401629	20.72
105	1.5654481	2.340455	20.73
105	1.4893123	2.2540998	20.74
105	1.4857523	2.2762068	20.75
105	1.5502557	2.2824605	20.76
105	1.5432145	2.3190329	20.77
105	1.5472538	2.3187544	20.78
105	1.6329242	2.2832018	20.79
105	1.5412394	2.307768	20.8
105	1.5826164	2.3067559	20.81
105	1.5485478	2.2919696	20.82
105	1.5679637	2.2983055	20.83
122	0.97249044	9.5643961	20.82
122	1.0080669	9.6420892	20.83
123	0.999104	9.551126	20.87
123	1.0776687	9.5756729	20.88
124	0.97104277	2.7522712	20.88
124	0.93534173	2.7615196	20.89
124	0.98035758	2.7473241	20.9
124	1.0051916	2.7688917	20.91
124	0.9936424	2.791954	20.92
124	0.9565926	2.7948373	20.93
127	0.95633228	9.5702273	20.94
127	0.88784119	9.3105669	20.95
130	0.99571333	9.6071203	20.97
130	1.0212633	9.6259854	20.98
130	0.944965	9.6481267	20.99
143	1.3958521	1.6189893	22.13
143	1.4012412	1.5204607	22.14
143	1.3257212	1.5609309	22.15
143	1.4922489	1.7059368	22.16
144	0.87804379	12.139389	22.46
144	0.8646118	12.147245	22.47
144	0.87927764	12.144695	22.48
144	0.89380443	12.12112	22.49
144	0.85840578	12.126124	22.5
144	0.92446683	12.149598	22.51
144	0.87923662	12.099875	22.52
144	0.91574164	12.087566	22.53
144	0.86279562	12.168428	22.54
144	0.87922257	12.187207	22.55
144	0.85256625	12.125626	22.56
144	0.83899147	12.090234	22.57
144	0.87362269	12.1278	22.58
144	0.90268721	12.116896	22.59
144	0.90199961	12.101782	22.6
144	0.90424322	12.124929	22.61
149	1.1371428	9.4205347	23.04
149	0.94157622	9.7352227	23.05
151	1.6780952	11.424991	23.21
151	1.6944375	11.441236	23.22
151	1.7035853	11.435119	23.23
151	1.689571	11.470065	23.24
151	1.7129427	11.42946	23.25
151	1.6937209	11.431521	23.26
151	1.7028894	11.437312	23.27
151	1.6761174	11.455627	23.28
151	1.6813816	11.457637	23.29
156	1.1889428	12.894356	23.76
156	1.2305351	12.894635	23.77
156	1.2042818	12.90897	23.78
156	1.2186744	12.894386	23.79
156	1.1831677	12.876426	23.8
156	1.1972745	12.881943	23.81
156	1.2151667	12.891212	23.82
156	1.1770785	12.897594	23.83
156	1.1753554	12.882488	23.84
156	1.1991187	12.895823	23.85
156	1.1863239	12.864446	23.86
156	1.2377889	12.877635	23.87
156	1.2247255	12.903301	23.88
158	1.81998	10.123085	23.89
158	1.8214399	10.157227	23.9
161	1.7686328	11.963387	25.36
161	1.7730531	11.953283	25.37
161	1.7796263	11.932012	25.38
161	1.8451674	11.958324	25.39
163	1.4776732	3.3032383	28.15
163	1.4762719	3.3329746	28.16
163	1.5165931	3.3219316	28.17
163	1.5014513	3.2864534	28.18
163	1.4744344	3.2952173	28.19
163	1.4659451	3.3285244	28.2
163	1.4187566	3.362252	28.21
163	1.4173679	3.3051845	28.22
167	1.4678546	10.343621	28.72
167	1.3395324	10.315305	28.73
167	1.42556	10.225525	28.74
174	1.8874705	12.867193	29.65
174	1.9015385	12.872827	29.66
174	1.9114266	12.870171	29.67
174	1.8913822	12.87979	29.68
175	1.2719481	8.5770262	29.86
175	1.0475737	8.5776818	29.87
175	1.3422604	8.5405697	29.88
175	1.5333835	8.7296303	29.89
175	1.2745498	8.9564903	29.9
177	0.94473753	9.77631	30.79
177	0.87695884	9.6656389	30.8
179	1.0015996	9.6546602	30.87
179	1.0198486	9.6687151	30.88
179	0.91206658	9.7247073	30.89
179	1.3348264	10.002178	30.9
179	1.3183851	10.060234	30.91
179	1.3239207	9.9312725	30.92
179	1.3370205	10.015473	30.93
179	1.3220991	10.047805	30.94
179	1.3299603	10.017505	30.95
179	1.2890424	10.01363	30.96
179	1.2960922	10.024125	30.97
179	1.3425078	10.019901	30.98
179	1.3921793	10.046505	30.99
179	1.3596054	10.033614	31
179	1.2982406	9.971969	31.01
179	1.3297847	10.024608	31.02
179	1.2795474	10.031506	31.03
179	1.2752463	10.03801	31.04
179	1.3455776	10.124387	31.05
179	1.3030223	9.9944051	31.06
179	1.3185907	10.032937	31.07
179	1.3017963	10.004362	31.08
179	1.3188744	9.9515434	31.09
180	0.95210202	11.873027	31.01
180	0.89364726	11.756263	31.02
182	0.90368012	11.90211	31.06
182	0.86321417	11.817296	31.07
183	0.94309087	11.866763	31.1
183	0.92121806	11.873083	31.11
184	1.2786596	9.9645593	31.11
184	1.3371058	9.9897376	31.12
184	1.2374834	9.8934917	31.13
184	1.2868085	10.049937	31.14
184	1.2985703	10.015328	31.15
184	1.3394101	9.9889399	31.16
184	1.2530256	9.9766985	31.17
184	1.3527869	9.9546458	31.18
184	1.3540022	9.9597324	31.19
184	1.3339672	9.9718695	31.2
184	1.284231	9.9837702	31.21
184	1.2984987	9.9957194	31.22
184	1.3026745	10.003876	31.23
184	1.3084064	9.9955617	31.24
184	1.3380621	9.9910927	31.25
184	1.3628963	10.024384	31.26
184	1.2891869	9.9736413	31.27
184	1.3397075	9.9979146	31.28
184	1.3744367	10.012963	31.29
184	1.3624958	10.035007	31.3
184	1.3547855	10.037584	31.31
184	1.3156035	10.009644	31.32
184	1.3327213	10.07662	31.33
184	1.363254	10.015248	31.34
184	1.3147199	10.031246	31.35
184	1.326492	9.983926	31.36
184	1.3107631	9.9806015	31.37
184	1.2726352	10.028005	31.38
184	1.2659343	9.9797272	31.39
184	1.359972	9.9533423	31.4
184	1.2814644	9.8262404	31.41
184	1.3535454	9.9679605	31.42
184	1.3821733	9.9079719	31.43
184	1.3623129	9.9822333	31.44
184	1.3322747	10.005748	31.45
184	1.3401367	9.9201726	31.46
184	1.3566874	9.9791603	31.47
184	1.3094832	10.003646	31.48
184	1.33219	10.00577	31.49
184	1.3381868	9.9749309	31.5
184	1.3582333	9.9996297	31.51
184	1.2828807	10.063389	31.52
184	1.2981846	10.131654	31.53
184	1.3463886	10.041498	31.54
184	1.3428411	10.007389	31.55
184	1.3213321	9.9597429	31.56
184	1.3220571	10.026518	31.57
184	1.3755906	10.006944	31.58
186	0.91947294	11.777278	31.15
186	0.89343126	11.829219	31.16
190	0.96838012	11.786089	31.26
190	0.93894862	11.81179	31.27
190	0.94371282	11.747699	31.28
190	0.91657255	11.764777	31.29
190	0.95663794	11.770266	31.3
190	0.91810629	11.784594	31.31
190	0.97138396	11.730754	31.32
190	0.93849832	11.788482	31.33
190	0.91352067	11.832913	31.34
190	0.89832303	11.81479	31.35
190	0.91301186	11.757686	31.36
190	0.9454837	11.791165	31.37
190	0.96901121	11.787806	31.38
190	0.89804352	11.769086	31.39
190	0.94332369	11.729934	31.4
190	0.92084633	11.805948	31.41
190	0.94461162	11.772475	31.42
190	0.93898476	11.762224	31.43
190	0.96038689	11.7919	31.44
190	0.91414143	11.755894	31.45
190	0.92245309	11.788709	31.46
190	0.94211288	11.779317	31.47
190	0.90611437	11.793209	31.48
190	0.96252685	11.814236	31.49
190	0.95114038	11.829348	31.5
190	0.92511885	11.807332	31.51
190	0.92914414	11.767572	31.52
190	0.93711547	11.741735	31.53
190	0.93388531	11.833307	31.54
190	0.95647476	11.797818	31.55
190	0.87392396	11.766838	31.56
190	0.94700104	11.764586	31.57
190	0.93189689	11.794641	31.58
190	0.91435451	11.778384	31.59
190	0.98661225	11.774922	31.6
190	0.94408055	11.805374	31.61
190	0.93839503	11.770717	31.62
190	0.96813596	11.704639	31.63
191	0.89456329	11.802506	31.65
191	0.89165577	11.824176	31.66
191	0.88254179	11.827289	31.67
191	0.88571426	11.842876	31.68
191	0.95488507	11.840213	31.69
191	0.97182241	11.818293	31.7
191	0.93761675	11.836788	31.71
191	0.95444802	11.814438	31.72
191	0.88889036	11.785148	31.73
191	0.93649377	11.804447	31.74
191	0.83986725	11.805081	31.75
191	0.90018729	11.766771	31.76
191	0.82724759	11.817819	31.77
191	0.89549389	11.766239	31.78
191	0.99471566	11.783233	31.79
191	0.92703321	11.790169	31.8
191	0.97413419	11.785378	31.81
191	0.92203341	11.768113	31.82
191	0.89798878	11.786965	31.83
191	0.92921191	11.811465	31.84
191	0.90850631	11.813179	31.85
191	0.93577227	11.740648	31.86
191	0.93127863	11.82138	31.87
191	0.91046276	11.776821	31.88
191	0.91361818	11.792545	31.89
191	0.91321176	11.848702	31.9
191	0.88900942	11.819194	31.91
191	0.90849693	11.821925	31.92
191	0.93935464	11.768955	31.93
191	0.93524735	11.817691	31.94
191	0.87213827	11.828196	31.95
191	0.96459648	11.832403	31.96
191	0.86434174	11.856978	31.97
191	0.900011	11.790321	31.98
191	0.90270285	11.814209	31.99
191	0.91378926	11.862576	32
191	0.91538184	11.805878	32.01
191	0.88139486	11.784128	32.02
191	0.88014323	11.824587	32.03
191	0.9272651	11.793398	32.04
191	0.85210658	11.812981	32.05
191	0.85949314	11.765448	32.06
191	0.9126229	11.797442	32.07
191	0.98006294	11.790359	32.08
191	0.98102432	11.81848	32.09
191	0.95182277	11.841373	32.1
191	1.0152898	11.825972	32.11
191	0.80535649	11.834049	32.12
191	0.87375041	11.7778	32.13
191	1.0073117	11.783804	32.14
191	0.97409122	11.82208	32.15
191	0.93073118	11.744301	32.16
191	0.98871156	11.778296	32.17
191	1.0078049	11.878083	32.18
191	1.0147109	11.802877	32.19
191	1.0009377	11.776885	32.2
191	1.0218825	11.784774	32.21
191	0.97316416	11.801878	32.22
191	0.96842875	11.839829	32.23
191	0.95669191	11.829322	32.24
191	0.98103272	11.808114	32.25
191	0.94536001	11.79092	32.26
191	0.95129916	11.788532	32.27
191	0.95538897	11.782316	32.28
191	1.0147435	11.800317	32.29
191	0.99222926	11.804553	32.3
191	0.97781113	11.772119	32.31
191	0.92891999	11.770313	32.32
191	1.0123546	11.781281	32.33
191	0.91759285	11.873121	32.34
191	1.0033907	11.821595	32.35
191	1.0227218	11.864543	32.36
191	1.0133414	11.82375	32.37
191	1.0049452	11.845761	32.38
191	1.1127066	11.831995	32.39
191	0.9345089	11.834884	32.4
191	0.94859566	11.867554	32.41
191	1.0115531	11.831539	32.42
191	0.97105502	11.77814	32.43
191	0.98378177	11.815893	32.44
191	0.97191118	11.830933	32.45
191	0.96641644	11.823056	32.46
191	0.9489344	11.809253	32.47
191	0.96374262	11.825898	32.48
191	1.0344898	11.885442	32.49
192	1.8684675	2.2656026	31.73
192	1.8133726	2.3456217	31.74
192	2.0348761	2.3325542	31.75
193	1.0007105	9.7340082	32.08
193	1.0187051	9.7005411	32.09
193	1.0818262	9.7556096	32.1
193	1.1324312	9.715886	32.11
193	1.0529365	9.7327155	32.12
193	1.0369096	9.7159508	32.13
193	1.043387	9.7268258	32.14
193	0.9692639	9.730309	32.15
193	1.0447691	9.6458159	32.16
200	0.99634521	11.807597	32.53
200	1.020349	11.809939	32.54
200	1.0616675	11.824421	32.55
202	0.99925132	11.873732	32.62
202	1.0843053	11.89586	32.63
202	0.97778428	11.888941	32.64
202	0.96370569	11.865517	32.65
202	1.0065009	11.898382	32.66
202	1.0180268	11.865771	32.67
204	0.99290393	11.877487	32.69
204	0.99424152	11.884964	32.7
204	0.97113002	11.86497	32.71
205	0.95138	11.859389	32.73
205	1.0117391	11.82368	32.74
206	1.5609516	2.8711774	32.73
206	1.5456016	2.8682151	32.74
206	1.560972	2.8992664	32.75
206	1.5407398	2.8418994	32.76
206	1.5011626	2.8946677	32.77
206	1.5331212	2.8701139	32.78
206	1.5375825	2.8719424	32.79
206	1.5350011	2.919919	32.8
206	1.5474903	2.9030369	32.81
208	0.94426838	11.860369	32.77
208	0.95004046	11.90311	32.78
210	1.5541145	2.9173241	32.83
210	1.541691	2.9316871	32.84
210	1.5089473	2.8957986	32.85
216	1.0488224	11.874167	32.98
216	0.98672053	11.879931	32.99
216	0.81442016	11.953174	33
217	1.5875576	2.856321	33
217	1.5800757	2.8207251	33.01
217	1.549336	2.8539674	33.02
217	1.5817204	2.8454842	33.03
217	1.5848428	2.7928185	33.04
217	1.5622913	2.8035739	33.05
217	1.5494405	2.8216602	33.06
217	1.5624732	2.8960602	33.07
217	1.567415	2.8852705	33.08
217	1.5562046	2.8272831	33.09
217	1.5441326	2.85035	33.1
217	1.5913046	2.8415496	33.11
217	1.6134377	2.8269375	33.12
217	1.5542224	2.8634656	33.13
217	1.5998328	2.8347668	33.14
217	1.6049339	2.8625547	33.15
217	1.5841432	2.8272126	33.16
217	1.5403498	2.8848033	33.17
217	1.549784	2.8279957	33.18
217	1.5550674	2.8245574	33.19
217	1.5720236	2.8692509	33.2
217	1.5511913	2.8247643	33.21
217	1.578492	2.8093233	33.22
217	1.5809577	2.8420897	33.23
217	1.5835852	2.8449114	33.24
217	1.5573845	2.819303	33.25
217	1.5864164	2.7862656	33.26
217	1.5885596	2.8329493	33.27
217	1.5619492	2.8374837	33.28
217	1.5726982	2.8311871	33.29
217	1.5689022	2.8517333	33.3
217	1.5357431	2.8240537	33.31
217	1.5591879	2.850237	33.32
217	1.4863913	2.8728498	33.33
217	1.5942998	2.8327363	33.34
217	1.5356859	2.8456225	33.35
217	1.5898402	2.8232839	33.36
217	1.5660481	2.8465741	33.37
217	1.5387463	2.852549	33.38
217	1.5091599	2.8537576	33.39
217	1.5692566	2.8394643	33.4
217	1.5304143	2.8760313	33.41
217	1.555245	2.864097	33.42
217	1.5311175	2.8558446	33.43
217	1.5462292	2.828955	33.44
217	1.5677802	2.8921442	33.45
217	1.6145307	2.8695302	33.46
217	1.577949	2.8187327	33.47
217	1.5626122	2.8527513	33.48
217	1.5662251	2.8494901	33.49
217	1.5611769	2.8644891	33.5
217	1.5451248	2.9411014	33.51
217	1.5437657	2.8578423	33.52
217	1.5395596	2.8717747	33.53
217	1.50255	2.8606159	33.54
217	1.5444153	2.8174272	33.55
217	1.5177654	2.8567295	33.56
217	1.4772697	2.7790074	33.57
217	1.5995117	2.8770225	33.58
217	1.5352596	2.8153072	33.59
217	1.5499575	2.8461789	33.6
217	1.541619	2.7721223	33.61
217	1.52309	2.8311587	33.62
217	1.5569755	2.8601771	33.63
217	1.5700352	2.8578573	33.64
217	1.5313392	2.8129132	33.65
217	1.5422209	2.8446141	33.66
222	0.92459692	11.960714	33.21
222	0.92909381	11.973039	33.22
223	0.92431858	12.023377	33.24
223	0.94127654	11.953152	33.25
225	1.6367316	12.950255	33.29
225	1.5801116	12.924818	33.3
225	1.5701946	12.878716	33.31
225	1.7151195	12.897282	33.32
225	1.5391008	12.930863	33.33
225	1.5740669	12.992825	33.34
225	1.5776637	12.896495	33.35
225	1.6263189	12.90878	33.36
225	1.5469246	12.876368	33.37
225	1.5429243	12.881872	33.38
225	1.5902355	12.871598	33.39
225	1.4845713	12.973803	33.4
225	1.573206	12.890353	33.41
225	1.5789334	12.894593	33.42
225	1.5237627	12.935539	33.43
225	1.6411565	12.901715	33.44
225	1.6578594	12.78448	33.45
225	1.5744446	12.939123	33.46
225	1.6740965	12.947358	33.47
225	1.5791968	12.927616	33.48
225	1.6644969	12.933986	33.49
225	1.6953617	12.951097	33.5
225	1.6376895	12.833674	33.51
225	1.5803908	12.906462	33.52
225	1.7217199	12.89967	33.53
225	1.6605698	12.910276	33.54
225	1.691841	12.926548	33.55
225	1.6233847	12.978794	33.56
225	1.6283187	12.936844	33.57
225	1.7141613	12.925355	33.58
225	1.5448477	12.948096	33.59
225	1.5825475	12.907956	33.6
228	0.93513062	12.010018	33.36
228	1.050522	11.909365	33.37
231	0.98261696	11.972602	33.5
231	0.95783775	11.858934	33.51
231	1.0028426	11.796628	33.52
231	0.95451924	11.984284	33.53
231	1.0125202	11.887792	33.54
231	1.028132	11.836119	33.55
231	1.0442487	12.009017	33.56
233	1.1170161	9.6852237	33.59
233	1.0864685	9.6073635	33.6
233	1.114683	9.7008322	33.61
233	1.2209281	9.7274709	33.62
233	1.1463943	9.6706642	33.63
233	1.1550943	9.7154489	33.64
234	0.96018596	11.916008	33.6
234	0.97339337	11.93277	33.61
234	0.98293253	11.951095	33.62
234	0.93276083	11.944746	33.63
235	0.97489482	11.909223	33.65
235	1.0073015	11.925499	33.66
235	0.93229608	11.924051	33.67
235	0.9801665	11.938052	33.68
235	0.89737505	11.870293	33.69
235	0.98939352	11.903506	33.7
236	1.121018	1.9409416	33.65
236	1.1508772	1.9495221	33.66
237	1.5521943	2.8127872	33.68
237	1.5522246	2.8312585	33.69
237	1.5819716	2.8010247	33.7
237	1.5528725	2.8061118	33.71
237	1.5668121	2.8449923	33.72
237	1.5691456	2.829438	33.73
237	1.5429675	2.8184616	33.74
237	1.4943374	2.8412429	33.75
237	1.5647178	2.8531649	33.76
237	1.5381667	2.8440538	33.77
237	1.5480524	2.8851386	33.78
237	1.5715972	2.8473952	33.79
237	1.5081684	2.8481288	33.8
237	1.5139601	2.863544	33.81
237	1.4974994	2.8095265	33.82
237	1.563292	2.8965293	33.83
237	1.559351	2.8476419	33.84
237	1.5373642	2.8346934	33.85
237	1.5676976	2.9012474	33.86
237	1.5484955	2.8430736	33.87
237	1.5741896	2.8690386	33.88
237	1.5744437	2.8682356	33.89
237	1.5513073	2.8818119	33.9
237	1.6144257	2.8776331	33.91
237	1.6464702	2.8871067	33.92
237	1.5889663	2.8460639	33.93
237	1.5706299	2.8541573	33.94
237	1.6072009	2.8267339	33.95
237	1.576149	2.8925319	33.96
237	1.5653904	2.9256646	33.97
237	1.5677614	2.8132275	33.98
237	1.6010112	2.8208564	33.99
237	1.5835411	2.8602084	34
237	1.5230289	2.8702944	34.01
237	1.5486657	2.8753098	34.02
237	1.5780469	2.9171581	34.03
237	1.5955846	2.8815886	34.04
237	1.5541894	2.8406936	34.05
237	1.5020627	2.8427977	34.06
237	1.2245197	2.4611823	34.07
237	1.5132467	2.8542984	34.08
237	1.3903647	2.3674902	34.09
237	1.2971113	2.4545867	34.1
237	1.5789647	2.8182634	34.11
237	1.5914251	2.8292877	34.12
237	1.5128176	2.8646039	34.13
237	1.4853747	2.7861496	34.14
237	1.5928796	2.8121378	34.15
237	1.5347869	2.835782	34.16
237	1.4077306	2.562711	34.17
237	1.3877281	2.467477	34.18
238	1.0460028	11.910785	33.72
238	1.0010461	11.891629	33.73
238	0.99027765	11.920304	33.74
238	1.0379119	11.896974	33.75
238	0.94943346	11.909306	33.76
238	0.91973203	11.920281	33.77
238	0.97923274	11.970388	33.78
238	1.0040788	11.855788	33.79
238	0.96746064	11.906494	33.8
238	1.0186153	11.936284	33.81
238	0.88764942	11.845191	33.82
238	0.97024284	11.869385	33.83
238	1.069722	11.822834	33.84
238	0.95107474	11.905166	33.85
238	1.0640951	11.766531	33.86
238	0.97694135	11.89731	33.87
238	1.0445917	11.856529	33.88
238	1.0257097	11.927798	33.89
238	1.0094581	11.909137	33.9
241	1.0310267	11.901242	33.95
241	0.97964238	11.922365	33.96
242	0.9758537	11.848868	33.98
242	1.010808	11.919158	33.99
243	0.95795239	11.852002	34.01
243	0.9866135	11.85091	34.02
243	1.0549953	11.859842	34.03
244	1.0217324	11.846745	34.07
244	0.98966212	11.872337	34.08
245	0.97693162	11.937507	34.1
245	0.9753595	11.882964	34.11
245	0.92437488	11.869669	34.12
246	0.99658266	11.904493	34.15
246	1.1223964	11.89863	34.16
247	1.0742968	11.930231	34.18
247	0.92916145	11.937879	34.19
247	0.95631373	11.911093	34.2
247	1.0525417	11.893797	34.21
247	0.98613783	11.930639	34.22
247	0.99823723	11.975304	34.23
247	0.97465857	11.906352	34.24
247	0.96728365	11.916251	34.25
247	0.92811305	11.864067	34.26
247	0.8351187	11.773152	34.27
247	1.1135907	11.904443	34.28
247	0.99039965	11.859528	34.29
247	0.90402643	11.866008	34.3
247	0.95112322	11.907676	34.31
247	0.96619209	11.87674	34.32
248	1.3902956	2.4196498	34.2
248	1.4871234	2.4955153	34.21
248	1.4291292	2.6801286	34.22
248	1.5719566	2.8314202	34.23
248	1.5778871	2.8361723	34.24
248	1.451024	2.5819471	34.25
248	1.5548032	2.8494276	34.26
248	1.5087251	2.8572924	34.27
248	1.5436385	2.8391748	34.28
248	1.5594203	2.8528916	34.29
248	1.5598009	2.7696329	34.3
248	1.5460624	2.866203	34.31
248	1.6154884	2.8369282	34.32
248	1.5228323	2.8136021	34.33
248	1.53332	2.8246712	34.34
248	1.53046	2.8107793	34.35
248	1.5408847	2.8375431	34.36
248	1.5590583	2.793807	34.37
248	1.5632437	2.791378	34.38
248	1.5593116	2.8258296	34.39
248	1.4776824	2.6567673	34.4
248	1.5262634	2.8371845	34.41
248	1.5815173	2.8204328	34.42
251	0.91947739	11.937693	34.34
251	0.9833513	11.935605	34.35
251	0.90501107	11.833098	34.36
252	0.99985672	11.949913	34.38
252	0.95489282	11.898862	34.39
252	0.96732362	11.869266	34.4
254	0.93542141	11.83704	34.44
254	1.07475	11.847148	34.45
254	0.99410084	11.860775	34.46
254	0.98315706	11.819955	34.47
254	1.0014261	11.852396	34.48
254	0.94691589	11.852608	34.49
254	0.9124017	11.896156	34.5
254	0.98797984	11.900442	34.51
254	0.98267228	11.850193	34.52
254	0.98427703	11.911224	34.53
254	0.94258513	11.851038	34.54
254	1.0159276	11.86872	34.55
254	0.96234286	11.803143	34.56
254	0.97884829	11.86925	34.57
254	0.99511496	11.851219	34.58
254	1.0741768	11.871946	34.59
254	0.96809176	11.829323	34.6
254	0.96621143	11.914661	34.61
254	0.98834904	11.811181	34.62
254	1.0224379	11.8296	34.63
254	1.0113169	11.888923	34.64
256	1.0198462	11.883891	34.66
256	1.0197336	11.920016	34.67
258	0.96586554	11.900644	34.69
258	1.041561	11.807769	34.7
258	1.0129806	11.859207	34.71
260	1.0385305	11.84957	34.73
260	0.95697619	11.817384	34.74
260	0.94827937	11.817984	34.75
260	1.0916878	11.80917	34.76
260	1.0259636	11.824939	34.77
260	1.0393803	11.857148	34.78
260	1.0726335	11.795124	34.79
260	0.99260709	11.848864	34.8
260	1.0463193	11.824101	34.81
260	1.0295692	11.805189	34.82
260	1.0810575	11.836837	34.83
260	1.0134579	11.80556	34.84
260	1.0159732	11.810381	34.85
260	0.96461207	11.895475	34.86
260	1.0051744	11.842995	34.87
260	0.98376942	11.88944	34.88
260	0.98879319	11.813367	34.89
260	0.97965065	11.862591	34.9
260	1.04662	11.845516	34.91
260	0.96037357	11.866083	34.92
260	0.94815608	11.942577	34.93
260	0.87733645	11.912291	34.94
261	1.2809042	2.483267	34.77
261	1.4702881	2.5153183	34.78
264	1.3041932	9.4157257	35.03
264	1.3111317	9.4439687	35.04
264	1.3991751	9.4790631	35.05
264	1.2857279	9.4506726	35.06
264	1.262946	9.4925601	35.07
264	1.2457522	9.3914607	35.08
264	1.2353912	9.4531177	35.09
264	1.2608167	9.4610866	35.1
264	1.283312	9.4977502	35.11
266	1.2416662	9.3857102	35.16
266	1.2517342	9.4081392	35.17
269	1.5467788	2.3557207	35.23
269	1.9129091	2.3946639	35.24
270	1.5028728	3.1610212	35.25
270	1.108623	3.3500609	35.26
272	1.2072015	9.4931209	35.28
272	1.2407101	9.4493904	35.29
273	1.239896	3.306911	35.33
273	1.1838502	3.374227	35.34
273	1.3310468	3.358762	35.35
273	1.3423203	3.378565	35.36
273	1.3179888	3.3571552	35.37
273	1.3921359	3.4117093	35.38
273	1.2061782	3.4124997	35.39
273	1.1049337	3.4201359	35.4
275	1.2942705	9.4091899	35.35
275	1.2555943	9.4425179	35.36
276	1.2420113	9.4390488	35.38
276	1.1871107	9.4410229	35.39
276	1.3097949	9.3526064	35.4
276	1.2878451	9.3459015	35.41
277	1.2805402	3.4418201	35.42
277	1.1849265	3.4641801	35.43
277	1.1349458	3.4231854	35.44
277	1.1400976	3.4651211	35.45
277	1.0842407	3.4922918	35.46
278	1.3411646	2.7868103	35.47
278	1.127438	3.3630964	35.48
278	1.1575774	3.3737015	35.49
278	1.2244948	3.3074963	35.5
278	1.1790289	3.3245783	35.51
278	1.3865013	2.7403711	35.52
279	1.0990849	3.3860443	35.53
279	1.1802177	3.386382	35.54
279	1.13478	3.3270919	35.55
279	1.1792401	2.8846919	35.56
279	1.4469107	2.95605	35.57
279	1.3079167	2.7613552	35.58
279	1.1317978	3.3108887	35.59
279	1.1456396	3.3523046	35.6
281	1.1468376	9.329255	35.59
281	1.2897424	9.2190994	35.6
282	1.1700906	3.3274119	35.63
282	1.1782991	3.2896987	35.64
282	1.6467064	3.0647864	35.65
282	1.6505222	3.0746121	35.66
282	1.092514	3.301504	35.67
282	1.09689	3.3662359	35.68
282	1.0298707	3.2866333	35.69
282	1.0918957	3.3039284	35.7
282	1.1218525	3.3271268	35.71
282	1.1579492	3.3234889	35.72
282	1.6483633	3.0932401	35.73
282	1.1478009	3.3150628	35.74
282	1.1834896	3.2889752	35.75
282	1.1964903	3.3561024	35.76
282	1.1854201	3.2775548	35.77
282	1.1601715	3.2796827	35.78
282	1.6534224	3.0878534	35.79
282	1.6468609	3.0743062	35.8
282	1.1852819	3.2447832	35.81
282	1.1425165	3.3274124	35.82
282	1.6363358	3.0772966	35.83
282	1.6361781	3.1157762	35.84
282	1.6391065	3.094161	35.85
284	2.0742263	10.690766	35.69
284	2.0775658	10.690339	35.7
289	1.6245853	1.4555316	35.79
289	1.5537873	1.5194556	35.8
289	1.7749526	1.4984205	35.81
289	1.6227947	1.3740657	35.82
289	1.617165	1.40578	35.83
289	1.6587936	1.4450256	35.84
289	1.6077668	1.4951182	35.85
289	1.5983611	1.3446706	35.86
289	1.6361509	1.4323342	35.87
289	1.5777685	1.4654628	35.88
289	1.5991983	1.4514889	35.89
289	1.575487	1.3937917	35.9
289	1.7136165	1.5107887	35.91
289	1.5955641	1.4764169	35.92
289	1.5822403	1.5733855	35.93
289	1.6973093	1.4064587	35.94
289	1.5938783	1.3658592	35.95
289	1.57782	1.4573156	35.96
289	1.6484155	1.3821791	35.97
290	1.9623171	11.761959	35.79
290	2.0518321	11.680434	35.8
290	2.026665	11.59933	35.81
291	2.0399114	11.725694	35.83
291	2.0389755	12.000037	35.84
291	1.8661128	11.814469	35.85
296	1.7207502	3.0889407	35.92
296	1.7298505	3.0795426	35.93
298	2.0759237	11.770215	35.94
298	1.9669972	11.80859	35.95
299	1.6869709	3.1051436	35.97
299	1.6717969	3.0951496	35.98
299	1.739089	3.0501042	35.99
300	1.9682846	11.697527	35.97
300	2.0725347	11.595681	35.98
300	1.9891976	11.643705	35.99
300	2.0683205	11.788536	36
301	1.564866	1.4483016	36
301	1.4224614	1.4685352	36.01
301	1.5779432	1.4110584	36.02
301	1.609137	1.4941032	36.03
301	1.5575899	1.3188698	36.04
301	1.5968582	1.3475881	36.05
301	1.5959696	1.3979659	36.06
301	1.6768522	1.3196093	36.07
301	1.5954237	1.3910141	36.08
301	1.4631274	1.3543379	36.09
301	1.6242872	1.4025734	36.1
301	1.6100958	1.4922339	36.11
301	1.5741417	1.4184179	36.12
301	1.6183482	1.4934832	36.13
301	1.6832172	1.3726625	36.14
301	1.5281295	1.380775	36.15
301	1.628322	1.3224346	36.16
303	2.0654812	11.748251	36.03
303	2.0513967	11.698687	36.04
303	1.9234782	11.823385	36.05
304	1.6365217	3.0689677	36.04
304	1.6305028	3.0313604	36.05
309	0.83070142	10.371047	36.09
309	0.82102039	10.419479	36.1
310	1.6357931	2.9160645	36.09
310	1.7037606	3.0886024	36.1
310	1.7401575	3.0709559	36.11
314	1.7367447	3.0763044	36.13
314	1.7370997	3.0205933	36.14
314	1.7233866	3.0177031	36.15
314	1.7202474	3.0190619	36.16
314	1.7116168	2.9871748	36.17
314	1.6893313	3.0534976	36.18
315	2.0162305	11.691338	36.14
315	2.0201451	11.843449	36.15
315	2.0288961	11.779953	36.16
317	0.93974347	11.539413	36.17
317	1.1699778	11.864466	36.18
317	1.0778535	11.631313	36.19
317	1.0553782	11.655037	36.2
317	1.0402446	11.612877	36.21
317	0.99549168	11.594128	36.22
317	1.1829038	11.581685	36.23
318	1.6132367	1.2899351	36.18
318	1.5838885	1.4155501	36.19
318	1.6287274	1.4336303	36.2
318	1.5274559	1.6001474	36.21
318	1.5629603	1.3113614	36.22
318	1.5689547	1.3780892	36.23
318	1.4908392	1.3042107	36.24
318	1.6241192	1.4206386	36.25
318	1.5940844	1.3961273	36.26
318	1.6485451	1.5378825	36.27
318	1.5685425	1.4723564	36.28
318	1.5488009	1.4508777	36.29
318	1.7385735	1.3307781	36.3
318	1.587393	1.4115618	36.31
318	1.6603426	1.5293754	36.32
318	1.5947464	1.4212985	36.33
321	1.9657338	11.52921	36.25
321	2.0584125	11.644227	36.26
321	1.9880408	11.577396	36.27
321	2.0455539	11.674594	36.28
325	0.81940294	1.1684187	36.35
325	0.80551003	1.1624495	36.36
328	1.8980853	11.654758	36.39
328	2.0712966	11.517859	36.4
330	1.555657	1.4925405	36.42
330	1.9544019	1.5195754	36.43
330	1.5948558	1.4335185	36.44
330	1.6403709	1.4713356	36.45
331	2.0766054	11.769829	36.42
331	1.9950733	11.717998	36.43
331	2.0140444	11.70224	36.44
331	1.9604567	11.697498	36.45
331	2.030839	11.675915	36.46
331	2.0643036	11.694713	36.47
331	2.0013981	11.689411	36.48
333	1.5798022	1.4368237	36.47
333	1.5614067	1.3808613	36.48
333	1.5842211	1.4399915	36.49
333	1.5420343	1.3833167	36.5
335	2.0021767	11.759914	36.5
335	2.0682306	11.649651	36.51
335	2.0749564	11.709335	36.52
335	2.0470396	11.715062	36.53
335	2.0604095	11.714039	36.54
336	1.2665219	9.4554192	36.51
336	1.3170001	9.4088819	36.52
338	1.5843778	1.3903706	36.52
338	1.5768945	1.4139346	36.53
338	1.5808728	1.446762	36.54
338	1.6029143	1.4133364	36.55
338	1.6076109	1.4162126	36.56
338	1.5839693	1.4395016	36.57
338	1.5704563	1.4082409	36.58
338	1.5687495	1.3773268	36.59
338	1.6017053	1.4338814	36.6
338	1.5865758	1.41426	36.61
338	1.5715718	1.4086273	36.62
338	1.5780557	1.4063268	36.63
338	1.6054898	1.4111549	36.64
339	1.3598181	9.398923	36.54
339	1.2918467	9.4889166	36.55
339	1.3469405	9.4318413	36.56
339	1.2797457	9.4045398	36.57
339	1.2650749	9.4920955	36.58
339	1.2850966	9.3914052	36.59
339	1.343017	9.3956527	36.6
339	1.3820929	9.4069518	36.61
339	1.3166275	9.3910282	36.62
339	1.37833	9.4356297	36.63
339	1.3005508	9.3551119	36.64
339	1.3007045	9.4884017	36.65
339	1.2661822	9.3759004	36.66
339	1.2516926	9.4668039	36.67
339	1.2786816	9.4446634	36.68
339	1.2671837	9.4205114	36.69
339	1.261374	9.4828424	36.7
339	1.2885857	9.4249052	36.71
339	1.4114261	9.3858728	36.72
339	1.2612062	9.4516316	36.73
339	1.2415438	9.3585586	36.74
339	1.2815338	9.3597771	36.75
339	1.274746	9.4536433	36.76
339	1.2711595	9.416042	36.77
339	1.2145427	9.4227344	36.78
339	1.2816407	9.4422312	36.79
339	1.2633123	9.3948301	36.8
339	1.2543491	9.4772065	36.81
339	1.3487648	9.4547162	36.82
339	1.2827532	9.4276046	36.83
339	1.2817694	9.4870424	36.84
339	1.1953239	9.4775402	36.85
339	1.2914328	9.3714717	36.86
339	1.286757	9.3902735	36.87
339	1.256507	9.4717045	36.88
339	1.2927401	9.4203008	36.89
339	1.3222799	9.4481758	36.9
339	1.2280621	9.4779865	36.91
339	1.3029087	9.4552369	36.92
339	1.2594046	9.3943806	36.93
339	1.3241677	9.4282307	36.94
339	1.3510484	9.4324692	36.95
339	1.2989103	9.4128094	36.96
339	1.3211524	9.4018333	36.97
339	1.3346019	9.3978431	36.98
339	1.2941029	9.4194433	36.99
340	0.8152569	1.1498795	36.56
340	0.81485519	1.1412404	36.57
341	2.0351457	11.697866	36.57
341	2.0210138	11.672274	36.58
341	2.0271965	11.688489	36.59
345	0.80073026	1.1132882	36.63
345	0.80368335	1.1211929	36.64
345	0.80850166	1.1433159	36.65
346	2.0366845	11.668691	36.64
346	2.0717757	11.671507	36.65
346	2.0549178	11.688634	36.66
346	2.0680508	11.660832	36.67
346	2.0284421	11.689849	36.68
346	2.0447241	11.677221	36.69
346	2.0681525	11.701461	36.7
348	0.81567535	1.1506628	36.69
348	0.80786247	1.1604188	36.7
351	1.5585485	1.3952965	36.74
351	1.5800185	1.362289	36.75
351	1.582752	1.4222947	36.76
351	1.5889091	1.3851133	36.77
351	1.5893593	1.4052352	36.78
351	1.6037016	1.3681073	36.79
351	1.5948816	1.4160599	36.8
351	1.5870686	1.4109963	36.81
351	1.564798	1.3979223	36.82
351	1.5953319	1.389822	36.83
351	1.5786218	1.4018558	36.84
351	1.5752922	1.3987209	36.85
351	1.5824682	1.3932275	36.86
351	1.5807248	1.3978833	36.87
351	1.5754098	1.3911084	36.88
351	1.5846287	1.4007624	36.89
351	1.6019794	1.4146876	36.9
351	1.584949	1.3784204	36.91
352	2.0318652	11.672855	36.74
352	1.9739447	11.660857	36.75
352	2.0160264	11.624799	36.76
355	2.0497978	11.693242	36.84
355	1.9905095	11.705056	36.85
356	2.0168436	11.751833	36.9
356	2.0103421	11.695989	36.91
359	1.3018827	9.3941416	37.01
359	1.2531366	9.4592375	37.02
359	1.3241364	9.4434091	37.03
359	1.2881313	9.4208988	37.04
359	1.2697728	9.4542767	37.05
359	1.29895	9.4294556	37.06
359	1.3076123	9.4276169	37.07
359	1.2912304	9.4541581	37.08
359	1.2954376	9.464025	37.09
359	1.3427328	9.4209545	37.1
359	1.3660134	9.391722	37.11
360	1.9889921	11.721768	37.01
360	1.9869597	11.716489	37.02
360	2.0151549	11.640208	37.03
361	2.0138994	11.752065	37.05
361	2.002643	11.70572	37.06
361	2.0471517	11.771475	37.07
362	1.5266248	4.8447422	37.8
362	1.5251641	4.8576178	37.81
362	1.486486	4.7665277	37.82
362	1.6061947	4.7485259	37.83
362	1.4728491	4.7416231	37.84
362	1.4757467	4.8857165	37.85
362	1.6130739	4.7947262	37.86
363	1.8754397	10.416547	37.87
363	1.8250886	10.681959	37.88
363	1.579624	10.588072	37.89
363	1.9309485	10.942355	37.9
363	1.8277704	11.133106	37.91
365	2.0248493	11.157482	38.02
365	2.0623655	11.220445	38.03
365	2.0635448	10.892683	38.04
366	1.3188151	11.215252	38.31
366	1.3414269	11.196897	38.32
366	1.348103	11.140222	38.33
366	1.3176489	11.162435	38.34
366	1.3253039	11.131835	38.35
366	1.3299105	11.159547	38.36
366	1.3345721	11.126477	38.37
366	1.3121275	11.168257	38.38
366	1.377675	11.183613	38.39
366	1.3181506	11.152019	38.4
366	1.3049972	11.149889	38.41
366	1.3224182	11.194057	38.42
366	1.2938999	11.171276	38.43
366	1.2930204	11.157996	38.44
366	1.3566386	11.201707	38.45
366	1.3025601	11.167949	38.46
366	1.33197	11.191923	38.47
366	1.3218706	11.164967	38.48
366	1.3621609	11.186529	38.49
366	1.3534148	11.217219	38.5
366	1.3122839	11.177941	38.51
366	1.3102696	11.191489	38.52
366	1.3517956	11.148574	38.53
366	1.3013715	11.20814	38.54
366	1.336164	11.184717	38.55
366	1.3054472	11.234036	38.56
366	1.3442895	11.256874	38.57
366	1.3667641	11.18083	38.58
366	1.3183803	11.19555	38.59
366	1.3337099	11.148079	38.6
366	1.3489946	11.189996	38.61
366	1.3331196	11.192235	38.62
366	1.3507008	11.14935	38.63
366	1.3578555	11.170627	38.64
366	1.3747653	11.197839	38.65
366	1.3639368	11.224514	38.66
366	1.3844683	11.178563	38.67
369	1.4737131	2.1054441	38.77
369	1.4497737	2.2431393	38.78
373	1.459173	2.2281861	38.96
373	1.4652175	2.339181	38.97
377	1.6642007	7.6149324	39.26
377	1.6369626	7.5752549	39.27
378	1.5004656	13.18914	39.34
378	1.5876222	13.242905	39.35
378	1.5653092	13.220932	39.36
378	1.6004576	13.264725	39.37
378	1.5691357	13.225494	39.38
378	1.5785117	13.223279	39.39
378	1.5772794	13.075942	39.4
378	1.5590413	13.193584	39.41
378	1.5903427	13.195018	39.42
378	1.5153028	13.262492	39.43
378	1.5062788	13.193067	39.44
378	1.5292463	13.268274	39.45
378	1.4917881	13.195315	39.46
378	1.5134635	13.243969	39.47
378	1.5605535	13.222213	39.48
378	1.5144666	13.211933	39.49
378	1.43804	13.18819	39.5
378	1.5216628	13.172229	39.51
378	1.4743651	13.298358	39.52
378	1.5594299	13.230247	39.53
378	1.4826237	13.226514	39.54
378	1.438657	13.199461	39.55
378	1.5496159	13.191087	39.56
378	1.4356205	13.214288	39.57
378	1.5459247	13.24848	39.58
378	1.5027625	13.259245	39.59
378	1.5434133	13.217803	39.6
378	1.5400398	13.152264	39.61
378	1.4331308	13.212134	39.62
378	1.4747413	13.259966	39.63
378	1.5266891	13.243567	39.64
378	1.5398732	13.215475	39.65
378	1.5125962	13.258177	39.66
378	1.5514908	13.207762	39.67
378	1.5690387	13.274558	39.68
379	1.4705373	7.7004241	39.78
379	1.4488988	7.6025631	39.79
380	1.7082926	11.878255	40.38
380	1.7212334	11.894436	40.39
380	1.7497294	11.884484	40.4
380	1.7534723	11.928797	40.41
380	1.7333297	11.881987	40.42
380	1.7113278	11.880184	40.43
380	1.7254648	11.8881	40.44
380	1.6787706	11.874034	40.45
380	1.7440058	11.888677	40.46
380	1.7297588	11.856775	40.47
380	1.7340354	11.899416	40.48
380	1.7047198	11.927549	40.49
380	1.7241262	11.872877	40.5
380	1.6753429	11.884417	40.51
380	1.7293479	11.828732	40.52
380	1.7044703	11.8561	40.53
380	1.6995734	11.850647	40.54
380	1.7129634	11.826703	40.55
380	1.6931811	11.880928	40.56
380	1.7141905	11.878799	40.57
380	1.7467002	11.848249	40.58
380	1.7652767	11.868341	40.59
380	1.6779122	11.837749	40.6
380	1.7757965	11.85115	40.61
380	1.726477	11.864975	40.62
385	0.90936058	3.1857502	41.34
385	0.95170651	3.1609369	41.35
386	1.073785	1.4944141	41.34
386	1.0726206	1.4640621	41.35
386	1.0540046	1.4575783	41.36
386	1.0737865	1.4496557	41.37
386	1.080335	1.4834415	41.38
386	1.1041056	1.518043	41.39
386	1.1243372	1.5284504	41.4
386	1.1418107	1.5244733	41.41
386	1.1237979	1.4740521	41.42
386	1.1162025	1.4842965	41.43
386	1.0684631	1.4910412	41.44
386	1.1067877	1.5461755	41.45
386	1.148288	1.5167102	41.46
386	1.1172827	1.507665	41.47
386	1.1015756	1.5165648	41.48
386	1.1483943	1.491535	41.49
386	1.1394466	1.4588774	41.5
386	1.1441207	1.434275	41.51
386	1.1345541	1.4440756	41.52
387	0.82576887	10.045364	42
387	0.87260778	10.032889	42.01
387	0.84343522	10.049074	42.02
387	0.81318215	10.065717	42.03
387	0.81743826	10.061319	42.04
387	0.8137966	10.056799	42.05
387	0.84894762	10.03202	42.06
387	0.8039008	10.066675	42.07
387	0.84893299	10.054989	42.08
387	0.82651778	10.036883	42.09
387	0.86090202	10.070563	42.1
387	0.81032952	10.0493	42.11
387	0.82988069	10.063762	42.12
390	0.85648576	10.063664	42.19
390	0.81793078	10.033973	42.2
393	1.0956381	11.072745	42.8
393	1.1470039	11.074958	42.81
393	1.1418985	11.058816	42.82
393	1.1782716	11.053712	42.83
393	1.140862	11.039448	42.84
393	1.1062039	11.106657	42.85
393	1.1228912	11.096847	42.86
393	1.0395212	11.134556	42.87
393	1.1444845	11.062509	42.88
393	1.1617018	11.07525	42.89
393	1.1827071	11.082314	42.9
393	1.1834058	11.072266	42.91
393	1.1291067	11.101824	42.92
393	1.1786921	11.111031	42.93
393	1.1818688	11.155898	42.94
393	1.1133833	11.067958	42.95
393	1.1912038	11.074225	42.96
393	1.1792099	11.110795	42.97
393	1.1747025	11.105999	42.98
393	1.0924052	11.115057	42.99
393	1.1681998	11.158628	43
393	1.1814045	11.141894	43.01
393	1.1680961	11.189563	43.02
393	1.162352	11.201754	43.03
393	1.1905478	11.176851	43.04
393	1.1460317	11.129284	43.05
393	1.1718526	11.173708	43.06
393	1.1837273	11.134247	43.07
393	1.2182117	11.181139	43.08
396	1.5389695	12.616089	43.27
396	1.5309839	12.499328	43.28
403	1.007132	3.0180438	44.06
403	1.0283345	3.0237001	44.07
403	1.0394564	3.0830765	44.08
403	0.9886208	3.0868235	44.09
403	0.9802361	3.0480031	44.1
403	0.97370911	3.0006059	44.11
403	1.0233581	3.0703144	44.12
403	1.0120125	3.0448956	44.13
403	1.0229369	3.0594741	44.14
403	1.0406614	3.0466356	44.15
403	1.0489589	3.0211295	44.16
403	1.0287401	3.0523938	44.17
403	1.0140335	3.0449871	44.18
403	1.0307424	3.0662292	44.19
403	0.98926258	3.0191134	44.2
403	0.98107443	3.0005778	44.21
403	1.0049031	3.0326193	44.22
403	1.0166266	3.0596958	44.23
403	1.0200572	3.0402776	44.24
403	1.0269444	3.0442358	44.25
403	0.98292461	3.0178345	44.26
404	0.85841466	9.0967474	44.08
404	0.8157717	9.1418117	44.09
406	0.81057849	8.9739104	44.31
406	0.86383599	9.0132401	44.32
407	0.82260558	9.0296194	44.34
407	0.85924863	9.0377473	44.35
407	0.86061693	9.0502559	44.36
407	0.86045732	8.9748199	44.37
407	0.87477413	8.9865764	44.38
407	0.83728757	8.9891702	44.39
407	0.80489643	8.927535	44.4
407	0.83469887	8.8636968	44.41
407	0.80652054	9.018908	44.42
407	0.86330803	9.0614169	44.43
407	0.85687196	9.0538281	44.44
408	1.3889972	11.088568	44.55
408	1.3905632	11.091689	44.56
408	1.4266709	11.10248	44.57
408	1.3975822	11.104958	44.58
412	1.6739963	1.2910588	45.11
412	1.6521835	1.2803171	45.12
412	1.6676625	1.2708755	45.13
412	1.6793571	1.2658073	45.14
412	1.6468939	1.2678342	45.15
412	1.6454637	1.2940069	45.16
415	1.2752581	10.316238	45.24
415	1.2098958	10.33359	45.25
415	1.1949082	10.378997	45.26
415	1.3022464	10.359989	45.27
415	1.2348746	10.383985	45.28
415	1.2428603	10.354775	45.29
417	1.1934705	10.429347	45.33
417	1.2290614	10.421029	45.34
417	1.2586607	10.445878	45.35
418	1.2246449	10.348928	45.37
418	1.302551	10.42981	45.38
418	1.2747226	10.311421	45.39
420	1.1995568	10.339368	45.43
420	1.316781	10.411889	45.44
420	1.2427734	10.28199	45.45
422	1.1701873	10.281337	45.47
422	1.2146033	10.373222	45.48
422	1.1668127	10.328386	45.49
422	1.2278466	10.374044	45.5
422	1.2318784	10.392119	45.51
422	1.2089451	10.370772	45.52
425	0.8340226	1.1853968	45.9
425	0.83149093	1.2920092	45.91
428	0.95267124	3.1280955	46.03
428	0.93925357	3.0697602	46.04
428	0.99428463	3.0551859	46.05
428	0.95705377	3.0172516	46.06
428	0.90136356	3.0684408	46.07
429	1.8993442	8.9718719	46.17
429	1.9697242	8.9029148	46.18
429	1.9543694	8.9250527	46.19
430	1.9747664	8.8904752	46.21
430	1.8595157	8.9137622	46.22
430	1.9584928	8.9570961	46.23
430	1.8308433	8.8890152	46.24
430	1.8639154	8.9575049	46.25
430	1.9011813	8.8725936	46.26
430	1.8201245	8.9231233	46.27
430	1.9226025	8.9237158	46.28
432	1.9171869	8.8347458	46.32
432	1.9304343	8.8953325	46.33
432	1.8454085	8.8692021	46.34
433	0.91799383	1.0007878	46.36
433	0.92312854	1.0172491	46.37
433	0.91085512	1.0217093	46.38
433	0.91621805	1.0144302	46.39
433	0.91486489	1.0112507	46.4
433	0.90380721	0.99306514	46.41
433	0.89036091	1.0297209	46.42
433	0.91369584	0.99762983	46.43
433	0.91298925	0.98083494	46.44
433	0.90957826	0.99861954	46.45
433	0.89018507	1.0018993	46.46
433	0.91911559	1.0039571	46.47
433	0.93488977	1.0087172	46.48
433	0.9121316	0.99887537	46.49
433	0.9268799	1.0109279	46.5
433	0.89262143	1.0114153	46.51
433	0.89338251	0.99957712	46.52
433	0.92126669	0.98756183	46.53
433	0.91719041	1.0163498	46.54
433	0.89622381	1.0012108	46.55
433	0.88738981	0.98621833	46.56
433	0.87825019	0.99881594	46.57
433	0.89905015	1.0109371	46.58
433	0.92629303	0.97680373	46.59
434	1.8794206	8.9301207	46.37
434	1.9291443	8.9570783	46.38
438	1.8509341	8.9404769	46.55
438	1.9429222	8.9974895	46.56
439	1.9343396	8.884092	46.58
439	1.8400769	8.9538335	46.59
439	1.8138205	8.8410229	46.6
439	1.7948009	8.781578	46.61
440	1.2164725	10.480734	46.61
440	1.3152788	10.472933	46.62
440	1.2580208	10.409981	46.63
440	1.3395802	10.423189	46.64
440	1.2672989	10.473867	46.65
440	1.14835	10.36105	46.66
441	1.8999865	8.9984193	46.64
441	1.9032218	8.8510108	46.65
443	1.9304717	8.9209474	46.69
443	1.9332726	8.9533141	46.7
443	1.9154361	9.1353506	46.71
444	1.2085784	10.395142	46.7
444	1.2960629	10.427465	46.71
444	1.3396896	10.578318	46.72
444	1.3344637	10.391552	46.73
445	1.36326	10.535611	46.75
445	1.3550017	10.46752	46.76
445	1.3194733	10.447275	46.77
445	1.3437688	10.558594	46.78
445	1.245134	10.474123	46.79
445	1.2554303	10.47373	46.8
445	1.3582158	10.501017	46.81
445	1.2526499	10.394461	46.82
445	1.2571081	10.496092	46.83
446	1.2312103	10.480231	46.85
446	1.2613179	10.506926	46.86
446	1.2471382	10.42028	46.87
446	1.2896463	10.53113	46.88
446	1.2701597	10.405136	46.89
446	1.2694947	10.405613	46.9
446	1.2484525	10.473406	46.91
446	1.3580138	10.342798	46.92
446	1.3685819	10.453426	46.93
446	1.3481801	10.482182	46.94
447	1.3030788	10.437053	46.97
447	1.3096304	10.382735	46.98
447	1.327793	10.409226	46.99
447	1.3129069	10.482555	47
447	1.2629034	10.44474	47.01
447	1.222442	10.436139	47.02
447	1.2573693	10.165653	47.03
447	1.2795161	10.418941	47.04
447	1.2902385	10.377371	47.05
447	1.2766879	10.403124	47.06
448	1.7953403	11.762592	47.02
448	1.8381052	11.740417	47.03
448	1.8104252	11.73975	47.04
448	1.7808379	11.743891	47.05
448	1.788387	11.771006	47.06
448	1.7658228	11.780889	47.07
448	1.8197624	11.751761	47.08
448	1.8335451	11.77843	47.09
448	1.7929612	11.737347	47.1
448	1.7850768	11.730592	47.11
448	1.8064111	11.748231	47.12
448	1.7874002	11.795266	47.13
448	1.7889777	11.773095	47.14
448	1.8219372	11.769752	47.15
448	1.8171101	11.784141	47.16
448	1.7783339	11.813448	47.17
448	1.7420446	11.795024	47.18
448	1.796461	11.807487	47.19
448	1.7606178	11.767636	47.2
448	1.785664	11.756165	47.21
448	1.8617296	11.789005	47.22
448	1.747997	11.77526	47.23
448	1.7631534	11.814703	47.24
448	1.7663446	11.787462	47.25
448	1.7589223	11.773536	47.26
448	1.7521961	11.80121	47.27
448	1.830413	11.782784	47.28
448	1.7500258	11.763148	47.29
448	1.7379063	11.771298	47.3
448	1.7115742	11.776755	47.31
448	1.7256532	11.763241	47.32
448	1.7389419	11.739842	47.33
448	1.7202333	11.735472	47.34
448	1.7096879	11.748288	47.35
448	1.7095132	11.758422	47.36
448	1.7382286	11.73942	47.37
448	1.7401858	11.749196	47.38
448	1.7417333	11.774353	47.39
448	1.7318062	11.778022	47.4
448	1.7737966	11.728738	47.41
448	1.7407003	11.776937	47.42
448	1.7356519	11.763981	47.43
448	1.6576101	11.689467	47.44
448	1.730023	11.764369	47.45
448	1.69127	11.705511	47.46
448	1.661074	11.796504	47.47
448	1.653579	11.731296	47.48
450	1.2657447	10.439746	47.1
450	1.2825644	10.410082	47.11
452	1.2942517	10.394432	47.15
452	1.3308594	10.441526	47.16
452	1.2989914	10.448477	47.17
452	1.1383926	10.338931	47.18
452	1.2535658	10.492954	47.19
452	1.2341572	10.402583	47.2
452	1.2479041	10.42804	47.21
452	1.2126171	10.412867	47.22
452	1.2589449	10.434253	47.23
452	1.2777059	10.500512	47.24
452	1.3672358	10.468047	47.25
452	1.3077816	10.470039	47.26
453	1.2156744	10.352893	47.28
453	1.2758738	10.467388	47.29
453	1.278728	10.442386	47.3
455	1.1570919	10.475578	47.32
455	1.1709791	10.522512	47.33
455	1.2065136	10.396183	47.34
455	1.2299977	10.458317	47.35
455	1.243957	10.397484	47.36
455	1.3070612	10.406799	47.37
455	1.2810453	10.441022	47.38
455	1.3213199	10.445155	47.39
456	1.2918955	10.428735	47.43
456	1.3088689	10.392054	47.44
456	1.3002029	10.412662	47.45
456	1.2002086	10.405454	47.46
456	1.2494957	10.512254	47.47
456	1.2281604	10.417894	47.48
456	1.2668511	10.491088	47.49
456	1.2244796	10.471799	47.5
456	1.1806437	10.394852	47.51
456	1.2561488	10.540411	47.52
456	1.2657019	10.3102	47.53
456	1.209445	10.418655	47.54
456	1.2420619	10.428636	47.55
456	1.2316336	10.457359	47.56
456	1.2867651	10.440587	47.57
456	1.28095	10.465601	47.58
456	1.1379065	10.495417	47.59
456	1.2424835	10.388211	47.6
457	1.2643655	10.464469	47.62
457	1.1821802	10.504175	47.63
457	1.1706498	10.385003	47.64
457	1.221988	10.326707	47.65
457	1.2555029	10.44269	47.66
458	1.2709501	10.475829	47.69
458	1.27072	10.354497	47.7
458	1.3078234	10.420044	47.71
459	1.2240643	10.469728	47.74
459	1.4302859	10.46483	47.75
459	1.2236326	10.517811	47.76
460	1.3068796	10.410775	47.78
460	1.3555559	10.354435	47.79
460	1.3560114	10.21277	47.8
460	1.3408651	10.406142	47.81
460	1.3332409	10.377261	47.82
460	1.3615098	10.329226	47.83
460	1.2066675	10.456013	47.84
460	1.2188468	10.35631	47.85
460	1.3442924	10.447514	47.86
460	1.3047963	10.434054	47.87
460	1.348238	10.424932	47.88
460	1.3299516	10.382236	47.89
460	1.2970298	10.398594	47.9
460	1.327229	10.390426	47.91
461	1.3829007	10.445588	47.93
461	1.3277259	10.397474	47.94
461	1.4253854	10.30031	47.95
461	1.2949286	10.405882	47.96
461	1.297306	10.169597	47.97
461	1.3435808	10.418529	47.98
461	1.3310763	10.370713	47.99
461	1.432634	10.491978	48
461	1.3478608	10.357529	48.01
461	1.3496224	10.347224	48.02
462	1.3651513	10.460141	48.04
462	1.3853428	10.540053	48.05
463	1.2972305	10.456595	48.07
463	1.3218688	10.344641	48.08
463	1.269372	10.511795	48.09
464	1.3366105	10.455019	48.11
464	1.269502	10.407575	48.12
464	1.3888302	10.401901	48.13
464	1.3520642	10.388608	48.14
465	1.3364206	10.471738	48.17
465	1.3840883	10.415038	48.18
466	1.1944595	4.4823017	48.2
466	1.1693676	4.4824785	48.21
466	1.1629111	4.4304311	48.22
466	1.2435449	4.4041361	48.23
466	1.1978914	4.4476434	48.24
466	1.2386181	4.4818055	48.25
466	1.3130491	4.4139691	48.26
466	1.1759814	4.4703738	48.27
467	1.3600118	10.47367	48.2
467	1.3664322	10.453034	48.21
467	1.3348909	10.371552	48.22
467	1.334388	10.400916	48.23
467	1.3116254	10.399853	48.24
467	1.3565293	10.453711	48.25
467	1.4011526	10.560278	48.26
467	1.3242287	10.274583	48.27
467	1.4113904	10.443984	48.28
467	1.3040112	10.44665	48.29
467	1.343722	10.435193	48.3
467	1.3867897	10.395076	48.31
467	1.3581517	10.464391	48.32
467	1.4051181	10.44092	48.33
468	1.2793539	4.3592924	48.29
468	1.2388816	4.3734263	48.3
468	1.2745078	4.4300268	48.31
468	1.170343	4.4554223	48.32
468	1.1960302	4.4727885	48.33
468	1.2269953	4.4076844	48.34
468	1.2883085	4.4393165	48.35
468	1.2089872	4.3948795	48.36
468	1.2095689	4.4156599	48.37
469	1.3200531	10.339981	48.35
469	1.306827	10.491673	48.36
469	1.3250348	10.4548	48.37
469	1.3780231	10.454576	48.38
471	1.2597893	4.4616117	48.39
471	1.2458628	4.4385393	48.4
471	1.2634362	4.3360871	48.41
471	1.2758303	4.342033	48.42
472	1.0069247	9.7395564	48.41
472	1.0298986	9.7942111	48.42
475	0.97641806	9.8132109	48.48
475	0.95494938	9.7668304	48.49
475	1.0025849	9.7115602	48.5
475	0.97591413	9.7505928	48.51
475	0.99747427	9.7665992	48.52
475	1.0146921	9.7838043	48.53
475	0.96923724	9.7831221	48.54
475	1.0766488	9.7665446	48.55
475	1.012035	9.7912217	48.56
475	1.0301557	9.6892427	48.57
475	1.0190799	9.7270725	48.58
475	1.0517251	9.6563534	48.59
475	1.0614309	9.837879	48.6
475	0.98988499	9.8134727	48.61
475	1.0740334	9.7162466	48.62
475	1.031449	9.8188969	48.63
475	1.0244523	9.7998608	48.64
475	1.0894044	9.8308736	48.65
475	1.0877245	9.7420949	48.66
475	1.0355536	9.7315878	48.67
475	0.97873324	9.7476364	48.68
475	1.0516689	9.8286738	48.69
475	1.0330643	9.7508443	48.7
475	1.0769963	9.7882755	48.71
475	1.0326244	9.7407936	48.72
475	1.037365	9.7347747	48.73
475	1.0060125	9.7583742	48.74
475	1.1044769	9.7382176	48.75
475	1.0193249	9.7893353	48.76
475	1.0337953	9.7660151	48.77
475	1.0585382	9.7719744	48.78
475	0.98091878	9.7787944	48.79
475	1.0348939	9.7664208	48.8
478	1.9907357	1.5364854	48.59
478	2.0313548	1.5128364	48.6
479	2.0495446	1.5596601	48.62
479	1.9525528	1.5384017	48.63
479	2.0552211	1.5376017	48.64
479	2.0681848	1.5715318	48.65
479	2.0342813	1.5848489	48.66
479	1.978868	1.5794797	48.67
480	1.9661417	1.5618817	48.69
480	1.9919329	1.5206036	48.7
480	2.0477162	1.5374881	48.71
480	1.959708	1.582315	48.72
480	1.9967308	1.5519411	48.73
480	2.0147435	1.4895558	48.74
480	2.019035	1.5431621	48.75
480	2.0340755	1.4921747	48.76
480	2.0156452	1.5225841	48.77
480	1.7808032	1.9118403	48.78
480	1.7914488	1.8863925	48.79
480	2.0112401	1.5652229	48.8
480	2.033052	1.530104	48.81
480	1.9956274	1.483881	48.82
480	1.9879391	1.5517364	48.83
480	2.0769874	1.5578681	48.84
480	2.0514927	1.5656099	48.85
480	2.0261448	1.5557443	48.86
480	2.0159846	1.6257314	48.87
480	1.9109519	1.5762395	48.88
480	2.0421277	1.5244581	48.89
480	1.9986729	1.5647504	48.9
481	1.0508079	9.7296342	48.83
481	1.0186902	9.7098744	48.84
481	1.0166557	9.7420773	48.85
481	0.9974749	9.728384	48.86
481	1.0331652	9.7678119	48.87
483	0.98836511	9.7271697	48.89
483	1.0114466	9.8128235	48.9
483	1.0558997	9.705569	48.91
483	1.0544021	9.7073387	48.92
484	1.9940035	1.5977352	48.92
484	2.0282339	1.5694494	48.93
484	2.0777648	1.5422312	48.94
484	2.0437594	1.4734371	48.95
484	2.0572113	1.5151566	48.96
484	2.0433338	1.4934417	48.97
488	1.9200249	1.5805457	48.99
488	1.9472874	1.5157415	49
488	2.020998	1.5239309	49.01
488	2.0190508	1.533055	49.02
488	2.0042223	1.5421411	49.03
488	1.9615696	1.5577468	49.04
488	1.9969171	1.534133	49.05
488	2.0027045	1.5156507	49.06
488	1.9969882	1.5319968	49.07
488	1.9945871	1.6353787	49.08
488	2.0304831	1.5897456	49.09
488	2.0446315	1.5336099	49.1
488	2.0439983	1.531383	49.11
488	2.0010618	1.497217	49.12
488	2.0193329	1.4907385	49.13
488	1.9880678	1.5351798	49.14
488	1.9861815	1.5559722	49.15
488	2.0084321	1.6357099	49.16
488	1.9876635	1.6110964	49.17
488	1.9579786	1.6325648	49.18
488	2.062618	1.5880229	49.19
488	1.9491532	1.5230255	49.2
491	1.938223	1.5863855	49.22
491	1.9643364	1.5203483	49.23
495	0.92574051	9.6904574	49.81
495	1.091175	9.7432506	49.82
