# Supplementary material for: Single nucleosome imaging reveals principles of transient multiscale chromatin reorganization triggered by histone ADP-ribosylation at DNA lesions
Source: Nat Commun. 2025 Jul 19;16:6652. doi: 10.1038/s41467-025-61834-7 (PMC12276361; doi:10.1038/s41467-025-61834-7)
Supplement: Supplementary file 6 — Source Data [file 41467_2025_61834_MOESM6_ESM.zip › DATA_ALL_FIGURES/Fig 1C/before_damage/20220624/20220624_Field3_before_crop.rpt_tracked.trxyt]

1	1.5601154	0.87045759	0.01
1	1.5683668	0.89820182	0.02
1	1.6013612	0.90505081	0.03
2	1.5740403	0.84505833	0.05
2	1.5272244	0.87782107	0.06
2	1.5235253	0.88627628	0.07
2	1.5154518	0.87490989	0.08
4	1.5590811	0.86674405	0.13
4	1.5896607	0.82531316	0.14
4	1.5209608	0.8200497	0.15
4	1.5370796	0.87748471	0.16
6	0.97491285	5.0735893	3.14
6	0.99191758	5.0764737	3.15
6	1.1489126	5.1225273	3.16
8	1.1988858	3.7258805	4.08
8	1.2534094	3.7122051	4.09
8	1.2346886	3.7108024	4.1
8	1.2420832	3.6571542	4.11
8	1.2186087	3.6290234	4.12
8	1.2327337	3.6397638	4.13
8	1.2234379	3.7327967	4.14
8	1.2311933	3.7566542	4.15
8	1.256394	3.6615535	4.16
8	1.2434824	3.7023514	4.17
8	1.2670256	3.7888355	4.18
8	1.2650621	3.8385072	4.19
8	1.2573913	3.741558	4.2
8	1.2553962	3.6809071	4.21
8	1.2251026	3.6749094	4.22
10	1.7781765	6.8343337	5.19
10	1.9064504	6.859709	5.2
13	1.5283574	1.4544505	8.61
13	1.4426667	1.2091613	8.62
13	1.3769164	1.2356085	8.63
24	0.85403848	8.3731475	9.31
24	1.2402771	7.9728998	9.32
32	2.0741594	3.1696609	18.28
32	2.0651116	3.2958919	18.29
33	2.0311948	3.2054051	18.38
33	2.0484331	3.1737853	18.39
33	2.028546	3.143731	18.4
33	2.0123855	3.0540096	18.41
33	2.0597337	3.2131186	18.42
35	2.0281504	3.2091148	18.48
35	2.0351138	3.1893111	18.49
35	2.0708372	3.2386662	18.5
38	2.0767292	3.170997	18.58
38	2.0256749	3.2538674	18.59
38	2.0190838	3.0542496	18.6
38	2.0200978	3.1249229	18.61
38	2.015796	3.2176168	18.62
38	1.9736048	3.1746193	18.63
38	1.9991738	3.1136011	18.64
38	2.0345728	3.1718491	18.65
38	2.0170091	3.1382745	18.66
38	2.0152196	3.1579109	18.67
39	1.8253541	1.8161714	18.76
39	1.754251	1.7910225	18.77
41	1.6879449	1.6941558	18.81
41	1.712731	2.1324243	18.82
42	1.7492807	3.33629	19.14
42	1.7642581	3.367488	19.15
42	1.7564897	3.3004562	19.16
42	1.8115338	3.3213509	19.17
42	1.8566701	3.3769946	19.18
42	1.7387991	3.2944612	19.19
42	1.740256	3.2760143	19.2
42	1.8286172	3.2926044	19.21
44	1.6276022	3.2717689	19.23
44	1.6953632	3.2405733	19.24
44	1.695418	3.2283632	19.25
44	1.818712	3.2349267	19.26
44	1.7527133	3.2704623	19.27
44	1.8062692	3.2330796	19.28
45	1.7135529	3.2588874	19.3
45	1.7268006	3.2203645	19.31
45	1.8025678	3.3372952	19.32
45	1.7663978	3.2724986	19.33
45	1.6857173	3.2084401	19.34
45	1.7444092	3.266081	19.35
45	1.6707918	3.2123978	19.36
45	1.8100389	3.240197	19.37
45	1.7610056	3.2898042	19.38
45	1.6928184	3.2461905	19.39
45	1.7039215	3.1792443	19.4
45	1.8136165	3.3645815	19.41
45	1.7617978	3.3293006	19.42
46	1.7595161	3.332391	19.45
46	1.6580092	3.2507674	19.46
47	1.8073852	3.2141608	19.49
47	1.7280755	3.1934683	19.5
47	1.8007798	3.1843277	19.51
47	1.8271218	3.1688234	19.52
47	1.7775412	3.1688399	19.53
47	1.7648182	3.1248365	19.54
47	1.7981199	3.1679408	19.55
47	1.7407421	3.1575269	19.56
47	1.779483	3.2178184	19.57
47	1.8198916	3.2083605	19.58
47	1.8102143	3.1071335	19.59
48	1.5650024	8.5112495	19.6
48	1.4710721	8.5424401	19.61
48	1.5758874	8.4952529	19.62
48	1.5222537	8.4143086	19.63
48	1.5360609	8.5219068	19.64
48	1.6352029	8.5254473	19.65
48	1.5937227	8.5018589	19.66
48	1.6812947	8.4653563	19.67
48	1.6063327	8.4919537	19.68
48	1.5647967	8.4371145	19.69
48	1.5703967	8.3906871	19.7
48	1.7138935	8.4397153	19.71
48	1.7088475	8.40812	19.72
48	1.6423173	8.3533952	19.73
48	1.6699518	8.4014188	19.74
48	1.7270311	8.4762912	19.75
48	1.6210735	8.5125203	19.76
48	1.5535419	8.4506037	19.77
48	1.4891949	8.483102	19.78
48	1.6588566	8.3778071	19.79
48	1.5884918	8.4581326	19.8
48	1.608253	8.4294263	19.81
48	1.5333728	8.4965069	19.82
48	1.4923393	8.5502198	19.83
48	1.517192	8.5837919	19.84
48	1.5398746	8.6164377	19.85
48	1.4827738	8.5794534	19.86
48	1.5891471	8.6069894	19.87
48	1.626491	8.5260699	19.88
48	1.5827035	8.5140639	19.89
48	1.5627874	8.4637359	19.9
48	1.5962438	8.496054	19.91
48	1.6758324	8.5892298	19.92
48	1.5818046	8.4925899	19.93
48	1.6144327	8.5500824	19.94
48	1.6917662	8.5606349	19.95
48	1.6443666	8.5022965	19.96
48	1.6463549	8.606874	19.97
48	1.6841141	8.4902634	19.98
48	1.6499787	8.5873407	19.99
48	1.5954996	8.4819832	20
48	1.6168348	8.5053902	20.01
48	1.6424701	8.5725688	20.02
48	1.5762402	8.520858	20.03
48	1.6366385	8.4999152	20.04
48	1.6322935	8.5081626	20.05
48	1.6168474	8.5592097	20.06
49	1.870929	3.2357919	19.61
49	1.8683276	3.2228654	19.62
49	1.8334775	3.1105163	19.63
49	1.8674537	3.1397693	19.64
49	1.7349733	3.1474296	19.65
49	1.8707881	3.2397671	19.66
49	1.8532022	3.272625	19.67
49	1.8430878	3.167078	19.68
49	1.9013125	3.2648558	19.69
49	1.8249827	3.2545399	19.7
49	1.7813108	3.2515291	19.71
49	1.8157863	3.2095864	19.72
49	1.886184	3.3500111	19.73
49	1.7909769	3.2555013	19.74
49	1.8489341	3.2931107	19.75
49	1.75108	3.321981	19.76
49	1.7977034	3.3129652	19.77
49	1.8772543	3.3487755	19.78
49	1.9650144	3.2847882	19.79
49	1.9008471	3.3124516	19.8
49	1.7958236	3.2701972	19.81
49	1.7450162	3.2946333	19.82
49	1.8713699	3.3460026	19.83
49	1.7944203	3.2775259	19.84
49	1.7726134	3.2286523	19.85
49	1.8102005	3.2668222	19.86
49	1.8030621	3.2436418	19.87
49	1.8479791	3.2587749	19.88
49	1.8123074	3.2173844	19.89
49	1.8288844	3.2221778	19.9
49	1.7903446	3.2171201	19.91
49	1.741881	3.2402177	19.92
49	2.0354668	3.3195533	19.93
49	1.8758241	3.328303	19.94
49	1.8710999	3.2181872	19.95
49	1.9290362	3.3080855	19.96
49	1.8505221	3.2403762	19.97
49	1.8879853	3.3041984	19.98
49	1.8821548	3.3263063	19.99
49	1.9099509	3.2111217	20
49	1.8466971	3.272075	20.01
49	1.8705617	3.2604936	20.02
49	1.9971005	3.2657408	20.03
49	1.892154	3.2736102	20.04
49	1.9540667	3.335561	20.05
49	1.969679	3.3962231	20.06
49	1.946054	3.3088069	20.07
49	1.9258222	3.3022432	20.08
49	1.933829	3.2719899	20.09
49	1.8251121	3.2970629	20.1
49	1.7888046	3.2471355	20.11
49	1.8008341	3.2535476	20.12
49	1.7584699	3.2305741	20.13
49	1.800009	3.246094	20.14
49	1.8625252	3.2672732	20.15
49	1.977782	3.2949201	20.16
49	1.7440156	3.2709021	20.17
49	1.7068661	3.2952661	20.18
49	1.7433226	3.2833999	20.19
49	1.8113278	3.1908893	20.2
49	1.7690216	3.2518533	20.21
49	1.7467228	3.2987006	20.22
49	1.7535651	3.241141	20.23
49	1.7529264	3.2026151	20.24
49	1.8108202	3.3092929	20.25
49	1.7233413	3.2226251	20.26
49	1.7553655	3.2567162	20.27
50	1.606161	8.3507124	20.08
50	1.6344101	8.4479999	20.09
50	1.5798408	8.5537927	20.1
50	1.6483653	8.5394679	20.11
50	1.6798964	8.4526691	20.12
50	1.6694549	8.5087037	20.13
50	1.6091068	8.4448653	20.14
50	1.65148	8.479532	20.15
50	1.6576701	8.4891611	20.16
51	1.5943678	8.4506816	20.18
51	1.6698197	8.4682219	20.19
51	1.6183306	8.4506224	20.2
51	1.7139095	8.5027162	20.21
51	1.5607619	8.4996888	20.22
51	1.6544099	8.5854798	20.23
51	1.6516357	8.4812525	20.24
51	1.5853933	8.5089333	20.25
51	1.6377478	8.5034205	20.26
51	1.6773859	8.4724955	20.27
51	1.6654402	8.5247998	20.28
51	1.6851743	8.5846274	20.29
51	1.6403433	8.4515917	20.3
52	1.097906	1.0077358	20.2
52	1.1541674	1.0024798	20.21
52	1.1548543	0.99612735	20.22
52	1.1474416	0.9541326	20.23
52	1.1502291	1.002181	20.24
52	1.1294626	1.0096328	20.25
52	1.1092135	1.0050378	20.26
52	1.0955819	0.964776	20.27
52	1.1549391	0.91186746	20.28
52	1.171606	0.93121404	20.29
52	1.1450318	0.95681623	20.3
52	1.1674392	1.0141704	20.31
52	1.1823687	1.0522837	20.32
52	1.1576526	1.0132449	20.33
52	1.1339956	1.0254146	20.34
52	1.157959	0.99146251	20.35
52	1.1237281	1.0091627	20.36
52	1.1623764	0.99667715	20.37
52	1.1681776	0.9948414	20.38
52	1.1663312	0.99506716	20.39
52	1.1758547	0.97498315	20.4
52	1.1821996	0.98414664	20.41
52	1.1730765	0.97252368	20.42
52	1.1513322	1.0316809	20.43
52	1.1549432	1.0049178	20.44
52	1.187243	0.96198131	20.45
52	1.1593204	0.97878784	20.46
52	1.1950395	0.97518179	20.47
52	1.15417	0.95473441	20.48
53	1.9020632	3.2855435	20.29
53	1.8576905	3.284901	20.3
53	1.7866744	3.2046427	20.31
53	1.8009371	3.3044941	20.32
53	1.8311224	3.2883861	20.33
53	1.8161659	3.2837413	20.34
53	1.7909648	3.3003906	20.35
53	1.8496527	3.2316209	20.36
53	1.7896292	3.2620469	20.37
53	1.9027806	3.3301991	20.38
53	1.8925761	3.2825484	20.39
53	1.7946119	3.213835	20.4
53	1.8984926	3.2497611	20.41
53	1.9287385	3.3323798	20.42
53	1.8522299	3.34231	20.43
53	1.8883606	3.2809172	20.44
53	1.8752119	3.2608204	20.45
53	1.8954834	3.2451567	20.46
53	1.8514278	3.2851412	20.47
53	1.8186357	3.2944069	20.48
53	1.8322642	3.3298847	20.49
53	1.8547126	3.2808357	20.5
53	1.9279709	3.2704907	20.51
53	1.9619167	3.2992044	20.52
53	2.0554857	3.3318479	20.53
54	1.6500354	8.4514373	20.32
54	1.7118259	8.4909191	20.33
54	1.7056451	8.4817986	20.34
54	1.6601295	8.4524596	20.35
54	1.5821332	8.3791134	20.36
54	1.7161303	8.4336392	20.37
54	1.7260841	8.4238981	20.38
54	1.663855	8.4042701	20.39
54	1.6772965	8.3778642	20.4
54	1.6570776	8.4572965	20.41
54	1.6089045	8.4284958	20.42
54	1.663621	8.5175811	20.43
54	1.5780907	8.5137912	20.44
54	1.7065265	8.4455678	20.45
54	1.6504595	8.4947092	20.46
54	1.6972539	8.4775031	20.47
54	1.7028499	8.5730223	20.48
54	1.6761048	8.5356622	20.49
54	1.6423227	8.5574997	20.5
54	1.6559731	8.5320129	20.51
54	1.5628571	8.4355224	20.52
54	1.6625548	8.4859153	20.53
54	1.7061326	8.485145	20.54
54	1.6786022	8.4667663	20.55
54	1.6977365	8.3855287	20.56
54	1.6125815	8.5064253	20.57
54	1.5897167	8.5943577	20.58
54	1.6533243	8.5732676	20.59
54	1.6103969	8.603939	20.6
54	1.6827833	8.540844	20.61
55	1.8518928	3.2671012	20.56
55	1.8488508	3.2706251	20.57
55	1.841976	3.2982987	20.58
55	1.9091258	3.2649194	20.59
55	1.754678	3.2655924	20.6
55	1.8660445	3.2717218	20.61
55	1.9198069	3.2588219	20.62
55	1.9124936	3.1679576	20.63
55	1.8405658	3.3168607	20.64
55	1.8788305	3.2499788	20.65
55	1.9982105	3.2611504	20.66
55	1.7602888	3.2842602	20.67
55	1.8465887	3.2518059	20.68
55	1.8139088	3.3443355	20.69
56	1.6044287	8.4995286	20.63
56	1.6366618	8.484981	20.64
56	1.7046839	8.5212707	20.65
56	1.6948592	8.4533441	20.66
56	1.7243089	8.4614772	20.67
56	1.6801116	8.3455135	20.68
56	1.6612679	8.5856161	20.69
56	1.6649203	8.4508916	20.7
56	1.6457875	8.5371449	20.71
56	1.6231209	8.4023382	20.72
56	1.6339726	8.4991409	20.73
56	1.7314377	8.4711506	20.74
56	1.6535739	8.4802017	20.75
56	1.6108	8.5216008	20.76
58	1.8995027	3.2133859	20.75
58	1.9006763	3.2644788	20.76
58	1.8923625	3.2814581	20.77
58	1.8622515	3.3096229	20.78
59	1.653944	8.4999943	20.78
59	1.6894682	8.4575469	20.79
59	1.7991753	8.4767685	20.8
59	1.6987482	8.4935548	20.81
59	1.7589356	8.4527703	20.82
59	1.6659696	8.3933173	20.83
59	1.6337621	8.392481	20.84
59	1.6766269	8.452903	20.85
59	1.6518211	8.3971792	20.86
59	1.6421905	8.4020117	20.87
59	1.5779771	8.4689323	20.88
60	1.8307993	3.340046	20.8
60	1.9479126	3.3396636	20.81
60	1.8269518	3.3585207	20.82
61	1.7846729	3.2972283	20.86
61	1.7784895	3.3570476	20.87
61	1.7982963	3.3272311	20.88
62	1.6501071	8.4943283	20.9
62	1.717095	8.4671879	20.91
62	1.667717	8.4996254	20.92
62	1.6848436	8.5030794	20.93
62	1.747702	8.4381852	20.94
62	1.6679621	8.418264	20.95
62	1.7565009	8.4795266	20.96
62	1.742254	8.6074555	20.97
62	1.6655798	8.4567682	20.98
62	1.6719056	8.4569815	20.99
62	1.7324187	8.547742	21
62	1.7141536	8.4815166	21.01
62	1.6947149	8.4868522	21.02
62	1.7307406	8.4619249	21.03
62	1.7574985	8.5285544	21.04
62	1.7400798	8.4098308	21.05
62	1.7240243	8.4269379	21.06
62	1.7073732	8.4808755	21.07
62	1.7940022	8.4108206	21.08
62	1.7503349	8.3896081	21.09
62	1.794312	8.4824207	21.1
62	1.7524964	8.4820621	21.11
62	1.7584595	8.4187192	21.12
62	1.8100698	8.4412101	21.13
62	1.7839156	8.4517979	21.14
62	1.7615662	8.6094659	21.15
62	1.8314939	8.5298441	21.16
62	1.7628034	8.5165026	21.17
62	1.7674598	8.5233475	21.18
62	1.7895585	8.5621764	21.19
62	1.7400436	8.5591324	21.2
62	1.7031489	8.4841231	21.21
62	1.6915678	8.5531433	21.22
62	1.6906238	8.5308921	21.23
62	1.7477174	8.5256567	21.24
62	1.7078741	8.5194521	21.25
62	1.7770676	8.4999504	21.26
62	1.6666098	8.5358489	21.27
62	1.826742	8.5279997	21.28
62	1.8451241	8.4725696	21.29
62	1.7902262	8.4772535	21.3
62	1.8799795	8.5432448	21.31
62	1.8368938	8.5198365	21.32
62	1.842989	8.6170407	21.33
62	1.8433558	8.5223392	21.34
62	1.8342957	8.5312945	21.35
62	1.7462825	8.5340147	21.36
62	1.7663429	8.5310593	21.37
62	1.7136863	8.4969493	21.38
62	1.8297996	8.5031732	21.39
62	1.8677984	8.5289063	21.4
62	1.7534194	8.4315826	21.41
62	1.7298635	8.5041524	21.42
62	1.7598592	8.535649	21.43
62	1.7707739	8.4480579	21.44
62	1.7692246	8.5107428	21.45
62	1.7826397	8.4795649	21.46
62	1.795711	8.5358207	21.47
62	1.7947524	8.5622389	21.48
62	1.7675615	8.5728067	21.49
62	1.745583	8.4937794	21.5
62	1.7013131	8.4951138	21.51
62	1.70631	8.5309753	21.52
62	1.7764463	8.4998037	21.53
62	1.7705524	8.5218005	21.54
62	1.7859373	8.5071962	21.55
62	1.7852649	8.5041879	21.56
62	1.8373885	8.5651524	21.57
62	1.7338058	8.5674273	21.58
62	1.8032155	8.6113869	21.59
62	1.811462	8.5886059	21.6
62	1.7511422	8.5902892	21.61
62	1.8376496	8.5526243	21.62
62	1.774497	8.5706749	21.63
62	1.7964608	8.4998398	21.64
62	1.8377006	8.533238	21.65
62	1.87181	8.5758248	21.66
62	1.8850039	8.60184	21.67
62	1.82605	8.5293523	21.68
62	1.8453922	8.541186	21.69
62	1.944213	8.5954567	21.7
62	1.7949857	8.5312502	21.71
62	1.897075	8.5992232	21.72
62	1.9438524	8.6129481	21.73
62	1.9132971	8.5841335	21.74
62	1.8259351	8.6335081	21.75
62	1.9088874	8.640082	21.76
62	1.8258978	8.6504263	21.77
62	1.852119	8.5337891	21.78
62	1.8565695	8.5991812	21.79
62	1.9098169	8.6104925	21.8
62	1.8495481	8.615456	21.81
62	1.831811	8.6486695	21.82
62	1.8537951	8.5539507	21.83
62	1.8484644	8.5546267	21.84
62	1.8368768	8.5920982	21.85
62	1.7237792	8.5719009	21.86
62	1.8287082	8.6293917	21.87
62	1.7941646	8.5872531	21.88
62	1.8231792	8.6610456	21.89
62	1.7273787	8.631886	21.9
62	1.7953421	8.5641977	21.91
62	1.7874823	8.6801163	21.92
62	1.8144713	8.6510428	21.93
62	1.7918944	8.629994	21.94
62	1.8718102	8.6086523	21.95
62	1.869608	8.6474542	21.96
62	1.8418642	8.5846784	21.97
62	1.8824087	8.658055	21.98
62	1.8873653	8.6025215	21.99
62	1.8661833	8.6251878	22
62	1.8480883	8.6011912	22.01
62	1.847386	8.6506405	22.02
62	1.8626374	8.6404616	22.03
62	1.8096325	8.6706477	22.04
62	1.8152282	8.6804195	22.05
62	1.8240818	8.6063662	22.06
62	1.8370878	8.6138977	22.07
62	1.7963616	8.5680831	22.08
62	1.8555283	8.5921066	22.09
62	1.8601927	8.6043815	22.1
62	1.8224992	8.5830633	22.11
62	1.7919374	8.597828	22.12
62	1.7882126	8.576303	22.13
62	1.7379354	8.5584323	22.14
62	1.7960828	8.5669526	22.15
62	1.7682692	8.5538722	22.16
62	1.7303734	8.5575662	22.17
62	1.7166648	8.5397556	22.18
62	1.7909554	8.5343305	22.19
62	1.748809	8.5289748	22.2
62	1.7154326	8.5817586	22.21
62	1.7374851	8.504667	22.22
62	1.8089518	8.5198962	22.23
62	1.6954633	8.5491494	22.24
62	1.7243259	8.5274673	22.25
62	1.7902299	8.5178453	22.26
62	1.7429863	8.5462605	22.27
62	1.6857306	8.5928133	22.28
62	1.7147291	8.6015075	22.29
62	1.8183147	8.6037564	22.3
65	1.9161146	3.265332	21.03
65	2.0490948	3.3676982	21.04
65	2.0185069	3.327918	21.05
65	1.8776937	3.3647445	21.06
65	1.883007	3.4737917	21.07
65	1.9451303	3.3197679	21.08
66	1.7777937	3.3256226	21.21
66	1.9155426	3.3049922	21.22
66	1.7910297	3.2945813	21.23
66	1.8505584	3.242376	21.24
66	1.8877942	3.3203705	21.25
66	1.8879685	3.3321333	21.26
66	1.8019117	3.2614045	21.27
67	1.9082178	3.2860553	21.29
67	1.8469159	3.214414	21.3
67	1.7978786	3.2625109	21.31
67	1.8832511	3.3117625	21.32
67	1.8785331	3.2995723	21.33
67	1.9076276	3.3427768	21.34
67	1.9838408	3.304175	21.35
67	1.9402252	3.3197101	21.36
67	1.934988	3.2722356	21.37
69	1.0552496	0.94430675	23.21
69	1.0270689	1.2709018	23.22
72	1.9663438	2.8313757	26.31
72	1.9522493	3.0224758	26.32
73	0.8911649	4.2695088	26.35
73	0.9160399	4.564822	26.36
73	0.91665336	4.7163288	26.37
73	1.1310539	4.8913097	26.38
73	1.2954379	5.0372726	26.39
73	1.2376016	5.0937358	26.4
73	1.3383853	5.030748	26.41
73	1.3356567	4.993508	26.42
73	1.3047147	4.9406911	26.43
73	1.5323667	4.7176342	26.44
73	1.9461899	4.5747102	26.45
73	1.5942141	4.8171068	26.46
74	1.6756296	5.4806448	26.47
74	1.6394641	5.5985795	26.48
74	1.5398847	5.7635087	26.49
78	1.1833318	8.2961737	27.91
78	1.2341665	8.4638356	27.92
85	1.3242692	7.7156796	33.79
85	0.87086629	7.7297936	33.8
87	1.0219732	2.7858758	35.14
87	1.0321512	2.8230449	35.15
87	1.0773947	2.6916448	35.16
87	1.0983928	2.7281497	35.17
87	1.0230621	2.7102664	35.18
87	1.1660354	2.7182789	35.19
87	1.1678634	2.7196818	35.2
87	1.1519441	2.7059242	35.21
87	1.137476	2.7325206	35.22
87	1.0852941	2.7144051	35.23
87	1.0884872	2.7236435	35.24
87	1.030615	2.7131277	35.25
87	1.0501639	2.707865	35.26
87	1.0299873	2.6927171	35.27
87	1.0794436	2.6885602	35.28
87	1.0442932	2.773524	35.29
87	1.0822996	2.728012	35.3
87	0.99927261	2.7144712	35.31
87	1.0421307	2.7601535	35.32
87	1.0397065	2.7601846	35.33
87	1.1081283	2.7572427	35.34
87	1.1034179	2.7577745	35.35
87	1.1095761	2.7703539	35.36
87	1.1430294	2.7526367	35.37
87	1.0871099	2.6888983	35.38
87	1.0997331	2.6916034	35.39
87	1.0613027	2.7103871	35.4
87	1.1062374	2.6957031	35.41
87	1.1045409	2.7205706	35.42
87	1.079713	2.7338853	35.43
87	1.1124688	2.6390682	35.44
87	1.0980499	2.6034014	35.45
87	1.0646415	2.576648	35.46
87	1.0030008	2.6857864	35.47
87	1.0712729	2.7668442	35.48
87	1.0327516	2.6420348	35.49
87	1.0669962	2.6336184	35.5
87	1.0354141	2.646173	35.51
87	0.99868298	2.6219909	35.52
87	0.98605231	2.6255484	35.53
87	1.0328371	2.6217472	35.54
87	0.9971818	2.6140765	35.55
87	1.0362612	2.5762653	35.56
87	1.0004802	2.5953803	35.57
87	1.0169348	2.6320615	35.58
87	1.0495168	2.6533805	35.59
87	1.034999	2.5885959	35.6
87	1.1003666	2.635816	35.61
87	1.0892497	2.6769494	35.62
87	1.1358165	2.6307553	35.63
87	1.0794608	2.6797397	35.64
87	1.1133938	2.6879279	35.65
87	1.1100918	2.713818	35.66
87	1.1010303	2.6762721	35.67
87	1.0985326	2.7067698	35.68
88	1.0753776	2.6271245	35.7
88	1.1374879	2.5793478	35.71
88	1.1754368	2.6753889	35.72
88	1.060434	2.579475	35.73
88	1.1090334	2.6544763	35.74
88	1.0679133	2.6966545	35.75
88	1.0708968	2.648681	35.76
88	1.0998946	2.6481774	35.77
88	1.0843167	2.6638182	35.78
88	1.066252	2.6952688	35.79
88	1.1343291	2.6678118	35.8
89	1.6423255	8.0514236	35.87
89	1.6747214	8.1375389	35.88
90	1.5165509	8.0160157	35.9
90	1.5180154	8.0784462	35.91
90	1.4699387	7.6563339	35.92
90	0.94917001	7.7774093	35.93
93	1.5636881	5.4047681	36.02
93	1.0630464	4.9346373	36.03
94	1.3156099	3.0705054	36.12
94	1.7453875	2.6998542	36.13
95	1.8891522	1.4209096	36.16
95	1.7163787	1.126008	36.17
96	0.93884884	1.1003261	36.18
96	1.0437043	1.2571855	36.19
96	1.2713763	1.4891346	36.2
98	1.7427202	2.7545166	36.47
98	1.6730669	2.7092125	36.48
103	1.1873671	1.1412601	42.22
103	1.4646114	1.3286998	42.23
109	1.5517413	6.1142486	47.84
109	1.4313869	6.1035273	47.85
