# Supplementary material for: Single nucleosome imaging reveals principles of transient multiscale chromatin reorganization triggered by histone ADP-ribosylation at DNA lesions
Source: Nat Commun. 2025 Jul 19;16:6652. doi: 10.1038/s41467-025-61834-7 (PMC12276361; doi:10.1038/s41467-025-61834-7)
Supplement: Supplementary file 6 — Source Data [file 41467_2025_61834_MOESM6_ESM.zip › DATA_ALL_FIGURES/Fig 1C/before_damage/20220624/20220624_Field4_before_crop.mldatx_tracked.trxyt]

1	1.1475559	0.83132222	0.35
1	1.1840669	0.87223585	0.36
1	1.2432416	0.8893634	0.37
1	1.129395	0.82912981	0.38
3	1.1707314	0.85005419	0.42
3	1.1658299	0.84211528	0.43
3	1.1196612	0.81490324	0.44
5	1.1093287	0.80423784	0.48
5	1.0905212	0.90873621	0.49
5	1.1883964	0.92064415	0.5
5	1.0701067	0.88858265	0.51
5	1.1200363	0.93828738	0.52
6	1.121327	0.92141807	0.54
6	1.1671103	1.0007907	0.55
6	1.103456	0.96305392	0.56
6	1.1330593	0.86213147	0.57
6	1.0645625	0.80017471	0.58
6	1.1610768	0.82022188	0.59
6	1.1457748	0.8709969	0.6
6	1.1853007	0.8703691	0.61
7	1.2154934	0.88548292	0.64
7	1.1923427	0.9350418	0.65
7	1.106286	0.89591078	0.66
7	1.2094969	0.80219146	0.67
7	1.1673706	0.86593051	0.68
8	1.1629966	0.82702202	0.71
8	1.1420232	0.84629938	0.72
8	1.1261098	0.87383963	0.73
8	1.1978814	0.8692485	0.74
9	1.1949773	0.81698923	0.77
9	1.286629	0.85580499	0.78
9	1.1495336	0.83259868	0.79
9	1.1373888	0.89553756	0.8
9	1.2068584	0.82900048	0.81
9	1.2172544	0.91491058	0.82
10	1.1630171	0.91828938	0.84
10	1.1767159	0.8004377	0.85
10	1.1848258	0.83952774	0.86
12	1.0873791	0.87936639	1.04
12	1.0583249	0.84064812	1.05
12	1.0909772	0.92843007	1.06
14	1.0721568	0.83599793	1.11
14	1.2229957	0.80038103	1.12
14	1.1459307	0.81845518	1.13
16	1.8132601	7.9870381	4.64
16	1.8656128	7.8821997	4.65
23	1.5346111	11.779979	13.36
23	1.0932807	11.771299	13.37
24	1.5428153	7.636995	15.02
24	1.5620899	7.7093043	15.03
25	1.5429322	7.7163709	15.07
25	1.5665065	7.7212833	15.08
25	1.5431926	7.6499878	15.09
27	0.83180314	3.7155459	17.22
27	0.85546176	3.7045689	17.23
27	0.82980314	3.6299191	17.24
27	0.80521332	3.6905541	17.25
30	2.0568648	1.4757529	17.59
30	1.9138661	1.1347291	17.6
31	1.8538106	1.2366663	17.62
31	1.9130158	1.4333665	17.63
32	1.8861096	4.0420266	19.41
32	1.9092359	3.8983288	19.42
32	1.9136351	3.893816	19.43
32	1.8055868	3.8387925	19.44
32	1.8511018	3.9304208	19.45
32	1.8966942	3.9227203	19.46
32	1.8860545	3.8247489	19.47
32	1.8696899	3.8612658	19.48
34	1.8563121	3.8197026	19.52
34	1.9517909	3.8217473	19.53
34	1.823852	3.8241232	19.54
34	1.8564214	3.8755836	19.55
34	1.8789317	3.9356267	19.56
35	1.8286952	3.9419295	19.58
35	1.8619558	3.8492209	19.59
35	1.8313659	3.9136979	19.6
35	1.9511443	3.9033706	19.61
35	1.9418281	3.8580789	19.62
35	1.8459993	3.8644958	19.63
35	1.9021133	3.8159515	19.64
35	1.9288615	3.7798871	19.65
36	1.9305105	3.8676136	19.67
36	1.8975758	3.9533545	19.68
36	1.8293058	3.8451365	19.69
38	1.0376856	5.1683476	19.83
38	0.97613619	5.1465858	19.84
38	0.99502137	5.1289606	19.85
38	1.0745622	5.0577659	19.86
38	1.0715668	5.0966685	19.87
38	1.0185688	5.0256672	19.88
38	1.1208197	5.0517883	19.89
38	1.0989328	5.0989419	19.9
38	1.0701355	5.1317672	19.91
38	0.97422078	5.152159	19.92
38	0.99552429	5.1222484	19.93
38	1.0742661	5.1712016	19.94
38	1.1070051	5.1925354	19.95
38	1.0644353	5.2479102	19.96
41	1.1373111	5.1639227	20.02
41	1.1069322	5.1459601	20.03
41	1.0385329	5.1278022	20.04
41	0.94955999	5.088311	20.05
42	0.96708301	4.9821414	20.1
42	0.99782866	5.0537897	20.11
42	1.0094508	5.0713471	20.12
42	1.0007221	5.006277	20.13
42	1.0939826	5.1216984	20.14
42	0.9903115	4.9909815	20.15
42	1.0657705	4.9363396	20.16
42	0.94189503	4.8574336	20.17
42	0.96739093	4.974071	20.18
42	0.99988472	4.9872341	20.19
42	1.0090149	4.9756142	20.2
48	1.4096998	5.2271981	20.53
48	1.3266425	5.3190823	20.54
48	1.3987951	5.2905963	20.55
48	1.3755912	5.1042845	20.56
53	1.4040354	5.2134862	20.83
53	1.3614356	5.2324634	20.84
54	1.4344182	5.2959835	21.33
54	1.3549385	5.3427729	21.34
54	1.3997583	5.2971208	21.35
55	1.2602845	5.0823437	21.47
55	1.21612	5.0797548	21.48
55	1.2752984	5.0463965	21.49
56	1.3653405	4.964284	21.51
56	1.3024579	5.0359208	21.52
56	1.200349	5.0184179	21.53
57	1.1458052	4.9662359	21.56
57	1.134848	4.9586099	21.57
57	1.2052168	5.0794418	21.58
59	1.2236251	4.9620691	21.68
59	1.2468794	4.9074677	21.69
78	1.8277034	8.6370347	37.89
78	1.8341757	8.6227168	37.9
78	1.7998283	8.5604814	37.91
78	1.8242827	8.6362374	37.92
78	1.8589978	8.6309152	37.93
78	1.8195879	8.603998	37.94
78	1.8016211	8.5734104	37.95
78	1.8070422	8.6437708	37.96
78	1.8238752	8.6241289	37.97
78	1.7924209	8.619556	37.98
78	1.835789	8.6235305	37.99
79	1.7893886	8.6188666	38.03
79	1.78233	8.5878416	38.04
79	1.8613306	8.6037299	38.05
79	1.7882097	8.5480424	38.06
84	1.9063769	8.5995176	38.18
84	1.7578918	8.5844267	38.19
84	1.9318985	8.6539153	38.2
84	1.763573	8.6117171	38.21
85	1.7871812	8.5983394	38.23
85	1.832163	8.565251	38.24
85	1.8560384	8.6081725	38.25
86	1.772402	8.634705	38.31
86	1.861541	8.6548743	38.32
86	1.9295642	8.6811884	38.33
101	1.6171575	4.8719741	42.7
101	1.5171277	4.9347313	42.71
101	1.5172735	4.9050187	42.72
101	1.4721611	4.9017252	42.73
101	1.5169264	4.8814651	42.74
101	1.5095174	4.8919647	42.75
101	1.4992206	4.887577	42.76
101	1.5027769	4.8821833	42.77
101	1.4868209	4.930488	42.78
101	1.4954682	4.9047831	42.79
101	1.5155212	4.8312397	42.8
101	1.5321666	4.8435229	42.81
101	1.5299672	4.838965	42.82
101	1.4958082	4.8337129	42.83
102	1.7887931	5.9361143	43.31
102	1.9864293	5.8650746	43.32
103	1.5410142	11.279411	43.38
103	1.5473651	11.248153	43.39
103	1.564729	11.186038	43.4
103	1.5673064	11.216819	43.41
103	1.515484	11.129795	43.42
103	1.5954277	11.214638	43.43
103	1.5499266	11.157664	43.44
103	1.4425229	11.192038	43.45
103	1.5239603	11.201407	43.46
103	1.4657842	11.14625	43.47
105	1.5353347	11.182408	43.49
105	1.5133083	11.228769	43.5
105	1.5380409	11.16516	43.51
105	1.5573403	11.143633	43.52
106	1.4391005	11.151283	43.54
106	1.5119125	11.174973	43.55
106	1.522541	11.175117	43.56
106	1.5142291	11.226886	43.57
106	1.5548931	11.187206	43.58
106	1.506487	11.272684	43.59
106	1.4513076	11.129125	43.6
106	1.5240035	11.157614	43.61
106	1.4113577	11.143557	43.62
106	1.4641067	11.1224	43.63
106	1.6532604	11.162388	43.64
106	1.4597764	11.210482	43.65
106	1.4978244	11.081787	43.66
106	1.467724	11.165127	43.67
106	1.555015	11.269676	43.68
106	1.5122822	11.122653	43.69
106	1.5095027	11.17626	43.7
106	1.3845212	11.081895	43.71
106	1.4885399	11.09482	43.72
106	1.4682491	11.173219	43.73
111	1.710525	7.8375333	46.53
111	1.6736953	7.7676872	46.54
111	1.5987594	7.7646906	46.55
111	1.6692724	7.8253864	46.56
111	1.7123666	7.8193218	46.57
111	1.6411419	7.8142307	46.58
111	1.6518874	7.8197304	46.59
111	1.6382581	7.7855769	46.6
111	1.7059476	7.7572918	46.61
111	1.6022542	7.7754056	46.62
111	1.6438097	7.8367109	46.63
111	1.6101023	7.7887766	46.64
111	1.6661952	7.7015763	46.65
111	1.6465034	7.7703811	46.66
114	0.85390486	1.0100036	49.57
114	0.91665294	1.0056613	49.58
114	0.95051014	0.94208114	49.59
114	0.91973108	1.0519832	49.6
