# Supplementary material for: Single nucleosome imaging reveals principles of transient multiscale chromatin reorganization triggered by histone ADP-ribosylation at DNA lesions
Source: Nat Commun. 2025 Jul 19;16:6652. doi: 10.1038/s41467-025-61834-7 (PMC12276361; doi:10.1038/s41467-025-61834-7)
Supplement: Supplementary file 6 — Source Data [file 41467_2025_61834_MOESM6_ESM.zip › DATA_ALL_FIGURES/Fig 1C/before_damage/20220624/20220624_Field5_before_crop.rpt_tracked.trxyt]

5	0.8431525	7.3343249	0.69
5	0.80303475	7.3267092	0.7
5	0.80877747	7.3108022	0.71
6	0.98053564	3.9574646	0.7
6	0.90932716	4.233901	0.71
9	1.4358578	10.052282	1.53
9	1.4098451	10.023659	1.54
9	1.4559035	10.030784	1.55
12	1.8644969	10.792976	3
12	1.8899147	10.830262	3.01
12	1.884305	10.851059	3.02
12	1.903819	10.850443	3.03
12	1.9087347	10.827813	3.04
12	1.8800794	10.871944	3.05
12	1.8986907	10.813337	3.06
12	1.8897195	10.877803	3.07
12	1.880378	10.866833	3.08
12	1.9272721	10.847734	3.09
12	1.9346733	10.876855	3.1
12	1.9076488	10.921047	3.11
12	1.9679295	10.822769	3.12
12	1.9441117	10.857051	3.13
12	1.8949764	10.907784	3.14
12	1.8700976	10.859566	3.15
12	1.9178132	10.914237	3.16
12	1.9253747	10.857116	3.17
12	1.9185077	10.884398	3.18
12	1.8987424	10.881803	3.19
12	1.8998804	10.902223	3.2
12	1.9924838	10.950767	3.21
12	1.9201639	10.944047	3.22
12	1.9430485	10.935053	3.23
12	1.8402557	10.985504	3.24
12	1.9285211	10.873186	3.25
12	1.9043905	10.836242	3.26
12	1.9224831	10.826331	3.27
12	1.9079989	10.880202	3.28
12	1.8750924	10.842664	3.29
12	1.7533481	10.790159	3.3
12	1.828485	10.784027	3.31
12	1.8683544	10.817393	3.32
12	1.9256378	10.84762	3.33
12	1.9014044	10.855136	3.34
12	1.8751558	10.838895	3.35
12	1.8716919	10.826965	3.36
12	1.8719178	10.785884	3.37
12	1.8712599	10.796423	3.38
12	1.9178595	10.811101	3.39
12	1.9085182	10.830437	3.4
12	1.9273121	10.813186	3.41
12	1.8660681	10.858628	3.42
12	1.8344305	10.79211	3.43
12	1.8145617	10.794705	3.44
12	1.8021809	10.845199	3.45
12	1.7372146	10.865896	3.46
12	1.7397054	10.823852	3.47
12	1.6876462	10.885934	3.48
12	1.6934976	10.830535	3.49
12	1.7527193	10.854237	3.5
12	1.7928117	10.876527	3.51
12	1.7688834	10.90816	3.52
12	1.7987887	10.929419	3.53
12	1.8492857	10.903148	3.54
12	1.9122295	10.882166	3.55
12	1.9331591	10.881697	3.56
12	1.9814734	10.834726	3.57
12	1.9436455	10.810812	3.58
12	1.9226871	10.814892	3.59
12	1.9041622	10.97396	3.6
12	1.8933563	10.900746	3.61
12	1.8723059	10.843789	3.62
12	1.8272427	10.811116	3.63
12	1.8375751	10.858713	3.64
12	1.911971	10.86504	3.65
12	1.9383196	10.839569	3.66
12	1.9573744	10.863798	3.67
12	1.980302	10.927723	3.68
12	1.9626434	10.926378	3.69
12	2.0038831	10.963689	3.7
12	1.9588954	10.940369	3.71
12	1.8853541	10.874705	3.72
12	1.8811515	10.86867	3.73
12	1.8490215	10.86646	3.74
12	1.818747	10.888146	3.75
12	1.8491802	10.847676	3.76
12	1.8064817	10.857613	3.77
12	1.7918865	10.834362	3.78
12	1.7851059	10.870112	3.79
12	1.815812	10.85813	3.8
12	1.8253873	10.816432	3.81
12	1.8552893	10.793	3.82
12	1.8436966	10.823369	3.83
12	1.7853393	10.819575	3.84
12	1.8386519	10.833197	3.85
16	1.1820089	7.2683014	4.41
16	0.80466658	7.4926088	4.42
17	1.9051698	3.379663	5.04
17	1.8884258	3.3853287	5.05
17	1.870667	3.3953675	5.06
17	1.9069665	3.4019953	5.07
17	1.9215791	3.3765904	5.08
21	1.9929554	8.3482361	6.65
21	1.9276335	8.330608	6.66
21	1.8905	8.2362558	6.67
21	1.9634091	8.3326537	6.68
24	1.9550329	8.403253	6.74
24	1.9411297	8.4176742	6.75
24	1.9484374	8.3791655	6.76
24	2.0425561	8.3692002	6.77
25	1.8978673	8.3589141	6.8
25	1.9653793	8.3421356	6.81
27	1.8249682	8.5263883	6.91
27	1.8998065	8.4387109	6.92
28	0.8960914	1.9218525	7.04
28	1.1462093	1.9272537	7.05
30	1.6840452	8.4282837	7.25
30	1.4139317	8.4425834	7.26
30	1.2476027	8.3929174	7.27
30	1.7051331	8.4718578	7.28
30	1.454681	8.444822	7.29
30	1.5509873	8.5600146	7.3
30	1.3831244	8.4879439	7.31
30	1.4448966	8.6007947	7.32
30	1.5306297	8.3855574	7.33
31	1.4886356	8.5835377	7.35
31	1.417203	8.5309705	7.36
31	1.5229298	8.511005	7.37
32	1.5074932	1.9562284	7.38
32	1.5401347	2.0072583	7.39
32	1.5815498	1.9273048	7.4
34	1.4646308	8.4320946	7.42
34	1.549749	8.3715181	7.43
35	1.5200154	8.4074883	7.45
35	1.5654366	8.4511022	7.46
35	1.3621592	8.4532933	7.47
35	1.3890013	8.3080062	7.48
36	1.4725908	8.4019377	7.52
36	1.3743829	8.5294991	7.53
37	1.5637098	8.45724	7.55
37	1.4325393	8.5663894	7.56
41	1.781191	7.1404627	7.69
41	1.6796053	7.1473684	7.7
41	1.6548144	7.1054952	7.71
41	1.7050801	7.1827949	7.72
41	1.8684577	7.2315153	7.73
41	1.7176997	7.1110448	7.74
41	1.7266606	7.0362232	7.75
43	1.4670121	8.4329904	7.76
43	1.4204112	8.3538055	7.77
43	1.4175311	8.369998	7.78
44	1.767867	7.2941332	7.77
44	1.7743675	7.1575496	7.78
44	1.7825537	7.0561604	7.79
44	1.7817799	7.131792	7.8
44	1.7720862	7.1109262	7.81
44	1.7156071	7.0154758	7.82
45	1.7740674	7.1079449	7.84
45	1.690155	7.1053446	7.85
45	1.7153207	7.2013794	7.86
48	1.5999343	8.5447518	7.92
48	1.4148745	8.3481066	7.93
48	1.5002152	8.4733494	7.94
48	1.4743335	8.5949646	7.95
48	1.3817187	8.4647194	7.96
48	1.4204975	8.3871608	7.97
48	1.4060713	8.452933	7.98
48	1.3966186	8.6636115	7.99
48	1.4082676	8.5696284	8
48	1.5024222	8.548716	8.01
49	1.8279391	5.4388154	8
49	1.7966677	5.5383767	8.01
49	1.7993715	5.5251957	8.02
50	1.4141039	8.5397564	8.03
50	1.3305876	8.4907438	8.04
50	1.5195775	8.4521678	8.05
50	1.4969771	8.4468576	8.06
50	1.4063237	8.4715415	8.07
50	1.4417907	8.4930354	8.08
50	1.5255161	8.5336561	8.09
51	1.3559993	8.5060727	8.11
51	1.4240562	8.3869195	8.12
51	1.4682796	8.5200101	8.13
52	1.4270622	8.4501693	8.15
52	1.5640743	8.4742054	8.16
52	1.4152331	8.5419119	8.17
52	1.5550293	8.4759571	8.18
52	1.3125334	8.5622636	8.19
52	1.3643414	8.5930661	8.2
52	1.4462679	8.3476929	8.21
54	1.4044419	8.3595693	8.23
54	1.4096626	8.3266596	8.24
54	1.4670828	8.5003253	8.25
54	1.245813	8.3751295	8.26
55	1.4221979	8.4383286	8.29
55	1.3203277	8.274406	8.3
55	1.2991261	8.3592573	8.31
58	1.3111116	8.3283261	8.41
58	1.145468	8.2154846	8.42
60	1.3431378	8.4787303	8.48
60	1.4113365	8.3443701	8.49
60	1.4165079	8.4363057	8.5
60	1.3955928	8.4961231	8.51
60	1.4200617	8.4869545	8.52
60	1.4730512	8.6110218	8.53
60	1.4973936	8.4884101	8.54
60	1.3849185	8.564736	8.55
60	1.2851717	8.5646027	8.56
60	1.4571492	8.372015	8.57
60	1.4550844	8.5286162	8.58
61	1.5624704	8.2921305	8.61
61	1.4158283	8.3231852	8.62
64	1.5352733	8.5105698	8.71
64	1.4564988	8.5535123	8.72
68	1.4314049	8.5022449	8.86
68	1.2033827	8.3127573	8.87
69	1.4087313	8.5156423	8.89
69	1.3454622	8.627409	8.9
69	1.4928589	8.5715897	8.91
69	1.4819835	8.5664338	8.92
71	1.4215644	8.5201887	8.98
71	1.4512272	8.433654	8.99
72	1.4580312	8.5088906	9.01
72	1.4788136	8.5851733	9.02
72	1.5406548	8.5506091	9.03
72	1.514806	8.4592461	9.04
72	1.5385369	8.5422389	9.05
73	1.5031754	8.4776644	9.07
73	1.5377535	8.5893974	9.08
73	1.5361448	8.5549583	9.09
73	1.500365	8.5730986	9.1
73	1.4740121	8.4441971	9.11
74	1.4433414	8.587927	9.14
74	1.3743744	8.6100896	9.15
78	1.5981815	8.4830538	9.56
78	1.5610291	8.4286146	9.57
80	1.4357165	8.5559709	9.65
80	1.544397	8.5024509	9.66
82	1.4820153	8.6656076	9.78
82	1.3769186	8.5956126	9.79
88	1.308999	6.5570262	10.89
88	1.6964469	6.1827499	10.9
88	2.0231044	6.1970687	10.91
89	1.91268	4.9584923	10.99
89	2.0567389	4.4385355	11
91	1.3096768	5.1674929	11.34
91	1.1773885	5.0902634	11.35
93	0.96665055	9.9216411	11.5
93	0.8051622	10.033228	11.51
93	0.8259764	9.9382735	11.52
93	0.83292498	9.9473709	11.53
93	0.87337495	9.9496847	11.54
93	0.83207296	10.001576	11.55
93	0.84507624	9.8838832	11.56
95	0.88790125	9.9775257	11.6
95	0.91107789	10.037296	11.61
95	0.9177704	9.9801203	11.62
95	0.85893791	10.116537	11.63
95	0.89378085	10.074688	11.64
95	0.91868282	9.9842969	11.65
95	0.92097881	10.039596	11.66
95	0.9324861	10.041456	11.67
95	0.80610808	10.110303	11.68
95	0.88048777	10.138717	11.69
95	0.9075233	10.17028	11.7
95	0.84727714	10.094792	11.71
95	0.84510293	10.101891	11.72
95	0.83712292	10.111466	11.73
95	0.83470524	9.9483231	11.74
95	0.81318042	10.072005	11.75
95	0.90387293	10.173363	11.76
95	0.87128397	10.091714	11.77
95	0.86983302	10.080397	11.78
96	1.0869715	7.2827675	11.79
96	1.1656253	7.2632538	11.8
96	1.3378138	6.9439102	11.81
96	1.1037437	6.8006734	11.82
98	1.1150467	7.6006778	11.86
98	1.188994	7.3933219	11.87
98	1.2135191	7.2106917	11.88
101	0.8305567	10.125737	11.92
101	0.82467447	10.19391	11.93
101	0.838374	10.096253	11.94
101	0.84244474	10.038967	11.95
101	0.81122444	10.050452	11.96
102	0.9299075	9.9250515	11.99
102	0.84507136	10.157177	12
102	0.85049664	10.081688	12.01
102	0.81697844	10.142071	12.02
104	0.89618511	9.9884612	12.09
104	0.90284134	10.179337	12.1
104	0.82888213	9.9562446	12.11
107	0.92806593	10.049707	12.24
107	0.98281681	9.9765726	12.25
107	0.85560445	10.100486	12.26
107	0.97412247	10.066122	12.27
108	0.89093786	9.9933518	12.29
108	0.85735726	10.110855	12.3
108	0.92317718	10.12588	12.31
111	0.94276487	9.9407343	12.44
111	0.94394397	9.8907378	12.45
112	0.80169691	10.002291	12.52
112	0.86027891	10.124102	12.53
112	0.90095455	10.128979	12.54
113	0.87645184	10.070219	12.56
113	0.80184929	10.111444	12.57
114	0.87391366	10.118143	12.6
114	0.9042027	10.042744	12.61
114	0.82927062	10.020445	12.62
114	0.89494176	10.011617	12.63
114	0.87605611	9.9910848	12.64
114	0.82573277	9.9904183	12.65
117	0.93352781	10.095415	12.75
117	0.80932207	9.9300356	12.76
118	0.82176395	10.039574	12.8
118	0.84918041	9.97859	12.81
121	0.80020691	9.9999985	12.88
121	0.80705777	9.8209842	12.89
121	0.88836504	9.9134214	12.9
121	0.96334936	9.8678322	12.91
123	0.85808749	9.9935293	12.96
123	0.82566372	9.8837571	12.97
123	0.83054838	9.9108129	12.98
123	0.85211135	9.884875	12.99
123	0.89555305	9.9845775	13
124	0.88422217	9.8610665	13.03
124	1.0287785	9.8374151	13.04
124	0.80300789	9.9968046	13.05
124	0.99720189	10.051221	13.06
125	0.85449029	10.081523	13.08
125	0.86387646	9.9416618	13.09
125	0.82063739	10.026407	13.1
128	0.83524066	10.046592	13.22
128	0.82574371	10.039583	13.23
128	0.82651412	10.008091	13.24
129	0.90775357	10.131447	13.27
129	0.97684274	10.167628	13.28
132	0.89110398	10.13372	13.43
132	0.93681679	10.109557	13.44
132	0.92607486	10.0396	13.45
132	0.83734168	10.045351	13.46
132	0.81728859	10.1246	13.47
135	0.8915139	10.027028	13.71
135	0.90495435	10.086764	13.72
136	0.91252459	10.120911	13.74
136	0.83303909	10.281964	13.75
139	0.86231378	10.052984	13.98
139	0.86214513	10.036585	13.99
144	2.0517851	5.7811214	14.87
144	2.0457432	5.7706614	14.88
144	2.0399995	5.7563678	14.89
144	2.0231169	5.7707886	14.9
144	2.05458	5.7744554	14.91
144	2.0563411	5.7820654	14.92
144	2.0401399	5.800275	14.93
144	2.0290704	5.7867194	14.94
144	2.0271157	5.7847291	14.95
144	2.0129785	5.7696401	14.96
144	2.0357002	5.7859225	14.97
144	2.0043862	5.7673147	14.98
144	2.0305093	5.7728329	14.99
144	2.0563558	5.7576878	15
144	2.0427267	5.7765356	15.01
144	2.0565353	5.7731609	15.02
144	2.0498815	5.7582715	15.03
144	2.0673191	5.7276081	15.04
144	2.0732088	5.7397787	15.05
144	2.0683819	5.7485889	15.06
144	2.0672015	5.744816	15.07
144	2.0581602	5.7505057	15.08
144	2.051218	5.7794575	15.09
144	2.0381067	5.7673137	15.1
144	2.0195017	5.7698462	15.11
144	2.0489174	5.7679591	15.12
144	2.0384822	5.7926805	15.13
144	2.0318675	5.7775927	15.14
144	2.0056536	5.758912	15.15
148	0.97851841	9.6349137	15.62
148	1.2727603	9.3138317	15.63
152	1.0623506	2.5386843	16.09
152	1.105129	2.5283341	16.1
152	1.0875528	2.4676682	16.11
152	1.125708	2.6703879	16.12
152	1.1402942	2.4865017	16.13
152	1.163822	2.5789003	16.14
152	1.2112771	2.5490315	16.15
152	1.1266527	2.5252883	16.16
152	1.145524	2.558989	16.17
152	1.1054438	2.5395096	16.18
152	1.2043155	2.5290311	16.19
152	1.1418311	2.6413554	16.2
152	1.2318384	2.609684	16.21
154	1.206647	2.6089349	16.26
154	1.1695542	2.5767769	16.27
154	1.2328153	2.6445112	16.28
155	1.1786666	2.534708	16.31
155	1.1364931	2.5921414	16.32
155	1.1052503	2.5986229	16.33
155	1.1204344	2.5934825	16.34
155	1.2276042	2.5578284	16.35
155	1.1493239	2.4839045	16.36
155	1.1233097	2.565235	16.37
155	1.236671	2.4535556	16.38
155	1.1083438	2.5834593	16.39
155	1.1235298	2.5558906	16.4
155	1.1781178	2.5979473	16.41
155	1.1904683	2.6136559	16.42
155	1.2067314	2.5822534	16.43
155	1.17958	2.5736667	16.44
155	1.1608147	2.5564049	16.45
155	1.1643984	2.5630688	16.46
155	1.160067	2.552949	16.47
155	1.2228134	2.5855505	16.48
155	1.1816347	2.5969031	16.49
155	1.2018444	2.575016	16.5
155	1.1552783	2.5599881	16.51
155	1.1906218	2.6196704	16.52
158	1.4017575	4.3999459	17.73
158	1.5445933	4.2978708	17.74
159	0.80372796	1.5236768	17.8
159	0.81067897	1.4857574	17.81
161	0.80054131	1.5402398	17.85
161	0.80452052	1.4514508	17.86
162	0.82663353	1.5316724	17.89
162	0.81251641	1.5296916	17.9
167	0.96294087	11.751342	21.89
167	0.92012331	11.662824	21.9
169	1.7889209	1.9267524	22.58
169	1.9213813	1.7420229	22.59
169	1.8196208	1.7767605	22.6
169	1.8933431	1.7944363	22.61
169	1.8667054	1.7439915	22.62
174	1.7247416	1.8236199	22.91
174	1.8241996	1.8516361	22.92
174	1.8066356	1.8414255	22.93
174	1.7815302	1.9076292	22.94
174	1.7865315	1.7916493	22.95
174	1.8506533	1.8741678	22.96
174	1.8453798	1.8675328	22.97
174	1.8167073	1.7988929	22.98
174	1.9027638	1.8882588	22.99
174	1.8773164	1.845879	23
174	1.8653698	1.7803348	23.01
174	1.9100439	1.8981795	23.02
174	1.9022587	1.8284135	23.03
174	1.9389225	1.8518619	23.04
174	1.8362414	1.7812264	23.05
174	1.9004971	1.8308651	23.06
174	1.9527212	1.8735123	23.07
174	1.900707	1.8268122	23.08
174	1.9293891	1.828574	23.09
174	1.9639401	1.9327811	23.1
174	1.9336252	1.8144668	23.11
174	1.8634033	1.9051229	23.12
174	1.8834467	1.8360842	23.13
175	1.9095307	1.8175239	23.15
175	1.9278067	1.8081813	23.16
175	1.8747074	1.8322591	23.17
175	1.9151237	1.8921672	23.18
175	1.8758768	1.9133792	23.19
175	1.8893568	1.8676367	23.2
175	1.9507433	1.8603125	23.21
175	2.009669	1.8758724	23.22
175	1.8569552	1.8567675	23.23
175	1.9194901	1.9268382	23.24
175	1.9401223	1.7021981	23.25
175	1.9275444	1.8646438	23.26
175	1.9456599	1.7966466	23.27
175	1.9426154	1.8296251	23.28
175	1.9604845	1.819665	23.29
175	1.9266595	1.810579	23.3
175	1.9961642	1.7859271	23.31
175	1.9884577	1.8206608	23.32
175	1.9907562	1.8239662	23.33
175	1.9808873	1.8265297	23.34
175	1.9997089	1.8978127	23.35
175	1.9619595	1.8970415	23.36
175	1.9607121	1.8870118	23.37
175	1.9005276	1.9286461	23.38
175	1.8968676	1.9515848	23.39
175	1.9153323	1.9635175	23.4
175	1.8155619	1.9964017	23.41
175	1.9054484	1.9592489	23.42
175	1.8994265	1.9945928	23.43
175	1.8490619	1.9904784	23.44
183	1.6770945	0.83803091	27.47
183	1.6557869	1.0855427	27.48
186	1.6873001	5.7237651	27.84
186	1.5808001	5.7901496	27.85
186	1.5886048	5.5639706	27.86
186	1.3774544	5.205302	27.87
186	0.83518086	5.1274129	27.88
188	1.359403	5.9391529	27.92
188	1.3755335	5.8391246	27.93
195	1.428412	3.5870686	28.45
195	1.4621291	3.562859	28.46
198	1.1126653	1.9631865	29.15
198	0.80974542	2.4926261	29.16
200	1.6581235	2.2614892	29.67
200	1.671738	2.2270799	29.68
200	2.068047	2.043905	29.69
202	1.9894537	5.1428158	30.01
202	2.0278831	5.1731201	30.02
202	1.9586676	5.1861801	30.03
202	1.9813972	5.1843942	30.04
202	1.9937264	5.2160311	30.05
202	1.9761583	5.1842768	30.06
202	1.9462454	5.1987474	30.07
202	1.9508524	5.1322059	30.08
202	1.9215599	5.2453099	30.09
202	1.9397754	5.2051381	30.1
202	1.9564576	5.207475	30.11
202	1.9547547	5.1799838	30.12
202	1.9107118	5.2402019	30.13
202	1.8947207	5.2246282	30.14
202	1.9311879	5.2192122	30.15
202	1.9828694	5.2393825	30.16
202	2.0030938	5.224733	30.17
202	1.9949272	5.2682695	30.18
202	1.9552964	5.1777523	30.19
202	2.0017552	5.2223341	30.2
202	1.9663186	5.223879	30.21
202	1.9880707	5.2355925	30.22
202	1.9628837	5.2019792	30.23
202	1.9922765	5.2268507	30.24
202	1.9970619	5.2278402	30.25
202	1.9946213	5.2121901	30.26
202	1.9864169	5.2386404	30.27
202	1.9975359	5.2034809	30.28
202	1.9858334	5.1811676	30.29
202	1.9560416	5.1705955	30.3
205	1.2545621	6.5309012	31.73
205	1.2384763	6.4966115	31.74
205	1.2873851	6.5755457	31.75
205	1.2994319	6.5882963	31.76
205	1.2463549	6.5583797	31.77
205	1.2959103	6.4693318	31.78
205	1.2315026	6.5136109	31.79
205	1.2692767	6.5729593	31.8
205	1.3198706	6.5248486	31.81
205	1.2839879	6.5275004	31.82
205	1.3329571	6.5572984	31.83
205	1.2334716	6.5966762	31.84
205	1.2709448	6.5701603	31.85
205	1.3387484	6.5612933	31.86
205	1.3274115	6.5463339	31.87
205	1.3207691	6.5130008	31.88
205	1.3184983	6.5946546	31.89
205	1.3079731	6.510777	31.9
205	1.2913066	6.5360502	31.91
205	1.2472167	6.4976781	31.92
205	1.236752	6.521454	31.93
205	1.266532	6.5250287	31.94
205	1.2338777	6.4696797	31.95
205	1.2587662	6.5206849	31.96
205	1.2574664	6.4651607	31.97
205	1.2835679	6.5289146	31.98
205	1.274793	6.5149357	31.99
205	1.2928953	6.5500194	32
205	1.2707233	6.5162098	32.01
205	1.3216111	6.5189523	32.02
205	1.3202306	6.5143341	32.03
205	1.3201392	6.5493436	32.04
205	1.2975243	6.5971582	32.05
205	1.2556191	6.6106019	32.06
205	1.3087054	6.5866501	32.07
205	1.2553507	6.5790013	32.08
205	1.2518227	6.597802	32.09
205	1.2541308	6.6127933	32.1
205	1.2933756	6.5788417	32.11
205	1.2256299	6.5460229	32.12
205	1.2196424	6.5320263	32.13
205	1.1991712	6.6377322	32.14
205	1.2316929	6.5615808	32.15
205	1.1774027	6.5367844	32.16
205	1.2741781	6.6085971	32.17
205	1.1980208	6.5952038	32.18
205	1.2527363	6.6204476	32.19
205	1.2114397	6.5999317	32.2
205	1.1987083	6.5904894	32.21
205	1.2091301	6.543179	32.22
205	1.1795341	6.5630133	32.23
205	1.1708897	6.6035436	32.24
205	1.1444672	6.6385397	32.25
205	1.1852259	6.5478334	32.26
205	1.2089826	6.5827101	32.27
205	1.1862506	6.5536365	32.28
205	1.184992	6.531745	32.29
205	1.1792299	6.5114696	32.3
205	1.166391	6.506804	32.31
205	1.2314868	6.4573505	32.32
205	1.2261526	6.4378415	32.33
205	1.2076361	6.4860774	32.34
205	1.2244661	6.507769	32.35
205	1.2471935	6.4961172	32.36
205	1.2381264	6.5368725	32.37
205	1.2937525	6.4699244	32.38
205	1.3051168	6.4477247	32.39
205	1.2631532	6.4865036	32.4
205	1.2414124	6.497482	32.41
205	1.2497811	6.4871738	32.42
205	1.2907332	6.5060698	32.43
205	1.2945668	6.506858	32.44
205	1.243357	6.5129942	32.45
205	1.2774426	6.4816332	32.46
205	1.2596339	6.4746648	32.47
205	1.2775475	6.5260829	32.48
205	1.3153473	6.4841091	32.49
205	1.2490754	6.4737874	32.5
205	1.2614748	6.4998403	32.51
205	1.2944414	6.4734913	32.52
205	1.2658237	6.5046786	32.53
205	1.2470417	6.5629555	32.54
205	1.3153926	6.5123499	32.55
205	1.3044311	6.4951254	32.56
205	1.3411596	6.5537732	32.57
205	1.3278953	6.5476063	32.58
205	1.2884312	6.5179768	32.59
205	1.291557	6.5609419	32.6
205	1.2817015	6.5460868	32.61
205	1.2788863	6.5445998	32.62
205	1.2359548	6.5654025	32.63
205	1.2330919	6.5753746	32.64
205	1.221786	6.5668437	32.65
205	1.2627473	6.5434112	32.66
205	1.2315093	6.5457268	32.67
205	1.3091404	6.5862352	32.68
206	1.4108236	10.852775	32.25
206	1.4169428	10.831534	32.26
206	1.401663	10.794168	32.27
206	1.4554966	10.807102	32.28
207	1.8132055	11.082241	32.36
207	1.8438986	11.089472	32.37
207	1.8051554	11.102952	32.38
207	1.8249693	11.13692	32.39
207	1.8677764	11.196546	32.4
247	1.9210637	1.5696865	38.8
247	2.0486071	1.7759242	38.81
247	1.9019865	1.877638	38.82
247	1.6294617	1.752376	38.83
247	1.911891	1.8462947	38.84
247	1.9937735	1.7883376	38.85
247	2.0699747	1.7677467	38.86
