# Supplementary material for: Single nucleosome imaging reveals principles of transient multiscale chromatin reorganization triggered by histone ADP-ribosylation at DNA lesions
Source: Nat Commun. 2025 Jul 19;16:6652. doi: 10.1038/s41467-025-61834-7 (PMC12276361; doi:10.1038/s41467-025-61834-7)
Supplement: Supplementary file 6 — Source Data [file 41467_2025_61834_MOESM6_ESM.zip › DATA_ALL_FIGURES/Fig 1C/before_damage/20220713/20220713_Field10_before_crop.mldatx_tracked.trxyt]

2	1.5611107	4.6613787	1.55
2	1.5422517	4.7457577	1.56
2	1.4765164	4.7579618	1.57
4	1.4943174	4.7713405	1.59
4	1.6551849	4.6425725	1.6
5	1.5163123	2.179514	1.88
5	1.7942852	2.5354309	1.89
5	1.4669295	2.5742141	1.9
5	1.0937869	2.287543	1.91
7	1.0971428	2.6265405	4.33
7	1.088317	2.6672764	4.34
7	1.0880419	2.8595793	4.35
7	1.082376	2.8072685	4.36
7	1.0288096	2.8554656	4.37
7	0.92621494	2.8283184	4.38
7	1.2435707	2.7744224	4.39
7	1.3460343	3.1497024	4.4
7	1.5777153	3.2820748	4.41
7	1.7302651	3.6253335	4.42
10	1.8957283	4.0353248	4.46
10	1.9613686	3.9422581	4.47
10	1.6196846	4.3898329	4.48
10	2.0150765	4.2627679	4.49
10	1.6921402	3.9958263	4.5
10	1.8514288	3.8834186	4.51
10	1.8440973	3.832298	4.52
10	1.9503397	3.9145188	4.53
10	1.9329841	4.1221418	4.54
10	1.9561565	4.509173	4.55
10	1.7986306	4.2597313	4.56
10	1.5159495	4.4310384	4.57
16	1.4673661	10.800955	7.35
16	1.408596	10.780136	7.36
16	1.4144929	10.787238	7.37
18	1.2924384	10.726385	7.43
18	1.3344675	10.844448	7.44
18	1.2840093	10.78238	7.45
18	1.3472451	10.742108	7.46
18	1.3668045	10.906679	7.47
18	1.2535231	10.810324	7.48
18	1.4013768	10.666699	7.49
19	1.3271442	10.726101	7.52
19	1.4077048	10.742993	7.53
27	1.0879186	6.354681	8.6
27	1.0815586	6.3587413	8.61
28	1.7481464	7.1800495	8.67
28	1.7508958	7.1412526	8.68
29	1.7478688	7.0965182	8.7
29	1.693064	7.1349757	8.71
34	1.0885722	6.4128958	9.03
34	1.1552037	6.412705	9.04
34	0.9652481	6.5896936	9.05
34	0.98712143	6.6883359	9.06
34	1.1090574	6.8135825	9.07
34	0.9528775	6.5925376	9.08
34	0.848624	6.5598844	9.09
35	0.92454894	6.6797947	9.12
35	0.98306863	6.9539679	9.13
36	0.92434237	13.954159	9.12
36	0.94410202	14.033093	9.13
36	0.91766976	13.872399	9.14
36	1.0426504	13.882653	9.15
37	0.91272682	13.911105	9.17
37	1.0110797	13.934032	9.18
37	0.91215059	13.810797	9.19
38	0.92948122	13.906088	9.21
38	0.9319333	13.917141	9.22
38	1.0635036	13.873377	9.23
38	1.0581698	13.884908	9.24
38	1.0335924	13.905927	9.25
38	1.0109015	13.977283	9.26
38	1.0955374	13.945076	9.27
38	1.1002929	13.84307	9.28
38	0.98830885	13.960218	9.29
38	0.8996673	13.929694	9.3
38	0.91986567	13.961949	9.31
38	0.94156578	13.9786	9.32
50	0.83480292	11.811057	13.21
50	0.80285182	11.835428	13.22
50	0.81057252	11.880545	13.23
50	0.8196028	11.843641	13.24
54	0.82657621	11.899633	13.45
54	0.8116902	11.865388	13.46
55	0.89453718	14.785537	13.47
55	0.83639579	14.824574	13.48
58	0.80019725	11.904251	13.5
58	0.81004361	11.887248	13.51
58	0.84414577	11.873011	13.52
58	0.82462468	11.893625	13.53
58	0.88205522	11.919159	13.54
60	0.82659492	11.859563	13.56
60	0.85145586	11.880561	13.57
60	0.84599753	11.883599	13.58
60	0.81023526	11.897423	13.59
62	0.93766668	14.726468	13.59
62	0.88106761	14.596152	13.6
62	0.93181222	14.721438	13.61
65	0.9658488	14.877283	13.65
65	0.80586496	14.969416	13.66
66	0.82012846	11.926384	13.67
66	0.820941	11.921453	13.68
66	0.8261239	11.919869	13.69
66	0.81168939	11.920955	13.7
67	0.81793946	11.948714	13.72
67	0.84406539	11.90252	13.73
78	1.0949216	13.520428	16.03
78	1.1331542	13.603693	16.04
78	1.0974969	13.568999	16.05
80	1.0006194	7.7776014	17.14
80	1.0507347	7.7459525	17.15
80	1.006282	7.7379019	17.16
80	1.0066427	7.713848	17.17
80	0.984325	7.7483446	17.18
80	0.93511034	7.7217752	17.19
80	0.9738237	7.7004112	17.2
80	1.0017744	7.7459076	17.21
81	0.95873185	7.7391844	17.23
81	0.9301035	7.7169799	17.24
81	0.93946492	7.7198774	17.25
81	0.99033154	7.6641633	17.26
81	0.91613474	7.6351025	17.27
81	0.94863415	7.6398198	17.28
81	0.94830796	7.654577	17.29
81	0.8036805	7.5676895	17.3
82	0.87482266	7.7584805	17.33
82	1.0284031	7.6391854	17.34
85	1.4553615	12.961998	17.72
85	1.4437003	13.060064	17.73
85	1.36513	13.002121	17.74
85	1.325212	13.004956	17.75
85	1.3868294	13.030563	17.76
85	1.4161663	13.054983	17.77
85	1.3840798	12.984737	17.78
85	1.3477006	13.005684	17.79
85	1.4165893	12.973828	17.8
87	1.1055198	11.575844	20.16
87	1.1613445	11.544916	20.17
88	1.1121962	11.51191	20.2
88	1.2436418	11.591579	20.21
88	1.3068556	11.524781	20.22
93	1.1726766	11.51951	20.33
93	1.1431936	11.486787	20.34
94	1.1106936	11.553364	20.37
94	1.1785779	11.554275	20.38
94	1.2185457	11.538476	20.39
94	1.1919602	11.537928	20.4
94	1.1484014	11.576862	20.41
97	1.1660928	11.57331	20.46
97	1.2401257	11.547409	20.47
97	1.1713989	11.551884	20.48
97	1.2164341	11.565698	20.49
97	1.140973	11.54663	20.5
97	1.1362649	11.580804	20.51
97	1.0801553	11.495146	20.52
97	1.1825501	11.578684	20.53
98	1.7937809	6.8637633	20.47
98	1.8003914	6.8512689	20.48
98	1.8813172	6.8161384	20.49
98	1.7973163	6.8956728	20.5
98	1.8796211	6.9081288	20.51
98	1.8967945	6.8839966	20.52
98	1.8586608	6.8352014	20.53
98	1.8261309	6.9099872	20.54
98	1.8956497	6.8492641	20.55
98	1.8925919	6.8763812	20.56
98	1.9098125	6.8573055	20.57
100	1.1528225	11.633701	20.64
100	1.104094	11.607533	20.65
103	1.112102	11.655074	20.75
103	1.1601101	11.661766	20.76
103	1.2383683	11.682864	20.77
107	1.2082853	9.6128135	23.75
107	1.1394838	9.5793329	23.76
107	1.1103015	9.6395793	23.77
107	1.1158316	9.6383622	23.78
107	1.086505	9.6171748	23.79
115	1.9876638	1.3559219	29.06
115	2.2097465	1.3690199	29.07
116	1.262438	1.9358926	29.13
116	1.5694405	1.7026584	29.14
116	1.6262503	1.7556081	29.15
120	1.4551083	3.442023	32.97
120	1.5459389	3.3469003	32.98
120	1.4200486	3.2885062	32.99
120	1.5273915	3.3662518	33
120	1.5131299	3.41905	33.01
120	1.5015385	3.3191475	33.02
121	1.5472002	3.3160003	33.04
121	1.5556443	3.3048284	33.05
121	1.5780761	3.2796873	33.06
121	1.5099324	3.2864121	33.07
121	1.4786067	3.2960756	33.08
121	1.5517465	3.2898769	33.09
121	1.4700368	3.2543684	33.1
124	1.9595491	10.130367	33.51
124	1.9881027	10.062069	33.52
124	1.9376341	10.056549	33.53
124	1.9396447	10.145454	33.54
124	1.9155344	10.092737	33.55
125	1.8710494	10.101044	33.57
125	1.8915489	10.147825	33.58
125	1.8670673	10.130137	33.59
125	1.921636	10.206216	33.6
125	1.9404392	10.29716	33.61
125	2.0296514	10.234629	33.62
125	1.8839589	10.263905	33.63
125	1.9974354	10.116029	33.64
126	1.9901429	10.142824	33.66
126	1.9788813	10.115888	33.67
126	1.845641	10.089648	33.68
126	1.9065076	10.201668	33.69
126	1.8984537	10.229677	33.7
126	2.001637	10.269496	33.71
126	1.9486285	10.144079	33.72
127	1.9392833	10.189016	33.76
127	1.962123	10.136422	33.77
127	1.9006493	10.211966	33.78
127	1.9267066	10.242537	33.79
127	1.9194546	10.174287	33.8
127	1.8079565	10.215639	33.81
127	1.9905737	10.15767	33.82
127	1.9740289	10.14549	33.83
127	1.9468535	10.14093	33.84
128	1.9501091	10.178435	33.86
128	1.9364452	10.147248	33.87
132	1.9003607	10.230214	33.96
132	2.0143541	10.21242	33.97
132	1.9527824	10.218107	33.98
132	1.9589006	10.127579	33.99
133	1.9407318	10.140158	34.02
133	2.0142346	10.152643	34.03
133	2.0304064	10.102681	34.04
133	1.9690904	10.148619	34.05
135	1.8928303	10.24883	34.1
135	1.8043241	10.16842	34.11
135	1.8956687	10.173553	34.12
135	1.9714029	10.175079	34.13
135	1.9377407	10.140869	34.14
136	2.188343	6.4394394	34.13
136	2.2196811	6.3851726	34.14
143	1.4003132	15.098568	34.92
143	1.4499874	15.157478	34.93
143	1.4306606	15.097008	34.94
143	1.3200437	15.070411	34.95
143	1.3628735	15.121847	34.96
143	1.3758318	15.014503	34.97
143	1.54192	14.917516	34.98
143	1.6053764	15.087062	34.99
143	1.5022428	15.071072	35
143	1.4387123	15.122125	35.01
143	1.3985747	15.042256	35.02
143	1.3228527	15.089213	35.03
143	1.4385744	15.103301	35.04
143	1.3856049	15.090213	35.05
143	1.3626032	15.126553	35.06
143	1.4653752	15.100009	35.07
143	1.421201	15.053117	35.08
143	1.3212535	15.102419	35.09
143	1.3502553	15.058078	35.1
143	1.4097453	15.128365	35.11
143	1.5033753	15.059735	35.12
143	1.450237	15.167595	35.13
143	1.4349976	15.141927	35.14
143	1.3763462	15.152258	35.15
143	1.4081969	15.159645	35.16
143	1.4213541	15.055312	35.17
143	1.3883431	15.180955	35.18
143	1.5190148	15.11966	35.19
143	1.4052149	15.124751	35.2
143	1.5256819	15.086486	35.21
143	1.5436927	15.132644	35.22
143	1.5427081	15.128099	35.23
143	1.365819	15.143789	35.24
143	1.4730721	15.16111	35.25
143	1.4806636	15.06626	35.26
143	1.4478271	15.093532	35.27
143	1.4598174	15.075661	35.28
143	1.4541115	15.036115	35.29
143	1.4014972	15.045378	35.3
143	1.4719076	15.034503	35.31
143	1.4625779	15.065743	35.32
143	1.5567318	15.02254	35.33
143	1.4158888	15.03725	35.34
143	1.4634948	14.961194	35.35
143	1.45853	15.026346	35.36
143	1.4373234	15.037588	35.37
143	1.4050435	15.104007	35.38
143	1.3916327	15.122198	35.39
143	1.3981951	15.012796	35.4
143	1.3669962	15.124929	35.41
143	1.3864206	15.083443	35.42
143	1.4479335	15.065608	35.43
143	1.3709355	15.108444	35.44
143	1.4280433	15.110741	35.45
143	1.4698365	15.081349	35.46
143	1.4657474	15.138341	35.47
143	1.456509	15.181093	35.48
143	1.512514	15.087504	35.49
143	1.425165	15.111118	35.5
143	1.3851756	15.076848	35.51
143	1.4830364	15.111309	35.52
143	1.4477963	15.120106	35.53
143	1.4341068	15.07956	35.54
143	1.4567215	15.105746	35.55
143	1.3331467	15.15857	35.56
143	1.3666363	15.134397	35.57
143	1.3940492	15.15141	35.58
143	1.3519874	15.146271	35.59
143	1.4184881	15.13637	35.6
143	1.4322831	15.170676	35.61
143	1.4456926	15.122411	35.62
152	2.1477892	11.464145	38.52
152	2.1321785	11.443641	38.53
152	2.1824197	11.44518	38.54
152	2.1474913	11.395525	38.55
152	2.1443284	11.423146	38.56
152	2.1645692	11.431956	38.57
152	2.1661014	11.398263	38.58
152	2.2371658	11.37504	38.59
152	2.1832391	11.329038	38.6
152	2.0962459	11.327512	38.61
152	2.1318627	11.4906	38.62
152	2.2150709	11.493475	38.63
152	2.1230458	11.452437	38.64
152	2.1435882	11.46142	38.65
152	2.1403988	11.43285	38.66
152	2.1907335	11.448909	38.67
153	2.1673733	11.481038	38.69
153	2.1938306	11.489138	38.7
153	2.2329219	11.501047	38.71
155	2.202393	11.470542	38.75
155	2.1642626	11.467752	38.76
155	2.22356	11.431396	38.77
155	2.1922691	11.376882	38.78
155	2.2216051	11.461582	38.79
155	2.1779747	11.417393	38.8
155	2.1493547	11.35621	38.81
155	2.2140105	11.388495	38.82
155	2.1667315	11.44802	38.83
155	2.2084772	11.448434	38.84
155	2.1795517	11.405707	38.85
156	2.1650617	11.41071	38.88
156	2.1399726	11.388759	38.89
156	2.1014613	11.386148	38.9
156	2.0919444	11.380408	38.91
157	2.1267236	11.359054	38.93
157	2.1560855	11.468093	38.94
157	2.1764802	11.492276	38.95
158	2.1135189	11.44821	38.97
158	2.0818904	11.423363	38.98
159	2.0687674	11.402876	39
159	2.1717965	11.341175	39.01
159	2.0648057	11.428363	39.02
159	2.0075787	11.412082	39.03
159	2.0731427	11.359195	39.04
160	2.0617434	11.364361	39.07
160	2.1408109	11.340865	39.08
161	1.0083975	13.907264	39.31
161	1.0202959	13.953156	39.32
162	1.1157123	3.4280383	39.8
162	1.0908321	3.4658285	39.81
162	1.1074028	3.3565832	39.82
163	0.89986928	1.228791	40.38
163	0.9833236	1.2542702	40.39
164	1.1256783	1.4271267	40.41
164	1.496212	1.662811	40.42
165	1.6869238	1.5721301	40.44
165	1.7923349	1.1911014	40.45
167	1.4143567	6.4965125	43.29
167	1.4034688	6.5108548	43.3
167	1.4111168	6.5036829	43.31
167	1.4202904	6.479873	43.32
167	1.4176939	6.5186841	43.33
167	1.4519645	6.5502365	43.34
167	1.4056663	6.5481521	43.35
167	1.4549023	6.4888736	43.36
167	1.4520464	6.4751651	43.37
167	1.3420028	6.4953853	43.38
167	1.3451219	6.4720141	43.39
167	1.305769	6.4803569	43.4
167	1.2942536	6.5060666	43.41
167	1.3483812	6.5507023	43.42
167	1.3599941	6.7377025	43.43
167	1.3460256	6.5149487	43.44
167	1.3142218	6.5394084	43.45
167	1.3315329	6.5043894	43.46
167	1.3689274	6.4975426	43.47
167	1.3316166	6.471221	43.48
167	1.3936222	6.475475	43.49
168	1.3942589	14.151074	43.45
168	1.4286307	14.174569	43.46
169	1.3015815	14.085411	43.48
169	1.4228087	14.14783	43.49
169	1.3802193	14.1414	43.5
169	1.4330563	14.092205	43.51
171	1.403835	14.095059	43.55
171	1.3432567	14.097105	43.56
171	1.3654843	14.112719	43.57
171	1.3837979	14.169058	43.58
171	1.4342745	14.208355	43.59
171	1.2998192	14.127822	43.6
171	1.3822369	14.221217	43.61
171	1.4318155	14.16212	43.62
171	1.407452	14.125481	43.63
171	1.3839812	14.14036	43.64
173	1.0906881	8.3715243	44.29
173	1.1204439	8.3167591	44.3
173	1.058186	8.4387013	44.31
174	1.0497082	8.4292207	44.33
174	1.0840759	8.3768156	44.34
174	1.1264431	8.3705132	44.35
174	1.0900861	8.4490337	44.36
174	1.1316126	8.3808528	44.37
176	1.2120492	13.152061	46.84
176	1.1934954	13.116106	46.85
176	1.2009708	13.148466	46.86
176	1.1494456	13.147131	46.87
178	1.603328	1.9475108	48.21
178	1.6086124	2.0140938	48.22
178	1.6199917	1.9734189	48.23
178	1.6521404	1.9802783	48.24
178	1.5787845	2.0344976	48.25
178	1.5923322	2.0273768	48.26
178	1.586501	2.0481597	48.27
178	1.5887876	2.0178107	48.28
178	1.6258504	2.0372943	48.29
178	1.5812464	2.0540573	48.3
178	1.5913105	2.0460149	48.31
178	1.6131083	2.0603513	48.32
178	1.5948101	2.0368074	48.33
178	1.599844	2.0261217	48.34
178	1.5368152	2.0135465	48.35
178	1.5947455	1.9763813	48.36
178	1.5778757	2.034082	48.37
178	1.5645716	2.0133864	48.38
178	1.5674751	2.0220633	48.39
182	0.91647914	13.76015	49.54
182	0.86563529	13.781395	49.55
182	0.91332974	13.705325	49.56
182	0.86593233	13.676904	49.57
182	0.85872507	13.744609	49.58
182	0.89854057	13.712421	49.59
182	0.90832435	13.740033	49.6
182	0.92283638	13.718924	49.61
182	0.89473306	13.705248	49.62
182	0.87987172	13.750344	49.63
182	0.87721048	13.779632	49.64
182	0.86366186	13.732884	49.65
182	0.89145735	13.724285	49.66
182	0.87439382	13.770004	49.67
182	0.8656169	13.766007	49.68
182	0.87522885	13.720258	49.69
182	0.89407263	13.695642	49.7
182	0.89925219	13.686957	49.71
182	0.88502063	13.71792	49.72
182	0.89490892	13.711136	49.73
182	0.91526839	13.746301	49.74
182	0.89026629	13.753656	49.75
182	0.88028103	13.796202	49.76
182	0.84338626	13.792891	49.77
182	0.82614169	13.815935	49.78
182	0.83828272	13.809464	49.79
182	0.8654336	13.822169	49.8
182	0.84146306	13.817473	49.81
182	0.86056828	13.807217	49.82
182	0.8675597	13.805724	49.83
182	0.86863017	13.759045	49.84
182	0.82611673	13.793075	49.85
182	0.83330233	13.802666	49.86
182	0.88006199	13.82704	49.87
182	0.89221991	13.846236	49.88
182	0.86533514	13.833159	49.89
182	0.91355539	13.828795	49.9
182	0.83727379	13.83322	49.91
183	1.3007481	14.588506	49.69
183	1.3269961	14.512932	49.7
183	1.4051538	14.574765	49.71
183	1.3551998	14.516691	49.72
183	1.376053	14.451947	49.73
183	1.3583863	14.439234	49.74
183	1.3138344	14.571509	49.75
183	1.3490628	14.510394	49.76
183	1.2635234	14.497023	49.77
183	1.2788129	14.502404	49.78
183	1.3837961	14.535972	49.79
184	0.86041213	13.828006	49.93
184	0.88390013	13.811818	49.94
184	0.87307971	13.83944	49.95
184	0.84842522	13.839418	49.96
184	0.88259282	13.824652	49.97
184	0.89452243	13.818291	49.98
184	0.92259554	13.822028	49.99
184	0.91287007	13.818806	50
