# Supplementary material for: Single nucleosome imaging reveals principles of transient multiscale chromatin reorganization triggered by histone ADP-ribosylation at DNA lesions
Source: Nat Commun. 2025 Jul 19;16:6652. doi: 10.1038/s41467-025-61834-7 (PMC12276361; doi:10.1038/s41467-025-61834-7)
Supplement: Supplementary file 6 — Source Data [file 41467_2025_61834_MOESM6_ESM.zip › DATA_ALL_FIGURES/Fig 1C/before_damage/20220713/20220713_Field1_110ms_before-crop.rpt_tracked.trxyt]

10	1.3742098	4.5137653	2.76
10	1.4161531	4.5510694	2.77
23	1.3388726	0.89633145	5.31
23	1.1387615	0.9243826	5.32
23	1.2281137	1.0038512	5.33
23	1.2811647	0.83719968	5.34
23	1.2440593	0.94004838	5.35
23	1.2303804	0.91301088	5.36
23	1.2362839	0.88740356	5.37
23	1.2937554	0.85165902	5.38
23	1.26439	0.87753468	5.39
23	1.3116404	0.91771699	5.4
23	1.269163	0.92898931	5.41
23	1.2824296	0.93493446	5.42
23	1.2973477	0.93320385	5.43
23	1.2524689	0.97005497	5.44
23	1.321036	1.0015295	5.45
23	1.3238806	0.8993178	5.46
23	1.3419704	0.90690337	5.47
23	1.3348299	0.96135225	5.48
23	1.3534084	0.92753959	5.49
23	1.3171319	0.9069072	5.5
23	1.2960736	0.91759324	5.51
23	1.3072154	0.90921703	5.52
23	1.3042595	0.9065986	5.53
23	1.3154917	0.93915085	5.54
23	1.3146843	0.92413392	5.55
23	1.2541178	0.93549339	5.56
23	1.2560018	0.91653678	5.57
23	1.2962827	0.91748534	5.58
23	1.2940498	0.86909728	5.59
23	1.2952347	0.88866896	5.6
23	1.2817381	0.88869807	5.61
23	1.2600554	0.88155526	5.62
23	1.2523684	0.88097579	5.63
23	1.2778312	0.87536239	5.64
23	1.2823208	0.91049885	5.65
23	1.263019	0.89135847	5.66
23	1.2741549	0.91385975	5.67
23	1.2584982	0.88188906	5.68
23	1.2843782	0.93555738	5.69
23	1.2579857	0.9504433	5.7
23	1.277658	0.90918372	5.71
23	1.2557443	0.90144563	5.72
23	1.259047	0.92964788	5.73
23	1.2508797	0.99436013	5.74
23	1.2685369	0.96184253	5.75
23	1.2853799	0.94125456	5.76
23	1.3358252	0.92863703	5.77
23	1.3031108	0.96292463	5.78
23	1.2980576	0.93987261	5.79
23	1.2420249	0.95323847	5.8
23	1.1947553	0.94387587	5.81
23	1.2199895	0.93336975	5.82
23	1.2522928	0.94901399	5.83
23	1.2763896	0.95494725	5.84
23	1.3074128	0.942306	5.85
23	1.2958203	0.93214762	5.86
23	1.213448	0.91399615	5.87
23	1.2844513	0.86781224	5.88
23	1.2757102	0.90505056	5.89
23	1.3215116	0.94050005	5.9
23	1.2822816	0.93834586	5.91
23	1.2939554	0.92422397	5.92
23	1.3008212	0.92722313	5.93
23	1.2803226	0.92019709	5.94
23	1.2644012	0.93090023	5.95
23	1.2772715	0.9188607	5.96
23	1.2924806	0.94337271	5.97
23	1.2499518	0.95366639	5.98
23	1.2520622	0.95657974	5.99
23	1.2339112	0.93612196	6
23	1.222244	0.96057275	6.01
23	1.2707201	0.92259459	6.02
23	1.2831382	0.94544772	6.03
23	1.2935709	0.9554979	6.04
23	1.3032928	0.93976106	6.05
23	1.2338222	0.96391776	6.06
23	1.2767294	0.98631588	6.07
23	1.2554847	0.95881697	6.08
23	1.2353942	0.93533165	6.09
23	1.2057146	0.93100307	6.1
23	1.2113834	0.97666777	6.11
23	1.2390295	1.0046971	6.12
23	1.1887357	0.98704386	6.13
23	1.2204536	0.99331902	6.14
23	1.2236697	0.9199166	6.15
23	1.1853181	0.94496722	6.16
23	1.2156241	0.90392732	6.17
23	1.2304983	0.93168866	6.18
23	1.2418279	0.94887609	6.19
23	1.2260002	0.91701765	6.2
23	1.2371855	0.92333213	6.21
23	1.2154088	0.89730116	6.22
23	1.2727809	0.92480327	6.23
23	1.2638396	0.91920603	6.24
23	1.2414429	0.93132504	6.25
23	1.253713	0.92852274	6.26
23	1.1769415	0.89976428	6.27
23	1.2196729	0.8907378	6.28
23	1.2059955	0.90877964	6.29
23	1.2252732	0.9259826	6.3
23	1.2567584	0.935613	6.31
23	1.2414971	0.99548001	6.32
23	1.2487835	0.98389005	6.33
23	1.247502	0.99202203	6.34
23	1.2773806	0.97547167	6.35
23	1.2553826	0.93749036	6.36
23	1.2451988	0.8940356	6.37
23	1.2461753	0.94012992	6.38
23	1.2371363	0.92113348	6.39
23	1.26206	0.90137323	6.4
23	1.2529841	0.9045982	6.41
23	1.241413	0.90580274	6.42
23	1.1717255	0.95018586	6.43
23	1.2078789	0.95895526	6.44
23	1.1855418	0.96525137	6.45
23	1.1857045	0.94933758	6.46
23	1.2379289	0.92428852	6.47
23	1.2407207	0.9158569	6.48
23	1.2873038	0.95752878	6.49
23	1.2740987	0.94177275	6.5
23	1.274848	0.96312463	6.51
23	1.2613791	0.90392085	6.52
23	1.2334809	0.93309899	6.53
23	1.2252269	0.95872298	6.54
23	1.225836	0.90669619	6.55
23	1.2605721	0.91674258	6.56
23	1.2408223	0.90348918	6.57
23	1.2507534	0.93691357	6.58
23	1.2414789	0.91408929	6.59
23	1.2464445	0.96199003	6.6
23	1.175327	0.91301321	6.61
23	1.2248934	0.89726018	6.62
23	1.1983615	0.9149008	6.63
23	1.1954946	0.90875677	6.64
23	1.164214	0.95251188	6.65
23	1.1795625	0.96303896	6.66
23	1.2077119	0.98276446	6.67
23	1.2210517	1.02514	6.68
23	1.2208542	0.99849925	6.69
23	1.2152831	0.99021068	6.7
23	1.2029153	0.94988648	6.71
23	1.1892297	0.90257198	6.72
23	1.2655223	0.94137458	6.73
23	1.2319393	0.92928811	6.74
23	1.2358609	0.94766746	6.75
23	1.2351227	0.94425647	6.76
23	1.2275679	0.93615042	6.77
23	1.195566	0.91804528	6.78
23	1.2061499	0.91506714	6.79
23	1.2402644	0.97367803	6.8
23	1.2084486	0.94664218	6.81
23	1.2471285	0.93431289	6.82
23	1.2243197	0.91708673	6.83
23	1.2533813	0.97879215	6.84
23	1.2310022	0.94329481	6.85
23	1.1972806	0.93282314	6.86
23	1.2098777	0.91447588	6.87
23	1.169152	0.98050705	6.88
23	1.174388	0.95696042	6.89
23	1.1377454	0.97349641	6.9
23	1.1315291	0.96075324	6.91
23	1.1690119	0.89756524	6.92
23	1.1521836	0.91504053	6.93
23	1.177901	0.90924082	6.94
23	1.1333626	0.91360419	6.95
23	1.2081036	0.90853076	6.96
23	1.1868707	0.86192633	6.97
23	1.1804621	0.8576584	6.98
23	1.1801417	0.86969654	6.99
23	1.2397077	0.86089263	7
23	1.2171378	0.8739218	7.01
23	1.2420229	0.91923959	7.02
23	1.2325106	0.9379882	7.03
23	1.2351742	0.87237618	7.04
23	1.2351485	0.93776833	7.05
23	1.2456937	0.88928492	7.06
23	1.2509689	0.93774786	7.07
23	1.216735	0.8932174	7.08
23	1.2373515	0.9073239	7.09
23	1.2427996	0.93986937	7.1
23	1.2322804	0.99558161	7.11
23	1.2027233	0.95225655	7.12
23	1.2084566	0.95670408	7.13
23	1.1992634	1.0214177	7.14
23	1.2651942	0.99857092	7.15
23	1.2919929	1.0060477	7.16
23	1.2417262	0.9167061	7.17
23	1.2154789	0.95608809	7.18
23	1.2143704	0.90840769	7.19
23	1.2401857	0.89728348	7.2
23	1.2166084	0.98386953	7.21
23	1.2786754	0.93855498	7.22
23	1.2069361	0.92634524	7.23
28	0.98144219	13.38476	8.5
28	0.99640284	13.149893	8.51
35	1.1336028	12.924879	9.05
35	1.0733498	13.047301	9.06
36	1.0957159	13.006729	9.1
36	1.1377466	13.007359	9.11
36	1.0755805	13.04804	9.13
37	1.2012427	12.884437	9.17
37	0.91580571	13.14301	9.18
45	1.6084068	12.091293	13.5
45	1.5977437	12.012105	13.51
54	1.6131589	12.156416	15.14
54	1.6324712	12.234476	15.15
55	1.6037088	12.264172	15.39
55	1.6161374	12.19337	15.4
55	1.5839146	12.191597	15.41
60	1.4443933	12.030372	16.39
60	1.4543324	12.027478	16.4
61	1.4572596	12.036226	16.69
61	1.4342425	12.126178	16.7
63	0.87653824	1.7290709	16.82
63	0.80034201	1.7054166	16.83
63	0.84526264	1.6599124	16.84
64	0.83014399	1.7278923	16.87
64	0.88119197	1.7185957	16.88
64	0.80798686	1.763521	16.89
68	0.92778885	1.6463433	17.03
68	0.87821697	1.7045617	17.04
68	0.9548198	1.6064155	17.06
68	0.97763879	1.6194584	17.07
68	0.95060502	1.7332013	17.08
69	0.87495654	1.6281547	17.12
69	0.98537969	1.6204729	17.13
69	0.91025312	1.752955	17.15
71	0.86967484	1.6562711	17.18
71	0.90536752	1.6496116	17.19
71	0.88169178	1.6325592	17.2
71	0.91266008	1.6832484	17.21
71	0.95287764	1.6586532	17.22
71	0.89010613	1.7242435	17.23
72	0.93870766	1.646545	17.26
72	0.93367615	1.6877945	17.27
72	0.89971552	1.6486631	17.28
72	0.8880241	1.6719836	17.29
73	0.92018354	1.7595775	17.32
73	0.89534846	1.7371985	17.33
73	0.85006217	1.6078332	17.35
73	0.89948748	1.6151893	17.36
73	0.86037567	1.6786023	17.37
73	0.93373343	1.7409007	17.39
73	0.90371508	1.7112948	17.41
73	0.84943284	1.6528903	17.43
73	0.95389004	1.7383305	17.44
73	0.84200174	1.705457	17.45
76	1.4858009	12.09718	17.52
76	1.5069044	12.172798	17.53
78	0.85948495	1.6919678	17.6
78	0.85088492	1.603609	17.61
80	0.86808632	1.6908771	17.66
80	0.907011	1.7662039	17.67
80	0.911532	1.7407717	17.68
80	0.97036654	1.7531092	17.69
80	0.97239748	1.755692	17.7
80	0.96090905	1.8550584	17.71
80	0.92282594	1.8585185	17.73
80	0.93465788	1.7908353	17.74
80	0.93339677	1.8888282	17.75
85	0.93030343	1.7865077	17.86
85	0.89976132	1.6613842	17.87
85	0.93951398	1.5911305	17.88
85	0.95115565	1.6422546	17.89
85	0.87777968	1.6573654	17.9
85	0.88657605	1.6852427	17.91
85	0.90978928	1.6993847	17.92
85	0.97832352	1.6956723	17.94
85	0.87273457	1.7068849	17.95
85	0.9688821	1.6683955	17.96
85	0.97048504	1.7565489	17.97
85	0.9726726	1.6244745	17.99
85	0.92775844	1.6098605	18
85	0.99807548	1.6418625	18.01
85	0.98617402	1.6424708	18.02
85	0.93285472	1.7347947	18.04
85	0.965119	1.7007505	18.05
85	0.9501503	1.7650469	18.06
85	1.0063407	1.689861	18.07
85	0.9346441	1.7351006	18.08
85	0.91940632	1.6836348	18.1
85	0.85712531	1.722263	18.11
85	0.98763587	1.7996519	18.12
85	0.98221437	1.7892479	18.13
85	1.0370937	1.7345053	18.14
85	1.0170482	1.7539494	18.15
85	1.0646259	1.7371229	18.16
85	1.0187665	1.7043895	18.17
85	0.94520675	1.6711699	18.19
85	0.98359283	1.7195021	18.2
85	0.99225453	1.7799273	18.22
85	1.0252836	1.7813049	18.24
85	0.95777056	1.7695902	18.25
86	1.0204927	1.8416836	18.28
86	0.91516193	1.6736812	18.29
86	0.99282893	1.6939806	18.3
86	0.98192424	1.6744824	18.32
86	1.0171403	1.7068623	18.33
86	1.0613783	1.6738292	18.34
86	0.97309486	1.6559944	18.35
86	0.97117081	1.7382674	18.36
86	0.96150093	1.7143165	18.37
86	0.99077197	1.6620051	18.38
86	1.002942	1.739879	18.39
90	1.0489574	1.781574	18.48
90	1.0960757	1.8030731	18.49
90	0.99616708	1.7900745	18.5
90	0.95351396	1.8140882	18.51
90	0.91614801	1.7284842	18.52
90	0.95330877	1.7736172	18.53
90	0.97176965	1.7564498	18.54
90	0.99396899	1.7524594	18.56
90	0.93261655	1.7104075	18.58
90	0.90720767	1.7380305	18.59
92	0.94410001	1.7635925	18.62
92	0.92435315	1.7625947	18.63
92	0.97456313	1.7224568	18.65
92	1.0296802	1.6816025	18.67
92	1.005525	1.6622272	18.69
92	1.0197606	1.6524618	18.71
92	0.96548137	1.7491659	18.72
92	0.97779306	1.683362	18.74
92	1.0571242	1.8197078	18.75
92	0.99175073	1.7665904	18.76
94	1.0464377	1.7560187	18.79
94	1.0142696	1.8164784	18.8
94	1.0160159	1.7950425	18.81
94	1.0709185	1.781797	18.83
94	1.0387799	1.7937782	18.84
94	1.0287313	1.7590676	18.85
94	1.0100054	1.7917321	18.86
94	1.0114243	1.7456431	18.87
94	1.0145494	1.7547518	18.89
94	1.018669	1.8305081	18.91
102	0.93219753	1.7715863	19.21
102	0.96290106	1.7697204	19.22
102	0.89889708	1.7207257	19.24
102	0.99006185	1.7530652	19.25
102	0.97967248	1.6987186	19.26
102	1.0416281	1.7458218	19.27
104	1.0430405	1.6931901	19.41
104	0.99206662	1.6453665	19.42
106	0.97413685	1.6368401	19.49
106	1.0069937	1.7184783	19.5
106	0.97616282	1.7344971	19.51
106	1.0969625	1.7178831	19.52
109	0.98691889	1.7178598	19.63
109	1.0255445	1.71817	19.64
109	1.0692515	1.7228535	19.65
111	0.99498133	1.7192103	19.71
111	0.96506564	1.720253	19.72
111	0.99139838	1.7025177	19.73
111	1.0220967	1.7146098	19.74
111	0.92572185	1.7673543	19.75
112	0.94878169	1.7280253	19.78
112	0.90367734	1.7187749	19.79
112	0.92794528	1.7575812	19.8
112	0.90079265	1.6475056	19.81
112	0.92243471	1.7253469	19.82
113	1.4001788	4.4057854	21.94
113	1.3078058	4.3629771	21.95
113	1.3107996	4.4261168	21.96
113	1.3180079	4.3824618	21.97
113	1.3502991	4.3625321	21.98
113	1.3370503	4.461154	21.99
113	1.2443964	4.3467199	22
113	1.320001	4.3077439	22.01
113	1.3161744	4.322503	22.02
113	1.3972807	4.3599477	22.03
113	1.5364845	4.2963073	22.04
113	1.3898046	4.4054011	22.05
113	1.3906948	4.3412429	22.06
113	1.2505047	4.4039156	22.07
113	1.2867512	4.3300105	22.08
113	1.1917304	4.2936853	22.09
113	1.2566973	4.3800639	22.1
113	1.3900348	4.4306674	22.11
113	1.2495068	4.3243072	22.12
113	1.13711	4.4038675	22.13
113	1.154186	4.3839127	22.14
113	1.1291447	4.3947442	22.15
113	1.1635772	4.3567449	22.16
113	1.1818829	4.3600605	22.17
113	1.1572966	4.4098144	22.18
113	1.1461699	4.4106597	22.19
113	1.2476313	4.4168672	22.2
113	1.1263897	4.3790879	22.21
113	1.1023789	4.4059635	22.22
113	1.1488545	4.4324519	22.23
113	1.1777145	4.3872041	22.24
113	1.0946563	4.3857128	22.25
113	1.1906432	4.3390691	22.26
113	1.1385403	4.4164389	22.27
113	1.2798635	4.342561	22.28
113	1.1836362	4.2833717	22.29
113	1.172182	4.4645592	22.3
116	1.5841157	12.210537	23.59
116	1.5068108	12.27238	23.6
118	1.4968589	12.139962	25.87
118	1.4064036	12.094911	25.88
119	1.4808634	12.260373	26.54
119	1.4272741	12.257131	26.55
119	1.4472708	12.257131	26.56
120	1.45205	12.274323	26.62
120	1.4750637	12.296585	26.63
120	1.4599901	12.28486	26.64
120	1.3271866	12.29053	26.65
120	1.4083764	12.242322	26.66
120	1.4668171	12.232252	26.67
122	1.4398601	12.210208	26.99
122	1.3912759	12.212685	27
125	1.4146321	12.140894	27.82
125	1.4309902	12.19849	27.83
125	1.519641	12.250746	27.84
126	1.4843944	12.27311	27.94
126	1.4529426	12.265813	27.95
126	1.4731201	12.249121	27.96
130	1.1936443	2.3947781	29.59
130	1.1855845	2.4463058	29.6
130	1.1372249	2.4505387	29.61
130	1.1896874	2.4437549	29.62
130	1.2170189	2.3902708	29.63
130	1.230895	2.3697353	29.64
130	1.2511965	2.3713084	29.65
130	1.2193909	2.3531102	29.66
130	1.2078883	2.3421476	29.67
130	1.2088069	2.3706971	29.68
130	1.1665526	2.3904967	29.69
130	1.1478852	2.3960389	29.7
130	1.166066	2.3688594	29.71
130	1.1881215	2.4570213	29.72
130	1.1785224	2.460763	29.73
130	1.2249901	2.469481	29.74
130	1.2374434	2.4854992	29.75
130	1.2038855	2.5101347	29.76
130	1.2277041	2.4837908	29.77
130	1.124186	2.5176597	29.78
132	1.1634701	9.3275054	32.54
132	1.1156599	9.4119897	32.55
132	1.2380882	9.2504386	32.56
132	1.1201517	9.4613442	32.57
138	1.0748343	1.999072	35.78
138	1.0777146	2.0301463	35.79
138	1.0545466	1.9991462	35.8
138	1.0556563	2.0039973	35.81
138	1.0997383	2.0030366	35.82
138	1.1188851	2.0118664	35.83
138	1.1356832	2.0407865	35.84
138	1.140309	1.9741123	35.85
138	1.0668068	1.9660272	35.86
138	1.0535947	1.9815176	35.87
138	1.0952022	1.9854721	35.88
138	1.0327979	2.0123683	35.89
138	1.0641085	2.0157723	35.9
138	1.0448722	2.0348245	35.91
138	1.0826088	2.0342437	35.92
138	1.0917225	2.0636528	35.93
138	1.0701498	2.0378428	35.94
138	1.0785921	2.0223267	35.95
138	1.0215564	1.9676363	35.96
138	1.044309	2.0255709	35.97
138	1.0265928	2.0557992	35.98
138	1.0311608	2.0887199	35.99
138	1.0620099	2.0812056	36
138	1.0249148	2.1252015	36.01
138	1.0791359	2.1234051	36.02
138	1.0771532	2.0863838	36.03
138	1.079461	2.0817816	36.04
138	1.1076731	2.1020049	36.05
138	1.0876862	2.1395132	36.06
138	1.1385472	2.131331	36.07
138	1.1015866	2.1623747	36.08
138	1.1119236	2.1107739	36.09
138	1.0835042	2.0970053	36.1
138	1.1216066	2.0761672	36.11
138	1.1483635	2.1213813	36.12
138	1.141287	2.11727	36.13
138	1.141773	2.0914912	36.14
138	1.0691552	2.1169971	36.15
138	1.1371245	2.1548915	36.16
138	1.1065144	2.1447301	36.17
138	1.1368786	2.1517524	36.18
138	1.1233767	2.1343667	36.19
138	1.1059588	2.1401692	36.2
138	1.0703663	2.1473634	36.21
138	1.035085	2.1705642	36.22
138	1.023332	2.1518416	36.23
138	1.0274352	2.1388032	36.24
138	1.0773118	2.1499705	36.25
138	1.0518773	2.1604125	36.26
138	1.0613687	2.1652676	36.27
138	1.0790899	2.1727971	36.28
138	1.0690743	2.15512	36.29
138	1.0308353	2.1399907	36.3
138	1.0695818	2.166694	36.31
138	1.0260183	2.1492619	36.32
138	1.0474603	2.1382981	36.33
138	1.0194171	2.1249007	36.34
138	1.0244183	2.1458238	36.35
138	1.024203	2.1345117	36.36
138	1.0114626	2.153572	36.37
138	1.0301248	2.1375928	36.38
138	1.0112013	2.1140791	36.39
138	0.98546025	2.1218215	36.4
138	1.0545089	2.099485	36.41
138	1.0340493	2.131906	36.42
138	0.99128557	2.1380924	36.43
138	1.0051766	2.1132592	36.44
138	1.0061252	2.1091541	36.45
138	1.0737528	2.0954099	36.46
138	1.0721472	2.1429218	36.47
138	1.0742705	2.1253197	36.48
138	1.0511857	2.1202234	36.49
138	1.0409128	2.1404948	36.5
138	1.0437555	2.0629916	36.51
138	1.0387463	2.1390778	36.52
138	1.0685061	2.1292105	36.53
138	1.0442042	2.0755345	36.54
138	1.0537505	2.1366033	36.55
138	1.0425193	2.1619105	36.56
138	1.0521538	2.1557963	36.57
138	1.0633159	2.1224116	36.58
138	1.0946609	2.1470486	36.59
138	1.0909225	2.1562938	36.6
138	1.0722247	2.1347421	36.61
138	1.0907676	2.1383284	36.62
138	1.097214	2.1101992	36.63
138	1.0665736	2.103132	36.64
138	1.079523	2.061587	36.65
138	1.0804677	2.0246783	36.66
138	1.0845916	2.0436353	36.67
138	1.0614041	2.0682457	36.68
138	1.0974019	2.0686635	36.69
138	1.1088132	2.0896532	36.7
138	1.0783321	2.1151661	36.71
138	1.0907789	2.0776211	36.72
138	1.0529859	2.0968937	36.73
138	1.0550675	2.0729054	36.74
138	1.0554331	2.0871397	36.75
138	1.0836859	2.0707613	36.76
138	1.1147507	2.1021366	36.77
138	1.1092027	2.0812971	36.78
138	1.0604964	2.0924088	36.79
138	1.0982034	2.1304237	36.8
138	1.0430924	2.0985491	36.81
138	1.041969	2.110342	36.82
138	1.0416589	2.1359711	36.83
138	1.0229855	2.1618066	36.84
138	1.0245493	2.1822232	36.85
138	1.0616809	2.1809218	36.86
138	1.0365301	2.1567898	36.87
138	1.030801	2.1983649	36.88
138	1.0098766	2.1484319	36.89
138	0.99915365	2.1250016	36.9
138	0.97362913	2.1391115	36.91
138	0.96925932	2.084507	36.92
138	0.95004549	2.0531057	36.93
138	0.93802845	2.0568231	36.94
138	0.97347118	2.0367333	36.95
138	1.015436	2.0444831	36.96
138	0.97196033	2.0560132	36.97
138	0.97146724	1.9805144	36.98
138	0.96426843	2.0657902	36.99
138	0.9965947	2.0336428	37
138	0.98640292	2.081797	37.01
138	0.99442359	2.0983014	37.02
138	1.0012077	2.1206147	37.03
138	0.97540393	2.077081	37.04
138	0.98286616	2.0564007	37.05
138	1.0058764	2.0267549	37.06
138	1.0250302	2.0557905	37.07
138	1.0444788	2.0791987	37.08
138	1.012037	2.1049224	37.09
138	1.0377768	2.1293173	37.1
138	1.0354544	2.1453525	37.11
138	1.0068412	2.1503922	37.12
138	1.0379853	2.1096688	37.13
138	1.0718824	2.0738474	37.14
138	1.0628286	2.1149684	37.15
138	1.0486352	2.1017196	37.16
138	1.0887176	2.0619185	37.17
138	1.074646	2.0709076	37.18
138	1.0566512	2.0599362	37.19
138	1.0341665	2.0809972	37.2
138	1.1005208	2.0616861	37.21
138	1.1301385	2.0396917	37.22
139	1.0873941	2.1019427	37.99
139	1.120018	2.1343763	38
139	1.1161528	2.1473901	38.01
139	1.107461	2.1285409	38.02
139	1.1018427	2.1188142	38.03
139	1.1197315	2.0832486	38.04
139	1.1203484	2.0727972	38.05
139	1.1222583	2.1761955	38.06
139	1.1445695	2.139358	38.07
139	1.1177083	2.1457651	38.08
139	1.1749462	2.1633402	38.09
139	1.1413937	2.1198567	38.1
139	1.1483334	2.1115149	38.11
139	1.1576217	2.1188944	38.12
139	1.1222174	2.1163819	38.13
139	1.1591506	2.076747	38.14
139	1.1567005	2.0511311	38.15
139	1.1399034	2.077386	38.16
139	1.1283289	2.0564574	38.17
139	1.1396011	2.0463008	38.18
139	1.1350515	2.0675641	38.19
139	1.1639221	2.0577057	38.2
139	1.1845697	2.0653178	38.21
139	1.1877334	2.0499415	38.22
139	1.1626068	2.1067495	38.23
139	1.1300706	2.0970361	38.24
139	1.1574857	2.0816842	38.25
139	1.1653886	2.0840908	38.26
139	1.1506348	2.0770319	38.27
139	1.1310197	2.0659692	38.28
139	1.1851277	2.0933326	38.29
139	1.1178152	2.0866366	38.3
139	1.1560603	2.0280545	38.31
139	1.1368435	2.0702319	38.32
139	1.1424522	2.0499595	38.33
139	1.1645575	2.0000121	38.34
139	1.1593077	2.0517473	38.35
139	1.1600027	2.0616315	38.36
139	1.176373	2.0649311	38.37
139	1.1499705	2.0561516	38.38
139	1.1818786	2.0696717	38.39
139	1.1858285	2.0618516	38.4
139	1.1762086	2.1343968	38.41
139	1.1724132	2.1128994	38.42
139	1.2079966	2.1456252	38.43
139	1.1568926	2.1373624	38.44
139	1.1666018	2.1265249	38.45
139	1.1868123	2.1201195	38.46
139	1.1686472	2.1156615	38.47
139	1.1822819	2.1001577	38.48
139	1.1766985	2.1061938	38.49
139	1.1632971	2.1065283	38.5
139	1.1759878	2.0740366	38.51
139	1.1362563	2.0972718	38.52
139	1.1475622	2.060855	38.53
139	1.0888049	2.1158187	38.54
139	1.1399001	2.0426212	38.55
139	1.1092252	2.0318952	38.56
139	1.1379242	2.0972238	38.57
139	1.124834	2.123383	38.58
139	1.1205728	2.1423452	38.59
139	1.0517235	2.0998463	38.6
139	1.0942433	2.1217052	38.61
139	1.1105703	2.14753	38.62
139	1.1133794	2.1439591	38.63
139	1.1173918	2.1057059	38.64
139	1.1311519	2.1204698	38.65
139	1.1197604	2.1826552	38.66
139	1.1329298	2.1551424	38.67
139	1.1368843	2.1440728	38.68
139	1.1795532	2.1544795	38.69
139	1.119077	2.1748655	38.7
139	1.1942796	2.1374561	38.71
139	1.1896307	2.1282272	38.72
139	1.1728711	2.1688825	38.73
139	1.2103724	2.1478482	38.74
139	1.1618505	2.1913773	38.75
146	1.3294365	2.0805464	40.01
146	1.238209	2.1694344	40.02
146	1.2718261	2.1490374	40.04
146	1.2952843	2.0962206	40.06
146	1.2701075	2.0870635	40.07
146	1.2519035	2.0773767	40.08
146	1.2248803	2.1561994	40.09
146	1.1033812	2.1866572	40.1
146	1.1697716	2.1906677	40.11
146	1.2271857	2.0757652	40.12
151	1.0775921	3.0913845	40.4
151	1.1098259	3.0172508	40.41
151	1.2492143	3.0380777	40.43
151	1.0409866	3.1149956	40.44
151	1.0187205	3.1339725	40.45
151	1.0482156	3.0467951	40.46
152	1.0495692	3.1164156	40.49
152	1.0639509	3.18937	40.5
155	1.2690906	6.7515213	47.76
155	1.2639135	6.6619572	47.77
155	1.2834947	6.6328113	47.78
155	1.2626909	6.6522914	47.79
155	1.2521013	6.731507	47.81
155	1.3604785	6.7001607	47.82
155	1.2561345	6.6846758	47.83
155	1.2541165	6.6671604	47.84
155	1.2392023	6.746257	47.85
155	1.2910515	6.727475	47.86
155	1.310374	6.6913613	47.87
155	1.1991482	6.7017809	47.88
155	1.3430114	6.697983	47.89
155	1.1627385	6.6762714	47.9
155	1.2489009	6.6315409	47.91
155	1.379997	6.7091927	47.92
155	1.1999044	6.7271387	47.93
155	1.2701592	6.724137	47.94
155	1.1927045	6.6990879	47.95
155	1.2350899	6.7086461	47.96
155	1.2185241	6.6394074	47.97
159	1.2841706	6.6722736	48.28
159	1.2205795	6.7327724	48.29
159	1.241757	6.6866585	48.3
159	1.3928309	6.7094327	48.31
166	1.2440829	6.6015565	48.58
166	1.248784	6.6674296	48.59
166	1.2605997	6.6799447	48.61
168	1.1374932	6.6485782	48.72
168	1.2119007	6.7954442	48.73
168	1.1396667	6.7635916	48.75
171	1.1976829	6.6701009	48.8
171	1.1843123	6.6571887	48.81
173	1.2578399	6.6401495	48.86
173	1.1433974	6.6355934	48.87
