# Supplementary material for: Single nucleosome imaging reveals principles of transient multiscale chromatin reorganization triggered by histone ADP-ribosylation at DNA lesions
Source: Nat Commun. 2025 Jul 19;16:6652. doi: 10.1038/s41467-025-61834-7 (PMC12276361; doi:10.1038/s41467-025-61834-7)
Supplement: Supplementary file 6 — Source Data [file 41467_2025_61834_MOESM6_ESM.zip › DATA_ALL_FIGURES/Fig 1C/before_damage/20220713/20220713_Field1_before_crop.mldatx_tracked.trxyt]

11	2.0778793	1.299171	1.78
11	2.0235103	1.2932027	1.79
11	2.0434366	1.3370822	1.8
11	2.0698167	1.331671	1.81
11	2.0634929	1.334811	1.82
11	2.0306414	1.3262639	1.83
11	2.0709833	1.3374472	1.84
13	2.0792222	1.3021309	1.86
13	2.0571968	1.3313403	1.87
13	2.0705475	1.3275721	1.88
13	2.0474426	1.3287206	1.89
13	2.0482124	1.2940204	1.9
13	2.0446177	1.3184583	1.91
13	2.0629174	1.3237685	1.92
16	2.0580627	1.3070966	1.95
16	2.0690362	1.3158693	1.96
16	2.0319518	1.2836687	1.97
16	2.0667002	1.3329145	1.98
16	2.0255622	1.26022	1.99
16	2.0570128	1.3646617	2
16	2.0212012	1.3509867	2.01
16	2.0617352	1.3382556	2.02
22	2.040609	1.3266314	2.21
22	2.040058	1.3294198	2.22
22	2.0745158	1.3401931	2.23
24	2.0688288	1.3049588	2.25
24	2.061568	1.2862945	2.26
24	2.071522	1.3140653	2.27
24	2.0505997	1.3039408	2.28
24	2.0432644	1.3387997	2.29
24	2.0226959	1.3437965	2.3
24	2.0569486	1.3099419	2.31
24	2.018277	1.3689558	2.32
24	2.0235395	1.3736488	2.33
24	2.0306538	1.3300265	2.34
24	1.9940914	1.353444	2.35
24	2.0249469	1.3446258	2.36
24	2.0044457	1.3413326	2.37
24	2.0002968	1.33728	2.38
24	2.017903	1.3769585	2.39
24	2.0567298	1.3689135	2.4
24	2.0338765	1.3190669	2.41
24	2.0488168	1.2868663	2.42
24	2.0387004	1.3350455	2.43
24	2.0413677	1.3630176	2.44
24	2.0320213	1.3236414	2.45
26	1.6988803	5.6367954	2.76
26	1.7322558	5.6728829	2.77
39	1.4503273	2.031818	5.32
39	1.536458	2.1312949	5.33
39	1.603704	1.9556287	5.34
39	1.5622167	2.0595005	5.35
39	1.5516482	2.0303053	5.36
39	1.5542236	2.0064208	5.37
39	1.6136445	1.9736991	5.38
39	1.5825944	1.9958898	5.39
39	1.632632	2.0365652	5.4
39	1.5869726	2.0469834	5.41
39	1.6019143	2.0542988	5.42
39	1.6164961	2.0518471	5.43
39	1.5714572	2.0896238	5.44
39	1.6405092	2.1218898	5.45
39	1.6419709	2.0196241	5.46
39	1.6612799	2.0245586	5.47
39	1.6528678	2.0835055	5.48
39	1.6723475	2.044593	5.49
39	1.6380844	2.0266381	5.5
39	1.6138675	2.0331871	5.51
39	1.6277018	2.0278945	5.52
39	1.6240989	2.0250663	5.53
39	1.6344896	2.0594355	5.54
39	1.6367344	2.0422523	5.55
39	1.5708833	2.0544078	5.56
39	1.5754375	2.0363585	5.57
39	1.6195475	2.0345739	5.58
39	1.6153075	1.9868022	5.59
39	1.6172099	2.0090636	5.6
39	1.6018274	2.0070169	5.61
39	1.5794366	2.0005094	5.62
39	1.5700675	1.9984011	5.63
39	1.5975251	1.9944082	5.64
39	1.6012906	2.0299769	5.65
39	1.5827367	2.0107182	5.66
39	1.5940877	2.0318994	5.67
39	1.5780901	1.9979523	5.68
39	1.6040588	2.0519024	5.69
39	1.5749446	2.0699802	5.7
39	1.596192	2.0273508	5.71
39	1.5736101	2.020159	5.72
39	1.5779821	2.0502533	5.73
39	1.5699912	2.1167367	5.74
39	1.5880206	2.0801771	5.75
39	1.6062009	2.060981	5.76
39	1.6570282	2.0432867	5.77
39	1.622526	2.083862	5.78
39	1.6169244	2.0581694	5.79
39	1.5588144	2.0718025	5.8
39	1.5107096	2.0620391	5.81
39	1.5392044	2.053525	5.82
39	1.5698205	2.0678861	5.83
39	1.5982462	2.0750912	5.84
39	1.6309786	2.0619689	5.85
39	1.6174936	2.0508365	5.86
39	1.5313121	2.0322647	5.87
39	1.6041963	1.9863601	5.88
39	1.5947912	2.0265856	5.89
39	1.6432976	2.0610647	5.9
39	1.5993574	2.057216	5.91
39	1.6131157	2.0422255	5.92
39	1.6231656	2.0485074	5.93
39	1.5979997	2.0421321	5.94
39	1.5831739	2.0492924	5.95
39	1.5979041	2.0368028	5.96
39	1.6111321	2.062604	5.97
39	1.5657162	2.0732762	5.98
39	1.569941	2.076492	5.99
39	1.5529851	2.0558353	6
39	1.5359231	2.0815292	6.01
39	1.5901711	2.0418907	6.02
39	1.6027403	2.062409	6.03
39	1.6137118	2.0736879	6.04
39	1.6252684	2.0587427	6.05
39	1.5525902	2.0826694	6.06
39	1.5980214	2.1086498	6.07
39	1.5756026	2.0778587	6.08
39	1.5536794	2.0549779	6.09
39	1.5228594	2.0515411	6.1
39	1.5306784	2.0975571	6.11
39	1.5586646	2.1261738	6.12
39	1.5109373	2.1064108	6.13
39	1.5374489	2.1145892	6.14
39	1.5433422	2.0373406	6.15
39	1.5050244	2.0633029	6.16
39	1.5317328	2.0219593	6.17
39	1.5471517	2.0513992	6.18
39	1.5594282	2.0696958	6.19
39	1.5461688	2.0374557	6.2
39	1.5568358	2.0425826	6.21
39	1.5349957	2.0147236	6.22
39	1.5941628	2.0453395	6.23
39	1.5827618	2.0373982	6.24
39	1.5588734	2.049226	6.25
39	1.5731381	2.0481009	6.26
39	1.4939583	2.0176652	6.27
39	1.5348417	2.0094173	6.28
39	1.5269425	2.0283635	6.29
39	1.5448809	2.0451335	6.3
39	1.5780591	2.0538959	6.31
39	1.5604806	2.1145275	6.32
39	1.5658495	2.1080267	6.33
39	1.5644273	2.1142908	6.34
39	1.5984755	2.0940448	6.35
39	1.5733384	2.0557871	6.36
39	1.5647137	2.0143071	6.37
39	1.5630708	2.0607714	6.38
39	1.5570023	2.0389453	6.39
39	1.5829593	2.0154635	6.4
39	1.5708533	2.0245012	6.41
39	1.5567451	2.0261022	6.42
39	1.4905498	2.0684777	6.43
39	1.5278043	2.0782996	6.44
39	1.5059157	2.0849467	6.45
39	1.5066483	2.0680973	6.46
39	1.5561927	2.0446681	6.47
39	1.5590883	2.0328211	6.48
39	1.6086553	2.0765142	6.49
39	1.5949368	2.0614676	6.5
39	1.5948381	2.084436	6.51
39	1.5812421	2.0216011	6.52
39	1.5523359	2.0511998	6.53
39	1.543389	2.0782479	6.54
39	1.5439922	2.0256897	6.55
39	1.5777639	2.0353796	6.56
39	1.5584094	2.0234338	6.57
39	1.570254	2.0568559	6.58
39	1.5599955	2.0309871	6.59
39	1.5649507	2.0817518	6.6
39	1.495959	2.0311751	6.61
39	1.5418851	2.0174218	6.62
39	1.5188183	2.034952	6.63
39	1.5149922	2.0259712	6.64
39	1.4841804	2.0719014	6.65
39	1.5005902	2.0846014	6.66
39	1.5270098	2.1022694	6.67
39	1.54001	2.1462633	6.68
39	1.5426792	2.1197205	6.69
39	1.5349259	2.1109299	6.7
39	1.5258963	2.0703165	6.71
39	1.5080235	2.0237153	6.72
39	1.5862183	2.0612542	6.73
39	1.5509452	2.049082	6.74
39	1.5551814	2.0701475	6.75
39	1.553096	2.0644307	6.76
39	1.5467745	2.0519586	6.77
39	1.5139849	2.0367876	6.78
39	1.526012	2.0335426	6.79
39	1.5597182	2.0943065	6.8
39	1.5290337	2.0668395	6.81
39	1.5692761	2.052774	6.82
39	1.5417591	2.0340588	6.83
39	1.5731049	2.0992538	6.84
39	1.5477879	2.0641035	6.85
39	1.5164774	2.0538657	6.86
39	1.5311887	2.0319274	6.87
39	1.4838809	2.1011703	6.88
39	1.4964305	2.0758179	6.89
39	1.4591938	2.0948875	6.9
39	1.4522892	2.0802466	6.91
39	1.492464	2.0136814	6.92
39	1.4716821	2.0327507	6.93
39	1.4989698	2.0301184	6.94
39	1.4544532	2.0325578	6.95
39	1.5299917	2.0277229	6.96
39	1.5076546	1.9829235	6.97
39	1.5019579	1.9742269	6.98
39	1.4984945	1.9889836	6.99
39	1.5607963	1.9782487	7
39	1.5367276	1.9909635	7.01
39	1.5620802	2.0374423	7.02
39	1.554119	2.0567519	7.03
39	1.5582807	1.9918286	7.04
39	1.5563706	2.0577629	7.05
39	1.5609123	2.0054989	7.06
39	1.5716518	2.0589869	7.07
39	1.5338712	2.01073	7.08
39	1.5565103	2.0222064	7.09
39	1.5633922	2.0602777	7.1
39	1.5507618	2.1178459	7.11
39	1.5214468	2.0728176	7.12
39	1.526557	2.0782273	7.13
39	1.5145895	2.1432883	7.14
39	1.5814957	2.1170189	7.15
39	1.613248	2.1299335	7.16
39	1.5629246	2.032677	7.17
39	1.5322978	2.0741451	7.18
39	1.5313637	2.0282852	7.19
39	1.5600977	2.0172021	7.2
39	1.5361631	2.1012369	7.21
39	1.5967654	2.059115	7.22
39	1.5265279	2.0433331	7.23
49	1.3035656	14.505388	8.5
49	1.3171454	14.273271	8.51
55	1.4641727	14.030429	9.05
55	1.3885761	14.171619	9.06
56	1.4034589	14.129179	9.1
56	1.4601009	14.127033	9.11
69	1.9282339	13.21514	13.5
69	1.9176194	13.131853	13.51
77	1.935422	13.276254	15.14
77	1.9556763	13.352435	15.15
78	1.9364989	13.309575	15.4
78	1.9009956	13.315442	15.41
85	1.7660301	13.150677	16.39
85	1.7819306	13.146604	16.4
87	1.7718798	13.151506	16.69
87	1.7550506	13.248646	16.7
88	1.0194779	2.9130659	16.7
88	1.0718317	2.814281	16.71
88	1.1137698	2.9095565	16.72
89	1.0691415	2.8369535	16.74
89	1.134179	2.8405189	16.75
89	1.0886052	2.8011683	16.76
89	1.1045935	2.8997532	16.77
89	1.0834564	2.9952695	16.78
89	1.0588842	2.7969463	16.79
89	1.0905929	2.8389846	16.8
89	1.1013429	2.8027343	16.81
89	1.1952424	2.8498946	16.82
89	1.1210943	2.8227473	16.83
89	1.168317	2.7820301	16.84
89	1.0983466	2.8878464	16.85
89	1.0617935	2.91273	16.86
89	1.1490468	2.8444627	16.87
89	1.204656	2.8348933	16.88
89	1.1287023	2.8810203	16.89
91	1.1043048	2.790544	16.91
91	1.1077004	2.8525571	16.92
91	1.2072193	2.8935707	16.93
91	1.0885589	2.9161541	16.94
91	1.2161307	2.8484511	16.95
93	1.2455072	2.899042	16.99
93	1.0968648	2.804015	17
94	1.2529136	2.7650846	17.03
94	1.1999145	2.8249391	17.04
95	1.2765614	2.7247843	17.06
95	1.3033085	2.7394852	17.07
95	1.2699128	2.8516763	17.08
96	1.1993554	2.7531669	17.12
96	1.3048082	2.7438325	17.13
99	1.1933922	2.7809708	17.18
99	1.2218833	2.7714724	17.19
100	1.2342083	2.802899	17.21
100	1.2656195	2.7825699	17.22
100	1.21015	2.8458275	17.23
101	1.2579549	2.762898	17.26
101	1.2532372	2.8055917	17.27
101	1.2239784	2.7638929	17.28
101	1.2068522	2.7955079	17.29
102	1.2420232	2.8816898	17.32
102	1.2161458	2.855409	17.33
103	1.1638924	2.7261267	17.35
103	1.2165447	2.7346871	17.36
103	1.1823432	2.8004319	17.37
106	1.1788045	2.7699492	17.43
106	1.2723524	2.8601782	17.44
106	1.1610138	2.8223106	17.45
106	1.1214281	2.7905784	17.46
108	1.0686461	2.7382005	17.5
108	1.1903551	2.6946446	17.51
109	1.8076137	13.214035	17.52
109	1.828295	13.293551	17.53
113	1.095413	2.7755543	17.59
113	1.1791643	2.8153484	17.6
113	1.177091	2.7141337	17.61
115	1.1853092	2.8059105	17.66
115	1.2297764	2.8860308	17.67
115	1.2307798	2.8633545	17.68
115	1.2914903	2.8723847	17.69
115	1.293402	2.8773337	17.7
115	1.2838183	2.9792499	17.71
116	1.2425069	2.9741694	17.73
116	1.2519653	2.910419	17.74
116	1.249944	3.0134359	17.75
121	1.2494328	2.9075962	17.86
121	1.2170379	2.7797965	17.87
121	1.2604616	2.7070154	17.88
121	1.2710337	2.7641451	17.89
121	1.19465	2.7811288	17.9
121	1.2105692	2.8043463	17.91
121	1.2317675	2.8200053	17.92
122	1.3010064	2.8107718	17.94
122	1.179966	2.8147217	17.95
122	1.2882033	2.7850323	17.96
122	1.2900364	2.876173	17.97
123	1.2928764	2.7473035	17.99
123	1.2437936	2.7375635	18
123	1.320678	2.7630249	18.01
123	1.3026196	2.7625375	18.02
124	1.2536336	2.8517635	18.04
124	1.2849348	2.8212502	18.05
124	1.2692708	2.887663	18.06
124	1.3278439	2.8106372	18.07
124	1.2528628	2.8525993	18.08
125	1.2410941	2.8048707	18.1
125	1.1792638	2.8427713	18.11
125	1.3109124	2.9187173	18.12
125	1.3022148	2.9057197	18.13
125	1.3573444	2.8563406	18.14
125	1.3410024	2.8736229	18.15
125	1.3880661	2.8586359	18.16
125	1.3449975	2.8216745	18.17
126	1.2648548	2.7906827	18.19
126	1.2989712	2.8396518	18.2
126	1.3277347	2.7720411	18.21
126	1.3115737	2.8993889	18.22
127	1.3532508	2.9053399	18.24
127	1.2764391	2.888995	18.25
128	1.3415281	2.9664274	18.28
128	1.2298146	2.8006243	18.29
128	1.3072033	2.8110776	18.3
129	1.2971682	2.7937537	18.32
129	1.3404691	2.8275521	18.33
129	1.3787286	2.7923028	18.34
129	1.2920254	2.7774954	18.35
129	1.289482	2.8586192	18.36
129	1.2876277	2.8373705	18.37
129	1.3118693	2.782856	18.38
129	1.3229656	2.8617874	18.39
132	1.3687522	2.9041208	18.48
132	1.4179647	2.9260942	18.49
132	1.3175173	2.9106116	18.5
132	1.267624	2.9370308	18.51
132	1.2303174	2.8439489	18.52
132	1.2603744	2.8999828	18.53
132	1.2924861	2.8762976	18.54
135	1.2565402	2.8290096	18.58
135	1.2298176	2.8547528	18.59
136	1.2690428	2.8905521	18.62
136	1.2365501	2.8833102	18.63
142	1.2946711	2.7973409	18.74
142	1.3667375	2.9527152	18.75
142	1.3104426	2.8906942	18.76
143	1.372622	2.8782652	18.79
143	1.3350744	2.9377476	18.8
143	1.3348838	2.9208413	18.81
144	1.3904242	2.9051351	18.83
144	1.3642684	2.9125307	18.84
144	1.3452171	2.878051	18.85
144	1.335077	2.9102863	18.86
144	1.3309776	2.8647408	18.87
152	1.2492058	2.888888	19.21
152	1.2829959	2.8905489	19.22
153	1.2221569	2.8395251	19.24
153	1.3090472	2.8702288	19.25
153	1.3052368	2.8210457	19.26
153	1.3663745	2.8685289	19.27
155	1.3632079	2.8182486	19.41
155	1.313734	2.7657104	19.42
157	1.2922824	2.7539817	19.49
157	1.3296642	2.8399483	19.5
157	1.307677	2.8593212	19.51
157	1.4189038	2.8369821	19.52
161	1.3034972	2.8401846	19.63
161	1.3415993	2.8409638	19.64
161	1.3888735	2.8373546	19.65
163	1.3189053	2.8398877	19.71
163	1.2865385	2.841476	19.72
163	1.3163485	2.822519	19.73
163	1.3415715	2.8342896	19.74
163	1.244454	2.8878566	19.75
164	1.2695045	2.8491326	19.78
164	1.2196853	2.8307102	19.79
164	1.2482266	2.877801	19.8
164	1.2201438	2.7635496	19.81
164	1.2387185	2.8429366	19.82
165	1.7179338	5.5263972	21.94
165	1.625633	5.4832456	21.95
165	1.6298401	5.5451454	21.96
165	1.6368129	5.499235	21.97
165	1.6742213	5.481086	21.98
165	1.6613209	5.5845034	21.99
165	1.5545035	5.4663824	22
165	1.6307331	5.4123713	22.01
165	1.6294448	5.4434202	22.02
165	1.713013	5.4799822	22.03
166	1.7135647	5.5317669	22.05
166	1.710128	5.463932	22.06
166	1.5644166	5.5223671	22.07
166	1.6056146	5.4468796	22.08
166	1.5090223	5.4121755	22.09
166	1.5677663	5.5119983	22.1
166	1.7230923	5.5590554	22.11
166	1.570968	5.4430119	22.12
166	1.456865	5.5204596	22.13
166	1.4906226	5.4987624	22.14
166	1.447504	5.5206514	22.15
166	1.4844863	5.4750714	22.16
166	1.4974861	5.4724887	22.17
166	1.4757149	5.5319936	22.18
166	1.4637277	5.5285507	22.19
166	1.5709177	5.5398528	22.2
166	1.4365606	5.4985106	22.21
166	1.4186957	5.522186	22.22
166	1.4687608	5.5518971	22.23
166	1.501068	5.501302	22.24
166	1.4023438	5.5025628	22.25
167	1.4511514	5.5363986	22.27
167	1.6023902	5.4698008	22.28
167	1.5013745	5.4085697	22.29
167	1.4943663	5.5915593	22.3
170	1.3777176	0.8640736	22.57
170	1.3190128	0.88840622	22.58
172	1.8998728	13.341611	23.59
172	1.8246862	13.390297	23.6
174	1.8239718	13.25691	25.87
174	1.7253272	13.209329	25.88
175	1.8009982	13.38467	26.54
175	1.7445538	13.379917	26.55
175	1.7693667	13.379806	26.56
176	1.7717921	13.392769	26.62
176	1.7945084	13.41548	26.63
176	1.7803651	13.405133	26.64
176	1.6436028	13.412712	26.65
176	1.7278513	13.359849	26.66
176	1.7866762	13.352422	26.67
178	1.7599992	13.331092	26.99
178	1.7099347	13.341218	27
179	1.5102836	0.86696665	27.24
179	1.3731696	0.9054362	27.25
179	1.3587263	0.85158827	27.26
184	2.0618879	0.80787235	27.35
184	2.0143023	0.84065423	27.36
184	2.0160948	0.82580012	27.37
188	1.9678546	0.81668058	27.57
188	1.9938804	0.83414302	27.58
188	2.0528175	0.82085362	27.59
191	1.7304014	13.25844	27.82
191	1.7491672	13.319741	27.83
191	1.837791	13.370749	27.84
194	1.8086265	13.39544	27.94
194	1.7722251	13.388731	27.95
194	1.7954938	13.36816	27.96
198	1.5149155	3.5141794	29.59
198	1.505759	3.5666434	29.6
198	1.4574824	3.5727793	29.61
198	1.5106616	3.5663676	29.62
198	1.5367331	3.5092336	29.63
198	1.5512676	3.488982	29.64
198	1.5690532	3.4921406	29.65
198	1.5363026	3.4710035	29.66
198	1.5277953	3.4610377	29.67
198	1.5276766	3.4915725	29.68
198	1.4868292	3.5103518	29.69
198	1.4673624	3.5154983	29.7
198	1.4867705	3.4869743	29.71
198	1.5086003	3.5776067	29.72
198	1.4996615	3.5824336	29.73
198	1.5440994	3.590426	29.74
198	1.5590655	3.6054162	29.75
198	1.5237572	3.6310881	29.76
198	1.5483621	3.6059967	29.77
198	1.4505009	3.6328014	29.78
198	0.9387644	3.795693	29.79
203	1.4882823	10.442008	32.54
203	1.4333019	10.534042	32.55
203	1.561766	10.357024	32.56
204	1.4397481	10.397387	32.62
204	1.4026731	10.691193	32.63
206	1.2590876	12.143196	33.63
206	1.1004151	12.203785	33.64
206	1.1093585	12.156328	33.65
206	1.0790639	12.223212	33.66
206	1.0923206	12.245751	33.67
206	1.1010682	12.182032	33.68
209	1.3945913	3.1176266	35.78
209	1.3955607	3.1480164	35.79
209	1.373311	3.118689	35.8
209	1.3756035	3.1231169	35.81
209	1.4205696	3.1228743	35.82
209	1.4397598	3.132911	35.83
209	1.4573453	3.1584148	35.84
209	1.4606354	3.0939765	35.85
209	1.3851715	3.0864378	35.86
209	1.3724775	3.1055137	35.87
209	1.4154849	3.1076864	35.88
209	1.3542971	3.1309922	35.89
209	1.384737	3.1356556	35.9
209	1.3647816	3.1548554	35.91
209	1.4009499	3.1536368	35.92
209	1.4128397	3.1845428	35.93
209	1.3888868	3.1576061	35.94
209	1.3987171	3.1445916	35.95
209	1.3408578	3.0862792	35.96
209	1.3667474	3.1462798	35.97
209	1.3477788	3.1731762	35.98
209	1.351342	3.2097769	35.99
209	1.3816179	3.2018827	36
209	1.3456801	3.2474534	36.01
209	1.4002815	3.2449249	36.02
209	1.3950843	3.2069973	36.03
209	1.3988754	3.2026528	36.04
209	1.4278506	3.2225232	36.05
209	1.4066651	3.2617288	36.06
209	1.4606601	3.2520874	36.07
209	1.421216	3.2855537	36.08
209	1.4322733	3.2319679	36.09
209	1.4027825	3.2170969	36.1
209	1.4425096	3.1960406	36.11
209	1.4696254	3.2444371	36.12
209	1.4620602	3.2372441	36.13
209	1.4628482	3.2112309	36.14
209	1.3890023	3.2376937	36.15
209	1.4583237	3.2742498	36.16
209	1.4258708	3.2634439	36.17
209	1.4582522	3.2711506	36.18
209	1.4455097	3.2547999	36.19
209	1.4270502	3.2615239	36.2
209	1.390503	3.2684079	36.21
209	1.3542718	3.2956161	36.22
209	1.3450484	3.2704719	36.23
209	1.3487565	3.2584772	36.24
209	1.3960198	3.2690058	36.25
209	1.3725507	3.2818287	36.26
209	1.3803035	3.2857225	36.27
209	1.3990636	3.2923969	36.28
209	1.3890884	3.2774029	36.29
209	1.3506619	3.2612783	36.3
209	1.3878221	3.2884166	36.31
209	1.3482597	3.2694956	36.32
209	1.3677875	3.2583767	36.33
209	1.3409898	3.2453531	36.34
209	1.3440299	3.2629826	36.35
209	1.3456218	3.2544524	36.36
209	1.3304446	3.2748288	36.37
209	1.3497536	3.2577719	36.38
209	1.3298244	3.2344799	36.39
209	1.307464	3.2433551	36.4
209	1.3757257	3.2212787	36.41
209	1.3551131	3.2529796	36.42
209	1.3136008	3.259887	36.43
209	1.3277255	3.2356711	36.44
209	1.3268835	3.2303889	36.45
209	1.3933853	3.2164351	36.46
209	1.3907398	3.2655961	36.47
209	1.394699	3.2472989	36.48
209	1.3751681	3.2386447	36.49
209	1.360639	3.2632364	36.5
209	1.3628562	3.1825705	36.51
209	1.3599622	3.2620488	36.52
209	1.3899358	3.2498882	36.53
209	1.3656096	3.1944309	36.54
209	1.3744233	3.256844	36.55
209	1.3628666	3.2817955	36.56
209	1.3719875	3.2731583	36.57
209	1.3830254	3.2405347	36.58
209	1.4156564	3.2674347	36.59
209	1.410647	3.277856	36.6
209	1.3911141	3.2549429	36.61
209	1.4108339	3.2590163	36.62
209	1.4168521	3.229874	36.63
209	1.3855166	3.2251887	36.64
209	1.39827	3.1811609	36.65
209	1.3993858	3.1441852	36.66
209	1.4024497	3.1636546	36.67
209	1.381271	3.188126	36.68
209	1.416536	3.1873389	36.69
209	1.4300359	3.2108271	36.7
209	1.396608	3.2372996	36.71
209	1.4118312	3.1966852	36.72
209	1.373799	3.2164019	36.73
209	1.3750044	3.1922199	36.74
209	1.3756539	3.207974	36.75
209	1.4022131	3.1897947	36.76
209	1.4353247	3.2277181	36.77
209	1.4288482	3.2010085	36.78
209	1.3801571	3.211892	36.79
209	1.419728	3.25376	36.8
209	1.3623926	3.2184986	36.81
209	1.3628447	3.2318385	36.82
209	1.3630136	3.2569159	36.83
209	1.3442133	3.2815867	36.84
209	1.3473689	3.3026127	36.85
209	1.3830177	3.2989036	36.86
209	1.3565763	3.2774804	36.87
209	1.3503739	3.3193333	36.88
209	1.3331636	3.2691612	36.89
209	1.3204095	3.2454001	36.9
209	1.2946744	3.2610133	36.91
209	1.2903423	3.2059055	36.92
209	1.269519	3.1735858	36.93
209	1.2597614	3.1766665	36.94
209	1.2938178	3.1553047	36.95
209	1.3408584	3.1629423	36.96
209	1.2920169	3.1771768	36.97
209	1.2913861	3.0995156	36.98
209	1.2822167	3.185105	36.99
209	1.3186215	3.153158	37
209	1.3088544	3.2031672	37.01
209	1.3164524	3.2193719	37.02
209	1.3214903	3.2425772	37.03
209	1.2950237	3.1988103	37.04
209	1.3033918	3.1759401	37.05
209	1.3272082	3.1461672	37.06
209	1.3462732	3.1759995	37.07
209	1.3664714	3.1998026	37.08
209	1.3327533	3.2258522	37.09
209	1.3596299	3.2493589	37.1
209	1.3553507	3.264378	37.11
209	1.328393	3.2717055	37.12
209	1.3569124	3.2295152	37.13
209	1.3912951	3.1948492	37.14
209	1.3815558	3.2353646	37.15
209	1.3679668	3.2227914	37.16
209	1.4078571	3.17996	37.17
209	1.3949414	3.1898253	37.18
209	1.3776439	3.1786101	37.19
209	1.356557	3.2029119	37.2
209	1.4199815	3.1806894	37.21
209	1.4494009	3.1599995	37.22
212	1.4072994	3.2181395	37.99
212	1.4389815	3.2552919	38
212	1.4355394	3.2700314	38.01
212	1.4285485	3.2503636	38.02
212	1.4207453	3.2392885	38.03
212	1.4416762	3.2020719	38.04
212	1.4406598	3.1936137	38.05
212	1.4422054	3.2970284	38.06
212	1.4657433	3.257407	38.07
212	1.4372078	3.2647101	38.08
212	1.4954466	3.2847238	38.09
212	1.4619386	3.2407237	38.1
212	1.47077	3.2345289	38.11
212	1.4779372	3.242066	38.12
212	1.4424697	3.2353941	38.13
212	1.4813832	3.1964598	38.14
212	1.4762462	3.1676214	38.15
212	1.4599755	3.1977931	38.16
212	1.4476391	3.1751098	38.17
212	1.4601633	3.16766	38.18
212	1.4553092	3.187515	38.19
212	1.4841219	3.17657	38.2
212	1.5046076	3.1840873	38.21
212	1.5102463	3.1703536	38.22
212	1.4874906	3.2294894	38.23
212	1.4499917	3.2168918	38.24
212	1.4786987	3.2006219	38.25
212	1.4889403	3.2033415	38.26
212	1.4709298	3.1975556	38.27
212	1.453039	3.1844176	38.28
212	1.506352	3.2139285	38.29
212	1.4374031	3.2067127	38.3
212	1.4748302	3.1437714	38.31
212	1.4566417	3.1908772	38.32
212	1.4620095	3.1709024	38.33
212	1.483683	3.1171723	38.34
212	1.4808219	3.1729861	38.35
212	1.4824917	3.1825659	38.36
212	1.4994886	3.1840049	38.37
212	1.4747578	3.1752596	38.38
212	1.5048287	3.1876081	38.39
212	1.508659	3.1803949	38.4
212	1.4970034	3.2552873	38.41
212	1.4937587	3.2347168	38.42
212	1.5296098	3.2674846	38.43
212	1.4769548	3.2571189	38.44
212	1.4878295	3.246313	38.45
212	1.5079184	3.2406711	38.46
212	1.4900726	3.236773	38.47
212	1.5035544	3.2215104	38.48
212	1.4988957	3.2268383	38.49
212	1.4837385	3.2272389	38.5
212	1.4999661	3.1932622	38.51
212	1.4567857	3.2164969	38.52
212	1.4696793	3.1770773	38.53
212	1.407066	3.2383053	38.54
212	1.4608817	3.1626719	38.55
212	1.4279527	3.151761	38.56
212	1.4615154	3.2195924	38.57
212	1.4439797	3.2430196	38.58
212	1.4422022	3.2659737	38.59
212	1.3724735	3.2188571	38.6
212	1.4151522	3.243941	38.61
212	1.4308577	3.2686824	38.62
212	1.4334986	3.265669	38.63
212	1.4375046	3.2284478	38.64
212	1.4529948	3.2406474	38.65
212	1.4399552	3.3026617	38.66
212	1.4532439	3.2715608	38.67
212	1.4574477	3.2665076	38.68
212	1.5028149	3.275189	38.69
212	1.4400556	3.2931382	38.7
212	1.5174142	3.2578086	38.71
212	1.513295	3.248269	38.72
212	1.4932403	3.2877045	38.73
212	1.5297299	3.2723136	38.74
212	1.4840351	3.3104223	38.75
220	1.651126	3.2014838	40.01
220	1.5648385	3.3964953	40.02
222	1.6172838	3.2211516	40.06
222	1.5926067	3.2055101	40.07
222	1.5723675	3.1973673	40.08
222	1.5437474	3.2740216	40.09
222	1.4132536	3.3033321	40.1
222	1.484419	3.3157402	40.11
222	1.5518979	3.194975	40.12
227	1.3964986	4.2113196	40.4
227	1.4284288	4.1367086	40.41
228	1.574391	4.1562196	40.43
228	1.3642661	4.2401671	40.44
228	1.2300365	4.265169	40.45
229	1.3698694	4.2343653	40.49
229	1.379875	4.307538	40.5
237	1.5907339	7.8782702	47.76
237	1.5814122	7.7852346	47.77
237	1.6012935	7.7511509	47.78
237	1.5812523	7.7716253	47.79
237	1.5205961	7.7696937	47.8
237	1.5704559	7.8522101	47.81
237	1.6846757	7.8185096	47.82
237	1.5705111	7.8062923	47.83
237	1.5740209	7.7806091	47.84
237	1.5576886	7.8674514	47.85
237	1.6229752	7.8543941	47.86
237	1.6334974	7.8076913	47.87
237	1.5184321	7.8189463	47.88
238	1.4823291	7.7944438	47.9
238	1.5668916	7.7431088	47.91
238	1.7021891	7.8283627	47.92
238	1.5212053	7.8460476	47.93
238	1.5890893	7.844017	47.94
238	1.5062945	7.8074978	47.95
238	1.5552173	7.8287625	47.96
238	1.531289	7.7553835	47.97
242	1.6062054	7.7902812	48.28
242	1.5419669	7.8523822	48.29
242	1.5588106	7.809502	48.3
242	1.7110121	7.8302087	48.31
249	1.5628007	7.7282465	48.58
249	1.5719005	7.78822	48.59
256	1.5182559	7.7853669	48.8
256	1.5015158	7.7802469	48.81
257	0.80588879	4.0337268	48.81
257	0.9981465	3.8160856	48.82
258	1.5796845	7.7590159	48.86
258	1.4646125	7.7555296	48.87
