# Supplementary material for: Single nucleosome imaging reveals principles of transient multiscale chromatin reorganization triggered by histone ADP-ribosylation at DNA lesions
Source: Nat Commun. 2025 Jul 19;16:6652. doi: 10.1038/s41467-025-61834-7 (PMC12276361; doi:10.1038/s41467-025-61834-7)
Supplement: Supplementary file 6 — Source Data [file 41467_2025_61834_MOESM6_ESM.zip › DATA_ALL_FIGURES/Fig 1C/before_damage/20220713/20220713_Field2_before_crop.mldatx_tracked.trxyt]

2	1.896872	14.107146	0.35
2	1.8837635	14.07333	0.36
4	1.9772104	13.994114	0.79
4	1.8764129	13.752479	0.8
4	1.5956218	13.643147	0.81
7	1.2338091	4.3832297	2.72
7	1.257646	4.3450338	2.73
7	1.256021	4.3598315	2.74
7	1.2136994	4.3316835	2.75
7	1.2127566	4.317552	2.76
7	1.2389825	4.352307	2.77
7	1.1136012	4.3967677	2.78
7	1.2287516	4.3678548	2.79
7	1.2590029	4.3496155	2.8
7	1.2195247	4.2833077	2.81
7	1.2894432	4.3368146	2.82
7	1.2733322	4.3069818	2.83
7	1.2535921	4.2920215	2.84
7	1.2328668	4.3582157	2.85
7	1.2427767	4.3647981	2.86
7	1.2243883	4.3952425	2.87
7	1.2193633	4.3055017	2.88
7	1.2521161	4.3178109	2.89
7	1.2264445	4.3480623	2.9
7	1.2133642	4.3482396	2.91
7	1.2876733	4.3316145	2.92
7	1.2524904	4.328177	2.93
7	1.2507463	4.3568877	2.94
7	1.2376921	4.331311	2.95
7	1.2464987	4.3490774	2.96
7	1.2649287	4.3086408	2.97
7	1.2120426	4.3383313	2.98
7	1.2615897	4.3134851	2.99
7	1.2523089	4.3336135	3
7	1.2932746	4.3793461	3.01
7	1.200277	4.3420722	3.02
7	1.2839991	4.3383665	3.03
7	1.2974886	4.302953	3.04
7	1.2242031	4.332439	3.05
7	1.23868	4.3200124	3.06
7	1.2065371	4.3278925	3.07
7	1.2481458	4.3139424	3.08
7	1.24744	4.3484286	3.09
7	1.2399284	4.3396539	3.1
7	1.266044	4.3231301	3.11
7	1.2561129	4.3634819	3.12
7	1.2200206	4.3306584	3.13
7	1.2589922	4.3434669	3.14
7	1.2525322	4.3370333	3.15
7	1.2676091	4.3234661	3.16
7	1.2416528	4.3659066	3.17
7	1.2172535	4.3570102	3.18
7	1.2565111	4.3452469	3.19
7	1.2185407	4.2915226	3.2
7	1.1898816	4.374391	3.21
7	1.2661368	4.3475374	3.22
7	1.2340598	4.3944257	3.23
7	1.2531281	4.3852501	3.24
7	1.2141075	4.3516154	3.25
7	1.274084	4.3554021	3.26
7	1.2382694	4.3747321	3.27
7	1.2168138	4.3541343	3.28
7	1.2599622	4.330194	3.29
7	1.2238806	4.3250889	3.3
7	1.264798	4.3606546	3.31
7	1.2099294	4.3369121	3.32
7	1.2590666	4.2897308	3.33
7	1.24678	4.3424125	3.34
7	1.223749	4.284132	3.35
7	1.2328088	4.3084942	3.36
7	1.236046	4.3386061	3.37
7	1.2422952	4.3810104	3.38
7	1.1197867	4.2912642	3.39
7	1.236014	4.317093	3.4
7	1.2844217	4.2971068	3.41
7	1.2229905	4.2793978	3.42
7	1.2097458	4.3803756	3.43
7	1.2310039	4.3720508	3.44
7	1.1857573	4.3795126	3.45
7	1.2539031	4.3682994	3.46
7	1.2442358	4.382689	3.47
7	1.1972596	4.4013159	3.48
7	1.179903	4.3279922	3.49
7	1.2357107	4.3857172	3.5
7	1.2042334	4.3680616	3.51
7	1.1857488	4.343165	3.52
7	1.230543	4.3527466	3.53
7	1.2042871	4.3771285	3.54
7	1.2178381	4.3413947	3.55
7	1.2225131	4.351498	3.56
7	1.2537264	4.2624861	3.57
7	1.2033366	4.3003858	3.58
7	1.2390549	4.3105807	3.59
7	1.2757927	4.3093674	3.6
7	1.2200994	4.3495537	3.61
7	1.1699576	4.3172037	3.62
7	1.2316147	4.3944935	3.63
7	1.2548299	4.2964328	3.64
7	1.2395079	4.3464115	3.65
7	1.187177	4.3565608	3.66
7	1.1907006	4.3621234	3.67
7	1.2699826	4.3215839	3.68
7	1.2075717	4.3531517	3.69
7	1.2182984	4.3288777	3.7
7	1.2046752	4.3164749	3.71
7	1.2761771	4.3364932	3.72
7	1.1866787	4.3190257	3.73
7	1.2558905	4.3600747	3.74
7	1.254965	4.3429774	3.75
7	1.2337952	4.3478449	3.76
7	1.2203266	4.3329693	3.77
7	1.2376069	4.3788553	3.78
7	1.1855673	4.3532057	3.79
7	1.2799458	4.3599188	3.8
7	1.231312	4.3292224	3.81
7	1.2155678	4.3355108	3.82
7	1.2289672	4.3212578	3.83
7	1.2438046	4.3870844	3.84
7	1.2309674	4.3446724	3.85
7	1.232345	4.3282861	3.86
7	1.2262218	4.3590587	3.87
7	1.2983259	4.2888073	3.88
7	1.4899839	4.2753274	3.89
8	1.9013451	10.352347	3.97
8	1.8933765	10.24443	3.98
8	1.9139386	10.254121	3.99
8	1.8832287	10.229648	4
8	1.954209	10.155709	4.01
8	1.9555628	10.179792	4.02
8	1.9528635	10.142352	4.03
8	1.940409	10.212657	4.04
8	1.9424866	10.159618	4.05
8	1.8781534	10.21753	4.06
8	1.901793	10.221402	4.07
8	1.9171139	10.191053	4.08
8	1.9299897	10.215512	4.09
8	1.9501605	10.261775	4.1
8	1.8900815	10.240992	4.11
8	1.8735832	10.239395	4.12
8	1.9085836	10.194628	4.13
8	1.9332882	10.229192	4.14
8	1.9100739	10.188514	4.15
8	1.9090521	10.174674	4.16
8	1.9321376	10.188127	4.17
8	1.8786044	10.163357	4.18
8	1.9142844	10.190558	4.19
8	1.8297684	10.179691	4.2
8	1.9245598	10.214195	4.21
8	1.912465	10.205624	4.22
8	1.8893581	10.214445	4.23
8	1.858031	10.21807	4.24
8	1.9283566	10.206892	4.25
8	1.947234	10.184433	4.26
8	1.9598113	10.147335	4.27
8	1.9085944	10.239285	4.28
8	1.9391938	10.212948	4.29
8	1.8886884	10.213152	4.3
8	1.9045163	10.207154	4.31
8	1.9331357	10.248029	4.32
8	1.9445754	10.228259	4.33
8	1.9168976	10.241371	4.34
8	1.9335173	10.186852	4.35
8	1.8752752	10.182977	4.36
8	1.9049833	10.196618	4.37
8	1.9052218	10.160263	4.38
8	1.8898169	10.204758	4.39
10	1.1263187	4.2800339	4.43
10	1.2853554	4.2937729	4.44
10	1.2426486	4.2661256	4.45
10	1.2188474	4.3105204	4.46
10	1.1890121	4.3471171	4.47
10	1.2571251	4.2925477	4.48
10	1.2373764	4.3200795	4.49
10	1.2324381	4.3023495	4.5
10	1.1965108	4.308081	4.51
10	1.2429354	4.3010485	4.52
10	1.2324146	4.308497	4.53
10	1.2155045	4.3256296	4.54
10	1.242131	4.32882	4.55
10	1.2190384	4.3128761	4.56
10	1.2315441	4.3228519	4.57
10	1.2595689	4.3170527	4.58
10	1.1908585	4.3198117	4.59
10	1.2175555	4.3311946	4.6
10	1.2353524	4.3287986	4.61
10	1.2609275	4.3169599	4.62
10	1.2233516	4.3294067	4.63
10	1.2142859	4.3139612	4.64
10	1.2332785	4.2739433	4.65
10	1.2315577	4.3000249	4.66
10	1.2216546	4.2816624	4.67
10	1.2193994	4.3076203	4.68
10	1.2454153	4.305033	4.69
10	1.2561858	4.3378758	4.7
10	1.2183627	4.3253021	4.71
10	1.2120529	4.3199435	4.72
10	1.2449672	4.3188853	4.73
10	1.2412952	4.3249277	4.74
10	1.2275215	4.3024799	4.75
10	1.2175936	4.3055329	4.76
10	1.2249817	4.3379204	4.77
10	1.2236111	4.3321024	4.78
10	1.2238551	4.3088367	4.79
10	1.1909922	4.3268725	4.8
10	1.2287736	4.3493625	4.81
10	1.2593684	4.3259319	4.82
10	1.2416105	4.3387481	4.83
10	1.1927681	4.3222106	4.84
10	1.2130645	4.3299036	4.85
10	1.1890858	4.2878935	4.86
10	1.2130689	4.3185835	4.87
10	1.1895228	4.3219733	4.88
10	1.1933277	4.3013862	4.89
10	1.2143495	4.3423764	4.9
10	1.2224192	4.3199937	4.91
10	1.1961659	4.3335829	4.92
10	1.1880214	4.3299344	4.93
10	1.1935649	4.3026336	4.94
10	1.1881917	4.3465885	4.95
10	1.220822	4.3038351	4.96
10	1.1877544	4.3458935	4.97
10	1.191742	4.3519837	4.98
10	1.2171084	4.3225377	4.99
10	1.2241252	4.3254133	5
10	1.2218899	4.312333	5.01
10	1.2314768	4.3393221	5.02
10	1.1961023	4.3001347	5.03
10	1.1888741	4.2837368	5.04
10	1.2176959	4.3016801	5.05
10	1.1963597	4.3396755	5.06
10	1.1912126	4.3359632	5.07
10	1.1925504	4.3489798	5.08
10	1.1848202	4.3600757	5.09
10	1.2178987	4.3003021	5.1
10	1.2051704	4.3300895	5.11
10	1.2098389	4.3155177	5.12
10	1.1864822	4.300449	5.13
10	1.2022346	4.3376817	5.14
10	1.1722235	4.3277262	5.15
10	1.2087914	4.3149618	5.16
10	1.1618911	4.3617138	5.17
10	1.200795	4.3289408	5.18
17	1.2866794	2.2105458	9.07
17	1.3347335	2.1361497	9.08
19	1.9010069	10.953024	10.12
19	1.9571117	10.946765	10.13
21	1.6530581	2.507835	11.05
21	1.6800707	2.483638	11.06
23	1.6276019	2.5003662	11.13
23	1.6510374	2.5342616	11.14
36	1.8914193	9.3763561	23.2
36	1.7251423	9.4362323	23.21
43	0.96189416	13.008435	25.48
43	1.0528736	12.95234	25.49
64	1.1355209	5.1505194	35.14
64	0.97745984	5.1286004	35.15
68	1.5694753	1.7398649	39.17
68	1.4480463	1.8161281	39.18
69	1.0679222	3.8900513	39.87
69	0.99791836	3.9298725	39.88
69	1.0383813	3.797508	39.89
69	1.1577624	3.8342629	39.9
69	1.0990783	3.7862375	39.91
69	1.1558196	3.7861477	39.92
69	1.0885775	3.7727099	39.93
69	1.1102117	3.8417007	39.94
69	1.0863019	3.7932461	39.95
69	1.1486147	3.7757906	39.96
69	1.3035115	3.7924092	39.97
69	1.1006412	3.7973287	39.98
69	1.0174227	3.7529162	39.99
69	1.0703732	3.8290252	40
69	1.0880553	3.7793938	40.01
70	1.0971661	3.844216	40.03
70	1.0570866	3.7565585	40.04
70	1.1584983	3.8291135	40.05
70	1.0981143	3.8111195	40.06
70	1.1321904	3.9235256	40.07
70	1.1635594	3.7714801	40.08
70	0.93183418	3.8304219	40.09
70	1.101328	3.7820108	40.1
70	1.0491719	3.7629336	40.11
70	1.0707631	3.8069316	40.12
70	1.1335768	3.7776202	40.13
70	1.0064959	3.829537	40.14
70	1.0763778	3.8221004	40.15
70	1.0532643	3.8065118	40.16
70	1.1010421	3.8807501	40.17
70	1.0852078	3.8355461	40.18
70	1.0517578	3.8931569	40.19
70	0.97749644	3.8563519	40.2
70	1.1313103	3.8899083	40.21
70	0.99196298	3.8505566	40.22
70	1.0829271	3.8497867	40.23
70	1.0469083	3.7952994	40.24
70	1.0805246	3.7887942	40.25
70	1.12012	3.8093768	40.26
70	0.97028246	3.8598878	40.27
70	1.0934815	3.8666433	40.28
70	1.1387709	3.8263831	40.29
70	1.1445575	3.8131589	40.3
70	1.092749	3.824238	40.31
73	1.919766	7.5707463	40.94
73	1.8753887	7.7240905	40.95
73	1.9007873	7.7215532	40.96
73	1.941612	7.629458	40.97
73	1.9800438	7.5921904	40.98
73	2.0105357	7.5592283	40.99
73	1.98337	7.6890452	41
73	2.0068083	7.5982209	41.01
73	1.9659267	7.6724873	41.02
73	2.0097396	7.6747002	41.03
73	1.9655646	7.8029859	41.04
73	1.9790674	7.717238	41.05
73	1.9632598	7.5890506	41.06
73	1.9151554	7.5843779	41.07
74	1.9465593	7.6202898	41.11
74	1.9306088	7.7401704	41.12
74	1.9231597	7.6078804	41.13
74	1.9459111	7.6986179	41.14
74	1.9285157	7.6907915	41.15
74	1.8964547	7.7975499	41.16
74	1.9462782	7.6492917	41.17
74	1.9865589	7.620848	41.18
74	2.0300492	7.5543211	41.19
74	1.9588105	7.5866137	41.2
74	2.0678523	7.5031878	41.21
74	2.0011424	7.6387541	41.22
75	1.9371495	7.7036743	41.28
75	1.9378158	7.6739447	41.29
75	1.9180164	7.5905553	41.3
75	2.0030339	7.5377022	41.31
75	2.0345132	7.5285846	41.32
76	1.9940149	7.5465875	41.34
76	2.0479023	7.4620328	41.35
76	2.0255613	7.5231411	41.36
76	1.9874355	7.6018439	41.37
76	2.0394996	7.4493071	41.38
76	2.0221707	7.5874666	41.39
76	1.9854327	7.6350555	41.4
76	1.9242311	7.6942198	41.41
76	1.9406979	7.6157912	41.42
76	1.957426	7.4924744	41.43
79	1.9595013	7.5505058	41.5
79	1.9045765	7.55518	41.51
82	1.9895788	7.5574025	41.6
82	1.9405853	7.5337241	41.61
82	2.0123332	7.590842	41.62
86	1.8941466	7.6140843	41.78
86	1.9201242	7.4964257	41.79
86	1.8707359	7.5814449	41.8
86	1.9231717	7.6689458	41.81
86	1.893593	7.5652149	41.82
87	1.8930693	7.6728492	41.85
87	1.8959354	7.5601193	41.86
88	1.1388889	3.9100848	41.99
88	1.1092692	3.8820726	42
89	1.0976911	3.9431904	43.19
89	1.0891512	3.9274062	43.2
89	1.1094198	3.9236001	43.21
89	1.146276	3.9156184	43.22
89	1.1450917	3.9011842	43.23
89	1.1046034	3.8834073	43.24
89	1.146369	3.9170312	43.25
89	1.1483955	3.8570638	43.26
89	1.1159259	3.8286631	43.27
99	2.0130695	11.8874	48.19
99	1.9460494	11.883769	48.2
99	2.0701166	11.763918	48.21
100	2.019235	11.780577	48.23
100	2.0726699	11.674606	48.24
101	2.0711947	11.82662	48.28
101	2.0680619	11.740402	48.29
102	2.0377993	11.774449	48.31
102	2.0079548	11.683863	48.32
102	2.0637315	11.708307	48.33
102	1.96293	11.888718	48.34
103	1.9733863	11.713666	48.37
103	2.036695	11.73643	48.38
104	1.8254593	11.674712	48.4
104	2.0239596	11.843653	48.41
104	2.0681817	11.791309	48.42
104	2.0335069	11.813561	48.43
104	1.9747948	11.608774	48.44
104	2.0631628	11.701492	48.45
104	1.9892631	11.77968	48.46
104	2.031759	11.851899	48.47
104	2.0299273	11.622724	48.48
104	2.0278293	11.769684	48.49
109	2.0436843	11.781375	48.58
109	1.947992	11.766054	48.59
109	2.0176285	11.763661	48.6
110	2.0746856	11.810698	48.62
110	2.0413632	11.776682	48.63
110	2.0746035	11.885368	48.64
115	1.9911559	11.71804	48.75
115	2.0353194	11.964198	48.76
116	2.0340351	11.791178	48.81
116	2.0700624	11.752576	48.82
119	1.9750891	11.853804	48.9
119	1.8927519	11.814743	48.91
119	2.0523609	11.706449	48.92
