# Supplementary material for: Single nucleosome imaging reveals principles of transient multiscale chromatin reorganization triggered by histone ADP-ribosylation at DNA lesions
Source: Nat Commun. 2025 Jul 19;16:6652. doi: 10.1038/s41467-025-61834-7 (PMC12276361; doi:10.1038/s41467-025-61834-7)
Supplement: Supplementary file 6 — Source Data [file 41467_2025_61834_MOESM6_ESM.zip › DATA_ALL_FIGURES/Fig 1C/before_damage/20220713/20220713_Field3_before_crop.mldatx_tracked.trxyt]

6	1.0536151	3.634032	0.28
6	1.0670341	3.6447254	0.29
6	1.0768394	3.6915361	0.3
6	1.117157	3.7360899	0.31
7	1.0451457	3.6505234	0.35
7	1.1360851	3.613602	0.36
9	1.0408965	3.608772	0.43
9	1.1041736	3.7017065	0.44
9	1.1056205	3.6804871	0.45
9	1.1057106	3.7039046	0.46
10	1.0884956	3.6496031	0.51
10	1.0887943	3.6785417	0.52
10	1.104584	3.7071853	0.53
10	1.1004255	3.6595155	0.54
11	1.0976877	3.6610159	0.58
11	1.0714337	3.6565629	0.59
11	1.0937539	3.5889855	0.6
12	1.107501	3.638388	0.63
12	1.1362611	3.6707255	0.64
13	1.1198796	3.7087518	0.66
13	1.0586678	3.6682287	0.67
13	1.1572772	3.4966842	0.68
13	1.0774702	3.7293389	0.69
13	1.039462	3.6175868	0.7
13	1.0347463	3.6464471	0.71
13	1.029516	3.6476043	0.72
13	1.0347303	3.5957709	0.73
16	1.0653887	3.6281313	0.87
16	1.0780182	3.6296136	0.88
16	1.0363143	3.6594399	0.89
17	1.09709	3.6532636	0.93
17	1.0624874	3.6637964	0.94
19	1.0871889	3.6568643	0.98
19	1.0891888	3.6374873	0.99
19	1.0839234	3.629809	1
19	1.078774	3.6274818	1.01
19	1.0624835	3.6179355	1.02
21	1.0535928	3.6737058	1.09
21	1.0259534	3.6045693	1.1
22	1.0644223	3.6795644	1.12
22	1.1185449	3.6481473	1.13
22	1.1084933	3.6863192	1.14
22	1.0801258	3.6892727	1.15
22	1.0276901	3.5754928	1.16
22	1.0053841	3.6051311	1.17
22	1.0244063	3.5931804	1.18
22	1.0652217	3.617966	1.19
24	1.0870191	3.6243316	1.23
24	1.1026001	3.6069552	1.24
24	1.0778889	3.6103023	1.25
24	1.0493704	3.6218605	1.26
24	1.0665913	3.7348008	1.27
24	1.0280318	3.6567795	1.28
25	1.0520174	3.6304834	1.3
25	0.9976234	3.6746565	1.31
25	1.0666393	3.6412579	1.32
25	1.0633487	3.6483272	1.33
25	1.0372065	3.8223658	1.34
25	1.0487808	3.5817672	1.35
25	1.0032944	3.5880786	1.36
26	1.0649097	3.6193015	1.38
26	1.0713014	3.6985809	1.39
26	1.0454871	3.674117	1.4
27	1.0075347	3.6469283	1.43
27	1.0312359	3.666241	1.44
27	1.0461904	3.6780826	1.45
28	1.0457907	3.596986	1.47
28	1.0084737	3.7059116	1.48
28	1.0566846	3.70024	1.49
28	1.0876045	3.6568273	1.5
28	1.0814245	3.5683616	1.51
28	1.146554	3.6619512	1.52
28	1.0668697	3.7102269	1.53
28	1.0649591	3.6853145	1.54
28	1.1431543	3.6512742	1.55
28	1.0873899	3.7169804	1.56
28	1.0938023	3.6672512	1.57
28	1.0621453	3.7171713	1.58
28	1.0872491	3.6622223	1.59
28	1.0604783	3.6782182	1.6
29	1.1383626	2.7028537	1.61
29	1.1626063	2.7201017	1.62
29	1.1585691	2.7089395	1.63
29	1.1828857	2.7426901	1.64
29	1.1311384	2.6996399	1.65
29	1.1669247	2.739214	1.66
29	1.1555989	2.7238901	1.67
29	1.1474458	2.724172	1.68
29	1.1943126	2.6909645	1.69
29	1.1687682	2.7293759	1.7
29	1.1676938	2.7356238	1.71
29	1.1858566	2.7089786	1.72
29	1.1426469	2.7203505	1.73
29	1.1746612	2.724059	1.74
29	1.1695494	2.7289261	1.75
29	1.1752303	2.744029	1.76
29	1.1778145	2.729356	1.77
29	1.187862	2.6878134	1.78
29	1.1538188	2.6969439	1.79
29	1.1256459	2.7140218	1.8
29	1.1951703	2.6637221	1.81
29	1.1916977	2.7055781	1.82
29	1.1616625	2.6672376	1.83
29	1.1392881	2.6968974	1.84
29	1.1438895	2.7087014	1.85
29	1.1279699	2.6911552	1.86
29	1.1635931	2.7000174	1.87
29	1.1583606	2.7203239	1.88
29	1.1629351	2.7359857	1.89
29	1.1744256	2.7160153	1.9
29	1.153697	2.7297463	1.91
29	1.1794563	2.7399458	1.92
29	1.1615227	2.7650987	1.93
29	1.1843774	2.7013114	1.94
29	1.156804	2.7136846	1.95
29	1.1293853	2.7762506	1.96
29	1.1646256	2.7505721	1.97
29	1.1363356	2.7433444	1.98
29	1.1494697	2.7057457	1.99
29	1.1667729	2.7317252	2
29	1.1326434	2.773552	2.01
29	1.1312863	2.7416698	2.02
30	1.0392854	3.6271044	1.74
30	1.0287035	3.6180594	1.75
31	1.0007584	3.6261257	1.82
31	1.0544334	3.6065502	1.83
31	1.0291693	3.6517406	1.84
31	1.090615	3.5906654	1.85
34	1.016413	3.6596167	1.9
34	1.0344992	3.5679026	1.91
34	1.0439183	3.6405259	1.92
34	1.0431108	3.6493124	1.93
34	1.0452091	3.6046418	1.94
38	0.97284038	3.6436256	1.99
38	1.0184696	3.621609	2
40	1.0354122	3.6643034	2.05
40	1.0292561	3.6372965	2.06
40	0.99360123	3.6461385	2.07
40	0.90833395	3.6343175	2.08
43	0.86944797	7.9181885	3.19
43	0.97604858	7.8936469	3.2
44	2.0940767	14.483766	3.99
44	2.0807461	14.419689	4
47	1.0342779	7.0789678	5.63
47	0.99569106	7.0715364	5.64
47	1.0193894	7.0689903	5.65
47	1.0188496	7.0560971	5.66
48	1.4996208	2.1021638	6.61
48	1.6988249	2.2944434	6.62
48	1.6518514	2.2582294	6.63
48	1.6332458	2.1982474	6.64
48	1.6706707	2.2436939	6.65
48	1.6421104	2.255733	6.66
48	1.6727418	2.2579952	6.67
48	1.657134	2.24388	6.68
48	1.6327262	2.2555489	6.69
48	1.6169357	2.2436836	6.7
48	1.632161	2.2667035	6.71
48	1.631389	2.2521992	6.72
48	1.631909	2.2554024	6.73
48	1.6699115	2.2642957	6.74
48	1.6506627	2.2559151	6.75
48	1.6494058	2.2488095	6.76
48	1.6176241	2.2361421	6.77
48	1.6271657	2.2410472	6.78
49	1.6047572	2.2374149	6.86
49	1.616455	2.2270491	6.87
49	1.6026722	2.2177433	6.88
49	1.6134238	2.2046267	6.89
49	1.6042855	2.2251918	6.9
49	1.6226369	2.2429303	6.91
49	1.611534	2.2733901	6.92
49	1.5993786	2.2490858	6.93
49	1.6232542	2.2506185	6.94
53	1.3014231	5.2680314	8.14
53	1.2405292	5.5451642	8.15
53	1.2550909	5.2772457	8.16
54	0.987439	5.5072201	8.23
54	1.0782856	5.5464524	8.24
54	0.93853999	5.2528772	8.25
54	1.0715208	5.5473419	8.26
54	1.2144704	5.8564457	8.27
55	1.293736	5.9127461	8.32
55	0.9136828	6.0349025	8.33
57	1.0829771	5.9534726	8.39
57	1.149267	5.6065535	8.4
57	1.5428736	5.4228765	8.41
57	1.8014606	5.1595907	8.42
57	1.767372	4.9388578	8.43
57	1.5961912	5.0490892	8.44
57	1.6589235	5.1831341	8.45
58	1.7929132	12.88457	8.55
58	1.8085666	12.90979	8.56
58	1.7723809	12.867346	8.57
58	1.7428909	12.849903	8.58
58	1.8055798	12.812764	8.59
58	1.7047573	12.828265	8.6
58	1.7590932	12.818309	8.61
58	1.7413897	12.877153	8.62
58	1.7578239	12.886274	8.63
58	1.7266411	12.856306	8.64
58	1.7409495	12.852853	8.65
58	1.7742334	12.781123	8.66
58	1.7264517	12.800634	8.67
58	1.7081177	12.810268	8.68
58	1.7432227	12.830756	8.69
58	1.7185676	12.812852	8.7
58	1.7665303	12.784009	8.71
58	1.701973	12.821279	8.72
58	1.7014373	12.803088	8.73
58	1.715499	12.80644	8.74
58	1.7438487	12.829032	8.75
58	1.7382815	12.821817	8.76
58	1.7542556	12.811837	8.77
58	1.715014	12.837698	8.78
58	1.7333659	12.846552	8.79
58	1.8042586	12.804281	8.8
58	1.7391127	12.814051	8.81
58	1.7300997	12.811091	8.82
58	1.7439584	12.809969	8.83
58	1.7612952	12.839446	8.84
58	1.7774405	12.791322	8.85
58	1.7481898	12.823287	8.86
58	1.7359871	12.834459	8.87
58	1.7463857	12.792657	8.88
58	1.7394015	12.81495	8.89
58	1.744359	12.793127	8.9
58	1.7124305	12.820194	8.91
58	1.7176597	12.810091	8.92
58	1.7603257	12.820811	8.93
58	1.7457483	12.801718	8.94
58	1.7734574	12.809547	8.95
58	1.7407751	12.799645	8.96
58	1.7565451	12.7878	8.97
58	1.749886	12.802308	8.98
58	1.710055	12.809194	8.99
58	1.7024493	12.846642	9
58	1.7164942	12.802262	9.01
58	1.7088403	12.818895	9.02
58	1.6949438	12.767104	9.03
58	1.6887598	12.787436	9.04
58	1.7234785	12.820375	9.05
58	1.687048	12.806439	9.06
58	1.7173246	12.815452	9.07
58	1.7249848	12.808862	9.08
58	1.7470667	12.794447	9.09
58	1.7527414	12.814694	9.1
58	1.7572315	12.841695	9.11
58	1.7414633	12.799052	9.12
58	1.7108753	12.800951	9.13
58	1.7186553	12.791443	9.14
58	1.6993601	12.813235	9.15
58	1.7168691	12.785895	9.16
58	1.7133539	12.784446	9.17
58	1.6733686	12.797738	9.18
58	1.6979482	12.777024	9.19
58	1.6764874	12.815196	9.2
58	1.7088887	12.81696	9.21
58	1.7338925	12.803903	9.22
58	1.7137638	12.790658	9.23
58	1.7500085	12.775795	9.24
58	1.7401866	12.760408	9.25
58	1.6831443	12.757363	9.26
58	1.7031756	12.765085	9.27
58	1.7292488	12.781242	9.28
58	1.7482693	12.800542	9.29
58	1.7409564	12.821582	9.3
58	1.7181659	12.799757	9.31
58	1.7207607	12.805686	9.32
58	1.7400804	12.785417	9.33
58	1.7256572	12.793804	9.34
58	1.7279805	12.803437	9.35
58	1.7178428	12.767169	9.36
58	1.7467745	12.784364	9.37
58	1.7492818	12.821827	9.38
58	1.7394824	12.814343	9.39
58	1.7434161	12.778389	9.4
58	1.7785586	12.773851	9.41
58	1.7528074	12.798935	9.42
58	1.7406489	12.786137	9.43
58	1.750892	12.797671	9.44
58	1.7490886	12.790504	9.45
58	1.6945382	12.767574	9.46
58	1.7605083	12.816464	9.47
58	1.7355087	12.802864	9.48
58	1.7444696	12.777738	9.49
58	1.7474488	12.766774	9.5
58	1.750849	12.825258	9.51
58	1.7008572	12.850689	9.52
58	1.7134711	12.776431	9.53
58	1.7572605	12.802023	9.54
58	1.7499723	12.804634	9.55
58	1.7521665	12.81611	9.56
58	1.7198026	12.770566	9.57
58	1.7246223	12.774496	9.58
58	1.7421318	12.804265	9.59
58	1.7406794	12.763214	9.6
58	1.7096251	12.804686	9.61
58	1.6782995	12.768174	9.62
58	1.6772863	12.809079	9.63
58	1.7632265	12.776903	9.64
58	1.7604812	12.804058	9.65
58	1.7406528	12.770546	9.66
58	1.7492643	12.761255	9.67
58	1.715374	12.805267	9.68
58	1.7306374	12.802797	9.69
58	1.7656506	12.814923	9.7
58	1.7171352	12.793098	9.71
58	1.7027801	12.796801	9.72
58	1.6577328	12.820065	9.73
58	1.727544	12.761045	9.74
58	1.7189906	12.794745	9.75
58	1.7263131	12.800786	9.76
58	1.7000079	12.762959	9.77
58	1.6929351	12.764132	9.78
58	1.6988939	12.808302	9.79
58	1.7459974	12.817067	9.8
58	1.7842362	12.844688	9.81
58	1.7643629	12.814446	9.82
58	1.7157618	12.79012	9.83
58	1.7486763	12.79428	9.84
58	1.7443444	12.802973	9.85
58	1.7718626	12.775422	9.86
58	1.7388753	12.792836	9.87
58	1.77891	12.799986	9.88
58	1.7370693	12.711244	9.89
62	1.3875926	1.8907493	9.64
62	1.3751455	1.8388338	9.65
62	1.3410967	1.8089782	9.66
62	1.3756798	1.9428077	9.67
66	1.1404428	9.5080686	10.87
66	1.1904845	9.9805728	10.88
66	1.6517718	9.9090172	10.89
66	1.454203	9.5668762	10.9
69	1.2071452	9.3663688	10.97
69	1.1585665	9.5328104	10.98
69	1.2367032	9.4415286	10.99
69	1.1246836	9.7984219	11
70	2.1372571	6.1819703	11.3
70	2.1824885	6.1281158	11.31
79	1.3781243	1.8391599	12.11
79	1.3433587	1.829595	12.12
79	1.3722625	1.8305479	12.13
79	1.3770352	1.7522713	12.14
79	1.355287	1.8444797	12.15
79	1.365877	1.8166618	12.16
79	1.3609567	1.7878619	12.17
79	1.3135335	1.8364109	12.18
79	1.3854617	1.806905	12.19
79	1.2525226	1.7646497	12.2
79	1.3533906	1.8246528	12.21
79	1.344863	1.6767923	12.22
79	1.3043309	1.8220986	12.23
79	1.3496771	1.9025685	12.24
79	1.4071373	1.8484882	12.25
79	1.4038331	1.7836	12.26
79	1.3185826	1.8616185	12.27
79	1.3957446	1.7799184	12.28
79	1.3686402	1.8055667	12.29
79	1.372165	1.8288339	12.3
79	1.3432467	1.8016615	12.31
79	1.3893196	1.8380459	12.32
79	1.3976365	1.887555	12.33
79	1.4686129	1.7881523	12.34
84	2.1769364	6.2143932	12.25
84	2.1516806	6.2652939	12.26
86	1.4054956	1.9639273	12.36
86	1.3689244	1.8778581	12.37
86	1.3646021	1.7675053	12.38
86	1.4018679	1.7113195	12.39
86	1.3120126	1.8991149	12.4
88	1.3822639	1.8192496	12.42
88	1.3765621	1.8694623	12.43
88	1.5543258	1.8751219	12.44
95	2.1751471	6.1307708	13.14
95	2.1840107	6.0790531	13.15
97	1.3623149	8.116139	14.93
97	1.4015754	7.8188985	14.94
102	0.99026683	6.9208002	15.48
102	0.94837238	6.9230281	15.49
102	0.93508657	6.9284826	15.5
102	0.96794883	6.9003899	15.51
102	0.98756198	6.9330098	15.52
102	0.93189714	6.9255671	15.53
102	0.94607823	6.9144245	15.54
114	0.85742206	7.739623	16.98
114	0.86986026	7.7928253	16.99
114	0.86279195	7.7456874	17
114	0.81670593	7.7523396	17.01
114	0.82600764	7.7356252	17.02
114	0.81688034	7.7731404	17.03
114	0.82718857	7.838264	17.04
114	0.8390134	7.7654767	17.05
114	0.86802976	7.72731	17.06
114	0.82558376	7.7999924	17.07
114	0.85095421	7.7554226	17.08
114	0.81482903	7.7806477	17.09
114	0.84840772	7.7799774	17.1
114	0.81393017	7.7853221	17.11
114	0.82827244	7.8016919	17.12
114	0.82982855	7.7662284	17.13
114	0.81733621	7.7670374	17.14
114	0.82716278	7.7674636	17.15
114	0.84388114	7.7561911	17.16
116	0.82234137	7.7632676	17.2
116	0.81046685	7.7683366	17.21
116	0.81587063	7.7843287	17.22
116	0.86559889	7.7926834	17.23
116	0.82395592	7.7754836	17.24
116	0.80740212	7.7300865	17.25
118	0.82508098	7.7178758	17.29
118	0.83703831	7.765625	17.3
118	0.85629875	7.7627226	17.31
118	0.81439587	7.773438	17.32
118	0.83228472	7.7698106	17.33
118	0.81113243	7.7395648	17.34
118	0.85425806	7.7218744	17.35
118	0.84842171	7.7312522	17.36
118	0.82420772	7.7087554	17.37
118	0.82761161	7.7197116	17.38
118	0.84291402	7.7646052	17.39
118	0.80675484	7.7461703	17.4
118	0.82766522	7.8093106	17.41
118	0.8040923	7.7486652	17.42
118	0.82283965	7.8253286	17.43
118	0.83379769	7.7486686	17.44
118	0.84022652	7.7782071	17.45
118	0.83633551	7.7618863	17.46
118	0.87047249	7.7409605	17.47
118	0.82085743	7.7908111	17.48
118	0.81717724	7.750012	17.49
118	0.81334424	7.7833822	17.5
120	0.83117061	7.7154423	17.55
120	0.80638193	7.7526493	17.56
120	0.82180358	7.7730061	17.57
120	0.86649106	7.7215836	17.58
120	0.84113326	7.7544083	17.59
122	0.85722115	7.7368301	17.63
122	0.85735321	7.7580055	17.64
123	0.81133516	7.7660694	17.66
123	0.83408095	7.7453862	17.67
123	0.8498857	7.7819856	17.68
123	0.8259343	7.7480998	17.69
123	0.82819586	7.7194716	17.7
123	0.80968385	7.7392525	17.71
123	0.80437545	7.7237232	17.72
123	0.82818079	7.7498175	17.73
124	0.84884362	7.786876	17.75
124	0.80846394	7.7494593	17.76
125	0.82793499	7.7643131	17.78
125	0.84539666	7.7720964	17.79
126	0.81552998	7.7277552	17.84
126	0.83140892	7.7239597	17.85
126	0.80317806	7.7116403	17.86
126	0.82777733	7.7414873	17.87
126	0.82881605	7.7543619	17.88
126	0.85628018	7.7992932	17.89
126	0.82776073	7.7742757	17.9
128	0.82961594	7.7462356	17.95
128	0.81743675	7.7639054	17.96
128	0.82841253	7.7414328	17.97
128	0.89543052	7.7813013	17.98
128	0.83378269	7.7493723	17.99
128	0.83063304	7.769392	18
128	0.81468224	7.7874326	18.01
129	1.2854244	1.6706879	18.03
129	1.3125675	1.8374114	18.04
130	1.3369854	1.8449301	18.06
130	1.3820215	1.898839	18.07
131	1.3245112	1.7988576	18.11
131	1.2909534	1.6599229	18.12
132	1.3987338	1.8337939	18.15
132	1.3724992	1.7267039	18.16
132	1.2212082	1.8396689	18.17
134	1.2883503	1.8156507	18.23
134	1.3136245	1.7856582	18.24
134	1.3435749	1.8455828	18.25
136	1.4811695	1.789185	18.29
136	1.466719	1.845151	18.3
136	1.3523892	1.8741357	18.31
139	0.82512273	7.7363178	18.36
139	0.84198824	7.7288051	18.37
143	1.7303976	12.835571	19.81
143	1.6957926	12.852973	19.82
143	1.7459933	12.831272	19.83
143	1.7526842	12.868524	19.84
143	1.7567269	12.861152	19.85
143	1.8351134	12.810498	19.86
143	1.8042651	12.766664	19.87
143	1.738883	12.796031	19.88
143	1.7630503	12.865767	19.89
143	1.7640731	12.860181	19.9
143	1.7453872	12.832643	19.91
143	1.7454522	12.875087	19.92
143	1.8175102	12.810151	19.93
143	1.8008668	12.828305	19.94
143	1.7286893	12.864345	19.95
143	1.7909281	12.852089	19.96
143	1.8026543	12.814446	19.97
143	1.7284544	12.863725	19.98
143	1.7918088	12.833887	19.99
143	1.8339966	12.826818	20
143	1.7567227	12.818017	20.01
143	1.7617431	12.858353	20.02
143	1.7864284	12.838646	20.03
143	1.7890132	12.882518	20.04
143	1.7793143	12.869146	20.05
143	1.7977556	12.874146	20.06
143	1.7523225	12.855298	20.07
143	1.7711422	12.822538	20.08
143	1.7608514	12.854837	20.09
143	1.7774104	12.854218	20.1
143	1.8153191	12.839522	20.11
143	1.786258	12.899418	20.12
143	1.7718652	12.858444	20.13
143	1.7735759	12.812139	20.14
143	1.7526153	12.840952	20.15
143	1.7637785	12.853486	20.16
143	1.7914389	12.897575	20.17
143	1.7418614	12.894525	20.18
143	1.7829146	12.876168	20.19
143	1.7879156	12.873846	20.2
143	1.6978131	12.859011	20.21
143	1.7475948	12.855038	20.22
143	1.8076894	12.852761	20.23
143	1.7628277	12.824231	20.24
143	1.7494945	12.874496	20.25
143	1.7631717	12.874042	20.26
143	1.7749246	12.884534	20.27
143	1.793272	12.849306	20.28
143	1.7270131	12.832805	20.29
143	1.7886575	12.922017	20.3
144	0.81034946	7.7856113	20.27
144	0.84395134	7.7360034	20.28
147	2.2286832	6.1962559	21.06
147	2.1837754	6.1428305	21.07
153	2.1521328	6.1091971	21.76
153	2.1787882	6.1666074	21.77
155	1.7244315	9.1075581	21.84
155	1.735577	9.1465804	21.85
155	1.7822561	9.1432703	21.86
155	1.8047674	9.1096721	21.87
155	1.7967341	9.1056216	21.88
155	1.7649292	9.174306	21.89
155	1.7737976	9.0951849	21.9
155	1.708936	9.1151844	21.91
155	1.8494808	9.0994101	21.92
155	1.7948008	9.064858	21.93
155	1.7642043	9.1078467	21.94
155	1.8248145	9.1040547	21.95
155	1.763389	9.1127122	21.96
162	2.1996502	6.1722405	22.5
162	2.1969045	6.1258441	22.51
168	1.7631728	10.676377	24.41
168	1.7400423	10.664144	24.42
168	1.7551417	10.650134	24.43
168	1.8019451	10.639493	24.44
168	1.8259506	10.602254	24.45
168	1.7960563	10.654531	24.46
168	1.7830284	10.698614	24.47
168	1.8645046	10.709512	24.48
168	1.7498994	10.657003	24.49
168	1.7935078	10.653393	24.5
168	1.880647	10.696572	24.51
168	1.7428964	10.756057	24.52
168	1.8433226	10.653803	24.53
168	1.8021368	10.626201	24.54
168	1.8641145	10.701349	24.55
168	1.8429438	10.681473	24.56
168	1.8113297	10.67581	24.57
168	1.7676241	10.625975	24.58
168	1.7669321	10.676303	24.59
168	1.7555878	10.743059	24.6
168	1.7734152	10.669311	24.61
168	1.8354031	10.711188	24.62
168	1.7437361	10.720079	24.63
168	1.8796465	10.680727	24.64
168	1.7113353	10.680127	24.65
168	1.8078126	10.618902	24.66
168	1.8664605	10.629234	24.67
168	1.8069872	10.592577	24.68
168	1.8503461	10.655456	24.69
168	1.713148	10.625758	24.7
168	1.8337229	10.703229	24.71
168	1.7872972	10.652923	24.72
168	1.8393288	10.711851	24.73
168	1.7971616	10.679362	24.74
168	1.7174892	10.732477	24.75
168	1.7940429	10.683921	24.76
168	1.7188201	10.720146	24.77
168	1.8479586	10.712368	24.78
168	1.7039164	10.695156	24.79
168	1.7261594	10.69786	24.8
168	1.7180342	10.658682	24.81
168	1.8316601	10.732273	24.82
168	1.7370536	10.730989	24.83
168	1.7957774	10.674121	24.84
168	1.8347698	10.705945	24.85
168	1.7641256	10.71562	24.86
168	1.7025067	10.760591	24.87
168	1.8070084	10.708935	24.88
168	1.7515912	10.645972	24.89
168	1.8000175	10.701827	24.9
168	1.7840592	10.716891	24.91
168	1.8741471	10.680152	24.92
168	1.7935079	10.720845	24.93
168	1.7730697	10.692045	24.94
168	1.7743279	10.674084	24.95
168	1.7493199	10.739399	24.96
168	1.7592406	10.722703	24.97
168	1.8336589	10.750394	24.98
168	1.8672607	10.724428	24.99
168	1.7880907	10.667107	25
168	1.7759527	10.710372	25.01
168	1.7804255	10.631904	25.02
168	1.7456501	10.664286	25.03
168	1.7725685	10.731029	25.04
168	1.7890127	10.679216	25.05
168	1.7809612	10.7114	25.06
168	1.8274161	10.660098	25.07
168	1.7375702	10.692093	25.08
168	1.7661527	10.657545	25.09
168	1.7931055	10.669534	25.1
168	1.6916569	10.691457	25.11
168	1.7505169	10.619015	25.12
168	1.7700839	10.701071	25.13
168	1.7635487	10.690648	25.14
168	1.7623684	10.668903	25.15
168	1.7441457	10.679905	25.16
168	1.7628148	10.737007	25.17
168	1.7931714	10.77711	25.18
168	1.7150223	10.730998	25.19
168	1.7743382	10.66914	25.2
168	1.8359109	10.714431	25.21
169	1.7885432	10.785663	25.23
169	1.800213	10.708811	25.24
169	1.7043429	10.672063	25.25
172	2.0701797	3.8794895	25.86
172	2.0685012	3.873089	25.87
172	2.0885361	3.8389877	25.88
172	2.1023951	3.8547914	25.89
172	2.0733721	3.8582539	25.9
172	2.0666873	3.8723407	25.91
172	2.0454883	3.8650409	25.92
172	2.0779815	3.8732335	25.93
172	2.0966622	3.8397317	25.94
172	2.0473592	3.889633	25.95
172	2.1582524	3.8112078	25.96
172	2.0880943	3.8705063	25.97
174	2.0621641	3.887946	26.04
174	2.0165425	3.871574	26.05
174	2.1111206	3.859569	26.06
178	2.1001625	3.8317081	26.44
178	2.1383346	3.8431068	26.45
181	2.1003311	3.8772535	26.61
181	2.002422	3.7647998	26.62
181	2.1266948	3.850231	26.63
185	2.0753805	3.822203	27.03
185	2.061639	3.8353063	27.04
185	2.0533969	3.8392736	27.05
185	2.1306754	3.8362155	27.06
187	2.1007233	3.8755037	27.16
187	2.1091976	3.8805643	27.17
187	2.0955109	3.8340057	27.18
187	2.1020791	3.8787752	27.19
189	2.0591655	3.8553787	27.33
189	2.1023336	3.8502018	27.34
190	2.124558	3.7812466	27.38
190	2.0583375	3.8155057	27.39
194	2.1087616	3.8196569	27.52
194	2.0618583	3.8599451	27.53
194	2.0210838	3.8149137	27.54
195	2.0778795	3.8281456	27.56
195	2.0679	3.856245	27.57
198	2.0765961	3.7269624	27.66
198	2.020653	3.863198	27.67
198	2.0455674	3.8268604	27.68
201	2.0062306	3.8145434	27.94
201	1.9731994	3.8085562	27.95
202	2.0374339	3.8570331	28.27
202	2.0584932	3.8445983	28.28
210	2.0508028	3.8601417	28.62
210	2.0095418	3.8207975	28.63
218	2.0351959	3.7598961	29.36
218	2.0132272	3.7572402	29.37
219	2.0462398	3.8644987	29.5
219	2.1081731	3.8364662	29.51
219	2.085197	3.8445684	29.52
221	2.0746543	3.7921616	29.62
221	2.0401737	3.8397505	29.63
225	2.0451233	3.7547679	29.86
225	2.0952609	3.7838863	29.87
225	1.9166462	3.8304051	29.88
228	2.1307586	3.831546	30.01
228	2.0211248	3.6823458	30.02
230	1.9164482	9.106758	30.23
230	1.9080399	9.1774397	30.24
231	1.8583541	9.339464	30.26
231	1.9047147	9.388866	30.27
231	1.8854347	9.3065852	30.28
231	1.9296206	9.3781158	30.29
239	2.1575669	6.1950976	30.8
239	2.0937992	6.1660137	30.81
239	2.1694993	6.1951829	30.82
245	2.2212896	6.1624168	30.96
245	2.1674002	6.1215645	30.97
249	1.9024608	13.329238	31.07
249	1.3661243	13.528355	31.08
249	1.5612918	13.70277	31.09
249	1.2316471	13.69163	31.1
267	2.1140745	6.2332278	32.98
267	2.0930243	6.1865069	32.99
282	2.1456553	10.884051	35.65
282	2.235145	10.906773	35.66
282	2.1255256	10.961287	35.67
284	2.1272163	10.885687	35.73
284	2.1409058	10.862317	35.74
288	1.4908982	14.94048	38.12
288	1.48009	14.861174	38.13
290	1.9448245	9.5159568	39.85
290	1.9127712	9.4845211	39.86
290	1.9155788	9.5243304	39.87
290	1.9203983	9.5165024	39.88
290	1.8896116	9.516621	39.89
290	1.8974896	9.5394062	39.9
290	1.9349032	9.4803872	39.91
290	1.8967346	9.5726217	39.92
290	1.9241476	9.5525743	39.93
290	1.9161993	9.5088515	39.94
290	1.8841312	9.5478518	39.95
290	1.8948505	9.4840779	39.96
290	1.8521588	9.4865063	39.97
290	1.9533615	9.5310733	39.98
290	1.8761815	9.5576827	39.99
290	1.9092884	9.5357843	40
290	1.9024538	9.5312509	40.01
290	1.9240065	9.5410444	40.02
290	1.9229605	9.5652239	40.03
290	1.9549186	9.5499011	40.04
292	1.4395771	6.6522825	40.03
292	1.4251243	6.5247843	40.04
292	1.4745949	6.5068652	40.05
292	1.4593082	6.5330355	40.06
292	1.5079693	6.5565469	40.07
292	1.5058841	6.5525001	40.08
292	1.4817516	6.4888127	40.09
292	1.4405336	6.5290326	40.1
298	1.3972988	6.3998613	40.5
298	1.446943	6.3677191	40.51
301	1.4985798	6.4771009	40.64
301	1.4343677	6.4831463	40.65
301	1.4227072	6.4423287	40.66
301	1.4499798	6.4924889	40.67
301	1.459763	6.4698683	40.68
301	1.4340921	6.4644137	40.69
301	1.5068144	6.4520909	40.7
301	1.4345386	6.4610435	40.71
301	1.4661858	6.4513901	40.72
301	1.4684186	6.4874037	40.73
301	1.4605288	6.5040557	40.74
301	1.4579994	6.473765	40.75
301	1.463905	6.4630685	40.76
301	1.4954618	6.4826904	40.77
301	1.4725649	6.4977608	40.78
301	1.4077102	6.4881118	40.79
301	1.423569	6.4937057	40.8
301	1.411105	6.5406394	40.81
303	1.4552541	6.4510175	41.42
303	1.4829023	6.4285289	41.43
303	1.4715938	6.4098898	41.44
303	1.4342394	6.502908	41.45
303	1.4112383	6.445222	41.46
303	1.4198424	6.457999	41.47
303	1.4720611	6.4686649	41.48
303	1.4398886	6.4891461	41.49
303	1.4061423	6.4820372	41.5
303	1.4203127	6.462922	41.51
303	1.4314967	6.4555106	41.52
303	1.4408278	6.4808215	41.53
303	1.4696821	6.4598961	41.54
303	1.4624573	6.4518807	41.55
303	1.4568448	6.4512854	41.56
303	1.4584637	6.4555443	41.57
303	1.4896429	6.4273064	41.58
303	1.4604048	6.4436563	41.59
303	1.4624383	6.4754441	41.6
303	1.4360403	6.440781	41.61
303	1.4765838	6.4797571	41.62
303	1.485268	6.4483941	41.63
303	1.4781565	6.4660911	41.64
303	1.5330284	6.448699	41.65
303	1.4706178	6.4711489	41.66
303	1.4842093	6.4779866	41.67
303	1.5130015	6.4860312	41.68
303	1.4739532	6.4868885	41.69
303	1.4266914	6.5102133	41.7
303	1.4764953	6.4532462	41.71
303	1.4709128	6.4670998	41.72
303	1.4268949	6.4924773	41.73
303	1.4667978	6.5023332	41.74
303	1.4767339	6.4598884	41.75
303	1.4715163	6.4656913	41.76
303	1.4469707	6.499233	41.77
303	1.4443622	6.4972215	41.78
303	1.4422039	6.496467	41.79
303	1.440677	6.4863936	41.8
303	1.4361234	6.5018385	41.81
303	1.426448	6.4784227	41.82
303	1.4694119	6.4717087	41.83
303	1.4366438	6.4845358	41.84
303	1.4816254	6.4384523	41.85
303	1.5069342	6.4607144	41.86
303	1.3890964	6.4357902	41.87
303	1.4286233	6.4696163	41.88
303	1.4277439	6.5033162	41.89
303	1.4315152	6.4718471	41.9
303	1.4252745	6.4760659	41.91
303	1.388819	6.4535658	41.92
303	1.4347227	6.4847077	41.93
303	1.3772163	6.4910571	41.94
303	1.4509794	6.449888	41.95
303	1.4512336	6.48762	41.96
303	1.4478424	6.5050848	41.97
303	1.4021253	6.4773941	41.98
303	1.4946559	6.4660015	41.99
303	1.4208198	6.4799209	42
303	1.4461607	6.4692741	42.01
303	1.4109516	6.4608958	42.02
303	1.4452363	6.4759112	42.03
303	1.4103778	6.4853273	42.04
303	1.460972	6.4743689	42.05
303	1.4129406	6.4605438	42.06
303	1.4238672	6.470611	42.07
303	1.3960704	6.4401167	42.08
303	1.4244861	6.4602484	42.09
303	1.4025571	6.461979	42.1
303	1.4204105	6.4190621	42.11
303	1.4537362	6.4586525	42.12
303	1.4479832	6.4484334	42.13
303	1.4193661	6.4167925	42.14
303	1.4360171	6.443408	42.15
303	1.4555663	6.4341968	42.16
303	1.4398306	6.4664459	42.17
303	1.4144805	6.4650971	42.18
303	1.4175113	6.4088198	42.19
303	1.4001858	6.4360406	42.2
303	1.4244668	6.4590881	42.21
303	1.4168493	6.4670387	42.22
303	1.4145855	6.517666	42.23
303	1.4309088	6.4917375	42.24
303	1.4504347	6.4505298	42.25
303	1.4194725	6.4780461	42.26
303	1.4369188	6.4566716	42.27
303	1.4222471	6.4570244	42.28
303	1.4212566	6.4757584	42.29
303	1.4962332	6.4290353	42.3
304	1.436699	3.8645469	41.95
304	1.4555033	3.8576434	41.96
304	1.4350607	3.8410378	41.97
304	1.4159403	3.8599412	41.98
304	1.4048245	3.8890578	41.99
304	1.3833886	3.8726514	42
304	1.4250108	3.8813635	42.01
304	1.4358681	3.8641961	42.02
304	1.3824188	3.879502	42.03
304	1.3867312	3.8913136	42.04
304	1.3688978	3.8235355	42.05
304	1.3666398	3.8142721	42.06
304	1.4079995	3.8223472	42.07
304	1.3860811	3.8303022	42.08
304	1.3794051	3.8408329	42.09
304	1.3898896	3.8269306	42.1
304	1.4073598	3.8216973	42.11
304	1.4020271	3.8091529	42.12
304	1.4267037	3.8534988	42.13
304	1.4185826	3.8515663	42.14
304	1.397932	3.8606073	42.15
304	1.4075218	3.8622575	42.16
304	1.414204	3.8393556	42.17
304	1.3793274	3.8336956	42.18
304	1.3805687	3.8397563	42.19
304	1.3978526	3.8754803	42.2
304	1.412074	3.8381264	42.21
304	1.40529	3.8444286	42.22
304	1.3992462	3.850027	42.23
304	1.4087605	3.8709661	42.24
304	1.4213897	3.8417763	42.25
304	1.4200952	3.8961232	42.26
304	1.4154829	3.8890981	42.27
304	1.400363	3.8959315	42.28
304	1.4129797	3.9258859	42.29
304	1.3971724	3.9332628	42.3
304	1.3748091	3.9041958	42.31
304	1.3952383	3.878679	42.32
304	1.3838693	3.9057796	42.33
304	1.3654811	3.9110459	42.34
304	1.3681503	3.900001	42.35
304	1.3565291	3.8824667	42.36
304	1.3874392	3.8904323	42.37
304	1.3525624	3.8951157	42.38
304	1.3981884	3.923592	42.39
304	1.394556	3.9116026	42.4
304	1.4150702	3.9056389	42.41
304	1.3933559	3.8764054	42.42
304	1.3840231	3.8871556	42.43
304	1.3820333	3.9162341	42.44
304	1.3893124	3.8924763	42.45
304	1.3559898	3.9184647	42.46
304	1.355337	3.8955314	42.47
304	1.3575431	3.928332	42.48
304	1.3431909	3.8882409	42.49
304	1.3573812	3.875554	42.5
304	1.3523424	3.891086	42.51
304	1.3964039	3.8645978	42.52
304	1.3985437	3.8866741	42.53
304	1.3982979	3.9013843	42.54
304	1.3700344	3.8791103	42.55
304	1.3852002	3.8693214	42.56
304	1.3772662	3.8889166	42.57
304	1.3338683	3.870513	42.58
304	1.3611712	3.8684648	42.59
304	1.3634902	3.8778355	42.6
304	1.3805065	3.8876048	42.61
304	1.3655276	3.8764807	42.62
304	1.3601461	3.8589908	42.63
304	1.3571775	3.8990822	42.64
304	1.3899547	3.8772332	42.65
304	1.3762873	3.8972356	42.66
304	1.3783161	3.8798817	42.67
304	1.3894675	3.8755907	42.68
304	1.3561726	3.8823717	42.69
304	1.368017	3.8652635	42.7
304	1.3567086	3.8764746	42.71
304	1.40617	3.8791992	42.72
304	1.4005107	3.8714218	42.73
304	1.3997502	3.9048186	42.74
304	1.4007878	3.9024327	42.75
304	1.3828747	3.9308322	42.76
304	1.4123197	3.8837665	42.77
304	1.3811081	3.8835441	42.78
304	1.4054158	3.8842003	42.79
304	1.3899431	3.9050773	42.8
304	1.3731194	3.8826158	42.81
304	1.3981205	3.8442264	42.82
304	1.3790341	3.8898502	42.83
304	1.3927821	3.8787795	42.84
304	1.397484	3.8919944	42.85
304	1.4107901	3.8842284	42.86
304	1.3727532	3.9133353	42.87
304	1.406605	3.9010958	42.88
304	1.3852678	3.8841992	42.89
304	1.4256602	3.9194625	42.9
304	1.3648777	3.8921757	42.91
304	1.3889145	3.9000469	42.92
304	1.3587059	3.9211263	42.93
304	1.367112	3.8816592	42.94
304	1.379643	3.9009694	42.95
304	1.3756468	3.864836	42.96
304	1.3755233	3.8638682	42.97
304	1.4148925	3.915205	42.98
304	1.385114	3.8852726	42.99
304	1.3842506	3.8726466	43
304	1.3792929	3.8762094	43.01
304	1.3610398	3.8793188	43.02
304	1.3743565	3.8748568	43.03
304	1.3914727	3.8845774	43.04
304	1.3593909	3.8923174	43.05
304	1.3503128	3.8792394	43.06
304	1.3807189	3.8806037	43.07
304	1.3839285	3.8725579	43.08
304	1.397131	3.8864835	43.09
304	1.3820091	3.8970492	43.1
304	1.3730527	3.9079815	43.11
304	1.3889123	3.9006809	43.12
304	1.390848	3.9011575	43.13
304	1.3740438	3.9102559	43.14
304	1.3672119	3.9406152	43.15
304	1.4021451	3.9224544	43.16
304	1.3593966	3.884698	43.17
304	1.411102	3.8941647	43.18
304	1.4113745	3.8869159	43.19
304	1.406132	3.9258567	43.2
304	1.3926719	3.8760473	43.21
304	1.3920698	3.8920009	43.22
304	1.3740779	3.8674596	43.23
304	1.3870226	3.8816886	43.24
304	1.3689754	3.8995403	43.25
304	1.3882152	3.8872998	43.26
304	1.3852449	3.9081633	43.27
304	1.3744435	3.8994501	43.28
304	1.3718072	3.9124738	43.29
304	1.3763273	3.8863307	43.3
304	1.3742889	3.8899423	43.31
304	1.3615725	3.9183827	43.32
304	1.383429	3.9237239	43.33
304	1.3895555	3.8927933	43.34
304	1.3902395	3.8893723	43.35
304	1.3683908	3.8740396	43.36
304	1.3687664	3.9003064	43.37
304	1.3693632	3.8870074	43.38
304	1.3914613	3.8982373	43.39
304	1.3636802	3.9221299	43.4
304	1.3866196	3.9407424	43.41
304	1.3777932	3.8874858	43.42
304	1.3744962	3.9217913	43.43
304	1.3534041	3.8983705	43.44
304	1.3586055	3.9649533	43.45
304	1.3439421	3.891596	43.46
304	1.3600378	3.9081105	43.47
304	1.3837154	3.9182358	43.48
304	1.3802463	3.9129251	43.49
304	1.3718933	3.9220884	43.5
304	1.3839964	3.8955249	43.51
304	1.4049393	3.9137282	43.52
304	1.4155477	3.8873925	43.53
304	1.4346625	3.8967959	43.54
304	1.3965412	3.88447	43.55
304	1.4084165	3.8877677	43.56
304	1.4330594	3.8571439	43.57
305	1.2191946	3.1344428	42.18
305	1.2934643	3.2434752	42.19
305	1.3161025	3.3215291	42.2
305	1.3375488	3.2599392	42.21
305	1.4479229	3.1162625	42.22
305	1.5720976	3.2375514	42.23
305	1.6183991	3.2694812	42.24
305	1.6120218	3.2652591	42.25
306	2.2273846	13.717909	42.25
306	2.2234657	13.699916	42.26
309	2.2115026	13.742458	42.59
309	2.2337632	13.675779	42.6
320	2.2115763	13.672124	43.54
320	2.1598889	13.667163	43.55
323	2.1982289	13.710056	43.78
323	2.2321286	13.693201	43.79
329	1.6316216	5.340046	44.26
329	1.653832	5.3535396	44.27
329	1.6438614	5.3472909	44.28
329	1.6464476	5.3369949	44.29
329	1.6598762	5.363479	44.3
329	1.6583401	5.3341769	44.31
329	1.6437653	5.3437903	44.32
329	1.6522944	5.3653401	44.33
329	1.6507486	5.3467035	44.34
329	1.6294788	5.3730882	44.35
329	1.6522379	5.3551569	44.36
329	1.6612346	5.3354207	44.37
329	1.6583771	5.3591482	44.38
329	1.6761277	5.3316999	44.39
329	1.6504982	5.3468518	44.4
329	1.6325895	5.3659336	44.41
329	1.6456482	5.3457585	44.42
329	1.6723867	5.3532836	44.43
329	1.6490947	5.3337929	44.44
329	1.6922793	5.2936129	44.45
329	1.6538536	5.3425033	44.46
329	1.609237	5.2996148	44.47
329	1.7023214	5.3259492	44.48
329	1.6980841	5.34013	44.49
329	1.673125	5.2786684	44.5
329	1.7085257	5.3320537	44.51
329	1.6506731	5.3147989	44.52
329	1.6370159	5.3587165	44.53
332	1.6331732	5.3761796	44.55
332	1.6762578	5.3190267	44.56
332	1.6399157	5.3109031	44.57
332	1.6633912	5.3222984	44.58
333	1.6582584	5.3024923	44.6
333	1.6374731	5.3586995	44.61
333	1.663331	5.3217366	44.62
333	1.6793294	5.3107781	44.63
333	1.6903019	5.2948916	44.64
333	1.6513799	5.3031655	44.65
333	1.6335102	5.355112	44.66
333	1.6080247	5.2721107	44.67
333	1.64996	5.397958	44.68
333	1.6849329	5.3234788	44.69
333	1.6486976	5.3619466	44.7
333	1.6841385	5.3252161	44.71
333	1.6048179	5.335855	44.72
334	1.9613594	7.4905118	44.78
334	1.9209938	7.4142597	44.79
334	1.8863865	7.503897	44.8
338	0.82942718	12.47499	45.04
338	0.84372231	12.610614	45.05
338	0.98736111	12.736653	45.06
340	1.8916004	5.0606328	47.81
340	1.8891672	5.042635	47.82
340	1.887083	5.0768136	47.83
340	1.9106325	5.0602899	47.84
340	1.890908	5.0537557	47.85
340	1.8922278	5.0573551	47.86
340	1.8858921	5.0631713	47.87
340	1.8913804	5.0715552	47.88
340	1.8732818	5.0440815	47.89
340	1.8521387	5.0227954	47.9
340	1.8640464	5.0454494	47.91
340	1.8289771	5.066104	47.92
340	1.8702342	5.0351599	47.93
340	1.8269805	5.0006318	47.94
340	1.8290373	5.0388323	47.95
340	1.8573306	5.0166026	47.96
