# Supplementary material for: Single nucleosome imaging reveals principles of transient multiscale chromatin reorganization triggered by histone ADP-ribosylation at DNA lesions
Source: Nat Commun. 2025 Jul 19;16:6652. doi: 10.1038/s41467-025-61834-7 (PMC12276361; doi:10.1038/s41467-025-61834-7)
Supplement: Supplementary file 6 — Source Data [file 41467_2025_61834_MOESM6_ESM.zip › DATA_ALL_FIGURES/Fig 1C/before_damage/20220713/20220713_Field4_before_crop.rpt_tracked.trxyt]

12	1.1395911	3.6845249	1.23
12	1.0700835	3.7790529	1.24
12	1.1320779	3.6877086	1.25
21	0.83499233	5.5859755	8.04
21	0.83899436	5.5970282	8.05
21	0.84423545	5.6308623	8.06
22	0.80145573	5.6131656	8.1
22	0.80380199	5.5552025	8.11
26	0.92660275	5.7917609	8.47
26	0.87336291	5.6267676	8.48
26	0.82683995	5.6318358	8.49
35	1.7547326	8.7627921	16.96
35	1.7469976	8.7102571	16.97
35	1.6758309	8.7410394	16.98
35	1.7591619	8.746104	16.99
35	1.7394672	8.7215616	17
35	1.6964996	8.6958887	17.01
35	1.6819011	8.7342195	17.02
35	1.6686908	8.6973553	17.03
36	2.1889497	4.1188361	18.66
36	2.0952062	4.0294759	18.67
36	1.8975177	3.7428182	18.68
37	1.9115304	3.3950079	18.7
37	1.8648355	3.1009554	18.71
37	1.3734676	2.485157	18.72
37	1.3732637	2.5938141	18.73
41	1.3822195	7.0540801	23.01
41	1.4054083	7.0368652	23.02
41	1.3178725	7.07914	23.03
41	1.4180484	7.0449491	23.04
41	1.2596078	6.9967629	23.05
41	1.3782509	7.0148746	23.06
41	1.4743453	7.0163511	23.07
41	1.4325934	7.0029542	23.08
41	1.4848372	7.0199185	23.09
41	1.5315797	7.043785	23.1
41	1.4034842	7.0392607	23.11
41	1.4723756	7.0092363	23.12
41	1.4637173	7.0387891	23.13
41	1.4876367	7.0316983	23.14
41	1.4507044	7.0318524	23.15
45	1.57101	7.0679517	23.47
45	1.5975975	7.0013415	23.48
50	1.1612504	3.4584291	27.72
50	1.2621488	3.3979526	27.73
51	1.2129388	3.4996285	27.75
51	1.0625491	3.5788864	27.76
52	1.6321126	2.3697754	27.97
52	1.6010084	2.3579363	27.98
52	1.6187722	2.3768015	27.99
52	2.0396836	1.9234239	28
52	2.1321584	1.9130803	28.01
52	1.9540589	1.9267605	28.02
61	1.8890538	2.2158502	32.12
61	1.720619	2.3240996	32.13
61	1.784492	2.2144596	32.14
61	1.6884163	2.3521361	32.15
61	1.8623892	2.3187803	32.16
61	1.8794941	2.2522429	32.17
62	1.8094397	2.2396891	32.19
62	1.7990206	2.1837949	32.2
62	1.7791927	2.2175766	32.21
62	1.8011642	2.3485103	32.22
62	1.8281656	2.2701302	32.23
62	1.7556415	2.2338717	32.24
62	1.7658038	2.3464823	32.25
62	1.7519371	2.1496783	32.26
63	1.8119672	2.2956592	32.29
63	1.7665261	2.2429433	32.3
63	1.7366487	2.3381625	32.31
64	1.783496	2.2682712	32.34
64	1.8083469	2.2591832	32.35
65	1.7939623	2.341043	32.37
65	1.8006397	2.3272251	32.38
73	1.7433236	8.6104454	36.9
73	1.8608974	8.7992531	36.91
74	1.7737679	7.5544983	36.98
74	2.1985815	7.7505013	36.99
76	2.2190685	3.7385294	38.42
76	2.094902	3.7858047	38.43
77	0.87900675	4.321122	38.45
77	1.1152431	4.2348911	38.46
77	1.1204201	4.3072597	38.47
79	0.9451622	4.2699341	38.51
79	0.95661398	4.5838333	38.52
80	1.0114578	5.0019337	38.54
80	1.2129548	5.3970202	38.55
80	1.512105	5.4550832	38.56
80	1.7198351	5.2211981	38.57
85	1.5928064	4.277526	46.35
85	1.3981369	4.7267053	46.36
87	1.6232849	6.9436686	46.44
87	1.6550112	6.8019979	46.45
88	1.0190263	4.9919225	46.69
88	1.033439	5.0488981	46.7
88	0.98954274	5.0213909	46.71
88	1.0000829	4.9730351	46.72
88	1.0116849	5.0365419	46.73
88	0.9464653	5.050793	46.74
88	0.96215902	4.9942413	46.75
88	0.95623994	5.1076334	46.76
88	0.95195237	5.0754782	46.77
88	0.9294157	5.0861434	46.78
88	0.90397424	5.0734298	46.79
88	0.92161151	5.0564518	46.8
88	0.94268385	5.0202322	46.81
88	0.97667486	5.1044472	46.82
88	1.0141507	5.1225443	46.83
88	1.0446918	5.1313432	46.84
88	0.95683873	5.1055974	46.85
88	0.99744779	5.1161911	46.86
88	1.0372589	5.1544054	46.87
88	1.0636348	5.1875765	46.88
88	1.0128249	5.1367375	46.89
88	1.0096119	5.2517899	46.9
88	1.1430638	5.2884884	46.91
88	0.93549794	5.247206	46.92
88	0.96822386	5.219525	46.93
88	0.94975357	5.1811377	46.94
88	1.0484279	5.2562342	46.95
88	1.0172195	5.2214455	46.96
88	1.0453708	5.2207589	46.97
88	0.97135159	5.2188944	46.98
88	1.0128633	5.1395455	46.99
88	0.88665381	5.0608214	47
88	0.90746347	5.0547346	47.01
88	0.96345366	5.0473594	47.02
88	0.93420042	5.0004805	47.03
88	0.94263229	5.0474003	47.04
88	0.94484731	5.0656566	47.05
88	0.98877969	5.0600021	47.06
88	0.95931483	5.0807415	47.07
88	0.94318831	5.0715167	47.08
88	0.93889449	5.0975653	47.09
88	0.89623329	5.1277827	47.1
88	0.89841726	5.1111242	47.11
88	0.93525385	5.1343707	47.12
88	0.84292056	5.1356206	47.13
