# Supplementary material for: Single nucleosome imaging reveals principles of transient multiscale chromatin reorganization triggered by histone ADP-ribosylation at DNA lesions
Source: Nat Commun. 2025 Jul 19;16:6652. doi: 10.1038/s41467-025-61834-7 (PMC12276361; doi:10.1038/s41467-025-61834-7)
Supplement: Supplementary file 6 — Source Data [file 41467_2025_61834_MOESM6_ESM.zip › DATA_ALL_FIGURES/Fig 1C/before_damage/20220713/20220713_Field5_before_crop.mldatx_tracked.trxyt]

1	0.99238467	3.9999637	0.3
1	0.95771853	3.9813133	0.31
4	2.0414021	9.1418077	4.32
4	2.0368629	9.1047003	4.33
4	1.9784187	9.079006	4.34
4	2.0208594	9.2058242	4.35
4	2.0626333	9.206671	4.36
4	2.0316916	9.1626742	4.37
4	2.1411529	9.1653333	4.38
4	2.05695	9.0798189	4.39
4	2.0203801	9.1846319	4.4
4	2.061315	9.1180364	4.41
4	2.02165	9.140471	4.42
4	2.0655674	9.135211	4.43
4	2.0340962	9.1369918	4.44
4	2.0067913	9.1861762	4.45
4	2.079932	9.101563	4.46
4	2.059726	9.0636057	4.47
4	2.0455685	9.024648	4.48
4	2.0612487	9.086934	4.49
4	2.0533914	9.1620309	4.5
4	2.0023916	9.1235111	4.51
4	2.0745737	9.1902769	4.52
4	2.0188621	9.1961332	4.53
4	2.0561769	9.1771849	4.54
4	2.0340857	9.1233823	4.55
4	2.0597317	9.1568108	4.56
4	2.100267	9.1604107	4.57
4	2.0164496	9.188141	4.58
4	2.0464092	9.1370938	4.59
4	2.0413588	9.1357521	4.6
4	2.0810726	9.1923497	4.61
4	2.0187231	9.1307047	4.62
4	2.0541392	9.0955424	4.63
4	2.057189	9.2065344	4.64
4	2.0732219	9.1837682	4.65
4	2.0264615	9.1363148	4.66
4	2.0363282	9.1294779	4.67
4	2.0339542	9.119804	4.68
4	1.9775368	9.1232401	4.69
4	2.0035073	9.1705918	4.7
4	2.1138585	9.1733407	4.71
4	2.0333092	9.1717064	4.72
4	2.0313275	9.1397882	4.73
4	2.1463994	9.1283901	4.74
4	2.0871852	9.1304721	4.75
4	2.0103078	9.1681836	4.76
4	1.9598646	9.132231	4.77
4	1.9241642	9.098027	4.78
4	2.0388966	9.181104	4.79
4	2.0268668	9.1399852	4.8
4	2.0334842	9.0522663	4.81
4	2.131341	9.0880967	4.82
4	1.992134	9.1101174	4.83
4	2.0053817	9.0587898	4.84
4	2.099852	9.137877	4.85
4	2.0408176	9.1490749	4.86
4	2.0501449	9.1164752	4.87
4	2.0970077	9.1179525	4.88
4	2.0458109	9.1341527	4.89
4	2.0714015	9.1310289	4.9
4	2.1616708	9.1542865	4.91
4	2.0673826	9.0743087	4.92
4	2.0883272	9.091814	4.93
4	1.994864	9.150448	4.94
4	2.0205655	9.0945316	4.95
4	2.0408108	9.0545401	4.96
4	2.1048008	9.1441315	4.97
4	2.169416	9.1693495	4.98
4	2.0593222	9.0454672	4.99
4	2.0488276	9.1338812	5
4	1.8927443	9.1051833	5.01
4	2.0233192	9.0958311	5.02
4	2.0815234	9.1477258	5.03
4	2.07463	9.1256663	5.04
4	2.1379006	9.1656654	5.05
4	2.0696144	9.1028458	5.06
4	2.148311	9.0964968	5.07
4	1.980683	9.0871067	5.08
4	2.0439384	9.0558951	5.09
4	2.0614876	9.0631874	5.1
4	2.0130981	9.0802999	5.11
4	2.0933809	9.1584816	5.12
4	2.1555473	9.0861982	5.13
4	2.0818034	9.0738747	5.14
4	2.092074	9.0637933	5.15
4	2.1068973	9.0797046	5.16
4	2.0630247	9.1013792	5.17
4	2.0848042	9.1072599	5.18
4	2.0546241	9.0870587	5.19
4	2.0961167	9.1474466	5.2
4	2.0585077	9.0810513	5.21
4	2.1843493	8.9819935	5.22
4	1.981919	9.1426655	5.23
4	2.0701274	9.1357171	5.24
4	2.0067924	9.1493319	5.25
4	1.9717153	9.1021538	5.26
4	2.0420066	9.0792083	5.27
4	2.117482	9.1263127	5.28
4	2.014001	9.1190944	5.29
4	2.1752947	9.1596052	5.3
4	2.0399849	9.1127053	5.31
4	2.0417917	9.1393128	5.32
4	1.9739477	9.1003867	5.33
4	2.0414851	9.076802	5.34
4	1.9090517	9.0829056	5.35
4	1.9713111	9.0146754	5.36
4	2.0481474	9.1123809	5.37
4	2.0304794	9.1112796	5.38
4	1.91765	9.0590385	5.39
4	2.0227694	9.1464755	5.4
4	2.0487081	9.0024565	5.41
4	2.0094202	9.1092322	5.42
4	2.0051828	9.1085848	5.43
4	2.0512792	9.1130447	5.44
4	2.0408984	9.1638687	5.45
4	2.0528707	9.0725663	5.46
4	1.9534268	9.1532927	5.47
4	2.0521877	9.0809174	5.48
4	2.0261351	9.0867289	5.49
4	2.1329381	9.0740732	5.5
4	2.0118413	9.0747765	5.51
4	2.0079026	9.0261031	5.52
4	2.0804274	9.0850112	5.53
4	1.9750632	9.0715494	5.54
4	2.1148579	9.1151004	5.55
4	2.08515	9.0192333	5.56
4	2.0477855	9.0095635	5.57
4	2.0578236	9.0944746	5.58
4	2.0471497	9.0282084	5.59
4	2.0528225	9.0723926	5.6
4	2.0127917	9.0911392	5.61
4	2.015567	9.0936924	5.62
4	2.0271276	9.0525043	5.63
4	2.0381924	9.0840794	5.64
4	1.9982636	9.0216618	5.65
4	1.9884292	9.0512345	5.66
4	2.0457357	9.1552146	5.67
4	2.1270259	9.0900317	5.68
4	2.0085653	9.0857836	5.69
4	2.0583472	9.132763	5.7
4	2.0778478	8.9105473	5.71
4	2.0262318	9.0970978	5.72
4	2.1283134	9.1256657	5.73
4	2.0526084	9.0704486	5.74
4	2.0307753	9.1436167	5.75
4	2.0791266	9.0942806	5.76
4	2.046746	9.095234	5.77
4	2.0691491	9.0825393	5.78
4	2.0441157	9.04633	5.79
4	1.9837741	9.0312034	5.8
4	2.1362709	9.1437972	5.81
4	2.0514469	9.0457874	5.82
4	2.0038109	9.1480218	5.83
7	2.0386532	9.1180184	5.85
7	2.0425265	9.0746987	5.86
7	2.0109785	9.0973638	5.87
7	2.074585	9.0892509	5.88
7	2.0468747	9.099551	5.89
7	2.0652669	9.0843196	5.9
7	2.0703874	9.1294576	5.91
7	2.0043593	9.0818576	5.92
7	2.0124194	9.055416	5.93
7	2.035797	9.1404103	5.94
8	1.9769886	9.1231565	5.96
8	2.0755647	9.103338	5.97
8	2.0335453	9.0275913	5.98
8	1.9761611	9.0784813	5.99
8	2.0520818	9.0264517	6
8	2.0655547	9.070487	6.01
8	1.9973117	9.1146962	6.02
8	2.0605035	9.0192099	6.03
8	2.0780345	9.1133626	6.04
8	2.0348885	9.0757925	6.05
8	2.0415178	9.0858971	6.06
8	1.9497122	9.1196812	6.07
8	2.031307	9.110333	6.08
8	2.1372412	9.1148748	6.09
8	2.0403575	9.0796774	6.1
8	2.0346182	9.1482572	6.11
8	2.1747448	9.0638025	6.12
12	1.811324	4.4555392	7.25
12	1.7907045	4.4413561	7.26
12	1.8043542	4.5122284	7.27
12	1.8454277	4.4910328	7.28
12	1.8353898	4.5598564	7.29
19	1.7307385	15.246556	10.87
19	1.7236399	15.292411	10.88
29	1.7488094	14.820688	14.77
29	1.7889158	14.39992	14.78
30	1.2737326	15.259812	14.82
30	1.0410093	14.840523	14.83
33	1.3277904	6.4061025	15.41
33	1.3204583	6.7169377	15.42
33	1.4088273	6.3624988	15.43
33	1.3220246	6.4901896	15.44
33	1.2610589	6.596417	15.45
33	1.1531929	6.7262767	15.46
33	1.0814526	6.9451724	15.47
33	1.0656965	6.7188457	15.48
43	1.9500564	7.8853016	22.36
43	1.9388902	7.9166946	22.37
45	2.1860893	2.0806654	24.5
45	2.2155728	2.1385239	24.51
45	2.2215988	2.0501948	24.52
45	2.1875033	2.1090178	24.53
45	2.1957822	2.0725756	24.54
45	2.1804801	2.0833314	24.55
45	2.2206444	2.0707987	24.56
45	2.2247116	2.0758375	24.57
45	2.1960335	2.0638265	24.58
45	2.201332	2.1006943	24.59
45	2.1939745	2.0828468	24.6
45	2.2102337	2.1126984	24.61
45	2.2221887	2.1224104	24.62
51	1.3994201	10.452406	26.65
51	1.4547742	10.438041	26.66
51	1.4856385	10.516529	26.67
51	1.4762425	10.467485	26.68
51	1.4314531	10.480302	26.69
51	1.4276673	10.484891	26.7
51	1.4334324	10.424936	26.71
51	1.4232693	10.460649	26.72
51	1.382652	10.465437	26.73
51	1.4315282	10.479991	26.74
51	1.4991668	10.420036	26.75
52	1.3931709	10.519367	26.77
52	1.467589	10.501259	26.78
52	1.4540761	10.450707	26.79
52	1.4137042	10.505078	26.8
52	1.470612	10.46076	26.81
55	0.95695222	3.4795679	29.28
55	1.0194162	3.3637459	29.29
60	2.0884541	4.6050275	35.43
60	1.8087435	4.4123513	35.44
60	1.4416834	4.2301724	35.45
64	1.9320531	13.951877	38.89
64	1.9401404	13.984053	38.9
64	1.9593387	13.966957	38.91
64	2.0010229	13.929033	38.92
64	1.9481641	13.936206	38.93
64	1.941979	13.920867	38.94
64	1.927815	13.89712	38.95
64	1.9744455	13.892005	38.96
64	1.9289723	13.891374	38.97
64	1.9236763	13.87035	38.98
64	1.9521874	13.871398	38.99
64	1.9574869	13.932405	39
64	2.0279881	13.935634	39.01
64	2.0507655	13.974997	39.02
64	1.9889849	13.956392	39.03
64	2.0183739	13.964739	39.04
64	1.9860892	13.953995	39.05
64	1.9487411	13.944551	39.06
64	1.9310221	13.98088	39.07
64	1.9434601	13.931376	39.08
64	1.9395799	13.973486	39.09
64	1.9444026	13.957353	39.1
64	1.9166032	13.975632	39.11
64	1.955178	13.993591	39.12
64	1.9173608	14.024935	39.13
64	1.9530439	13.990497	39.14
64	1.9606986	13.976195	39.15
64	1.9150327	13.983627	39.16
64	1.9248738	14.052875	39.17
64	1.8989563	14.006036	39.18
64	1.9065412	14.029414	39.19
64	1.9340986	14.028518	39.2
64	1.917096	14.013591	39.21
64	1.9520698	13.949248	39.22
64	1.9484606	13.967693	39.23
64	1.9288775	13.973405	39.24
64	1.9416466	13.969864	39.25
64	1.8939263	13.953212	39.26
64	1.8252394	14.024206	39.27
64	1.8655232	14.021049	39.28
64	1.8702383	13.987309	39.29
64	1.8998509	14.016433	39.3
64	1.9287354	13.963972	39.31
64	1.9059119	13.972946	39.32
64	1.8912371	13.928809	39.33
64	1.9137131	13.902294	39.34
64	1.9196661	13.960273	39.35
64	1.94514	13.964655	39.36
64	1.9278735	13.967394	39.37
64	1.946546	13.949327	39.38
64	1.8882289	13.960898	39.39
64	1.8858791	13.992084	39.4
64	1.9103746	13.981092	39.41
64	1.9085738	13.947649	39.42
64	1.9300212	13.964107	39.43
64	1.9439075	13.969189	39.44
64	1.9164793	13.972916	39.45
64	1.8816705	13.927367	39.46
64	1.922657	13.9343	39.47
64	1.940488	13.923946	39.48
64	1.9712393	13.957836	39.49
64	1.8931564	13.934912	39.5
64	1.9890317	13.915295	39.51
64	1.9804638	13.966566	39.52
64	1.9340911	14.004138	39.53
64	1.9275691	13.990659	39.54
64	1.9365778	14.002526	39.55
64	1.9903267	13.937691	39.56
64	1.939518	13.988784	39.57
64	1.8189697	13.998942	39.58
64	1.9202688	13.984311	39.59
64	1.9755572	13.902048	39.6
64	1.9752116	13.954776	39.61
64	1.9870638	13.965159	39.62
64	1.956385	13.983699	39.63
64	1.8714922	14.002226	39.64
64	1.922665	14.032263	39.65
64	1.8743092	13.985059	39.66
64	1.875217	14.030237	39.67
64	1.8663414	14.036205	39.68
64	1.8528558	13.999614	39.69
64	1.8822337	13.987448	39.7
64	1.8814412	13.96466	39.71
64	1.9212864	13.975826	39.72
64	1.9049443	13.976654	39.73
64	1.8809031	13.983735	39.74
64	1.8933822	13.967939	39.75
64	1.8934141	14.012355	39.76
64	1.9494883	13.987656	39.77
64	1.8986752	14.000213	39.78
64	1.931698	13.993027	39.79
64	1.8919726	14.021572	39.8
64	1.8780597	14.036701	39.81
64	1.8866363	14.066321	39.82
64	1.9032619	14.032672	39.83
64	1.900496	14.023992	39.84
64	1.8582486	14.010427	39.85
64	1.8149387	14.036151	39.86
64	1.8810816	14.016708	39.87
64	1.8704726	13.968512	39.88
64	1.90448	13.966037	39.89
64	1.881723	13.99719	39.9
64	1.8726105	13.975105	39.91
64	1.8553856	13.95971	39.92
64	1.8872242	13.903985	39.93
64	1.855088	13.932394	39.94
64	1.8719099	13.977435	39.95
64	1.8525079	13.958941	39.96
64	1.8528658	14.024309	39.97
64	1.8741708	13.954693	39.98
64	1.8234153	13.9828	39.99
64	1.8562364	14.018	40
64	1.8505641	13.991842	40.01
64	1.8630869	13.929879	40.02
64	1.827508	13.951818	40.03
64	1.8300589	13.974133	40.04
64	1.8431736	13.957166	40.05
64	1.8312197	13.939921	40.06
64	1.8843081	13.957726	40.07
64	1.8500413	14.017722	40.08
64	1.8993517	13.982625	40.09
64	1.8643942	14.084007	40.1
64	1.8941614	14.076558	40.11
64	1.9474088	14.029544	40.12
64	1.9069478	14.037235	40.13
64	1.9052707	14.046441	40.14
64	1.9576849	14.008466	40.15
64	1.903607	14.026713	40.16
64	1.8979936	14.023936	40.17
64	1.9249149	14.015859	40.18
64	1.8293265	14.016202	40.19
64	1.9026029	14.043574	40.2
64	1.9217957	14.029156	40.21
64	1.9385063	14.029921	40.22
64	1.9096779	14.062565	40.23
64	1.9042145	14.014445	40.24
64	1.9083377	14.01065	40.25
64	1.8832556	13.998177	40.26
64	1.87465	13.985705	40.27
64	1.9220308	13.975166	40.28
64	1.915375	14.008728	40.29
64	1.9503752	14.02732	40.3
64	1.9672983	14.00337	40.31
64	1.94479	14.030579	40.32
64	2.0119262	14.00074	40.33
64	1.9433643	14.020207	40.34
64	1.9405931	14.023788	40.35
64	2.0163996	14.005475	40.36
64	1.9297167	13.966957	40.37
64	1.9332162	13.977674	40.38
66	1.9062033	4.7146466	38.92
66	2.03069	4.6891154	38.93
66	2.0035322	4.7409398	38.94
66	2.1099644	4.7111034	38.95
66	2.0109478	4.6680056	38.96
66	2.0026286	4.6313398	38.97
66	2.032631	4.6773277	38.98
66	2.0286275	4.7313078	38.99
67	2.0335399	4.7255333	39.01
67	1.9614814	4.7619175	39.02
67	1.9854973	4.8094123	39.03
67	2.0413632	4.8011516	39.04
67	2.0276053	4.8230809	39.05
67	2.0632996	4.8802154	39.06
75	1.9572836	13.99132	40.44
75	1.9713519	14.044327	40.45
75	1.9737959	14.003776	40.46
75	1.887341	13.960888	40.47
75	1.8852418	14.011534	40.48
75	1.9353949	13.995788	40.49
75	1.9567866	13.918796	40.5
75	1.9371933	14.012888	40.51
75	1.9962285	13.923282	40.52
75	2.0256189	13.958048	40.53
75	1.9718791	13.997145	40.54
75	1.932052	13.956539	40.55
75	2.0051424	13.954756	40.56
75	1.9633786	13.99678	40.57
76	1.9939116	13.957533	40.59
76	1.9517077	13.878699	40.6
76	1.865528	13.894151	40.61
76	1.9132481	13.923162	40.62
76	1.8813618	13.856979	40.63
77	1.9583743	13.915985	40.65
77	1.9400103	13.897201	40.66
77	1.9310568	13.949762	40.67
78	1.9682883	13.970115	40.69
78	2.0076753	13.883449	40.7
78	1.9479133	13.864573	40.71
78	2.0368172	13.899609	40.72
78	1.9775872	13.934775	40.73
78	1.9829354	13.871351	40.74
78	2.0360045	13.973633	40.75
79	1.9608068	13.909189	40.78
79	2.0391736	13.960611	40.79
79	2.0388197	13.946	40.8
79	1.9345698	13.985215	40.81
80	2.0617581	13.958908	40.83
80	2.0625764	13.946549	40.84
80	1.980149	13.997586	40.85
81	2.0675629	13.936441	40.88
81	2.0336815	13.995813	40.89
81	1.9332468	13.859188	40.9
83	1.354941	13.919002	41.16
83	1.3600801	13.891957	41.17
83	1.3335188	13.90271	41.18
83	1.3858123	13.884856	41.19
83	1.3914839	13.874729	41.2
83	1.3181118	13.909738	41.21
83	1.3160243	13.840078	41.22
83	1.3604049	13.876455	41.23
83	1.3868828	13.875858	41.24
83	1.3296415	13.845636	41.25
83	1.392616	13.864923	41.26
83	1.2991112	13.833976	41.27
83	1.4039792	13.834262	41.28
83	1.3976645	13.839775	41.29
83	1.3754885	13.840532	41.3
83	1.3297448	13.84833	41.31
83	1.323058	13.824686	41.32
83	1.3590109	13.838876	41.33
83	1.3658348	13.870203	41.34
83	1.3592527	13.883993	41.35
83	1.3771195	13.821554	41.36
83	1.387199	13.837988	41.37
83	1.3279867	13.861085	41.38
83	1.3333581	13.820399	41.39
83	1.3451647	13.832072	41.4
83	1.31837	13.896506	41.41
83	1.380656	13.865277	41.42
83	1.3862256	13.879676	41.43
83	1.4547941	13.849291	41.44
83	1.3435206	13.848758	41.45
83	1.3651015	13.856032	41.46
83	1.3807316	13.86369	41.47
83	1.3495866	13.839004	41.48
83	1.3655731	13.863052	41.49
83	1.4166394	13.827315	41.5
83	1.4189453	13.912247	41.51
83	1.3177271	13.884707	41.52
83	1.3823871	13.896897	41.53
83	1.4158025	13.918379	41.54
83	1.4139923	13.914873	41.55
83	1.4305638	13.858335	41.56
83	1.3754156	13.845288	41.57
83	1.4069245	13.874448	41.58
83	1.4883304	13.924125	41.59
83	1.4306407	13.904884	41.6
83	1.4005228	13.924503	41.61
83	1.438864	13.8814	41.62
83	1.4039178	13.920124	41.63
83	1.4635598	13.808883	41.64
83	1.474057	13.848379	41.65
83	1.5072764	13.850658	41.66
83	1.4690352	13.854596	41.67
83	1.5142666	13.865033	41.68
83	1.4661406	13.851091	41.69
83	1.4355608	13.834018	41.7
83	1.477185	13.867549	41.71
83	1.4547094	13.852444	41.72
83	1.5201128	13.843013	41.73
83	1.4166415	13.875602	41.74
83	1.436607	13.855253	41.75
83	1.4490596	13.832738	41.76
83	1.4617855	13.898868	41.77
83	1.4248495	13.891235	41.78
83	1.4843753	13.877622	41.79
83	1.4450883	13.806991	41.8
83	1.4596148	13.812665	41.81
83	1.4579109	13.868169	41.82
83	1.4509556	13.899498	41.83
83	1.4026065	13.876422	41.84
83	1.4874046	13.920317	41.85
83	1.4391258	13.911294	41.86
83	1.3956145	13.857836	41.87
83	1.4710724	13.884279	41.88
83	1.4196193	13.865222	41.89
83	1.4049721	13.859208	41.9
83	1.4573277	13.920949	41.91
83	1.4830776	13.881897	41.92
83	1.4868558	13.843499	41.93
83	1.5254212	13.834037	41.94
83	1.4781033	13.935414	41.95
83	1.456768	13.946248	41.96
83	1.4302598	13.886656	41.97
83	1.4868505	13.914262	41.98
83	1.3913184	13.792835	41.99
83	1.452264	13.856618	42
83	1.3535462	13.867816	42.01
83	1.4322638	13.83351	42.02
83	1.3528623	13.824302	42.03
83	1.4410536	13.843034	42.04
83	1.4123314	13.896892	42.05
83	1.4437058	13.814395	42.06
83	1.4388579	13.867582	42.07
83	1.4566938	13.857611	42.08
83	1.4013024	13.795301	42.09
83	1.4734649	13.882379	42.1
89	1.6195493	15.556203	44.73
89	1.6056603	15.559749	44.74
89	1.6434794	15.541931	44.75
89	1.6572083	15.528966	44.76
89	1.6059697	15.514689	44.77
89	1.6318304	15.509764	44.78
89	1.610234	15.489664	44.79
89	1.5757428	15.518387	44.8
96	1.8808489	2.3310353	47.46
96	1.462823	2.6366464	47.47
96	1.2465748	2.9582676	47.48
96	0.93710576	2.4847289	47.49
96	1.2167284	1.9801375	47.5
96	1.520742	2.2367665	47.51
97	1.2129525	2.8118678	47.53
97	1.2307517	2.7515356	47.54
97	0.96418576	2.6016586	47.55
100	2.1386396	7.9004673	48.81
100	2.1289978	7.8729338	48.82
108	1.3247481	11.178352	49.7
108	1.3037094	11.209133	49.71
110	1.2653357	11.161869	49.83
110	1.3413979	11.213297	49.84
