# Supplementary material for: Single nucleosome imaging reveals principles of transient multiscale chromatin reorganization triggered by histone ADP-ribosylation at DNA lesions
Source: Nat Commun. 2025 Jul 19;16:6652. doi: 10.1038/s41467-025-61834-7 (PMC12276361; doi:10.1038/s41467-025-61834-7)
Supplement: Supplementary file 6 — Source Data [file 41467_2025_61834_MOESM6_ESM.zip › DATA_ALL_FIGURES/Fig 1C/before_damage/20220713/20220713_Field6_before_crop.rpt_tracked.trxyt]

7	0.93312293	14.692984	4.73
7	0.93269925	14.741388	4.74
8	0.93826845	14.709696	4.76
8	0.98666587	14.671423	4.77
9	0.98448048	14.664027	4.79
9	0.88792302	14.647712	4.8
11	0.9491291	14.663378	4.85
11	0.99995794	14.758664	4.86
13	0.93850656	14.722038	4.91
13	0.98482281	14.645163	4.92
13	1.0012903	14.708233	4.93
14	0.96319234	14.753391	4.95
14	0.91152443	14.688086	4.96
15	1.0046888	14.72031	5.01
15	0.92925514	14.59054	5.02
15	0.95397384	14.769944	5.03
18	2.2087718	8.6993197	6.88
18	2.2337665	8.6563427	6.89
41	2.1514433	14.625921	28.75
41	1.740024	14.794827	28.76
41	1.5332039	15.404778	28.77
41	1.5644451	15.436469	28.78
42	1.9128344	15.027824	28.81
42	2.0896616	14.555692	28.82
42	2.2156685	14.604189	28.83
47	2.0844297	7.2527439	29.37
47	2.0539036	7.2014439	29.38
51	2.0149623	7.1998025	29.95
51	2.000895	7.1843477	29.96
55	2.0437527	7.1172954	30.16
55	2.1329869	7.191905	30.17
69	1.537382	2.4378949	32.52
69	1.5708392	2.436958	32.53
72	0.81501792	5.6809943	34.79
72	0.80229277	5.6509574	34.8
72	0.82634088	5.7022124	34.81
79	0.80870633	16.666341	37.22
79	0.80452586	16.738235	37.23
81	0.85008383	16.646002	37.79
81	0.80270087	16.645537	37.8
91	0.81204064	16.770861	38.75
91	0.85678612	16.754892	38.76
96	0.81765371	16.694263	38.99
96	0.82576451	16.736027	39
96	0.81259977	16.696479	39.01
104	2.2320673	14.690507	42.04
104	2.1451315	14.447317	42.05
116	1.6356535	6.4457365	49.23
116	1.6502837	6.533281	49.24
116	1.6182859	6.5557306	49.25
118	1.5951133	6.5251605	49.33
118	1.5396763	6.2604116	49.34
124	1.6572694	6.4695787	49.71
124	1.6336042	6.4821029	49.72
128	1.6540021	6.5773156	49.86
128	1.6134632	6.56463	49.87
129	1.7032534	6.4009087	49.93
129	1.64083	6.6949945	49.94
