# Supplementary material for: Single nucleosome imaging reveals principles of transient multiscale chromatin reorganization triggered by histone ADP-ribosylation at DNA lesions
Source: Nat Commun. 2025 Jul 19;16:6652. doi: 10.1038/s41467-025-61834-7 (PMC12276361; doi:10.1038/s41467-025-61834-7)
Supplement: Supplementary file 6 — Source Data [file 41467_2025_61834_MOESM6_ESM.zip › DATA_ALL_FIGURES/Fig 1C/before_damage/20220713/20220713_Field7_cell1_before_crop.mldatx_tracked.trxyt]

7	1.9532814	5.4151146	14.13
7	1.9621198	5.4871788	14.14
7	2.0260063	5.4006183	14.15
7	2.06684	5.4594194	14.16
7	1.9764119	5.4393008	14.17
7	1.9796538	5.4593013	14.18
7	2.0680754	5.359315	14.19
7	2.029211	5.4643351	14.2
7	2.0479448	5.4034935	14.21
7	2.0466626	5.4608253	14.22
7	2.124507	5.3404243	14.23
7	1.9827998	5.4464278	14.24
8	2.0667754	5.4397213	14.27
8	2.0332372	5.3870535	14.28
8	2.0761023	5.4634504	14.29
8	2.0203441	5.4707165	14.3
8	1.9458873	5.5160029	14.31
8	1.8671423	5.4004398	14.32
8	2.0785978	5.3646647	14.33
8	1.998753	5.3165257	14.34
8	2.05124	5.3759073	14.35
8	1.9806166	5.3452957	14.36
14	1.251092	2.2564289	14.55
14	1.1806841	2.2461664	14.56
14	1.2363703	2.2897815	14.57
14	1.2563385	2.3018332	14.58
14	1.2208162	2.311302	14.59
14	1.294862	2.2920304	14.6
14	1.1537958	2.2504038	14.61
14	1.3146142	2.2859694	14.62
14	1.2804299	2.2948254	14.63
14	1.2585322	2.2564971	14.64
14	1.249724	2.2370111	14.65
14	1.2300498	2.2343784	14.66
14	1.2099195	2.2550602	14.67
14	1.1976495	2.2600191	14.68
14	1.2792076	2.2472888	14.69
14	1.2408825	2.2776373	14.7
14	1.2692638	2.2354979	14.71
17	2.0933579	5.3499678	14.72
17	2.1795302	5.2702682	14.73
20	2.1825637	5.1619973	15.05
20	2.2195815	5.2331347	15.06
20	2.1988956	5.0928043	15.07
21	2.1668009	5.128378	15.1
21	2.2391331	5.1579758	15.11
29	2.1496882	5.053036	15.36
29	2.1852642	5.0839533	15.37
29	2.2312794	5.1166071	15.38
29	2.204106	5.1598904	15.39
30	2.2223518	5.1255067	15.51
30	2.1679166	5.1754592	15.52
30	2.1439334	5.1837752	15.53
30	2.1983244	5.0983684	15.54
30	2.1724423	5.0821517	15.55
30	2.159129	5.097092	15.56
30	2.204532	5.1408286	15.57
30	2.1957884	5.1766006	15.58
30	2.2108898	5.0628377	15.59
30	2.2153709	5.0988188	15.6
30	2.2197225	5.0805605	15.61
30	2.2189984	4.9676531	15.62
30	2.2386313	5.0579172	15.63
30	2.2282048	5.0261023	15.64
31	2.1775999	5.2747916	15.72
31	2.1915318	5.3321355	15.73
35	2.2343188	5.1455884	15.86
35	2.1770053	5.1144332	15.87
36	2.2159884	5.1090415	16.02
36	2.1386406	5.1311519	16.03
36	2.1962674	5.0520832	16.04
36	2.2360101	5.051102	16.05
36	2.1317234	5.0574153	16.06
36	2.0670167	5.2115805	16.07
37	2.1001877	5.1425469	16.09
37	2.0328589	5.2398497	16.1
37	2.0857802	5.1854177	16.11
37	2.0704271	5.1805884	16.12
37	2.0762254	5.1094434	16.13
37	2.1077195	5.2323808	16.14
37	2.1672631	5.1381332	16.15
37	2.1435967	5.1711282	16.16
37	2.1255678	5.2211309	16.17
37	2.0586892	5.2226135	16.18
37	2.0607699	5.234113	16.19
37	2.1276533	5.1693129	16.2
37	2.2216692	5.1578862	16.21
39	2.1963269	5.1688494	16.25
39	2.1898775	5.1700503	16.26
39	2.1882255	5.3032674	16.27
39	2.1916901	5.2308026	16.28
42	2.218888	5.0949201	16.35
42	2.2389506	5.1268918	16.36
43	2.1722395	5.2678964	16.46
43	2.1438472	5.2810964	16.47
45	2.0988265	5.2671018	16.66
45	2.2221361	5.2131333	16.67
45	2.2153017	5.127031	16.68
45	2.2232029	5.2277295	16.69
46	2.130778	5.0746532	16.74
46	2.1996948	5.1273079	16.75
46	2.1628432	5.0794458	16.76
46	2.1809875	4.9463719	16.77
46	2.1627058	5.0439634	16.78
46	2.1151618	5.0021285	16.79
47	2.0662415	5.1247761	16.81
47	2.0462696	5.0450331	16.82
47	2.0432345	5.1294939	16.83
47	2.0262572	4.9822913	16.84
47	2.0884527	5.0071555	16.85
47	1.969458	5.0215976	16.86
47	2.0620534	5.177029	16.87
47	2.072714	5.0931359	16.88
47	2.0785359	5.1498901	16.89
47	2.1235995	5.0976576	16.9
47	1.9833221	5.1235039	16.91
47	2.0373693	5.1606835	16.92
47	1.9686902	5.1118727	16.93
47	1.9956248	5.1313165	16.94
47	1.9914178	5.0535671	16.95
47	1.9836768	5.0873063	16.96
47	1.9449182	4.9567371	16.97
47	2.0399179	4.8769164	16.98
47	1.8609347	4.9664767	16.99
47	1.9254658	4.9834051	17
47	2.0208456	5.010864	17.01
47	2.0283804	5.0967877	17.02
47	1.921163	5.0022159	17.03
47	1.9440139	4.9692201	17.04
47	1.9725542	4.9565359	17.05
47	1.9786451	5.2059011	17.06
47	2.0194217	5.0407526	17.07
47	2.1158836	4.9726793	17.08
47	2.013383	5.038891	17.09
47	1.9985931	4.9380654	17.1
47	1.9933527	4.9684986	17.11
47	1.9979909	5.0543763	17.12
47	1.9578333	5.0310941	17.13
47	2.0472023	5.0353496	17.14
48	2.1002546	5.0337783	17.18
48	2.0717862	5.0536036	17.19
48	1.9596523	5.0232664	17.2
49	1.9931091	4.9960366	17.23
49	1.9952544	5.0780241	17.24
49	1.996779	5.0055339	17.25
49	2.0725925	5.059424	17.26
50	1.9151928	5.0151669	17.29
50	2.0911312	4.9519824	17.3
51	2.0682586	5.0601101	17.33
51	2.0400892	5.0251092	17.34
52	2.1041865	5.0921636	17.36
52	2.1204064	5.0364708	17.37
52	2.1725924	5.0662242	17.38
53	2.1342731	5.0856244	17.4
53	2.1223547	5.2133183	17.41
53	2.08395	5.2001285	17.42
54	2.1347491	5.1002872	17.45
54	2.1409701	5.0839546	17.46
54	2.2017285	5.1514508	17.47
54	2.1047327	4.9665625	17.48
55	2.1901566	5.1362183	17.5
55	2.1159722	5.1513975	17.51
56	2.0690475	5.1032087	17.53
56	2.0798421	5.1901037	17.54
56	1.9614922	5.0468313	17.55
57	2.0025455	5.0655886	17.57
57	2.0255847	5.0909247	17.58
57	1.9843418	5.119641	17.59
57	1.9166483	4.9102702	17.6
57	1.97912	5.1491681	17.61
57	1.9816897	5.1207094	17.62
57	1.981029	5.1482146	17.63
57	2.087731	5.0480622	17.64
57	2.129188	5.0637611	17.65
57	2.1657464	5.202462	17.66
57	2.1608759	5.2666242	17.67
57	2.1208295	5.1330625	17.68
58	2.0247397	5.2265445	17.7
58	2.0302034	5.2384009	17.71
58	2.0544122	5.202032	17.72
59	2.0799557	5.1743827	17.74
59	1.9397	5.2171918	17.75
60	1.9761956	5.1053872	17.77
60	2.0909297	5.1398031	17.78
60	2.1258493	5.2085884	17.79
61	2.15072	5.2449605	17.81
61	2.1539571	5.2594822	17.82
61	2.218915	5.1760934	17.83
61	2.2067591	5.1555806	17.84
61	2.1110794	5.1797301	17.85
61	2.1583798	5.1959647	17.86
61	2.0778723	5.1848511	17.87
61	2.0223561	5.2205092	17.88
61	2.0583591	5.1443519	17.89
62	2.142166	5.21613	17.91
62	2.1364429	5.1831317	17.92
62	2.1830069	5.1237169	17.93
68	2.2009345	5.0154492	20.13
68	2.1601847	5.0371986	20.14
68	2.2396242	5.1076169	20.15
68	2.0628604	5.1086177	20.16
69	2.2326181	5.030412	20.25
69	2.2070355	5.0470857	20.26
69	2.1596381	5.1219839	20.27
69	2.1783217	4.975741	20.28
71	1.342943	9.6223424	22.25
71	1.2023356	9.5662066	22.26
71	1.2435346	9.5595666	22.27
71	1.2829037	9.5478503	22.28
71	1.2585862	9.6000471	22.29
71	1.0672386	9.5695597	22.3
71	1.2617939	9.6862996	22.31
71	1.2201807	9.6888352	22.32
71	1.2419945	9.7368699	22.33
75	0.83595514	1.5910719	29.22
75	0.92083014	1.5634435	29.23
75	0.84595064	1.6040763	29.24
75	0.91532586	1.6641565	29.25
75	0.87486067	1.6242414	29.26
75	0.894799	1.6187582	29.27
75	0.99706404	1.5892027	29.28
75	0.8925651	1.5545188	29.29
75	0.90243913	1.5876015	29.3
75	0.88077963	1.5538673	29.31
75	0.87916476	1.6879046	29.32
75	0.89786249	1.5355231	29.33
75	0.92525057	1.5793337	29.34
75	0.91869584	1.6038904	29.35
75	0.83844036	1.6661784	29.36
77	0.94220926	1.598417	29.4
77	0.8002767	1.537758	29.41
86	2.1898468	4.2308263	40.54
86	2.1854947	4.2246243	40.55
90	1.0777672	6.5925271	46.65
90	1.0141977	6.6679929	46.66
90	1.1104985	6.698794	46.67
90	0.96253925	6.4822193	46.68
90	0.95093118	6.7700356	46.69
90	0.9936565	6.5287211	46.7
90	1.0315914	6.5634383	46.71
91	1.0295667	6.5516388	46.73
91	0.99835226	6.4653317	46.74
91	1.0567752	6.4993866	46.75
91	1.0629552	6.5938696	46.76
91	1.0314712	6.4838809	46.77
91	1.0072027	6.5168465	46.78
91	1.0232916	6.5981529	46.79
91	0.99498207	6.4856624	46.8
91	1.0455616	6.4809898	46.81
91	1.0877665	6.570621	46.82
91	1.0514983	6.6789437	46.83
91	1.0133266	6.6498726	46.84
91	0.98922638	6.5332016	46.85
91	1.0436411	6.5898652	46.86
91	0.9944463	6.5901303	46.87
91	0.97827183	6.5812648	46.88
91	1.0926929	6.6212621	46.89
91	1.0339066	6.6460961	46.9
91	1.0430925	6.6451438	46.91
91	0.96145191	6.5885373	46.92
