# Supplementary material for: Single nucleosome imaging reveals principles of transient multiscale chromatin reorganization triggered by histone ADP-ribosylation at DNA lesions
Source: Nat Commun. 2025 Jul 19;16:6652. doi: 10.1038/s41467-025-61834-7 (PMC12276361; doi:10.1038/s41467-025-61834-7)
Supplement: Supplementary file 6 — Source Data [file 41467_2025_61834_MOESM6_ESM.zip › DATA_ALL_FIGURES/Fig 1C/before_damage/20220713/20220713_Field7_cell2_before_crop.mldatx_tracked.trxyt]

1	1.4417763	1.7966237	0.39
1	1.4456307	1.7299764	0.4
1	1.5406942	1.6187825	0.41
2	1.3913034	1.6859085	0.44
2	1.3947482	1.7041205	0.45
11	1.1258204	1.226601	4.01
11	1.1232466	1.2439788	4.02
11	1.1379236	1.2269699	4.03
11	1.1639055	1.2275894	4.04
11	1.1925237	1.2840128	4.05
11	1.0707885	1.299192	4.06
11	1.1273579	1.1912093	4.07
11	1.1748118	1.2298366	4.08
11	1.1844023	1.2154848	4.09
11	1.201898	1.1689639	4.1
11	1.1987243	1.207562	4.11
11	1.162657	1.1931597	4.12
11	1.1733142	1.2390838	4.13
11	1.1629153	1.2323275	4.14
11	1.1898248	1.234357	4.15
11	1.1796987	1.1482608	4.16
11	1.0952292	1.1627222	4.17
11	1.0983166	1.2059205	4.18
11	1.1580575	1.1943825	4.19
11	1.0851952	1.2063663	4.2
11	1.107455	1.1981148	4.21
11	1.0633768	1.2904713	4.22
11	1.0699726	1.2387984	4.23
11	1.1151308	1.1601609	4.24
11	1.0398898	1.2262602	4.25
11	1.0800939	1.1612858	4.26
11	1.0854179	1.1676823	4.27
11	1.0354956	1.1579817	4.28
11	1.0302249	1.2146731	4.29
11	1.0353484	1.1899289	4.3
11	1.1218931	1.1659139	4.31
11	1.1008531	1.1092286	4.32
11	1.11202	1.184244	4.33
11	1.0511277	1.2418822	4.34
11	1.0423625	1.2914216	4.35
11	1.0554706	1.2994099	4.36
11	1.0270407	1.2950177	4.37
19	1.8800353	9.9997233	5.9
19	1.9377827	9.7596301	5.91
19	1.9888741	9.9697713	5.92
19	1.8903859	9.9402194	5.93
20	1.904637	9.9938248	5.95
20	2.0410787	10.036269	5.96
20	1.9866406	10.012415	5.97
22	1.5533044	4.9923585	6.09
22	1.5728384	4.9940404	6.1
22	1.5153277	4.9514876	6.11
22	1.5010577	4.9707576	6.12
22	1.5166718	5.0291739	6.13
22	1.4821173	4.9550964	6.14
22	1.5270226	5.0299428	6.15
22	1.5515756	5.0729265	6.16
22	1.5116273	5.0955241	6.17
22	1.5333246	5.051595	6.18
22	1.5351664	5.0084356	6.19
22	1.5290191	5.0248061	6.2
22	1.5645162	5.0361165	6.21
22	1.4280845	5.0754281	6.22
22	1.494501	5.0223409	6.23
22	1.545979	5.0638603	6.24
22	1.5121564	5.0654067	6.25
22	1.561182	5.0809002	6.26
22	1.4921373	4.9936232	6.27
22	1.4413929	5.1361352	6.28
22	1.5106042	5.129694	6.29
22	1.4533803	5.0812588	6.3
22	1.5312076	5.1225068	6.31
22	1.4842029	5.1018557	6.32
22	1.4300467	5.1024276	6.33
22	1.4377009	5.139139	6.34
22	1.4079442	5.0796061	6.35
22	1.3830158	5.1621611	6.36
22	1.4139643	5.1013547	6.37
22	1.3700464	5.0737416	6.38
22	1.3062555	5.0559375	6.39
22	1.3813104	5.0791411	6.4
22	1.5063179	5.0529816	6.41
22	1.3923578	5.0970994	6.42
22	1.4496917	5.111644	6.43
22	1.3949687	5.0708518	6.44
22	1.4053742	5.0511543	6.45
22	1.4693741	5.0679524	6.46
22	1.3648118	4.9891449	6.47
22	1.3543089	4.9897039	6.48
22	1.359334	4.959125	6.49
22	1.4632722	4.9628083	6.5
22	1.385042	4.9685723	6.51
22	1.3465911	5.032146	6.52
22	1.2062628	5.0675726	6.53
22	1.2541806	5.1169712	6.54
22	1.2065471	5.0845974	6.55
22	1.1435639	5.0728602	6.56
22	1.3002527	5.0272873	6.57
22	1.2281419	4.9904792	6.58
28	1.2726352	8.8387156	8.72
28	1.2243368	8.8780141	8.73
28	1.2325586	8.8494752	8.74
28	1.2356516	8.8250464	8.75
28	1.3496174	8.7824821	8.76
28	1.2079768	8.8758474	8.77
28	1.2509346	8.7552446	8.78
28	1.2430305	8.8011048	8.79
28	1.1960282	8.8356918	8.8
28	1.2583893	8.8496965	8.81
28	1.1638975	8.8920208	8.82
28	1.1523683	8.8986825	8.83
28	1.1722139	8.8791552	8.84
28	1.210399	8.7870528	8.85
28	1.2350791	8.7620467	8.86
28	1.2524817	8.7904158	8.87
28	1.2180632	8.7995845	8.88
28	1.231183	8.8113634	8.89
28	1.2265396	8.8453255	8.9
28	1.3556443	8.7636019	8.91
28	1.2221865	8.744212	8.92
28	1.2000726	8.8123072	8.93
30	1.4323219	9.4157849	10.61
30	1.5145011	9.3374091	10.62
30	1.5562045	9.3939116	10.63
31	2.1954407	6.2584504	11.05
31	2.2221062	6.2537803	11.06
34	1.7133795	9.9068738	11.15
34	1.6395128	9.8537382	11.16
34	1.6473344	9.8789215	11.17
34	1.6748919	9.9563135	11.18
36	2.1994687	6.3212067	11.18
36	2.2114149	6.3326743	11.19
36	2.2255266	6.3131586	11.2
38	2.1943096	6.2487972	11.27
38	2.2110085	6.3211625	11.28
39	0.90599527	11.498363	11.3
39	0.87071688	11.471778	11.31
40	2.2153612	6.2549413	11.3
40	2.165073	6.3346317	11.31
40	2.2284953	6.3227778	11.32
44	2.1946617	6.2689327	11.43
44	2.2318996	6.2332206	11.44
45	2.1824372	6.2380395	11.48
45	2.2236145	6.3369235	11.49
58	1.3586951	3.1052033	17.59
58	1.3695461	3.0701758	17.6
58	1.3347266	3.0294212	17.61
58	1.3449119	3.0097153	17.62
61	2.2070447	1.8644204	19.35
61	1.8215593	1.6308294	19.36
62	1.6089054	2.6896977	19.37
62	2.2131107	2.8016719	19.38
67	0.9913896	4.1117189	22.95
67	1.0484381	4.1092434	22.96
74	0.91742539	5.9452673	26.51
74	0.884279	5.9081003	26.52
74	0.91328821	5.9584409	26.53
74	0.9382788	5.8811406	26.54
74	0.86894329	5.8962306	26.55
74	0.84636314	5.9417156	26.56
74	0.88563425	5.8818812	26.57
74	0.92060101	5.9019277	26.58
74	0.94649451	5.8866786	26.59
74	0.93681269	5.8832603	26.6
74	0.99320683	5.8412104	26.61
74	0.99917888	5.8819903	26.62
74	0.91776025	5.8415803	26.63
74	0.91022776	5.8490918	26.64
74	0.89034769	5.8858448	26.65
74	0.88017581	5.9952665	26.66
74	0.8964452	5.9548675	26.67
74	0.89374729	5.9296512	26.68
74	0.93217011	5.8671848	26.69
74	0.91053228	5.8572191	26.7
74	0.92528171	5.8949191	26.71
74	0.94202626	5.8871812	26.72
74	0.99373989	5.8469387	26.73
74	1.0251586	5.8541723	26.74
74	1.0300998	5.8604855	26.75
74	1.0113667	5.8167013	26.76
74	0.95115095	5.8071513	26.77
74	0.97678672	5.7597656	26.78
74	0.91067839	5.7420319	26.79
74	0.9517949	5.8542335	26.8
74	0.9014065	5.8333733	26.81
74	0.87437142	5.8580102	26.82
74	0.8880805	5.8945922	26.83
74	0.88135357	5.8208058	26.84
74	0.95518195	5.8330274	26.85
74	0.89100314	5.8233215	26.86
74	0.9013594	5.8406254	26.87
74	0.88740495	5.8602156	26.88
74	0.89871488	5.8600585	26.89
74	0.86338928	5.8490002	26.9
74	0.86904655	5.8475005	26.91
74	0.91097313	5.869281	26.92
74	0.83680336	5.8860051	26.93
74	0.87787234	5.8884182	26.94
74	0.87401938	5.8507198	26.95
74	0.87065317	5.8675851	26.96
74	0.89962251	5.8530056	26.97
74	0.94783891	5.9154668	26.98
74	0.93255073	5.8878447	26.99
74	0.92120802	5.9041155	27
74	0.97633151	5.8987078	27.01
74	0.90996143	5.8157779	27.02
74	0.87628091	5.8763348	27.03
74	0.94902664	5.8919283	27.04
74	0.93521026	5.9031646	27.05
74	0.95884671	5.9082078	27.06
74	0.95377942	5.8830207	27.07
74	0.91374996	5.9208549	27.08
74	0.98000291	5.874887	27.09
75	1.9269836	3.3748445	26.58
75	1.9784016	3.2717818	26.59
75	2.0000312	3.3151915	26.6
75	2.0605241	3.3037176	26.61
75	2.0086611	3.2920651	26.62
75	2.0343964	3.4091677	26.63
75	2.0336382	3.3904889	26.64
75	2.0154633	3.4442919	26.65
75	2.0551037	3.4385164	26.66
75	2.0868426	3.4131018	26.67
75	2.1213615	3.4027374	26.68
75	2.0902376	3.4092532	26.69
75	2.0755841	3.3985282	26.7
75	2.1155367	3.4120903	26.71
75	2.1513231	3.4288211	26.72
75	2.0851683	3.4441601	26.73
75	2.0949825	3.4106032	26.74
75	2.1430864	3.391348	26.75
75	2.0987708	3.4754246	26.76
75	2.1322468	3.4711152	26.77
75	2.1648531	3.4458179	26.78
75	2.1129595	3.3619536	26.79
75	2.0479361	3.4366765	26.8
75	2.0130922	3.4303961	26.81
75	2.012238	3.3361432	26.82
75	1.985239	3.3237805	26.83
75	2.0378449	3.4237728	26.84
75	1.9959239	3.3909508	26.85
75	1.9886229	3.3743558	26.86
75	1.97129	3.3888333	26.87
75	2.063439	3.384907	26.88
75	2.0031032	3.3610873	26.89
75	2.0277714	3.3662313	26.9
75	2.102423	3.3461209	26.91
75	2.0251529	3.3044032	26.92
75	1.9655376	3.3191415	26.93
75	2.0007891	3.3568479	26.94
75	2.0980039	3.3689073	26.95
75	1.9826207	3.3867976	26.96
75	2.012511	3.3553567	26.97
75	2.0102941	3.4265903	26.98
75	1.9982252	3.4008698	26.99
75	2.06333	3.3911266	27
75	2.079402	3.3860855	27.01
75	2.0747814	3.393054	27.02
75	2.0804233	3.3708656	27.03
75	2.087599	3.366188	27.04
75	2.1093036	3.3809746	27.05
75	2.0887858	3.4139877	27.06
75	2.0570141	3.4295833	27.07
78	1.1875728	6.5554261	27.54
78	1.1709013	6.5366478	27.55
78	1.1677211	6.512172	27.56
78	1.1761861	6.5046711	27.57
78	1.1504874	6.4845581	27.58
78	1.1547127	6.500459	27.59
78	1.1459198	6.5292909	27.6
78	1.1720432	6.5310353	27.61
78	1.15234	6.5435772	27.62
78	1.1739348	6.5520707	27.63
78	1.1565385	6.5420917	27.64
78	1.1685224	6.5053511	27.65
78	1.1707438	6.5435256	27.66
78	1.180882	6.5289834	27.67
78	1.1551539	6.5164362	27.68
78	1.1685141	6.5232942	27.69
78	1.1462231	6.512172	27.7
78	1.1640328	6.483233	27.71
78	1.1604946	6.4890585	27.72
78	1.1782513	6.5368606	27.73
78	1.1483459	6.5554326	27.74
78	1.1671805	6.5326107	27.75
78	1.1473842	6.5041795	27.76
78	1.1637166	6.5046225	27.77
78	1.1593535	6.4994319	27.78
78	1.1657196	6.5054314	27.79
78	1.1480384	6.5329857	27.8
78	1.1543779	6.5096125	27.81
78	1.1653334	6.5117411	27.82
78	1.194466	6.5173096	27.83
78	1.1714519	6.534788	27.84
78	1.1603856	6.516093	27.85
78	1.1871526	6.519135	27.86
78	1.1639761	6.5049216	27.87
78	1.1483964	6.5218384	27.88
78	1.1399366	6.5067061	27.89
78	1.159486	6.4977854	27.9
78	1.1483319	6.549214	27.91
78	1.1980709	6.5004326	27.92
78	1.1632717	6.4967835	27.93
78	1.1612658	6.5311879	27.94
78	1.2108948	6.494984	27.95
78	1.1619689	6.5302401	27.96
78	1.1457279	6.507643	27.97
78	1.1781384	6.5233168	27.98
78	1.171412	6.523704	27.99
78	1.1629235	6.5003738	28
78	1.2125538	6.5230474	28.01
78	1.1456211	6.4947032	28.02
78	1.1549603	6.4946944	28.03
78	1.1812058	6.4938343	28.04
78	1.1415071	6.4776986	28.05
78	1.1887763	6.5013926	28.06
78	1.1638617	6.4816573	28.07
78	1.1610264	6.5089957	28.08
78	1.161391	6.4890962	28.09
78	1.1440921	6.4793724	28.1
78	1.1686601	6.4823058	28.11
78	1.1527783	6.4888239	28.12
78	1.1464732	6.4793441	28.13
78	1.1594597	6.477863	28.14
78	1.1681657	6.4841908	28.15
78	1.156792	6.5069885	28.16
78	1.1599194	6.4859478	28.17
78	1.1796656	6.4930523	28.18
78	1.1226312	6.4989678	28.19
78	1.16235	6.4869524	28.2
78	1.1448678	6.483792	28.21
78	1.1807134	6.4854308	28.22
78	1.1663578	6.4825089	28.23
78	1.1292718	6.4623443	28.24
78	1.1656674	6.4960823	28.25
78	1.1574797	6.4683045	28.26
78	1.1680419	6.4839914	28.27
78	1.1325019	6.4946915	28.28
78	1.1476883	6.4653564	28.29
78	1.1769442	6.482717	28.3
78	1.1585579	6.4836282	28.31
78	1.1683633	6.4739774	28.32
78	1.182109	6.484692	28.33
78	1.178636	6.4923428	28.34
78	1.1569132	6.4811186	28.35
78	1.1534859	6.5001824	28.36
78	1.1555189	6.4680044	28.37
78	1.1341812	6.4218761	28.38
78	1.1471175	6.482179	28.39
78	1.1380197	6.518349	28.4
78	1.1421442	6.4898451	28.41
78	1.1608744	6.4746465	28.42
78	1.1338001	6.4704423	28.43
78	1.1557711	6.494627	28.44
78	1.1406728	6.4503748	28.45
78	1.131797	6.4615118	28.46
78	1.1211651	6.512324	28.47
78	1.1369208	6.4831374	28.48
78	1.1448976	6.475231	28.49
78	1.1493884	6.4686184	28.5
78	1.1712397	6.4624163	28.51
78	1.1548698	6.4752896	28.52
78	1.1354771	6.4601331	28.53
78	1.1445419	6.4883045	28.54
78	1.1334885	6.4930832	28.55
78	1.1279083	6.4883158	28.56
78	1.1031977	6.4796202	28.57
78	1.1360341	6.460582	28.58
78	1.1357178	6.4816805	28.59
78	1.1412679	6.4953442	28.6
78	1.1443571	6.4937264	28.61
78	1.1477969	6.4794853	28.62
78	1.1512813	6.4714328	28.63
78	1.1178065	6.494248	28.64
78	1.1432452	6.5200029	28.65
78	1.1177713	6.4604465	28.66
80	1.2816249	10.788523	27.71
80	1.2609061	10.925714	27.72
80	1.2708403	10.853905	27.73
80	1.3757059	10.725755	27.74
80	1.3625877	10.777632	27.75
80	1.4189731	10.739798	27.76
80	1.4118178	10.690066	27.77
80	1.3707863	10.811324	27.78
80	1.3249675	10.774894	27.79
80	1.3741214	10.774905	27.8
80	1.4493424	10.689329	27.81
80	1.3950129	10.666434	27.82
80	1.3455293	10.751758	27.83
80	1.4064935	10.61842	27.84
80	1.4333546	10.729369	27.85
80	1.5036788	10.818076	27.86
80	1.492434	10.791692	27.87
80	1.313326	10.734541	27.88
80	1.3992919	10.766583	27.89
80	1.4971282	10.733465	27.9
80	1.4648616	10.728939	27.91
80	1.3326667	10.647727	27.92
80	1.413876	10.716302	27.93
80	1.3506052	10.77617	27.94
80	1.3165233	10.72915	27.95
80	1.3358515	10.74672	27.96
83	1.2185512	10.95298	28.02
83	1.2175306	10.938388	28.03
83	1.2380148	10.85023	28.04
83	1.3085683	10.877311	28.05
83	1.4037735	10.902623	28.06
83	1.244689	10.845237	28.07
83	1.2459238	10.791714	28.08
83	1.2084737	10.812404	28.09
83	1.2360174	10.871615	28.1
83	1.3076286	10.83569	28.11
83	1.2480083	10.739047	28.12
83	1.2336129	10.906421	28.13
83	1.1106006	10.84282	28.14
83	1.23234	10.960351	28.15
83	1.2149997	10.946779	28.16
83	1.1305951	10.787231	28.17
83	1.2161975	10.801022	28.18
83	1.2282951	10.817529	28.19
83	1.2939213	10.79563	28.2
83	1.2583326	10.71317	28.21
83	1.3169325	10.87343	28.22
83	1.2698188	10.83502	28.23
83	1.2250359	10.816902	28.24
83	1.3184562	10.887895	28.25
91	0.88107735	5.877754	30.7
91	1.0478092	5.9374208	30.71
98	1.9396778	5.7606813	33.51
98	1.8996327	5.7735349	33.52
101	0.96715636	5.7553239	33.8
101	0.95622257	5.7546725	33.81
105	2.0086893	5.7989134	34.2
105	1.9854679	5.8587625	34.21
105	2.0797415	5.7966484	34.22
105	2.0682314	5.8618781	34.23
105	2.0889544	5.8529055	34.24
105	2.0284257	5.8964113	34.25
105	2.0857504	5.9841875	34.26
105	2.1141826	5.895831	34.27
105	2.1041682	5.8857663	34.28
105	2.0299623	5.7736955	34.29
105	2.0470508	5.7730845	34.3
105	2.0768923	5.7124443	34.31
105	2.1184737	5.737333	34.32
105	1.9844974	5.6927756	34.33
105	1.9622017	5.8009568	34.34
105	1.9770702	5.7880999	34.35
105	1.969963	5.7832921	34.36
105	1.9085745	5.7550473	34.37
105	1.947558	5.7236273	34.38
107	0.90283621	5.7353418	34.4
107	0.86623936	5.7874401	34.41
107	0.91460314	5.8409222	34.42
107	0.84255388	5.8775547	34.43
107	0.84645628	5.7650402	34.44
107	0.81949347	5.6970927	34.45
108	0.82853516	5.7334878	34.6
108	0.85831382	5.6638727	34.61
109	0.87370476	5.7356138	34.7
109	0.81227831	5.7316673	34.71
128	1.4523512	14.465042	45.89
128	1.288886	14.593466	45.9
136	1.5285528	12.587977	47.4
136	1.5674743	12.502694	47.41
136	1.5622216	12.488842	47.42
136	1.5368063	12.553484	47.43
136	1.5111616	12.558154	47.44
140	1.611167	8.4814438	47.9
140	1.8056911	8.6320664	47.91
140	2.0473472	8.8837587	47.92
140	1.4641407	8.9906005	47.93
140	1.3215408	8.504519	47.94
145	1.9147282	5.0862358	48.11
145	1.8934624	5.0990639	48.12
151	1.9163263	5.1062194	48.63
151	1.8771987	5.1029465	48.64
152	1.899409	5.1057529	48.66
152	1.8590754	5.0955749	48.67
154	1.2782063	2.1445875	49.37
154	1.255684	2.1428923	49.38
154	1.2534521	2.1451798	49.39
154	1.262602	2.1757012	49.4
154	1.2194733	2.1306408	49.41
154	1.2371018	2.1278496	49.42
154	1.2489074	2.1778254	49.43
154	1.2259937	2.1185254	49.44
154	1.2508974	2.1701937	49.45
154	1.2881085	2.1839564	49.46
154	1.3086719	2.219872	49.47
154	1.2492866	2.2570403	49.48
154	1.2716207	2.2172359	49.49
154	1.2840024	2.2755544	49.5
155	1.1968353	2.2092501	49.53
155	1.2336061	2.1983463	49.54
155	1.2632283	2.2470407	49.55
155	1.2520492	2.2435711	49.56
155	1.1904499	2.2331893	49.57
155	1.1659159	2.175442	49.58
