# Supplementary material for: Single nucleosome imaging reveals principles of transient multiscale chromatin reorganization triggered by histone ADP-ribosylation at DNA lesions
Source: Nat Commun. 2025 Jul 19;16:6652. doi: 10.1038/s41467-025-61834-7 (PMC12276361; doi:10.1038/s41467-025-61834-7)
Supplement: Supplementary file 6 — Source Data [file 41467_2025_61834_MOESM6_ESM.zip › DATA_ALL_FIGURES/Fig 1C/before_damage/20220713/20220713_Field8_before_crop.mldatx_tracked.trxyt]

2	1.4119091	3.3407029	0.99
2	1.3201613	3.212294	1
2	1.3530901	3.1176158	1.01
7	1.0856301	4.101997	1.27
7	1.1645055	3.9633328	1.28
7	1.2047109	3.9208152	1.29
7	1.1738619	3.9308458	1.3
9	0.92349707	5.8553414	2.79
9	0.93980237	5.8600826	2.8
9	0.93505762	5.8434828	2.81
9	0.91995878	5.8470621	2.82
9	0.94022776	5.869111	2.83
14	0.99969692	5.6189551	3.91
14	0.98386954	5.4981255	3.92
14	0.85259405	5.4928913	3.93
14	1.0191117	5.5528957	3.94
14	0.99139876	5.4862541	3.95
14	1.1232717	5.5448242	3.96
21	1.8494369	10.905674	5.64
21	2.1049737	11.48057	5.65
21	2.0764988	11.819615	5.66
28	2.041534	13.252185	8.99
28	1.9495735	13.305433	9
28	1.9983041	13.329915	9.01
28	2.0097308	13.255696	9.02
28	2.0533859	13.246715	9.03
28	2.2207482	13.273079	9.04
34	0.99975299	4.5247085	10.88
34	0.97845179	4.5143057	10.89
34	0.99306899	4.4608252	10.9
34	0.93324189	4.508824	10.91
34	1.0193259	4.4710388	10.92
34	0.9649044	4.4375366	10.93
34	0.96831184	4.3780971	10.94
34	0.9336449	4.510184	10.95
34	1.0255969	4.5038737	10.96
36	1.6633063	4.4635058	11.71
36	1.5596175	4.438684	11.72
36	1.6575071	4.4046656	11.73
37	1.580857	4.3713369	11.75
37	1.5677397	4.4461979	11.76
37	1.6018674	4.4053482	11.77
37	1.588435	4.4203647	11.78
37	1.6058998	4.4326682	11.79
38	1.5241941	4.3978716	11.81
38	1.5688722	4.4803928	11.82
38	1.5016642	4.4208181	11.83
38	1.6350422	4.5186901	11.84
38	1.5990418	4.4392544	11.85
38	1.5370148	4.4075031	11.86
38	1.5190144	4.4308813	11.87
39	1.5831001	4.4963296	11.89
39	1.5366806	4.5033333	11.9
39	1.5523564	4.4778605	11.91
40	1.5070596	4.4643045	11.93
40	1.5365456	4.4761532	11.94
40	1.4768384	4.505843	11.95
40	1.4797567	4.4288535	11.96
40	1.5480798	4.4884745	11.97
41	1.5048828	4.5541016	11.99
41	1.4639727	4.4395474	12
41	1.4624791	4.4462696	12.01
41	1.526908	4.4146548	12.02
41	1.4900352	4.4763411	12.03
41	1.4875872	4.3798941	12.04
41	1.4933031	4.4181976	12.05
41	1.510518	4.4022705	12.06
41	1.4976207	4.3243402	12.07
41	1.5413095	4.3978247	12.08
41	1.4903343	4.4424168	12.09
41	1.5137642	4.4664863	12.1
41	1.4981945	4.4670972	12.11
41	1.4952139	4.4072329	12.12
41	1.4893078	4.3564156	12.13
41	1.5174603	4.4591836	12.14
41	1.5292593	4.4558838	12.15
41	1.5574257	4.4183701	12.16
41	1.5657227	4.3778377	12.17
41	1.5225723	4.4000759	12.18
41	1.5467616	4.4723166	12.19
41	1.5318049	4.4321016	12.2
41	1.522222	4.4957642	12.21
41	1.514667	4.4214377	12.22
41	1.5287044	4.4223915	12.23
41	1.5590209	4.4265351	12.24
41	1.5862902	4.4583404	12.25
41	1.5586539	4.4374107	12.26
41	1.6014111	4.4373819	12.27
41	1.5697834	4.4908389	12.28
41	1.5155437	4.3628085	12.29
41	1.5381012	4.4827972	12.3
41	1.5139107	4.4919187	12.31
41	1.4587156	4.4594735	12.32
41	1.5021994	4.4562478	12.33
41	1.4898784	4.5065087	12.34
41	1.4936803	4.5159373	12.35
41	1.4857361	4.4074435	12.36
41	1.4892502	4.3838606	12.37
41	1.5415157	4.4570201	12.38
41	1.5768278	4.4440499	12.39
41	1.5642186	4.4943908	12.4
41	1.5079624	4.4759303	12.41
41	1.5321179	4.455921	12.42
41	1.5614784	4.4425681	12.43
41	1.5117951	4.4826495	12.44
41	1.522365	4.4567846	12.45
41	1.6015223	4.515359	12.46
41	1.5689243	4.4645113	12.47
41	1.6176504	4.4280385	12.48
41	1.6692036	4.4452603	12.49
41	1.5990865	4.4706252	12.5
41	1.6208269	4.4572597	12.51
41	1.5693474	4.3679734	12.52
41	1.6245241	4.3348231	12.53
41	1.5863552	4.3338581	12.54
41	1.5256005	4.3800134	12.55
41	1.5518871	4.3665739	12.56
42	1.3144184	7.5728524	12.15
42	1.5053055	7.5838427	12.16
45	1.4180443	7.5837917	12.25
45	1.3879227	7.5244094	12.26
49	2.2019782	8.3812648	12.4
49	2.2233428	8.2917183	12.41
53	0.94864938	7.7280178	14.26
53	0.95498591	7.7132704	14.27
65	1.4680021	4.7231054	16.61
65	1.4246129	4.7371533	16.62
65	1.4794024	4.7288668	16.63
65	1.4495501	4.7550031	16.64
67	1.7097132	10.779039	16.78
67	1.780094	10.564915	16.79
68	1.3025692	14.718111	16.88
68	1.258438	14.75809	16.89
68	1.378274	14.87464	16.9
75	1.5832581	3.4505897	18.34
75	1.5664807	3.4628947	18.35
75	1.6244708	3.4275555	18.36
75	1.595119	3.4281248	18.37
75	1.5581282	3.439923	18.38
75	1.5875767	3.4454511	18.39
75	1.6081878	3.4114007	18.4
75	1.600864	3.4523112	18.41
75	1.6439491	3.4485031	18.42
75	1.6177856	3.4402051	18.43
75	1.5674349	3.4207885	18.44
75	1.5803166	3.4478146	18.45
75	1.6168786	3.4245581	18.46
75	1.5614433	3.4188502	18.47
75	1.5103962	3.4200214	18.48
75	1.6186766	3.4049958	18.49
75	1.5380598	3.4541742	18.5
75	1.5708154	3.3860023	18.51
75	1.6133567	3.4354308	18.52
75	1.6769042	3.4220679	18.53
75	1.6224826	3.391993	18.54
75	1.6301724	3.4346286	18.55
75	1.5884101	3.4183615	18.56
75	1.6196024	3.4404067	18.57
75	1.6321647	3.4466717	18.58
75	1.6562697	3.4948137	18.59
75	1.6715073	3.4450742	18.6
75	1.6744814	3.4867235	18.61
75	1.6862204	3.4392611	18.62
75	1.6805012	3.4766449	18.63
75	1.6391697	3.4251107	18.64
75	1.6198061	3.4505202	18.65
75	1.5695436	3.436046	18.66
75	1.6507729	3.523327	18.67
75	1.5967359	3.4341995	18.68
75	1.6480185	3.4503555	18.69
75	1.6309416	3.4290754	18.7
75	1.6207541	3.5192777	18.71
75	1.657316	3.4982657	18.72
75	1.6544461	3.4617865	18.73
75	1.7072379	3.4760522	18.74
75	1.7104033	3.4954897	18.75
75	1.6819586	3.45841	18.76
75	1.7026914	3.4100335	18.77
75	1.6728114	3.4903681	18.78
75	1.6705629	3.489374	18.79
75	1.6727071	3.4508172	18.8
75	1.7020242	3.3966047	18.81
75	1.6959065	3.4689572	18.82
75	1.6609573	3.5026583	18.83
75	1.6778246	3.4462914	18.84
75	1.7355381	3.4610433	18.85
75	1.699189	3.3839768	18.86
75	1.6753598	3.4201795	18.87
75	1.6748022	3.410417	18.88
75	1.6665334	3.4388775	18.89
75	1.6546069	3.4199769	18.9
75	1.654673	3.3962067	18.91
75	1.690623	3.4292274	18.92
75	1.6420281	3.4368767	18.93
75	1.6310296	3.4592924	18.94
75	1.6512541	3.4291574	18.95
75	1.5989718	3.4625042	18.96
75	1.6091775	3.3953138	18.97
75	1.6283762	3.4538146	18.98
75	1.6561054	3.4409962	18.99
75	1.6879882	3.4579891	19
75	1.6184846	3.5214584	19.01
75	1.6370864	3.4339301	19.02
75	1.6379904	3.4355271	19.03
75	1.6228286	3.4407701	19.04
75	1.6680334	3.3980911	19.05
75	1.5940739	3.409205	19.06
75	1.6159545	3.4026619	19.07
75	1.606175	3.4150161	19.08
75	1.6382829	3.4195783	19.09
75	1.6822707	3.400136	19.1
75	1.6375166	3.3858628	19.11
75	1.6706984	3.3884281	19.12
75	1.6509984	3.4157358	19.13
75	1.6674309	3.4062553	19.14
75	1.6418449	3.4090852	19.15
75	1.6537234	3.3752561	19.16
75	1.6999274	3.3876697	19.17
75	1.6847045	3.3942633	19.18
75	1.7292591	3.4066681	19.19
75	1.7280466	3.4438696	19.2
75	1.7000304	3.3494062	19.21
75	1.6878187	3.3990971	19.22
75	1.7180226	3.3935061	19.23
75	1.6476819	3.3924831	19.24
75	1.6929657	3.3487648	19.25
75	1.6609111	3.3979633	19.26
75	1.6492709	3.3584568	19.27
75	1.6156033	3.3626046	19.28
75	1.6124247	3.3425442	19.29
75	1.5971438	3.3623882	19.3
75	1.6555236	3.372628	19.31
75	1.6519164	3.3493296	19.32
75	1.6435643	3.3522264	19.33
75	1.6271753	3.3065286	19.34
75	1.6696341	3.3503145	19.35
75	1.6662005	3.395962	19.36
75	1.6280229	3.383525	19.37
75	1.6430419	3.4623546	19.38
75	1.6606336	3.4046298	19.39
75	1.7257473	3.4346884	19.4
75	1.6093298	3.3884767	19.41
75	1.6849446	3.510289	19.42
75	1.6866462	3.4948595	19.43
75	1.6708778	3.4546669	19.44
75	1.6167014	3.4711176	19.45
75	1.6615663	3.4242428	19.46
75	1.6478347	3.478928	19.47
75	1.6905165	3.4841449	19.48
75	1.6562274	3.4212644	19.49
75	1.6806083	3.4940859	19.5
75	1.6551229	3.5381997	19.51
75	1.6901934	3.4742715	19.52
75	1.7097594	3.5205687	19.53
75	1.685339	3.4787982	19.54
75	1.7405548	3.4456916	19.55
75	1.7174894	3.4504319	19.56
75	1.6887992	3.5034334	19.57
75	1.7257321	3.4765901	19.58
75	1.7008128	3.5160182	19.59
75	1.6823872	3.5277085	19.6
75	1.7373753	3.5025672	19.61
75	1.7265922	3.5185688	19.62
75	1.7445187	3.4884139	19.63
75	1.7395312	3.4728454	19.64
75	1.6878236	3.4906827	19.65
75	1.7417622	3.4876571	19.66
75	1.7147289	3.4658609	19.67
75	1.7555812	3.4780634	19.68
75	1.759499	3.5006294	19.69
75	1.7236633	3.4971497	19.7
75	1.7403858	3.4965951	19.71
75	1.7250749	3.4337014	19.72
75	1.7011908	3.4765553	19.73
75	1.6757971	3.5172591	19.74
75	1.7167893	3.5688376	19.75
75	1.6152927	3.4953828	19.76
75	1.6191225	3.4713888	19.77
75	1.6920275	3.4615936	19.78
75	1.6511515	3.4814292	19.79
75	1.7106924	3.4640459	19.8
75	1.6751699	3.4479992	19.81
75	1.6892663	3.4635321	19.82
75	1.6438752	3.3996272	19.83
75	1.7445741	3.5035382	19.84
75	1.7447866	3.4789759	19.85
75	1.7129071	3.4957248	19.86
75	1.6776964	3.459491	19.87
75	1.7589851	3.5309834	19.88
75	1.6806757	3.4356673	19.89
75	1.7464477	3.4964083	19.9
75	1.6559519	3.4775098	19.91
75	1.6847442	3.4696145	19.92
75	1.7093872	3.5126707	19.93
75	1.6796254	3.4722155	19.94
75	1.725029	3.4246622	19.95
75	1.6485509	3.5163145	19.96
75	1.6858109	3.4989883	19.97
75	1.6257135	3.5225889	19.98
75	1.7188733	3.4508187	19.99
75	1.6228995	3.5028982	20
75	1.6776552	3.4612119	20.01
75	1.6743657	3.4805658	20.02
75	1.7018701	3.4700817	20.03
75	1.6725543	3.4904428	20.04
75	1.6662734	3.4698475	20.05
75	1.6861972	3.4551947	20.06
75	1.6625101	3.514424	20.07
75	1.6730836	3.487662	20.08
75	1.6815347	3.5078309	20.09
75	1.664901	3.5087183	20.1
75	1.6874621	3.5804097	20.11
75	1.6963211	3.5518155	20.12
75	1.6931804	3.5256941	20.13
75	1.6595436	3.5410108	20.14
75	1.6654515	3.5076898	20.15
75	1.627759	3.5116306	20.16
75	1.6631273	3.5080504	20.17
75	1.6545225	3.5254116	20.18
75	1.6822115	3.5058527	20.19
75	1.6566992	3.5258612	20.2
75	1.6645773	3.5207743	20.21
75	1.6761006	3.4957405	20.22
75	1.6717221	3.4839241	20.23
75	1.6085809	3.4512485	20.24
75	1.608844	3.5055521	20.25
75	1.6952121	3.4611064	20.26
75	1.7302582	3.4456554	20.27
75	1.6847187	3.4170507	20.28
75	1.7009927	3.4347332	20.29
75	1.6735178	3.4204858	20.3
75	1.651074	3.3804868	20.31
75	1.6707329	3.4858856	20.32
75	1.6707773	3.4816659	20.33
75	1.6695859	3.4888734	20.34
75	1.6812509	3.4516442	20.35
75	1.6854459	3.4449737	20.36
75	1.6536713	3.4252036	20.37
75	1.69764	3.4453193	20.38
75	1.6971087	3.4445942	20.39
75	1.6775909	3.4868236	20.4
75	1.723484	3.5044059	20.41
75	1.6767816	3.5170554	20.42
75	1.6996474	3.5391632	20.43
75	1.6645002	3.5696495	20.44
75	1.6582951	3.5422021	20.45
75	1.6800709	3.5390065	20.46
75	1.6178401	3.5074719	20.47
75	1.6720756	3.5270505	20.48
75	1.6659382	3.5585098	20.49
75	1.6382851	3.5385021	20.5
75	1.6825177	3.4966647	20.51
75	1.676593	3.4870418	20.52
75	1.6528656	3.53334	20.53
75	1.6735326	3.4897538	20.54
75	1.647662	3.5019115	20.55
75	1.643415	3.5653042	20.56
75	1.7170287	3.5573259	20.57
75	1.6429976	3.5570768	20.58
75	1.6374011	3.500617	20.59
75	1.6415123	3.5592003	20.6
75	1.6512334	3.5443179	20.61
75	1.6619456	3.5352026	20.62
75	1.6588416	3.5225248	20.63
75	1.6639839	3.5353795	20.64
75	1.6519787	3.5285058	20.65
75	1.6798845	3.4540757	20.66
75	1.6963289	3.5105982	20.67
75	1.6858068	3.4544882	20.68
75	1.6464849	3.5015705	20.69
75	1.6886762	3.4960906	20.7
75	1.6374865	3.4884328	20.71
75	1.6528947	3.5363989	20.72
75	1.6237556	3.5267104	20.73
75	1.6311393	3.5843654	20.74
75	1.6628792	3.5662094	20.75
75	1.6622073	3.5650936	20.76
75	1.6348315	3.5229496	20.77
75	1.6931676	3.5847724	20.78
75	1.6444908	3.5606318	20.79
75	1.6139652	3.5236013	20.8
75	1.6550501	3.5740042	20.81
75	1.658842	3.5870816	20.82
75	1.6477428	3.610874	20.83
75	1.6336775	3.5974069	20.84
75	1.6644852	3.601135	20.85
75	1.6693259	3.604265	20.86
75	1.7086733	3.5939961	20.87
75	1.6987272	3.5732472	20.88
78	1.6714921	3.524381	20.9
78	1.6525307	3.5484416	20.91
78	1.6922872	3.5484423	20.92
78	1.7368047	3.530105	20.93
78	1.704627	3.5589772	20.94
78	1.7911107	3.518892	20.95
78	1.7571141	3.5664928	20.96
78	1.7027475	3.5102267	20.97
78	1.7121456	3.5524304	20.98
78	1.7033226	3.4886601	20.99
78	1.6526022	3.4914676	21
78	1.6963696	3.5203805	21.01
78	1.6959874	3.4431301	21.02
79	1.7568581	3.5207374	21.58
79	1.8067946	3.5194493	21.59
82	1.7681555	3.5710166	21.69
82	1.7299109	3.4799705	21.7
87	1.8310029	3.538527	21.83
87	1.7055216	3.5751678	21.84
89	1.7497179	3.4620777	21.89
89	1.7403688	3.5694741	21.9
89	1.730016	3.5783509	21.91
89	1.742768	3.5329874	21.92
89	1.7209027	3.5262748	21.93
91	1.8195955	3.534677	21.97
91	1.875207	3.5375378	21.98
91	1.7699022	3.5126712	21.99
92	1.6986358	3.5796765	22.01
92	1.7621959	3.4803093	22.02
92	1.7570639	3.5267397	22.03
92	1.8006495	3.5100202	22.04
92	1.8170702	3.5599468	22.05
92	1.7684457	3.4292375	22.06
93	1.722182	3.5271682	22.08
93	1.7268641	3.52075	22.09
93	1.7779421	3.5639725	22.1
93	1.7235954	3.5026264	22.11
94	1.8377755	3.6222501	22.14
94	1.7532043	3.5464177	22.15
94	1.691575	3.5200227	22.16
95	1.7823336	3.4809244	22.21
95	1.7796375	3.4654573	22.22
96	1.7112748	3.4410933	22.25
96	1.7178827	3.5084111	22.26
96	1.74315	3.5265223	22.27
96	1.7710468	3.4564156	22.28
97	1.756457	3.4685083	22.31
97	1.7825536	3.4579726	22.32
99	1.7500847	3.4610355	22.36
99	1.7336792	3.4845753	22.37
99	1.7861646	3.4046029	22.38
99	1.7919145	3.4961042	22.39
99	1.8538514	3.468436	22.4
99	1.7595875	3.593368	22.41
99	1.7817323	3.5402776	22.42
99	1.8051797	3.5297408	22.43
99	1.7440279	3.5580896	22.44
99	1.7156195	3.5148475	22.45
99	1.7249336	3.5362622	22.46
100	1.7437566	3.5427692	22.49
100	1.748984	3.5802233	22.5
100	1.6827331	3.5659976	22.51
100	1.6955257	3.5818377	22.52
100	1.7519803	3.5151844	22.53
100	1.6645209	3.4871221	22.54
100	1.7759738	3.4521364	22.55
100	1.6481889	3.4609859	22.56
100	1.7012965	3.4904411	22.57
101	1.6250265	3.5036665	22.6
101	1.7649423	3.4268735	22.61
102	1.7782842	3.4758736	22.63
102	1.8538758	3.4207182	22.64
102	1.7737957	3.463611	22.65
102	1.8024517	3.5303001	22.66
102	1.7887721	3.5367263	22.67
102	1.7507344	3.4723915	22.68
102	1.8214401	3.5422371	22.69
102	1.7503187	3.4510655	22.7
103	1.7474352	3.4551559	22.72
103	1.8045934	3.5192188	22.73
103	1.7993941	3.5146835	22.74
104	1.7597754	3.5579967	22.76
104	1.7501763	3.5499034	22.77
104	1.6583288	3.5209292	22.78
104	1.6691017	3.4114262	22.79
104	1.8531557	3.4984537	22.8
104	1.6604685	3.4962193	22.81
104	1.6946422	3.529578	22.82
104	1.6804503	3.4573025	22.83
106	1.6943147	3.464574	22.87
106	1.7582811	3.4408629	22.88
106	1.6993915	3.498605	22.89
106	1.6845129	3.5239798	22.9
106	1.6718428	3.5238634	22.91
107	1.6748186	3.4168121	22.93
107	1.730983	3.4435651	22.94
107	1.6502984	3.4856084	22.95
107	1.7963569	3.5312401	22.96
107	1.7546984	3.5964484	22.97
109	1.7144595	3.536458	23
109	1.686765	3.4170409	23.01
109	1.7598604	3.5022849	23.02
109	1.7067708	3.502346	23.03
109	1.7579967	3.4129984	23.04
109	1.7892256	3.5565793	23.05
109	1.8315828	3.490833	23.06
109	1.6956466	3.5796122	23.07
109	1.7272745	3.4874043	23.08
110	1.7932335	3.3876898	23.11
110	1.7341746	3.462217	23.12
110	1.7713706	3.4850827	23.13
110	1.7386871	3.4462096	23.14
110	1.7413152	3.4325911	23.15
110	1.7696895	3.416834	23.16
110	1.762585	3.4649905	23.17
110	1.753716	3.3979791	23.18
110	1.7524976	3.3967257	23.19
110	1.756964	3.4617247	23.2
110	1.7885765	3.489441	23.21
110	1.7369013	3.4216311	23.22
111	0.91948427	7.950655	23.25
111	1.0253721	7.9782072	23.26
111	1.0278229	7.9477123	23.27
111	0.98337691	7.9671577	23.28
111	0.96953725	7.9539224	23.29
111	0.97252029	7.9616054	23.3
112	1.7378616	3.3605847	23.25
112	1.769741	3.4529279	23.26
112	1.733307	3.4269817	23.27
113	1.8574724	3.4091253	23.29
113	1.8012325	3.4413051	23.3
113	1.7771599	3.464874	23.31
113	1.7854777	3.4391151	23.32
113	1.849938	3.437788	23.33
113	1.7704299	3.429064	23.34
113	1.7520998	3.404818	23.35
113	1.8047882	3.4504276	23.36
113	1.7702586	3.4423185	23.37
113	1.8154829	3.4435877	23.38
113	1.8258917	3.441826	23.39
113	1.7684957	3.3889811	23.4
113	1.8345094	3.4031911	23.41
113	1.8275765	3.4295229	23.42
113	1.8289793	3.4683787	23.43
113	1.7736998	3.4533419	23.44
113	1.8273183	3.491276	23.45
113	1.8422129	3.4843126	23.46
113	1.8147211	3.5180877	23.47
113	1.8956795	3.4030743	23.48
113	1.8022318	3.432192	23.49
113	1.8638105	3.4243515	23.5
113	1.8276432	3.4526033	23.51
113	1.8260199	3.3611155	23.52
113	1.8181115	3.4676609	23.53
113	1.7871347	3.4711383	23.54
113	1.8435952	3.4416433	23.55
113	1.80138	3.3653748	23.56
113	1.8754184	3.4544253	23.57
113	1.8472554	3.4065021	23.58
113	1.8927941	3.449018	23.59
113	1.8707296	3.4592858	23.6
113	1.8592719	3.4369813	23.61
114	0.98116103	8.0276922	23.32
114	0.8099692	7.5821827	23.33
115	0.95689868	7.9901743	23.36
115	1.0534456	7.9956679	23.37
115	1.0185374	8.0588377	23.38
115	1.0076928	8.0288859	23.39
115	1.0217554	8.0223369	23.4
115	1.0088515	8.0555334	23.41
115	0.93893283	8.0151194	23.42
115	0.93254152	8.0061268	23.43
115	0.95642877	8.0534088	23.44
115	1.0521404	8.0363944	23.45
115	0.94660877	8.0343397	23.46
120	1.9677653	12.790202	23.62
120	1.9144384	12.693329	23.63
121	1.9225453	3.4284528	23.63
121	1.8964336	3.4576305	23.64
121	1.8822647	3.3682863	23.65
121	1.8729936	3.2867715	23.66
121	1.8233632	3.4251922	23.67
121	1.8099285	3.434061	23.68
123	1.85285	3.4315661	23.7
123	1.8243193	3.4515784	23.71
123	1.8860553	3.4040475	23.72
123	1.8385768	3.4290891	23.73
123	1.8217421	3.4602098	23.74
123	1.8487344	3.4723227	23.75
123	1.9146223	3.4958323	23.76
123	1.8826784	3.5072961	23.77
123	1.827401	3.5099763	23.78
123	1.8888637	3.4721041	23.79
123	1.844508	3.4174487	23.8
123	1.8585095	3.4825639	23.81
123	1.8622902	3.4656922	23.82
123	1.8807886	3.482497	23.83
123	1.8608935	3.4876557	23.84
125	1.9734104	12.917305	23.77
125	1.8545821	12.76662	23.78
125	1.9519573	12.763493	23.79
126	1.5326565	10.681308	23.81
126	1.5465422	10.651215	23.82
126	1.4894541	10.63467	23.83
126	1.4755025	10.656786	23.84
126	1.5228449	10.719958	23.85
126	1.5426519	10.697771	23.86
126	1.5933672	10.628616	23.87
128	1.8866302	12.823376	23.84
128	1.993055	12.803051	23.85
129	1.8366951	3.4396207	23.86
129	1.8163999	3.5160327	23.87
129	1.8451788	3.5593584	23.88
129	1.8493657	3.5934673	23.89
129	1.8385146	3.5429101	23.9
129	1.8755912	3.5796817	23.91
129	1.8484512	3.5379466	23.92
129	1.881564	3.5120584	23.93
129	1.8847906	3.4966801	23.94
129	1.867326	3.5342147	23.95
129	1.8734873	3.580593	23.96
133	1.9782918	12.720987	23.95
133	1.8930915	12.760759	23.96
136	1.8535441	3.476273	24.01
136	1.8095645	3.5586125	24.02
136	1.8784635	3.5354453	24.03
136	1.8216636	3.5485631	24.04
136	1.8395229	3.5130013	24.05
136	1.8601216	3.4779169	24.06
136	1.8006557	3.5476938	24.07
136	1.8325903	3.5891558	24.08
136	1.8950219	3.5303133	24.09
138	2.0082947	12.787602	24.06
138	1.9436769	12.746958	24.07
141	1.804173	3.5665835	24.13
141	1.8230574	3.6107221	24.14
141	1.8226334	3.434355	24.15
142	1.8284125	3.5383783	24.17
142	1.9119539	3.5560396	24.18
142	1.8990635	3.5318498	24.19
142	1.859564	3.5995614	24.2
142	1.9238564	3.5675316	24.21
145	1.8725332	3.5338404	24.23
145	1.8776796	3.5283422	24.24
147	1.9108291	3.4967303	24.26
147	1.905628	3.5379658	24.27
147	1.8696507	3.491179	24.28
147	1.8869036	3.5215399	24.29
147	1.8370639	3.4971866	24.3
147	1.8632856	3.5371117	24.31
147	1.9186061	3.5276203	24.32
147	1.8309874	3.6062955	24.33
147	1.8314885	3.5669182	24.34
147	1.8279182	3.5700493	24.35
147	1.8890832	3.4882523	24.36
147	1.8517817	3.4858997	24.37
147	1.8972924	3.4451948	24.38
147	1.8502025	3.4190265	24.39
147	1.8510838	3.5147054	24.4
147	1.9208559	3.4321185	24.41
153	1.9893873	3.5099725	24.43
153	1.9404061	3.5057891	24.44
153	1.9013055	3.5092913	24.45
153	1.9858635	3.6202067	24.46
156	1.8974351	3.5095029	24.49
156	2.000885	3.5370513	24.5
157	1.8876383	3.5470915	24.52
157	1.9364082	3.5298941	24.53
157	1.854818	3.5268909	24.54
157	1.8732639	3.5367436	24.55
157	1.8533563	3.5078033	24.56
157	1.8927337	3.5275528	24.57
157	1.8310278	3.6588487	24.58
157	1.7986496	3.5546031	24.59
157	1.7255564	3.54595	24.6
157	1.8224263	3.5949073	24.61
161	1.8421791	3.5215526	24.65
161	1.8480032	3.5431182	24.66
161	1.8693505	3.5620206	24.67
161	1.8389126	3.5037824	24.68
163	1.8148124	3.5732173	24.7
163	1.8791022	3.5878247	24.71
163	1.8175854	3.575956	24.72
163	1.8357748	3.5569126	24.73
163	1.8732807	3.5519576	24.74
163	1.8657762	3.6268934	24.75
163	1.8931016	3.5899859	24.76
163	1.879284	3.5503563	24.77
164	1.9056492	12.643601	24.7
164	1.8904571	12.66799	24.71
164	1.9095963	12.750685	24.72
165	2.0496704	12.652489	24.77
165	2.0391517	12.710186	24.78
166	1.8617331	3.6669036	24.79
166	1.7694849	3.7112874	24.8
166	1.8435462	3.5603491	24.81
166	1.8263335	3.554686	24.82
166	1.876203	3.5877272	24.83
166	1.8755561	3.5947276	24.84
168	1.8036347	3.6123304	24.86
168	1.721852	3.5816043	24.87
169	1.8765625	3.5964546	24.9
169	1.8382136	3.6703619	24.91
169	1.8785975	3.6317364	24.92
170	1.7823615	3.6824035	24.94
170	1.7409601	3.6987429	24.95
170	1.808193	3.6465192	24.96
170	1.8441547	3.6307858	24.97
170	1.8633903	3.6416769	24.98
170	1.8663572	3.5744267	24.99
170	1.8064806	3.6529648	25
170	1.9434918	3.721102	25.01
170	1.9210665	3.6015183	25.02
172	2.0240447	12.626723	24.99
172	1.9475641	12.636604	25
172	1.943795	12.732707	25.01
172	1.9434676	12.651299	25.02
173	1.6360854	8.3472094	25.01
173	1.636309	8.2152059	25.02
174	1.9902281	3.5516938	25.04
174	1.9648354	3.6085763	25.05
174	1.8748612	3.5988615	25.06
174	1.9098556	3.5757749	25.07
174	1.886071	3.6240274	25.08
174	1.8600601	3.5882904	25.09
174	1.8459099	3.5971543	25.1
174	1.8555965	3.5918436	25.11
174	1.8823148	3.577426	25.12
174	1.9064737	3.5798643	25.13
175	1.9178644	12.698987	25.04
175	1.8944832	12.697609	25.05
175	1.9681943	12.725033	25.06
176	1.910868	12.678569	25.09
176	1.9399666	12.494755	25.1
176	2.0260433	12.604538	25.11
178	1.9325004	12.589721	25.14
178	2.0325761	12.680902	25.15
181	1.9360566	12.624588	25.19
181	1.9574151	12.593335	25.2
181	1.8827247	12.81406	25.21
182	1.8058252	3.6050235	25.2
182	1.8380638	3.6113239	25.21
182	1.8324345	3.6168658	25.22
183	1.8328079	3.5818661	25.24
183	1.8452067	3.615976	25.25
183	1.8471556	3.5835814	25.26
183	1.8094066	3.6430274	25.27
183	1.7989901	3.6041957	25.28
183	1.7767834	3.6531737	25.29
184	1.8616079	12.656317	25.25
184	2.0400757	12.756406	25.26
184	1.9138198	12.667003	25.27
184	1.9101261	12.806418	25.28
184	1.9151339	12.647768	25.29
185	1.7562837	3.6159309	25.33
185	1.8025671	3.6166964	25.34
185	1.7856009	3.5838412	25.35
185	1.8295658	3.6252752	25.36
185	1.812353	3.5983466	25.37
188	1.7957448	3.6577156	25.4
188	1.8502671	3.5847399	25.41
188	1.8224305	3.5393403	25.42
188	1.8267116	3.5980279	25.43
188	1.9054934	3.5915627	25.44
191	1.8158705	3.5964829	25.47
191	1.8982657	3.5703006	25.48
191	1.736421	3.5176913	25.49
191	1.8472517	3.6591079	25.5
191	1.8650375	3.6357772	25.51
191	1.7559493	3.5460263	25.52
191	1.7746933	3.5523322	25.53
191	1.7712309	3.5359396	25.54
191	1.787137	3.6060475	25.55
193	2.0657701	12.625798	25.51
193	2.0358788	12.717381	25.52
194	2.0624783	12.666556	25.56
194	1.8976438	12.560161	25.57
195	1.7080758	3.5766477	25.57
195	1.8412948	3.5411421	25.58
195	1.8228317	3.6094779	25.59
195	1.8257575	3.5882257	25.6
195	1.7998277	3.5610396	25.61
195	1.7869352	3.6072927	25.62
195	1.8439099	3.5992422	25.63
195	1.7805841	3.5571887	25.64
195	1.8554778	3.5393083	25.65
199	1.7890432	3.570739	25.68
199	1.8657009	3.5188531	25.69
199	1.8599138	3.5829985	25.7
199	1.8216107	3.595364	25.71
200	1.9554824	12.597736	25.69
200	2.0331062	12.682587	25.7
202	1.8319507	12.615928	25.85
202	1.886729	12.659895	25.86
203	1.8551127	12.73494	25.9
203	2.0493865	12.681166	25.91
203	2.0341921	12.672968	25.92
203	1.8758463	12.699854	25.93
214	2.037841	12.570991	26.3
214	1.9533979	12.620689	26.31
223	2.1132943	1.3201792	27.04
223	2.0037765	1.2072932	27.05
223	2.0182738	1.2755854	27.06
223	2.1412843	1.1746323	27.07
223	2.1038883	1.1982934	27.08
224	1.0976024	6.4237502	27.46
224	1.0849392	6.3978925	27.47
224	1.0320589	6.4023437	27.48
224	1.0668608	6.3752976	27.49
224	1.0592827	6.3904919	27.5
224	1.0771932	6.4188422	27.51
224	1.1011048	6.4005024	27.52
224	1.0734608	6.4297775	27.53
224	1.1001001	6.4851694	27.54
224	1.1470474	6.4274808	27.55
224	1.0723966	6.4044542	27.56
224	1.0769377	6.4360474	27.57
224	1.1114791	6.4584363	27.58
224	1.1179845	6.3863406	27.59
224	1.0892633	6.4406527	27.6
224	1.0919338	6.3861704	27.61
224	1.098568	6.3748329	27.62
224	1.0260925	6.3983553	27.63
224	1.0717998	6.4199194	27.64
224	1.0855648	6.446696	27.65
224	1.0814882	6.3920878	27.66
224	1.0731106	6.4388257	27.67
224	1.0948802	6.4472828	27.68
224	1.1156783	6.4736992	27.69
224	1.1449103	6.438462	27.7
224	1.0759457	6.4079663	27.71
224	1.1249751	6.3690684	27.72
224	1.0765801	6.4690244	27.73
224	1.0949016	6.419943	27.74
224	1.1168372	6.4205752	27.75
224	1.1043742	6.392421	27.76
224	1.0836222	6.4485218	27.77
224	1.0930778	6.4312814	27.78
224	1.0520652	6.4515567	27.79
224	1.0734044	6.3961072	27.8
224	1.004374	6.4940283	27.81
224	1.0755303	6.4134479	27.82
224	1.0694517	6.4745725	27.83
224	1.062044	6.4167851	27.84
224	1.0761284	6.4396364	27.85
224	1.0286581	6.4519761	27.86
225	1.7324568	10.229401	29.59
225	1.7114075	10.043905	29.6
226	1.712023	10.216758	29.62
226	1.6086306	10.141136	29.63
226	1.763104	10.145991	29.64
226	1.7013763	10.231137	29.65
226	1.7456051	10.199015	29.66
226	1.6961539	10.164929	29.67
226	1.6972806	10.12933	29.68
226	1.6931971	10.168462	29.69
227	1.6785461	10.148973	29.71
227	1.5762217	10.140061	29.72
227	1.6976962	10.21383	29.73
227	1.7229405	10.231156	29.74
227	1.6748784	10.147386	29.75
227	1.7039605	10.201185	29.76
227	1.7723378	10.154096	29.77
227	1.7453449	10.202848	29.78
227	1.7795504	10.228098	29.79
227	1.7561316	10.165141	29.8
227	1.6950575	10.16609	29.81
227	1.7527824	10.199966	29.82
227	1.7131032	10.15247	29.83
230	1.6468044	10.074085	29.92
230	1.6849374	10.082706	29.93
231	1.7181755	10.127711	29.95
231	1.632729	10.104099	29.96
231	1.7010473	10.095151	29.97
231	1.8108732	10.189574	29.98
233	1.6684112	10.072863	30.04
233	1.6497798	10.168378	30.05
233	1.7312057	10.099879	30.06
233	1.67508	10.097762	30.07
233	1.7108564	10.122686	30.08
233	1.7203013	10.112117	30.09
233	1.6390584	10.109726	30.1
233	1.6298772	10.11223	30.11
233	1.7114263	10.08418	30.12
233	1.7312347	10.130672	30.13
233	1.6436143	10.103322	30.14
233	1.6629671	10.074003	30.15
233	1.6696536	10.046557	30.16
233	1.6712866	10.104346	30.17
233	1.6358244	10.083091	30.18
233	1.6652295	10.116942	30.19
233	1.6155497	10.142889	30.2
234	1.6624045	10.099441	30.24
234	1.6527151	10.060162	30.25
234	1.6800778	10.052764	30.26
234	1.6995651	10.091319	30.27
234	1.6748294	10.097475	30.28
235	1.7068479	10.039774	30.3
235	1.5869055	10.070141	30.31
235	1.6635653	10.11857	30.32
235	1.6508761	10.098908	30.33
235	1.6563919	10.106164	30.34
237	1.7068471	10.199244	30.36
237	1.7467655	9.8895822	30.37
237	1.6850049	10.127989	30.38
238	1.7052908	10.259623	30.43
238	1.743372	10.129607	30.44
238	1.7123713	10.154729	30.45
240	1.9800825	3.2448044	30.71
240	1.9748585	3.2949454	30.72
240	2.0231134	3.2721994	30.73
240	1.9080267	3.3235291	30.74
240	2.1107568	3.3097454	30.75
240	2.0286353	3.2405564	30.76
241	1.6008191	6.1803395	30.72
241	1.5970595	6.1133476	30.73
241	1.5618486	6.171818	30.74
242	1.9752214	3.2927622	30.78
242	1.9539581	3.0985737	30.79
242	1.8918634	3.1961761	30.8
242	1.9482905	3.2040131	30.81
242	1.941177	3.156783	30.82
242	1.9409192	3.2101916	30.83
242	1.8793952	3.1997902	30.84
242	1.9484021	3.2025168	30.85
242	1.8640715	3.1490912	30.86
244	1.949617	3.1633689	30.88
244	1.9840467	3.1240879	30.89
244	2.0476135	3.2642294	30.9
244	1.9934293	3.2801935	30.91
244	1.9336922	3.2728053	30.92
245	1.6498101	10.151315	30.9
245	1.6973219	10.115863	30.91
245	1.6878047	10.157053	30.92
245	1.6712618	10.129263	30.93
245	1.717947	10.138521	30.94
245	1.7080976	10.172059	30.95
245	1.7002732	10.187155	30.96
245	1.6938172	10.219785	30.97
245	1.6847163	10.200626	30.98
245	1.7206762	10.192011	30.99
245	1.707044	10.175408	31
245	1.691614	10.165661	31.01
245	1.7499097	10.169644	31.02
245	1.7063535	10.115467	31.03
245	1.6754041	10.106683	31.04
245	1.7007622	10.161532	31.05
245	1.7200718	10.148944	31.06
245	1.7268943	10.147339	31.07
245	1.6888897	10.125163	31.08
245	1.6861131	10.161629	31.09
245	1.6833343	10.130101	31.1
245	1.7230353	10.186137	31.11
245	1.7319717	10.140873	31.12
245	1.6771107	10.118331	31.13
245	1.7059966	10.169422	31.14
245	1.6851684	10.199777	31.15
245	1.6425127	10.181656	31.16
245	1.6797213	10.176194	31.17
245	1.6663698	10.173986	31.18
245	1.6683579	10.152366	31.19
245	1.6934004	10.139379	31.2
245	1.6664205	10.169496	31.21
245	1.68341	10.167582	31.22
245	1.6673866	10.123964	31.23
245	1.7010419	10.154355	31.24
245	1.6447088	10.177709	31.25
245	1.6461363	10.12672	31.26
245	1.678558	10.108685	31.27
245	1.691719	10.158303	31.28
245	1.7344377	10.158822	31.29
245	1.7195607	10.161174	31.3
245	1.7548647	10.117808	31.31
245	1.7238787	10.14309	31.32
245	1.7180724	10.13701	31.33
245	1.6794583	10.140476	31.34
245	1.6855877	10.160574	31.35
245	1.7082407	10.145415	31.36
245	1.6681882	10.177152	31.37
245	1.6414593	10.164282	31.38
245	1.7006049	10.14243	31.39
245	1.6594919	10.145263	31.4
245	1.695112	10.149206	31.41
245	1.6774934	10.136816	31.42
245	1.6998818	10.147855	31.43
245	1.6787083	10.068259	31.44
245	1.6478376	10.104423	31.45
245	1.6470672	10.117571	31.46
245	1.6714028	10.155854	31.47
245	1.6900751	10.151981	31.48
245	1.6501286	10.205587	31.49
245	1.6413878	10.151084	31.5
245	1.6612341	10.166249	31.51
245	1.6843901	10.104537	31.52
245	1.6880696	10.149783	31.53
245	1.711682	10.190058	31.54
245	1.6542207	10.141036	31.55
245	1.6592746	10.128542	31.56
245	1.6544271	10.154488	31.57
245	1.6899389	10.146146	31.58
245	1.6389492	10.103809	31.59
245	1.7205009	10.162875	31.6
245	1.6765179	10.104021	31.61
245	1.7070819	10.138766	31.62
245	1.6914459	10.147608	31.63
245	1.7183317	10.150174	31.64
245	1.6944042	10.13922	31.65
245	1.6863249	10.115264	31.66
245	1.7110251	10.170315	31.67
245	1.7106218	10.193736	31.68
245	1.7402694	10.114668	31.69
245	1.75588	10.130633	31.7
245	1.7061433	10.164449	31.71
245	1.7027183	10.133663	31.72
245	1.7387206	10.119688	31.73
245	1.67905	10.122736	31.74
245	1.7051011	10.122667	31.75
245	1.7116641	10.1562	31.76
245	1.7107539	10.178249	31.77
245	1.6951629	10.112552	31.78
245	1.7072035	10.125772	31.79
245	1.727915	10.109271	31.8
245	1.6811717	10.163293	31.81
245	1.7041839	10.140428	31.82
245	1.724041	10.104618	31.83
245	1.6911073	10.151551	31.84
245	1.6615275	10.185958	31.85
245	1.6543263	10.203826	31.86
245	1.6613494	10.202223	31.87
245	1.6648056	10.168147	31.88
245	1.6882614	10.117326	31.89
245	1.6749066	10.157338	31.9
245	1.702269	10.156843	31.91
245	1.7014223	10.134315	31.92
245	1.7056904	10.116892	31.93
245	1.712992	10.135809	31.94
245	1.7281601	10.147203	31.95
245	1.7008547	10.186306	31.96
245	1.7330441	10.18107	31.97
245	1.7269766	10.191275	31.98
245	1.7130874	10.180888	31.99
245	1.7426807	10.148967	32
245	1.7655797	10.172188	32.01
245	1.7255653	10.176248	32.02
245	1.7013342	10.201158	32.03
245	1.6832813	10.208768	32.04
245	1.6722795	10.214828	32.05
245	1.6876885	10.190904	32.06
245	1.7133007	10.199764	32.07
245	1.707585	10.188562	32.08
245	1.7234425	10.174395	32.09
245	1.74264	10.193455	32.1
245	1.7253327	10.177436	32.11
245	1.7231727	10.22608	32.12
245	1.7210744	10.209858	32.13
245	1.6994135	10.193302	32.14
245	1.6719353	10.189434	32.15
245	1.7151663	10.185089	32.16
245	1.677293	10.206278	32.17
245	1.6995979	10.184659	32.18
245	1.7715893	10.182739	32.19
245	1.7017781	10.189396	32.2
245	1.757983	10.222828	32.21
245	1.7028112	10.173895	32.22
245	1.7043277	10.146753	32.23
245	1.6967504	10.189259	32.24
245	1.7403412	10.169392	32.25
245	1.7346872	10.182751	32.26
245	1.6730253	10.174647	32.27
245	1.6905129	10.166527	32.28
245	1.6922099	10.173196	32.29
245	1.6803419	10.199926	32.3
245	1.7260648	10.176008	32.31
245	1.7386541	10.218523	32.32
245	1.6991548	10.204862	32.33
245	1.7044578	10.210357	32.34
245	1.6952629	10.196683	32.35
245	1.7082921	10.214821	32.36
245	1.712744	10.205476	32.37
245	1.6893506	10.210428	32.38
245	1.6718435	10.212029	32.39
245	1.6713301	10.17535	32.4
245	1.6152696	10.18119	32.41
245	1.6140908	10.163049	32.42
245	1.6761534	10.150576	32.43
245	1.7021411	10.191058	32.44
245	1.684898	10.15897	32.45
245	1.691576	10.179362	32.46
245	1.7543682	10.190321	32.47
245	1.7339791	10.17994	32.48
245	1.7417676	10.201857	32.49
245	1.7454403	10.171661	32.5
245	1.7544333	10.21606	32.51
245	1.7870073	10.169161	32.52
245	1.7632055	10.199785	32.53
245	1.7489458	10.244548	32.54
245	1.725408	10.197536	32.55
245	1.7326093	10.233927	32.56
245	1.7308858	10.170335	32.57
245	1.7895805	10.142502	32.58
245	1.7853145	10.171475	32.59
245	1.7503167	10.194655	32.6
245	1.7489938	10.207372	32.61
245	1.7624936	10.212279	32.62
245	1.782112	10.193297	32.63
245	1.7454929	10.21476	32.64
245	1.734167	10.21521	32.65
245	1.6849214	10.135826	32.66
245	1.7031536	10.185447	32.67
245	1.7190538	10.184842	32.68
245	1.7155291	10.205663	32.69
245	1.684144	10.154271	32.7
245	1.7499523	10.153868	32.71
245	1.7547989	10.168002	32.72
245	1.7339299	10.158685	32.73
245	1.7567686	10.180988	32.74
245	1.707654	10.180444	32.75
245	1.724013	10.17886	32.76
245	1.7126938	10.176068	32.77
245	1.7323738	10.168959	32.78
245	1.7775975	10.150391	32.79
245	1.7708794	10.176339	32.8
245	1.7977934	10.153336	32.81
245	1.747436	10.155223	32.82
245	1.751733	10.113492	32.83
245	1.7830928	10.16064	32.84
245	1.7828756	10.167608	32.85
245	1.7745554	10.18869	32.86
245	1.7513124	10.165422	32.87
245	1.7799481	10.162781	32.88
245	1.7842859	10.185788	32.89
245	1.7710538	10.188502	32.9
245	1.7565404	10.20355	32.91
245	1.7571793	10.188913	32.92
245	1.7101194	10.2322	32.93
245	1.7222042	10.188464	32.94
245	1.7474244	10.209789	32.95
245	1.6872912	10.162819	32.96
246	1.4991582	3.2083146	30.94
246	1.5544147	3.1982337	30.95
246	1.5315311	3.2206232	30.96
246	1.5159009	3.2022568	30.97
246	1.5299747	3.1927959	30.98
246	1.5328735	3.2053473	30.99
246	1.542247	3.2409543	31
246	1.5382323	3.219729	31.01
246	1.5050421	3.2142718	31.02
246	1.5300255	3.2088784	31.03
246	1.5243893	3.2342125	31.04
246	1.5268861	3.2009059	31.05
246	1.5292145	3.2331131	31.06
246	1.5411984	3.2376975	31.07
246	1.5385837	3.2301956	31.08
246	1.5414578	3.1957355	31.09
246	1.5545888	3.1796113	31.1
246	1.5473257	3.1811803	31.11
246	1.5301145	3.1981756	31.12
246	1.5061888	3.18424	31.13
246	1.534152	3.1855149	31.14
246	1.5534139	3.1626468	31.15
246	1.543873	3.2254556	31.16
246	1.5353875	3.1908906	31.17
246	1.5352385	3.1672249	31.18
246	1.5340008	3.2015745	31.19
246	1.5112052	3.1863172	31.2
246	1.5288393	3.1846002	31.21
246	1.5592679	3.1954465	31.22
246	1.5230817	3.175442	31.23
246	1.5309939	3.1750016	31.24
246	1.5304681	3.2046225	31.25
248	1.3215645	3.5514416	33.1
248	1.3685006	3.4102143	33.11
249	1.4390216	3.514745	33.13
249	1.377861	3.5038519	33.14
249	1.3730458	3.5097488	33.15
249	1.3549561	3.4652454	33.16
249	1.3810991	3.505221	33.17
249	1.3450449	3.515509	33.18
249	1.3931048	3.4155536	33.19
249	1.3576195	3.4702812	33.2
250	1.4049307	3.4885442	33.22
250	1.377473	3.479531	33.23
250	1.4026088	3.450763	33.24
250	1.4089626	3.4562984	33.25
251	1.3716129	3.4837983	33.27
251	1.3948029	3.5321399	33.28
251	1.3738494	3.614443	33.29
251	1.477828	3.4986776	33.3
251	1.4178151	3.572035	33.31
251	1.3857656	3.5491225	33.32
251	1.4345212	3.6091292	33.33
251	1.4437478	3.5267089	33.34
251	1.3908622	3.6263676	33.35
251	1.3927541	3.4934702	33.36
251	1.3335955	3.5225091	33.37
251	1.3963343	3.5083138	33.38
251	1.4642456	3.5088734	33.39
252	1.403413	3.4528001	33.41
252	1.4463486	3.5280357	33.42
252	1.4580811	3.5319711	33.43
253	1.3920616	3.5370532	33.49
253	1.4567712	3.634046	33.5
256	1.4958696	3.5219718	33.56
256	1.4577819	3.5971869	33.57
256	1.3382544	3.5693818	33.58
262	2.0860567	3.8405303	34.24
262	2.0731363	4.0593157	34.25
264	1.339207	6.7796196	34.36
264	1.2732845	6.8157713	34.37
265	0.90559575	5.7447193	34.97
265	0.93495624	5.7387359	34.98
265	0.89801956	5.7372011	34.99
265	0.90892759	5.7426194	35
265	0.90588339	5.7645583	35.01
265	0.91306539	5.7555237	35.02
265	0.92412974	5.8063544	35.03
268	0.92085904	10.677723	36.14
268	0.88538622	10.722663	36.15
271	1.8174758	10.281123	36.63
271	1.7821191	10.247475	36.64
271	1.8113458	10.243915	36.65
271	1.785486	10.228346	36.66
271	1.8204493	10.204945	36.67
271	1.7895357	10.217701	36.68
271	1.7933419	10.271527	36.69
271	1.8109905	10.319825	36.7
271	1.7951856	10.294238	36.71
271	1.8383648	10.253361	36.72
271	1.8315529	10.246952	36.73
271	1.8143319	10.276687	36.74
271	1.8237164	10.248788	36.75
271	1.852707	10.304806	36.76
271	1.7687636	10.279747	36.77
271	1.7757578	10.245219	36.78
271	1.8008931	10.316309	36.79
271	1.7772229	10.265044	36.8
271	1.7250481	10.257327	36.81
271	1.7495786	10.247244	36.82
271	1.7883612	10.306684	36.83
271	1.8098661	10.247273	36.84
271	1.7841478	10.20877	36.85
271	1.8114169	10.242364	36.86
271	1.7497902	10.270223	36.87
271	1.7855797	10.271276	36.88
271	1.7439607	10.234928	36.89
271	1.6833236	10.194711	36.9
271	1.7243887	10.204276	36.91
271	1.7423985	10.19935	36.92
271	1.7423273	10.212032	36.93
271	1.768015	10.215276	36.94
271	1.7919792	10.191545	36.95
271	1.8087088	10.209108	36.96
271	1.7606758	10.165418	36.97
271	1.810377	10.189082	36.98
271	1.7572907	10.201128	36.99
271	1.7920424	10.195897	37
271	1.802024	10.263384	37.01
271	1.8222154	10.223073	37.02
271	1.784328	10.210085	37.03
271	1.7995435	10.276369	37.04
271	1.8008905	10.274372	37.05
271	1.7656485	10.220314	37.06
271	1.7893197	10.226385	37.07
271	1.782392	10.187523	37.08
271	1.767831	10.237332	37.09
271	1.8106557	10.214468	37.1
271	1.7710827	10.22933	37.11
271	1.7737678	10.213012	37.12
271	1.7533522	10.2293	37.13
271	1.735684	10.195026	37.14
271	1.727857	10.240384	37.15
271	1.7862036	10.20105	37.16
271	1.7769492	10.206778	37.17
271	1.760866	10.230612	37.18
271	1.7975848	10.174722	37.19
271	1.7938732	10.151299	37.2
271	1.8018636	10.239632	37.21
271	1.7744015	10.264292	37.22
271	1.7624263	10.241558	37.23
271	1.7878942	10.287783	37.24
271	1.6901675	10.224817	37.25
271	1.7864441	10.246409	37.26
271	1.8062794	10.26739	37.27
271	1.820114	10.276048	37.28
271	1.7694212	10.253494	37.29
275	1.8075636	10.2634	37.38
275	1.7593904	10.24265	37.39
278	0.99329599	5.7385329	39.84
278	0.93703106	5.7419401	39.85
278	0.94037446	5.7218033	39.86
278	0.99419081	5.7476014	39.87
278	0.9590475	5.7145756	39.88
282	1.9846317	14.704127	42.02
282	2.0631082	14.504536	42.03
285	1.9923272	7.7670481	43.38
285	2.0511631	7.7202267	43.39
285	2.0974141	7.6585918	43.4
288	2.1024976	7.6755686	43.43
288	2.0509642	7.7435668	43.44
288	2.0701325	7.7489852	43.45
288	2.0414245	7.7438752	43.46
288	2.1563111	7.6952222	43.47
289	2.2225646	14.486695	43.45
289	2.187502	14.512514	43.46
289	2.2062869	14.502503	43.47
289	2.2184416	14.507223	43.48
289	2.1794564	14.565952	43.49
289	2.1775703	14.516746	43.5
289	2.2164854	14.479696	43.51
290	1.9351879	7.7124808	43.52
290	2.0931397	7.6701717	43.53
291	2.0032764	7.6724448	43.57
291	1.9573857	7.6537281	43.58
291	1.9942732	7.7942912	43.59
291	1.9418866	7.8233801	43.6
291	1.9612443	7.7605066	43.61
291	1.9393237	7.8443218	43.62
291	1.9301899	7.8178575	43.63
291	1.9512886	7.8074807	43.64
291	2.040728	7.7895557	43.65
291	2.0937798	7.8541832	43.66
292	2.0020053	7.8281619	43.7
292	1.9853386	7.6897892	43.71
293	2.0175935	7.716263	43.76
293	1.9966818	7.6307142	43.77
293	1.9715144	7.5882436	43.78
294	1.8649196	7.6297235	43.81
294	2.0105376	7.6616152	43.82
298	1.876716	7.621989	43.92
298	1.9625621	7.6583404	43.93
298	1.922384	7.5847886	43.94
298	2.0405257	7.7668045	43.95
299	1.9900217	7.6951703	43.97
299	2.0016677	7.5887156	43.98
299	1.9899664	7.6830017	43.99
299	2.0004427	7.5705811	44
299	1.9395692	7.618434	44.01
302	2.1390763	7.6621849	44.07
302	2.0444431	7.6732645	44.08
302	1.9884773	7.6564513	44.09
303	2.1096549	7.5869441	44.12
303	2.0729552	7.6201062	44.13
304	2.0191809	7.709218	44.15
304	2.0246826	7.6119922	44.16
305	2.0298124	7.5672822	44.19
305	2.032768	7.5455158	44.2
305	2.0205033	7.5491038	44.21
305	1.8792771	7.6453296	44.22
305	1.974584	7.6828276	44.23
305	2.0678873	7.6523221	44.24
305	2.0455836	7.6144724	44.25
305	1.9941836	7.6781645	44.26
305	2.031883	7.5766653	44.27
305	1.9643745	7.597435	44.28
305	2.0553329	7.5651551	44.29
305	2.0145648	7.6027869	44.3
305	2.0628367	7.6936904	44.31
305	2.0789808	7.560247	44.32
307	1.73049	10.541104	44.34
307	1.7711417	10.600275	44.35
307	1.6922741	10.543523	44.36
307	1.6506501	10.502924	44.37
312	1.7860478	14.757053	45.35
312	1.774017	14.736009	45.36
312	1.7530992	14.731919	45.37
312	1.7775224	14.786474	45.38
312	1.7801021	14.743545	45.39
312	1.8183497	14.741267	45.4
312	1.7687578	14.804417	45.41
312	1.7683586	14.694119	45.42
312	1.7565333	14.746578	45.43
312	1.7570856	14.729573	45.44
312	1.7462061	14.707092	45.45
312	1.7639087	14.707119	45.46
312	1.7602403	14.738696	45.47
312	1.7732761	14.772066	45.48
317	1.5386485	10.557721	46.99
317	1.5613639	10.494691	47
317	1.5165853	10.506284	47.01
317	1.557528	10.553305	47.02
317	1.5612438	10.440764	47.03
317	1.5198688	10.467239	47.04
317	1.6145279	10.606525	47.05
317	1.5382677	10.560948	47.06
317	1.5459126	10.519761	47.07
317	1.4534941	10.542601	47.08
317	1.4806084	10.532526	47.09
317	1.5263375	10.598789	47.1
318	1.3176529	4.3821465	47
318	1.3190127	4.2989595	47.01
318	1.35747	4.2785976	47.02
318	1.346503	4.295222	47.03
318	1.3431699	4.3247689	47.04
318	1.33153	4.3301153	47.05
318	1.3436381	4.3288812	47.06
319	1.4024736	4.3196151	47.66
319	1.3481278	4.4677532	47.67
321	1.4017287	4.3809341	47.71
321	1.3603139	4.405506	47.72
321	1.4242317	4.4995958	47.73
321	1.375453	4.5167722	47.74
322	1.3484581	4.4957106	47.76
322	1.3356584	4.5045815	47.77
322	1.3111543	4.5330607	47.78
322	1.3226205	4.5069811	47.79
322	1.3439383	4.514361	47.8
322	1.2646035	4.478658	47.81
322	1.2732606	4.5032735	47.82
322	1.4477578	4.4893034	47.83
322	1.3044755	4.4584511	47.84
322	1.3383926	4.4462758	47.85
322	1.2433698	4.6139512	47.86
323	1.2540292	4.4843051	47.88
323	1.3844241	4.4581846	47.89
323	1.2238088	4.6208794	47.9
323	1.3156828	4.575335	47.91
323	1.3637924	4.4735794	47.92
323	1.4079043	4.5156819	47.93
324	1.335048	4.4596307	47.95
324	1.3238028	4.5170352	47.96
324	1.3333883	4.4506217	47.97
324	1.3040195	4.576199	47.98
324	1.3075057	4.4656861	47.99
324	1.3773048	4.4948225	48
324	1.3482346	4.4957512	48.01
324	1.251264	4.4822825	48.02
324	1.2246226	4.4874848	48.03
324	1.2446172	4.493465	48.04
324	1.2479187	4.4640711	48.05
324	1.2776233	4.4826946	48.06
324	1.3379451	4.4897052	48.07
324	1.3316555	4.4879665	48.08
325	1.3485013	4.4884492	48.1
325	1.1856289	4.4717985	48.11
325	1.3386879	4.4719787	48.12
325	1.2736639	4.4829624	48.13
325	1.2754633	4.7064419	48.14
325	1.3507822	4.4740355	48.15
327	1.3837183	4.5756926	48.19
327	1.3333402	4.4951079	48.2
327	1.3415082	4.512609	48.21
327	1.2772241	4.5058477	48.22
327	1.3117365	4.4804073	48.23
327	1.3718116	4.391413	48.24
327	1.2264025	4.4099916	48.25
327	1.313137	4.5299318	48.26
327	1.4565595	4.5992535	48.27
327	1.3062217	4.4618603	48.28
327	1.384768	4.459037	48.29
327	1.2553441	4.3828339	48.3
327	1.2399001	4.3978146	48.31
329	1.3338398	4.5306843	48.33
329	1.3136734	4.5160133	48.34
329	1.3146045	4.5039914	48.35
329	1.2978149	4.5670449	48.36
329	1.291144	4.5526864	48.37
329	1.3014321	4.4915392	48.38
330	1.3899066	4.5046142	48.4
330	1.4378337	4.5100205	48.41
330	1.2612138	4.4701208	48.42
330	1.3443915	4.5157243	48.43
330	1.3079562	4.4312144	48.44
330	1.3476569	4.5274872	48.45
330	1.3356587	4.4598325	48.46
330	1.4167333	4.5277895	48.47
330	1.416232	4.4942526	48.48
330	1.345266	4.5241005	48.49
330	1.3879432	4.4307612	48.5
330	1.3690762	4.4865953	48.51
330	1.4017071	4.4112461	48.52
330	1.244261	4.3064862	48.53
331	1.3549478	4.4734023	48.55
331	1.3239225	4.4100613	48.56
331	1.316715	4.4876261	48.57
332	2.0197909	8.9857946	48.56
332	2.0083842	9.0468882	48.57
332	2.0060528	8.9504566	48.58
332	2.1032261	9.0172965	48.59
336	1.3686707	4.6160449	48.63
336	1.2970152	4.4070357	48.64
336	1.3713099	4.4532832	48.65
336	1.390886	4.4432499	48.66
339	1.2739434	4.4909579	48.68
339	1.3015053	4.4978372	48.69
339	1.3238034	4.4736894	48.7
340	1.3757668	4.4417326	48.72
340	1.3508906	4.4401398	48.73
340	1.3300089	4.4582929	48.74
341	1.9767399	8.8588621	48.72
341	1.9512422	9.0201638	48.73
342	1.3979492	4.4943139	48.76
342	1.2996957	4.4162059	48.77
342	1.3974131	4.5336359	48.78
342	1.3516785	4.4177295	48.79
342	1.3166965	4.3840806	48.8
342	1.3258864	4.4106594	48.81
342	1.3287574	4.3708402	48.82
342	1.3184361	4.4337005	48.83
342	1.3364975	4.4671434	48.84
343	2.0400752	8.9633076	48.77
343	1.9805934	8.9123297	48.78
343	1.9794182	9.0084881	48.79
343	2.0539466	8.9162708	48.8
344	1.9107399	8.9335796	48.83
344	1.9839484	8.9285299	48.84
345	1.3808162	4.5261516	48.87
345	1.338598	4.4712754	48.88
346	1.9786951	8.8714653	48.87
346	1.9653804	8.8458124	48.88
346	1.9872451	8.7962348	48.89
346	2.0396691	8.9955677	48.9
346	2.0386119	9.0047419	48.91
346	2.1341592	8.8467191	48.92
346	2.0163436	8.968015	48.93
347	1.3727189	4.5081169	48.9
347	1.2433204	4.4449358	48.91
347	1.3462615	4.4534824	48.92
347	1.3602915	4.4513161	48.93
347	1.4438691	4.4682401	48.94
347	1.5391661	4.5097202	48.95
347	1.2995193	4.4782942	48.96
347	1.3531029	4.5164652	48.97
347	1.5681227	4.415529	48.98
347	1.3423573	4.5434424	48.99
348	2.018408	8.8483376	48.95
348	2.0368111	8.9538476	48.96
349	1.981615	8.9126517	48.98
349	2.0678553	8.7997789	48.99
349	1.979676	8.9962965	49
349	2.0098012	8.9153926	49.01
351	1.3473049	4.4786215	49.03
351	1.3808461	4.5481151	49.04
351	1.4978565	4.4054692	49.05
352	1.92094	8.8217718	49.03
352	2.0275904	8.8438944	49.04
353	1.3905029	4.5261774	49.07
353	1.3660443	4.5603506	49.08
355	1.9989433	8.837686	49.09
355	1.946288	8.8700948	49.1
355	2.0197732	8.9031016	49.11
355	2.0055807	8.8676029	49.12
355	2.0319063	8.9514668	49.13
355	1.9651779	8.819723	49.14
355	2.0477733	8.8484289	49.15
355	1.936311	8.8670389	49.16
356	1.4052937	4.6118418	49.1
356	1.3238738	4.5439012	49.11
356	1.4613902	4.4997316	49.12
356	1.3544764	4.5235013	49.13
356	1.2626258	4.4973415	49.14
356	1.2812249	4.5053059	49.15
356	1.3474396	4.5016848	49.16
356	1.3834713	4.4737883	49.17
356	1.3483016	4.4887011	49.18
356	1.3350833	4.5451843	49.19
356	1.4150455	4.4679197	49.2
356	1.3265692	4.5070455	49.21
356	1.3861905	4.5692915	49.22
356	1.339749	4.4823035	49.23
356	1.365338	4.5292286	49.24
356	1.336629	4.5090159	49.25
356	1.322462	4.5736543	49.26
356	1.3404359	4.4971429	49.27
356	1.3619415	4.5419331	49.28
356	1.3622646	4.5102399	49.29
356	1.2947894	4.5411094	49.3
356	1.423418	4.5927492	49.31
356	1.3324163	4.5577418	49.32
356	1.4488402	4.548395	49.33
356	1.395549	4.5499999	49.34
356	1.4094843	4.5504186	49.35
356	1.4161088	4.6201698	49.36
356	1.4281234	4.5898574	49.37
356	1.4770175	4.6139888	49.38
356	1.3262684	4.5472441	49.39
356	1.3672689	4.5772495	49.4
356	1.4210457	4.5787414	49.41
356	1.3760481	4.5704256	49.42
356	1.3543457	4.6070016	49.43
356	1.3993288	4.6044166	49.44
356	1.427972	4.5347865	49.45
356	1.4266588	4.5889195	49.46
356	1.3687498	4.5469235	49.47
356	1.3506967	4.5353843	49.48
356	1.3603904	4.5854379	49.49
356	1.3473703	4.5581805	49.5
356	1.3675851	4.532757	49.51
356	1.2940613	4.5284091	49.52
356	1.4206391	4.5576327	49.53
356	1.3804568	4.5737744	49.54
356	1.4172014	4.5087259	49.55
356	1.391139	4.4897115	49.56
356	1.3908843	4.5533297	49.57
356	1.373085	4.5477686	49.58
356	1.4013387	4.4822495	49.59
356	1.3491063	4.5245705	49.6
356	1.3102537	4.5223748	49.61
356	1.3563393	4.5097901	49.62
356	1.4691007	4.5193996	49.63
356	1.3088125	4.5878556	49.64
357	2.1291057	8.7449406	49.18
357	2.0621576	8.8548237	49.19
357	1.8601654	8.8327143	49.2
357	2.0704566	8.8526717	49.21
357	1.976181	8.8180825	49.22
357	2.0466167	8.8693805	49.23
358	1.9802516	8.9220405	49.25
358	2.0427396	8.8848097	49.26
359	2.0959729	8.8734504	49.28
359	1.8852852	8.9647982	49.29
359	2.0726312	8.846017	49.3
361	1.9894288	8.8954202	49.32
361	2.1251727	8.8724384	49.33
362	2.0730861	8.9264618	49.37
362	2.1203486	8.8518644	49.38
362	2.0983848	8.735047	49.39
363	1.9508864	8.797038	49.41
363	1.9739357	8.8542294	49.42
363	1.9828287	8.890127	49.43
364	2.1501633	8.8208731	49.47
364	2.0144739	8.7548906	49.48
365	2.0278711	8.8082615	49.5
365	2.084788	9.0142515	49.51
365	2.0036198	8.8464046	49.52
366	1.9760637	8.7936567	49.54
366	2.0869809	8.8177907	49.55
366	1.9343118	8.8777644	49.56
366	2.03261	8.8606483	49.57
366	1.9212953	8.7659128	49.58
366	2.0858784	8.8295765	49.59
366	1.928237	8.8681155	49.6
366	2.0452039	8.9418787	49.61
366	2.0112271	8.8602451	49.62
366	1.9989082	8.8576899	49.63
366	2.0204519	8.8117801	49.64
366	2.0070594	8.9245949	49.65
367	1.3712849	4.4779109	49.66
367	1.3883538	4.5501058	49.67
367	1.2779366	4.4467643	49.68
367	1.374602	4.4815039	49.69
367	1.3262612	4.4713356	49.7
367	1.3980972	4.4654404	49.71
367	1.3961607	4.5099142	49.72
367	1.3979868	4.5366063	49.73
367	1.361903	4.5045123	49.74
367	1.3735147	4.5186335	49.75
367	1.3467288	4.5071923	49.76
367	1.4596728	4.5249815	49.77
367	1.3676435	4.5211345	49.78
367	1.3590809	4.5215883	49.79
367	1.3830439	4.5692277	49.8
367	1.3952652	4.5348539	49.81
367	1.393086	4.5929723	49.82
367	1.3567863	4.5653308	49.83
367	1.3830728	4.519649	49.84
367	1.3828556	4.5596075	49.85
367	1.4188573	4.5463828	49.86
367	1.4115	4.4941594	49.87
367	1.4296985	4.4905818	49.88
367	1.3845235	4.5398296	49.89
367	1.4301712	4.5132287	49.9
367	1.3996366	4.5459775	49.91
367	1.3426882	4.4928639	49.92
367	1.3429561	4.5342904	49.93
367	1.455591	4.4975011	49.94
367	1.3809209	4.5481248	49.95
367	1.4011035	4.5469982	49.96
367	1.4449127	4.522759	49.97
367	1.3803749	4.4986558	49.98
367	1.3680188	4.5540675	49.99
367	1.3575468	4.4703731	50
369	2.0014023	8.8812084	49.69
369	2.1078097	8.8680754	49.7
369	2.0419553	8.8603059	49.71
369	2.0133908	8.8027556	49.72
370	2.0893857	8.9947673	49.75
370	2.022461	8.8339012	49.76
371	2.02472	8.7908244	49.78
371	1.9853808	8.8845814	49.79
371	2.0160862	8.8061607	49.8
371	2.1136286	8.8497931	49.81
372	2.1241372	8.9249269	49.83
372	2.0219969	8.9216186	49.84
372	2.0167869	8.8477956	49.85
372	2.0110433	8.8232166	49.86
372	2.0452289	8.8972561	49.87
372	2.0058203	8.8516725	49.88
372	2.0219475	8.8445753	49.89
372	2.0298053	8.7792047	49.9
372	1.9640958	8.8341854	49.91
372	2.083327	8.8958608	49.92
372	2.0252323	8.8391023	49.93
372	2.0258477	8.8246429	49.94
372	2.0544678	8.8885303	49.95
373	2.1111996	8.7935135	49.97
373	2.0372114	8.8591873	49.98
373	1.9569661	8.7781827	49.99
373	2.093785	8.8148472	50
