# Supplementary material for: Single nucleosome imaging reveals principles of transient multiscale chromatin reorganization triggered by histone ADP-ribosylation at DNA lesions
Source: Nat Commun. 2025 Jul 19;16:6652. doi: 10.1038/s41467-025-61834-7 (PMC12276361; doi:10.1038/s41467-025-61834-7)
Supplement: Supplementary file 6 — Source Data [file 41467_2025_61834_MOESM6_ESM.zip › DATA_ALL_FIGURES/Fig 1C/before_damage/20220713/20220713_Field9_before_crop.mldatx_tracked.trxyt]

2	1.2773823	6.1528375	0.04
2	1.2956496	6.1653857	0.05
2	1.338264	6.2225484	0.06
2	1.2844886	6.2186733	0.07
2	1.2565909	6.1695577	0.08
3	1.3766488	6.2070833	0.1
3	1.3474717	6.0410212	0.11
13	0.89188705	9.9158657	2.8
13	0.99561098	9.577333	2.81
13	1.2175818	9.5508666	2.82
13	1.3900077	9.7052005	2.83
13	0.93265198	9.145541	2.84
18	1.0033777	6.9682413	3.88
18	0.98666511	6.6653547	3.89
18	0.90648288	6.7593899	3.9
20	1.9597321	8.7145637	4.89
20	2.0399647	8.6695659	4.9
20	1.9780325	8.7802612	4.91
20	2.1178068	8.697071	4.92
20	2.0350727	8.7829984	4.93
20	2.0882186	8.7067642	4.94
20	2.0460194	8.6486816	4.95
34	1.6205939	6.4611207	15.11
34	1.5793212	6.5248894	15.12
34	1.6288927	6.5040643	15.13
34	1.6944837	6.4449417	15.14
35	1.5634275	6.5373358	15.6
35	1.5711627	6.5642463	15.61
35	1.5854515	6.5374053	15.62
35	1.6149019	6.5344589	15.63
35	1.6440021	6.5011749	15.64
35	1.6651772	6.448647	15.65
35	1.6927949	6.4625058	15.66
35	1.7040785	6.4484199	15.67
35	1.667667	6.496726	15.68
35	1.6503056	6.5031587	15.69
35	1.6718883	6.4568624	15.7
35	1.6517914	6.5016075	15.71
35	1.6275733	6.5030743	15.72
35	1.6115124	6.4813629	15.73
35	1.6578824	6.469142	15.74
35	1.6923858	6.4766404	15.75
35	1.651088	6.510111	15.76
35	1.5806604	6.5207442	15.77
35	1.5455162	6.4275984	15.78
35	1.5561571	6.399451	15.79
35	1.4932851	6.4164892	15.8
35	1.4758581	6.4840172	15.81
35	1.4394315	6.5442209	15.82
35	1.4992471	6.5426017	15.83
35	1.5130305	6.5284923	15.84
35	1.5161333	6.500266	15.85
35	1.5044869	6.4735036	15.86
35	1.4714282	6.4611555	15.87
39	1.7330153	2.1291341	20.42
39	1.7710552	2.1237335	20.43
39	1.7288524	2.1200348	20.44
39	1.7363302	2.1046082	20.45
39	1.7385548	2.1179077	20.46
39	1.7373699	2.1562386	20.47
39	1.7562543	2.1318588	20.48
39	1.6505246	2.1071335	20.49
45	1.5969528	13.092871	22.6
45	1.5708488	13.454393	22.61
45	1.5498014	13.471406	22.62
45	1.6062177	13.479779	22.63
45	1.5951576	13.464179	22.64
45	1.6311642	13.452841	22.65
45	1.6372169	13.516547	22.66
45	1.555835	13.398174	22.67
53	1.2665701	2.844164	28.02
53	1.5352418	3.4230975	28.03
53	1.5321855	3.4334444	28.04
53	1.722918	3.3667142	28.05
55	1.9925154	2.4170197	28.23
55	2.0669835	2.4135327	28.24
55	1.8202698	2.4917499	28.25
60	0.84078562	6.1453624	31
60	1.0974869	6.1789832	31.01
63	1.7271548	7.6093275	31.45
63	1.761695	7.3133832	31.46
63	1.521955	7.0432818	31.47
64	1.6318461	8.4908275	31.48
64	2.2020765	8.49114	31.49
66	1.833981	5.4315504	33.22
66	1.901688	5.4476532	33.23
66	1.9335606	5.4389121	33.24
66	1.942145	5.4591853	33.25
66	1.9419371	5.4726148	33.26
66	1.949122	5.4836606	33.27
66	1.9871718	5.4885095	33.28
66	1.9741544	5.476086	33.29
66	1.9548912	5.473703	33.3
66	1.9490746	5.462937	33.31
66	1.9858603	5.4875924	33.32
66	1.956337	5.4871297	33.33
66	1.9327279	5.4178628	33.34
66	1.9198557	5.4448361	33.35
66	1.9116947	5.4653253	33.36
66	1.9038376	5.456498	33.37
71	1.6912353	9.5634297	38.28
71	1.7157359	9.5982537	38.29
71	1.6509709	9.4490565	38.3
71	1.6692771	9.6035881	38.31
71	1.6304591	9.61322	38.32
71	1.5702311	9.6161534	38.33
71	1.6661935	9.5592515	38.34
71	1.7279558	9.5808728	38.35
71	1.6648083	9.5672327	38.36
71	1.646691	9.5625129	38.37
71	1.5945085	9.5302922	38.38
71	1.5137297	9.5418289	38.39
71	1.5243818	9.6760443	38.4
71	1.5049635	9.596623	38.41
71	1.511838	9.5912157	38.42
71	1.4662869	9.5299522	38.43
71	1.552998	9.5465586	38.44
71	1.5445646	9.5512775	38.45
71	1.5786992	9.5602216	38.46
71	1.5827022	9.5884812	38.47
71	1.546944	9.5260255	38.48
72	1.6105871	9.5232264	38.5
72	1.6527711	9.4522584	38.51
72	1.6902165	9.6417784	38.52
72	1.6332002	9.4353516	38.53
72	1.5242153	9.4001955	38.54
72	1.6159762	9.4704738	38.55
72	1.5972489	9.4504013	38.56
72	1.6301315	9.4790402	38.57
72	1.6049528	9.4456557	38.58
72	1.5672422	9.4806789	38.59
72	1.5517733	9.4413567	38.6
72	1.5477209	9.4357014	38.61
72	1.5494057	9.4702998	38.62
73	1.52794	9.5562051	38.64
73	1.4437666	9.5034189	38.65
73	1.4332058	9.5917731	38.66
73	1.4374655	9.5312102	38.67
73	1.4251766	9.5437839	38.68
73	1.4358202	9.4879349	38.69
73	1.4982456	9.5245043	38.7
73	1.4549607	9.4944936	38.71
73	1.4795426	9.4856082	38.72
73	1.4290008	9.4889356	38.73
74	1.4515258	9.5958983	38.75
74	1.4386429	9.5188579	38.76
74	1.426143	9.4854492	38.77
74	1.4794157	9.496674	38.78
74	1.4627072	9.45377	38.79
74	1.4461935	9.4693498	38.8
74	1.4857496	9.4748921	38.81
74	1.543798	9.4696523	38.82
74	1.5626298	9.4871336	38.83
74	1.5043447	9.4670068	38.84
76	1.3928395	4.8908302	39.99
76	1.4478772	4.9528765	40
76	1.3941364	4.9322885	40.01
76	1.3913423	4.9800279	40.02
76	1.4173037	4.9507992	40.03
76	1.4463467	4.9365334	40.04
76	1.4423915	4.9159539	40.05
76	1.4214126	4.9262245	40.06
76	1.4107201	4.8557716	40.07
76	1.4605268	4.9022272	40.08
76	1.4190625	4.9459057	40.09
