# Supplementary material for: Single nucleosome imaging reveals principles of transient multiscale chromatin reorganization triggered by histone ADP-ribosylation at DNA lesions
Source: Nat Commun. 2025 Jul 19;16:6652. doi: 10.1038/s41467-025-61834-7 (PMC12276361; doi:10.1038/s41467-025-61834-7)
Supplement: Supplementary file 6 — Source Data [file 41467_2025_61834_MOESM6_ESM.zip › DATA_ALL_FIGURES/Fig 1C/before_damage/all experiments/20220210_Field2_cell3_before_crop.mldatx_tracked.trxyt.csv]

filename	h2b_id	predicted_class_id	predicted_class_name	probability	maximum_radius	first_x_position	first_y_position
20220210_Field2_cell3_before_crop.mldatx_tracked.trxyt	59	2	Mobile	0.9999945	0.5743089662278045	1.4430338	4.8351977
20220210_Field2_cell3_before_crop.mldatx_tracked.trxyt	60	0	Immobile	0.99999976	0.16778394280700942	0.96450078	8.9079555
20220210_Field2_cell3_before_crop.mldatx_tracked.trxyt	76	0	Immobile	1.0	0.13950737737911845	1.0889133	6.5172436
20220210_Field2_cell3_before_crop.mldatx_tracked.trxyt	117	2	Mobile	0.99997735	0.7437426362413762	0.89673011	5.3918399
20220210_Field2_cell3_before_crop.mldatx_tracked.trxyt	137	0	Immobile	1.0	0.08239328442889007	1.1852314	5.6990725
20220210_Field2_cell3_before_crop.mldatx_tracked.trxyt	144	2	Mobile	0.999995	0.2290928590016068	1.5387507	3.8756551
20220210_Field2_cell3_before_crop.mldatx_tracked.trxyt	146	2	Mobile	0.9257045	0.1698210869182324	1.4258722	4.0431382
20220210_Field2_cell3_before_crop.mldatx_tracked.trxyt	159	0	Immobile	1.0	0.07375175710612002	1.1486348	10.242449
20220210_Field2_cell3_before_crop.mldatx_tracked.trxyt	181	0	Immobile	0.9999999	0.06252882518023244	1.4609776	8.886455
20220210_Field2_cell3_before_crop.mldatx_tracked.trxyt	183	0	Immobile	1.0	0.027153252814534033	1.4269764	8.9147449
20220210_Field2_cell3_before_crop.mldatx_tracked.trxyt	184	0	Immobile	1.0	0.03862299343978836	1.4429607	8.9193799
20220210_Field2_cell3_before_crop.mldatx_tracked.trxyt	185	0	Immobile	1.0	0.047591939983992956	1.4308549	8.8767115
20220210_Field2_cell3_before_crop.mldatx_tracked.trxyt	186	0	Immobile	1.0	0.03281946531709543	1.434226	8.8945309
20220210_Field2_cell3_before_crop.mldatx_tracked.trxyt	233	0	Immobile	0.9999982	0.16900451048093373	1.7714192	8.8454338
20220210_Field2_cell3_before_crop.mldatx_tracked.trxyt	254	0	Immobile	0.9999999	0.1043855590512402	1.5221513	10.933185
20220210_Field2_cell3_before_crop.mldatx_tracked.trxyt	262	0	Immobile	0.999959	0.18511110816469126	1.521743	11.495042
20220210_Field2_cell3_before_crop.mldatx_tracked.trxyt	264	0	Immobile	1.0	0.09547412242696966	1.1639168	5.7242785
