# Supplementary material for: Single nucleosome imaging reveals principles of transient multiscale chromatin reorganization triggered by histone ADP-ribosylation at DNA lesions
Source: Nat Commun. 2025 Jul 19;16:6652. doi: 10.1038/s41467-025-61834-7 (PMC12276361; doi:10.1038/s41467-025-61834-7)
Supplement: Supplementary file 6 — Source Data [file 41467_2025_61834_MOESM6_ESM.zip › DATA_ALL_FIGURES/Fig 1C/before_damage/all experiments/20220210_Field2_cell3_before_crop.mldatx_tracked.trxyt_diffcoef.csv]

filename	h2b_id	diffusion_coef
20220210_Field2_cell3_before_crop.mldatx_tracked.trxyt	59	3.7544978083783325
		0.28674283668849365
		0.5165673538512633
		0.30288584603524343
		1.9131798997280405
		0.18118422392850503
		2.0193168096650385
		1.9015259981891317
		0.25177547088900243
		0.18067567684450445
		0.36867189098500763
		5.003763529145913
		5.150505076558348
		1.4538055212842822
		0.01053095851625053
20220210_Field2_cell3_before_crop.mldatx_tracked.trxyt	60	0.1738326000843888
		0.0008511194900226046
		0.012926579253002748
		0.21025326212337736
		0.22521171793399739
		0.03514489054624048
		0.07877422551616138
		0.060150390172504044
		0.027936467889060818
		0.008510861460352266
		0.04401223440806389
		0.21610564202956675
		0.011364409387921735
		0.00949590184804037
		0.21511089886996174
		0.16433693858782328
		0.021754023527809658
		0.013031587452122592
		0.024318524608690315
		0.1706015176579429
		0.03993749994599962
		0.02531870120742268
		0.050580370897012894
		0.10457179510681452
		0.45001176854833397
		0.03549969986233935
		0.006705616411822752
		0.34390307774665246
20220210_Field2_cell3_before_crop.mldatx_tracked.trxyt	76	0.03628685545224958
		0.050316158446251744
		0.23166427324623698
		0.6065140400622615
		0.21008666961125405
		0.0909298575245011
		0.06407832334324542
		0.021144650388500504
		0.27683074793300777
		0.08887271272100106
20220210_Field2_cell3_before_crop.mldatx_tracked.trxyt	117	0.42018679683686055
		1.0172015181450256
		1.7820731327028296
		2.687968501358563
		0.06883535939050131
		1.051384812831271
		3.160490054247783
		2.4988048480873037
20220210_Field2_cell3_before_crop.mldatx_tracked.trxyt	137	0.008226498840499854
		0.06875168936225197
		0.002814669931250208
		0.06326403231625043
		0.09551648632523514
		0.043458280866499735
		0.05487166399024989
		0.014744008066250506
		0.001713443610500092
		0.0493151492424996
20220210_Field2_cell3_before_crop.mldatx_tracked.trxyt	144	1.3120884511382804
		0.3446205367952572
		0.09224686907200229
		0.13674688187450235
		0.8390626023812702
		0.14927875986850567
		0.6719989086445101
20220210_Field2_cell3_before_crop.mldatx_tracked.trxyt	146	0.004799332242500012
		0.03180121404050034
		0.31806822787525585
		0.9646571948130185
		0.0901619351840018
		0.034747304954500534
		0.030515146052495088
		0.7711557377600182
20220210_Field2_cell3_before_crop.mldatx_tracked.trxyt	159	0.014871600325000447
		0.00206783297225016
		0.013452366625000085
		0.060285159313990255
		0.032003301199999876
		0.019139820650001024
		0.004038070996000146
		0.00029946615724997874
		0.019573943610250458
		0.02641332940900122
		0.038254373549000575
		0.01037119315525023
		0.09162942316898705
		0.07246418950600261
		0.00991715148124992
		0.036292361346000154
		0.036490081525250004
		0.04695271486600177
		0.0038223108249996023
		0.07428084322900072
		0.0399490857812458
		0.002214216673999394
		0.010956610072249743
		0.05649185917225088
		0.016464631052250444
		0.06739702526600172
		0.0391875057440009
20220210_Field2_cell3_before_crop.mldatx_tracked.trxyt	181	0.007627195575251196
		0.000652486243249959
		0.0022217777492496995
		0.01298212288425267
		0.011399291948497798
		0.021271824297253474
		0.0409021598209934
		0.021316439035255423
		0.011702195002248311
		0.009419919050001814
		0.008570915620998456
		0.004754396562499214
		0.009553004076251845
		0.03518216666449458
20220210_Field2_cell3_before_crop.mldatx_tracked.trxyt	183	0.006262455253249012
		0.0024812847844997966
		0.008005928062498767
		0.04238573671300792
		0.04065021471324344
		0.01318960887725261
		0.017194715864997042
		0.00790314193449872
		0.0028574302052506062
20220210_Field2_cell3_before_crop.mldatx_tracked.trxyt	184	0.02035116033049642
		0.006643361880251293
		0.0035648483012494753
		0.006921930762498953
		0.023253507649004683
		0.014101114820497983
		0.032694696789258196
		0.01540334395624797
		0.01215376499525273
		0.08508365256248523
		0.047253586250258627
		0.0036613041664989004
		0.012010038332498297
		0.00687204877225114
20220210_Field2_cell3_before_crop.mldatx_tracked.trxyt	185	0.027159863076244465
		0.004184427645000795
		0.003150055236249444
		0.005778922048250905
		0.006857222857248812
		0.033690155552495306
		0.0015987623930003836
		0.007262272516249581
		0.03005589831050611
		0.002479974790499567
		0.0037341616622509513
		0.01603125936799721
		0.0009264239124998535
20220210_Field2_cell3_before_crop.mldatx_tracked.trxyt	186	0.0064057813265022846
		0.0034601420942499813
		0.0003512259372500871
		0.01848721985724777
		0.025991153261007035
		0.01098312649249836
		0.005578721108998903
		0.017283427505003692
		0.05553515572249133
		0.047612333855260966
		0.025732059048995875
		0.005896918552501263
		0.025524255894246266
		0.004974182834001061
		0.036389884112494476
20220210_Field2_cell3_before_crop.mldatx_tracked.trxyt	233	0.2778300137492012
		0.4875445838045948
		0.23514195824996212
		0.21398782773129146
		0.052108763889241676
		0.055039918878490794
		0.46149687507258913
		0.019193245078497484
		0.001168232731250209
		0.04940900050249232
		0.48619612476509794
		0.4270174770964354
		0.14742463428622785
		0.24128456139055182
		0.25883323570846034
		0.4947008121540986
		0.5255405333799185
		0.3828137759485762
		0.08855360919848516
		0.24856928598829872
		0.031532182130245424
		0.07670669419248906
		0.4696056027720933
		0.4141478211409359
		0.0001234513392501147
		0.4936548943119229
		0.8748595480524272
		0.28478254733720715
		0.3054529629205598
		0.36006111511619465
		0.1341168065724802
20220210_Field2_cell3_before_crop.mldatx_tracked.trxyt	254	0.028172637025005998
		0.011800964024993437
		0.002822066084000673
		0.0044992923940008756
		0.0032575727290007485
		0.04867403492497583
		0.04368928216225963
		0.07409771208026561
		0.04103094281225799
		0.03631295698598106
		0.14066236703027993
		0.00905295667400286
		0.0319544248249835
		0.003928182622250809
		0.011588249387252789
		0.19405940994728946
		0.0047159101489976495
		0.08852674390626811
		0.2194662767772935
		4.1826835999963465e-05
		0.1002777265810217
20220210_Field2_cell3_before_crop.mldatx_tracked.trxyt	262	0.004496956484001118
		0.005362721725001338
		0.10849592288227129
		0.013006982862243409
		0.12501400134102306
		0.0015289531952502472
		0.05751890320621948
		0.017772367281253778
		0.10493411365627256
		0.01228683672400248
		0.06619993052896624
		0.11332895895402256
		0.047101600741006916
		0.012078246855994828
		0.0074697785890017205
		0.009993635101002346
		0.03698635384100547
		0.0027494845062488397
		0.04466159581025693
		0.004220596546001753
		0.0441123480640086
		0.12480501625218787
		0.008954959645251068
		0.025430712075254373
		0.16939190582891464
		0.014351884245252905
		0.0016341030522502539
		0.020947504340254164
		0.0023651093102488876
		0.0603225359252604
		0.02814824603125511
		0.02786004942498436
		0.06671032868126309
		0.16957333609228406
		0.14203139635627873
		0.28162946028110364
		0.09204709176102087
		0.019948009306005234
		0.06143441612496927
		0.08541217529726429
		0.02054830870525387
		0.025505844315254836
		0.031744701699981635
		0.013452072269003077
		0.04511656254725921
		0.011186535841002864
		0.025549845995237512
		0.012682675274002455
		0.0255728115022545
		0.011026288620994348
		0.04372501325001
		0.02509354773025554
		0.012637203556002261
		0.5715235903019573
		0.37551897522507255
		0.005269497461000732
		0.011686452583993392
		0.011929644450003864
		0.09372694562726515
		0.28151870286605396
		0.09520656013595165
		0.0062244324090009705
		0.04357845845000994
		0.0023014586739990837
		0.09942660212902053
		0.03028506927525545
		0.23700820662504618
		0.009127268317245208
		0.07765011506026584
		0.003203300457250644
		0.004559826256000914
		0.0166236138609924
		0.011076690097251188
		0.014878860481252367
		0.058518116988969186
		0.014819478915253054
		0.03690436752025743
		0.0438933856210091
		0.016990898383990198
		0.03652689700900711
		0.01826436467225361
		0.02086621970898941
		0.03475435128125655
		0.046987851701010296
		0.11639103518027326
		0.010536300513995536
		0.025734103429005527
		0.011705535030252191
		0.10225569293719808
		0.06876018026226424
		0.26909504712030413
		0.17033525024403345
		0.15354314356217116
		0.17287828915403364
		0.12441119088102591
		0.20155848902604334
		0.09008354583395767
		0.10137531625002118
		0.02115636669225426
		0.04588126656097584
		0.1635503172062843
		0.10114394617227039
		0.019390667406254152
		0.238922575705127
		0.08761005896401511
		0.08970199089527144
		0.060609169768969476
		0.10163527418227189
		0.06405689091601258
		0.02319652937725646
		0.18834834320516095
		0.044020257981259886
		0.12304388378602457
		0.19396521784890175
		0.18013376783129192
		0.47022888289609116
		0.7860756405574075
		0.034498029531232904
		0.06566222194601291
		0.0784393673062657
		0.05463168475401074
		0.02756310889998585
		0.07358236536026576
		0.021100514944004466
		0.109769317703943
		0.0016524912960000418
		0.050723457529009884
		0.03124385358400684
		0.00930160705624546
		0.0031961074490006623
		0.00946193860025236
		0.00586277867599695
		0.07234992758601456
		0.055417827944012406
		0.0773255984500178
		0.03560344172223192
		0.12356980723602456
		0.0370923026690061
		0.02924681119398411
		0.05362717185725972
		0.018533572000252928
		0.03513268650100822
		0.02520235599998705
		0.12154266710527752
		0.03485706995525722
		0.0907824607752667
		0.12590285933118195
		0.13520406033127147
		0.47259817198608683
		0.2796701936408581
		0.20082881968904104
		0.11501969502602387
		0.08710411325601967
		0.22314912902888445
		0.04385173025600848
		0.12762359212527716
		0.18027470842890753
		0.12566765322502493
		0.0076525123872512296
		0.02557352829600384
		0.01263999427524266
		0.012581624650002473
		0.021805661549003808
		0.05171596480622432
		0.028263385450004008
		0.008167038480250693
		0.040881081375257054
		0.014379308955242207
		0.06729054363401635
		0.0037392977000001385
		0.011788807072251913
		0.02097934433123912
		0.10393431013127004
		0.015003043250003484
		0.09153229338095165
		0.004446536000000154
		0.016297423146002955
		0.011978266961002468
		0.005914922425247106
		0.02404920565000447
		0.06777547672401442
		0.056667528165219895
		0.011099798861001743
20220210_Field2_cell3_before_crop.mldatx_tracked.trxyt	264	0.01680644827225332
		0.01128139979625182
		0.07628320960251428
		0.0015918195362493103
		0.00547225146125138
		0.031850048214506314
		0.02215693962250412
		0.023029534113988656
		0.002161400534500304
		0.01595179887250306
		0.004422388076497682
		0.019679907589003818
		0.009351634322502075
		0.03373414786250685
		0.009427888362495175
		0.0005058004212502182
		0.11358083035127248
