# Supplementary material for: Single nucleosome imaging reveals principles of transient multiscale chromatin reorganization triggered by histone ADP-ribosylation at DNA lesions
Source: Nat Commun. 2025 Jul 19;16:6652. doi: 10.1038/s41467-025-61834-7 (PMC12276361; doi:10.1038/s41467-025-61834-7)
Supplement: Supplementary file 6 — Source Data [file 41467_2025_61834_MOESM6_ESM.zip › DATA_ALL_FIGURES/Fig 1C/before_damage/all experiments/20220210_Field5_before_crop.mldatx_tracked.trxyt.csv]

filename	h2b_id	predicted_class_id	predicted_class_name	probability	maximum_radius	first_x_position	first_y_position
20220210_Field5_before_crop.mldatx_tracked.trxyt	2	0	Immobile	1.0	0.1252953767231661	1.131299	4.6665642
20220210_Field5_before_crop.mldatx_tracked.trxyt	3	0	Immobile	0.99999785	0.12848200263110643	1.0769981	7.2236477
20220210_Field5_before_crop.mldatx_tracked.trxyt	8	0	Immobile	1.0	0.12013748554293906	1.5283469	7.7890294
20220210_Field5_before_crop.mldatx_tracked.trxyt	10	0	Immobile	1.0	0.09877771890340466	1.0900222	11.63937
20220210_Field5_before_crop.mldatx_tracked.trxyt	15	0	Immobile	1.0	0.16287799383563137	1.6611152	6.634221
20220210_Field5_before_crop.mldatx_tracked.trxyt	16	0	Immobile	0.99999905	0.14763535681379608	0.93277043	3.3456047
20220210_Field5_before_crop.mldatx_tracked.trxyt	23	0	Immobile	0.99999976	0.16226452008769773	0.87900858	3.2737658
20220210_Field5_before_crop.mldatx_tracked.trxyt	27	0	Immobile	1.0	0.12649959772698893	1.4876466	4.0151829
20220210_Field5_before_crop.mldatx_tracked.trxyt	29	0	Immobile	1.0	0.18466038940812407	1.5911083	4.0220686
20220210_Field5_before_crop.mldatx_tracked.trxyt	96	0	Immobile	0.99999857	0.1582794113259838	1.6857431	2.267169
20220210_Field5_before_crop.mldatx_tracked.trxyt	101	0	Immobile	0.99999976	0.11169868315271236	1.6936019	2.2318957
20220210_Field5_before_crop.mldatx_tracked.trxyt	102	0	Immobile	1.0	0.11590654336546327	1.7089622	2.2818003
20220210_Field5_before_crop.mldatx_tracked.trxyt	109	0	Immobile	1.0	0.061254940683343896	1.1741935	1.5061676
20220210_Field5_before_crop.mldatx_tracked.trxyt	110	0	Immobile	1.0	0.10755243550682643	1.8280677	5.0905306
20220210_Field5_before_crop.mldatx_tracked.trxyt	117	0	Immobile	0.99999976	0.17410913440626827	1.5307044	4.6596772
20220210_Field5_before_crop.mldatx_tracked.trxyt	120	0	Immobile	1.0	0.04158103349139973	1.0010915	2.9498354
20220210_Field5_before_crop.mldatx_tracked.trxyt	184	0	Immobile	0.99999976	0.09822777650262657	2.071863	5.2025649
20220210_Field5_before_crop.mldatx_tracked.trxyt	185	0	Immobile	1.0	0.1638852401365058	1.964222	5.107848
20220210_Field5_before_crop.mldatx_tracked.trxyt	186	0	Immobile	1.0	0.11041654773465778	1.2699759	12.417868
20220210_Field5_before_crop.mldatx_tracked.trxyt	188	0	Immobile	0.9999958	0.09848925342279743	2.0314415	5.1816857
20220210_Field5_before_crop.mldatx_tracked.trxyt	194	0	Immobile	0.9999999	0.08685680869672802	2.0509298	5.0960564
20220210_Field5_before_crop.mldatx_tracked.trxyt	196	0	Immobile	0.9999999	0.13201050727320904	1.9613427	5.1103595
20220210_Field5_before_crop.mldatx_tracked.trxyt	203	0	Immobile	1.0	0.1328482153468524	0.93631665	7.4599278
20220210_Field5_before_crop.mldatx_tracked.trxyt	218	0	Immobile	0.99999976	0.0944061435141271	2.0340386	5.1034731
20220210_Field5_before_crop.mldatx_tracked.trxyt	221	0	Immobile	0.99999857	0.11378835058484686	2.034309	5.0925243
20220210_Field5_before_crop.mldatx_tracked.trxyt	222	0	Immobile	1.0	0.12540083189014328	2.077298	5.112166
20220210_Field5_before_crop.mldatx_tracked.trxyt	228	0	Immobile	0.9999938	0.16799580752209245	1.5324473	2.6739069
20220210_Field5_before_crop.mldatx_tracked.trxyt	240	0	Immobile	0.99999917	0.14455877662252142	1.5247924	2.7013903
20220210_Field5_before_crop.mldatx_tracked.trxyt	243	0	Immobile	0.99976605	0.13391157460354206	1.4955355	2.6237374
20220210_Field5_before_crop.mldatx_tracked.trxyt	253	0	Immobile	0.9999989	0.06669882016985013	2.0756467	5.0177596
20220210_Field5_before_crop.mldatx_tracked.trxyt	260	0	Immobile	1.0	0.09345272537117327	1.9665717	5.0259805
20220210_Field5_before_crop.mldatx_tracked.trxyt	264	0	Immobile	1.0	0.11638203866722707	2.0446927	5.0002486
20220210_Field5_before_crop.mldatx_tracked.trxyt	279	0	Immobile	0.95599735	0.2703310283581957	2.0364234	5.0171232
20220210_Field5_before_crop.mldatx_tracked.trxyt	288	0	Immobile	0.9999982	0.11276950741135647	2.0424884	5.1766373
20220210_Field5_before_crop.mldatx_tracked.trxyt	292	0	Immobile	0.9999969	0.10097549519413082	1.9353922	5.1486755
20220210_Field5_before_crop.mldatx_tracked.trxyt	293	0	Immobile	1.0	0.1516646899763091	1.9365191	5.178579
20220210_Field5_before_crop.mldatx_tracked.trxyt	294	0	Immobile	0.99999964	0.15466266340872295	2.0380192	5.3100429
20220210_Field5_before_crop.mldatx_tracked.trxyt	297	0	Immobile	0.9999995	0.09558800033126548	1.9921239	5.236447
20220210_Field5_before_crop.mldatx_tracked.trxyt	318	0	Immobile	0.9999987	0.09386958775753744	1.8126361	7.3452021
