# Supplementary material for: Single nucleosome imaging reveals principles of transient multiscale chromatin reorganization triggered by histone ADP-ribosylation at DNA lesions
Source: Nat Commun. 2025 Jul 19;16:6652. doi: 10.1038/s41467-025-61834-7 (PMC12276361; doi:10.1038/s41467-025-61834-7)
Supplement: Supplementary file 6 — Source Data [file 41467_2025_61834_MOESM6_ESM.zip › DATA_ALL_FIGURES/Fig 1C/before_damage/all experiments/20220210_Field5_before_crop.mldatx_tracked.trxyt_diffcoef.csv]

filename	h2b_id	diffusion_coef
20220210_Field5_before_crop.mldatx_tracked.trxyt	2	0.0027718921082500983
		0.034675633362499916
		0.029924533024250122
		0.020218545841250227
		0.00814440117800019
		0.004331583571250164
		0.00040958562824999393
		0.020631979020500405
		0.0004275445712500145
		0.007745388724000009
		0.08105899426599969
		0.04368266277850019
		0.03999216588624912
		0.14351792725850016
		0.01446218687225001
		0.008192052948250041
		0.005437269462500042
		0.0028781211385000612
		0.016020610788249838
		0.10921199072050053
		0.016333035565250544
		0.008007033460000073
		0.001873487560000025
		0.04687576056499924
		0.01333127459225001
		0.02300858052025014
		0.010349272794250452
		0.0235359468304998
		0.0006763652112499884
		0.0786101610424985
		0.02637298285
		0.04764035987599996
		0.18810099219599943
		0.05773339291525026
		0.007421677494500151
		0.006543612001250156
		0.0002688144099999452
		0.07174342803699954
20220210_Field5_before_crop.mldatx_tracked.trxyt	3	0.07471348781525104
		0.07772810512625102
		0.14009546692999977
		0.08251683009699981
		0.09396866710100037
		0.20946916618349054
		0.4802761782766422
		0.3924081443185009
		0.13550329155624888
		0.09468629583249905
		0.01860566376249939
		0.00131060572200001
		0.21193967733756228
		0.03861937369681266
		0.1305863934902489
		0.6474631584012477
		0.2204409285812522
		0.04587353135424966
20220210_Field5_before_crop.mldatx_tracked.trxyt	8	0.04210833103249992
		0.15779544042025043
		0.005489318612500375
		0.09549844315624834
		0.0300421164484997
		0.09250363272250077
		0.007662532056249778
		0.05948725944024905
		0.09728752489825017
		0.08148444406400046
		0.0632041129102495
		0.0386264553490007
		0.20541956000000106
		0.05947867711400154
		0.006921120405249445
		0.07018321275249965
		0.06183553633524855
		0.014088810432499724
		0.005648335791250014
20220210_Field5_before_crop.mldatx_tracked.trxyt	10	0.10020861298100318
		0.03598300373124987
		0.005217886635250142
		0.006574773762249118
		0.0013956600072498237
		0.0059156738559994594
		0.07025297265625269
		0.0177573664689996
		0.07805229802225319
		0.09015594005524795
		0.04384119778100058
		0.01474471719399918
		0.049793616982247955
		0.05125435498599799
		0.16221705015625446
		0.04511265158024984
		0.0024543655490000377
		0.007868568541000227
		0.07382530694599823
		0.0632157843560032
		0.06939472600624781
		0.013655163085249786
		0.056335829049997455
		0.01568702065725052
		0.010041964297250409
		0.02299202502725051
		0.06963721150624994
		0.03438087308725164
		0.06918276835599761
		0.011102688342250436
		0.07921864293024831
		0.08782447986224823
		0.018583620292248967
		0.016719432161000088
		0.01627440844999923
		0.038042468296000886
		0.0038722021812494724
		0.010614589456250339
		0.011782221360999575
		0.015433372560999576
		0.02087068710025027
		0.01384151552224992
		0.052546790542252836
		0.10715602904099754
		0.040926018727249
		0.09502137010599757
		0.06123140358125216
		0.08705200547224759
		0.0449155379222505
		0.054569200848998536
		0.06082398078025362
		0.02112648511025139
		0.03140065514900043
		0.021100138249001452
		0.05615783620624776
		0.24508582315624325
		0.13859288000100356
		0.12913944790099735
		0.027026577101000537
		0.0036140235940000692
		0.015183170062250053
		0.028063671720999495
		0.11303754750025459
		0.014022756301000978
		0.09931299793225515
		0.16488600364899728
		0.08973733675400032
		0.11716498890625247
		0.06709591527400079
		0.08407578690724397
		0.0031429334952498733
		0.06565200390625037
		0.08555434625225178
		0.07157481762099399
		0.03319620028100309
		0.07489890046600155
		0.05473093058525159
		0.013366616040998773
		0.009438195820250492
		0.02820043318525054
		0.07128317164900147
		0.04306823159399783
		0.13073573312900488
		0.20296033100100558
		0.015290238625000582
		0.0506113978602466
		0.03893300435600042
		0.006923662620250052
		0.02762639530099999
		0.04575568067599693
		0.025786408165251268
		0.014771143504000581
		0.023144729569002667
		0.01501664167525167
		0.06826403575024413
		0.009748370748999806
		0.0361516949572496
		0.024827149300998535
		0.005409925849999653
20220210_Field5_before_crop.mldatx_tracked.trxyt	15	0.005963920776500061
		0.017292023197249647
		0.0003831311424999511
		0.011482789760500264
		0.09939451771248442
		0.05856867070925155
		0.07308039473425217
		0.010597204624249974
		0.056115985710250914
		0.008631697483250315
		0.05750564317600129
		0.048301040996000896
		0.04141129739524356
		4.216200924999365e-05
		0.03720852014525019
		0.05962108756325107
		0.000691842466250047
		0.054861860713252115
		0.003618348370250099
		0.03395668346000032
		0.004969271146249139
		0.00034177308499990807
		0.04974172158425055
		0.008966590922250214
		0.0209421153282499
		0.07198557867650221
		0.0007430828802499656
		0.07496389877125141
		0.06263388200225112
		0.23469173332521304
		0.020588897864250517
		0.03338318976025039
		0.1019539934102527
		0.04140676011250136
		0.07421684098000221
		0.010430031655250105
		0.00921286216250029
		0.0271620262419957
		0.0640589330530019
		0.033853072022501145
		0.05364208203700118
		0.010462205811250057
		0.006475685194249723
		0.1037655488125006
		0.23031428609925444
		0.09604273763823609
		0.4740282147610112
		0.06008406535625305
		0.08912729405600248
		0.17582864325850395
		0.0882228763610017
		0.0067547046410001725
		0.3999588222312608
		0.07194796513325181
		0.01679599721124755
		0.0249832407700007
		0.07065324429725155
		0.09719205397850214
		0.05374499976050024
		0.00031708066324999797
		0.2293721530112566
		0.15826053238925616
		0.021078051941246904
		0.09125453602525119
		0.1603143448932541
		0.22178614520125406
		0.06193143439425144
		0.002485462120000155
		0.10541878999325295
		0.09180138315625201
		0.09347182200423668
		0.23494541656325604
		0.023296906148499975
		0.005730681170250157
		0.029413379218500547
		0.025740913641250626
		0.06341395546600122
		0.11512602681125267
		0.0213147909845001
		0.004527894294249445
		0.003241198305000039
		0.03418005507250051
		0.1413783346592529
		0.11247788947300111
		0.1171863328812521
		0.19350055580125333
		0.057067344775251126
		0.1807540825082217
		0.06735074367050131
		0.15869587596625442
		0.04885878911225037
		0.0476888351872509
		0.17436725159125385
		0.09996687170600295
		0.15950229566900195
		0.2199739610312155
		0.07411749583925228
		0.08079417148450167
		0.05879855994025156
		0.05990708270050028
		0.09647819443125175
		0.17435750989325605
		0.01318925508500077
		0.023902877160500515
		0.34037109840094687
20220210_Field5_before_crop.mldatx_tracked.trxyt	16	0.10616086842592502
		0.03803378547781338
		0.022943810401152984
		0.01906345025935683
		0.043696897773152894
		0.036286911986000814
		0.008307232746952713
		0.006076383905440072
		0.009269656913222696
		0.06383624703669122
		0.019433304292773273
		0.11160131043779242
		0.24512219403425517
		0.06560150540341113
		0.017072482813090324
		0.08947765997452439
		0.2980539569075467
		0.07017350604867403
		0.08200407845515431
		0.18901518482362753
		0.009320685133721068
		0.3019122799724968
		0.12191906801576294
		0.03715190977372355
		0.13369153801552508
		0.009731397124999847
		0.0518556681811408
		7.500920341000036e-05
		0.038960036287083964
		0.18279212710160722
		0.13984361520194308
		0.024122715369250692
		0.10732840458280353
		0.17005555130404257
		0.084456100724002
		0.005186336391812567
		0.014860234483057821
		0.0517707334210912
		0.16273240783250398
		0.25865356960746455
		0.1613759176114936
		0.0025490823571025817
		0.017085248080210086
		0.009129398621810003
		0.022650694138090077
		0.022890546733686807
		0.0010399046938901059
		0.018071268745202547
		0.10263946727509136
		0.5501415162550501
		0.2778109026643466
		0.0628198955266611
		0.04505642246535295
		0.025807664465856098
		0.04042901201341089
		0.09999645030889218
		0.027214121636522825
		0.00028072481056250686
		0.1877765005893167
		0.07806150137186128
		0.0436744296942535
		0.19511613644496884
		0.13545552753025303
		0.007201584924312429
		0.0030348934562501
		0.15957673879105644
		0.25892785551530767
		0.020383425051772992
		0.22521600643842718
		0.2797510816942584
		0.014496621010247788
		0.014979119631253009
		0.10071644943706465
		0.0356421957135737
		0.00025777074500001144
		0.06244987746194157
		0.036838624960660905
		0.08448089101801161
		0.07828158093914
		0.03103890818906071
		0.019394283434973254
		0.008370566028410147
		0.2579390069163175
		0.3485712155555797
		0.19738550481342684
		0.02847889045030293
		0.14658959936566718
		0.03489093349561104
		0.2160771820610278
		0.07321442529592397
		0.07601454795260443
		0.0227009952476906
		0.005897199462500194
		0.017337789825313022
		0.08502381366329176
		0.05152706964905442
		0.03813770427554093
		0.13863731643976257
		0.286258055461645
		0.38529295879366054
		0.19938466269777674
		0.08781039141876172
		0.007840190771540217
		0.07840999593069013
		0.08201200056756508
		0.0286502031375631
		0.2897801061975788
20220210_Field5_before_crop.mldatx_tracked.trxyt	23	0.10962349382021253
		0.02866914977266072
		0.017295449861610274
		0.031011666556923057
		0.02963869609256114
		0.021796000890610467
		0.01975430685190303
		0.020546392632299258
		0.010982457957452622
		0.1688094047810041
		0.11476100746945507
		0.014824804748090163
		0.06441915584505388
		0.05401478294802351
		0.08935027655217412
		0.21894429943776833
20220210_Field5_before_crop.mldatx_tracked.trxyt	27	0.004536815245000193
		0.03273848519850004
		0.05154852978850129
		0.058086080187250755
		0.17079499880825216
		0.07735638930500191
		0.01489326671425059
		0.0016322532272500922
		0.007840664654498926
		0.041035731590249966
		0.14341768504650337
		0.022602127381000644
		0.005810577746500206
		0.06462504902725129
		0.07104352586600153
		0.166857986539254
		0.07880310669923762
		0.025012165656250394
		0.006341638156250491
		0.019824779706500314
		0.011998179650250598
		0.03140014266000123
		0.02936673761850106
		0.11576451500225107
		0.006334887817248702
		0.20228276439325601
		0.16792193539225433
		0.2647946943610054
		0.01959771639400012
		0.2421865531700062
		0.21903506108900594
		0.2453471278992545
		0.14577984304025293
		0.07413695439623835
		0.0018085811300000722
		0.015526387098500596
		0.10382115210625176
		0.6517028461302635
20220210_Field5_before_crop.mldatx_tracked.trxyt	29	0.6169663798312657
		0.09011257228123687
		0.07377187003650205
		0.09061949194625214
		0.03380617722025076
		0.23098623609825542
		0.21550236161800457
20220210_Field5_before_crop.mldatx_tracked.trxyt	96	0.0013921594419998243
		0.0026665842650003633
		0.10163427663998385
		0.3052760527325613
		0.30461799774795073
		0.8119273460474117
		0.146332870246227
		0.34885529515119607
		0.279313633505056
		0.059145681818241126
20220210_Field5_before_crop.mldatx_tracked.trxyt	101	0.1362325781202294
		0.14513537779702862
		0.43012738945243334
		0.05045854442851057
		0.0734627002322386
		0.17384563402403483
		0.13313515328822975
		0.10453545248627064
		0.03982058598724346
		0.2745483172104568
		0.04842463813925974
		0.3069160170049508
20220210_Field5_before_crop.mldatx_tracked.trxyt	102	0.11588647134827325
		0.07839259793323775
		0.06356219103126239
		0.19603316292121978
		0.004733853579249393
		0.02263958712425467
		0.09288804763123523
		0.016185582708503322
		0.003584397538249466
		0.09661668189726946
		0.2438311731312118
		0.17366843525522244
		0.24186336068429815
20220210_Field5_before_crop.mldatx_tracked.trxyt	109	0.0016952810772497572
		0.022324268700496766
		0.028039401415255728
		0.032316356532994917
		0.022650174329004496
		0.043895194315243004
		0.01072278522725229
		0.007274183218248837
		0.0052790464102510475
		0.0007782157662498863
		0.02060758999924642
		0.08056504877126572
		0.016346325918247466
		0.04817239585650997
		0.10470842804898367
		0.04336639158800824
		0.010518682142498197
		0.06114992132649008
20220210_Field5_before_crop.mldatx_tracked.trxyt	110	0.021280709400247125
		0.10100361714727103
		0.03790321954449368
		0.03216934215625549
		0.014520845739247742
		0.07911631275923725
		0.04608213256525893
		0.03220424904924391
		0.0013362841982502167
		0.028257170412495418
		0.03957502663325758
		0.002745752998249828
		0.014669716596253176
		0.009603966396248444
		0.020648081724996745
		0.004015236278250958
		0.008076708288498827
		0.004192979821000916
		0.031119012932495773
		0.008381089812251889
		0.0511084134759932
		0.032418848711257185
		0.001719449138249723
		0.00023818593249994507
		0.00618843948125119
		0.020002318938496622
		0.019284079700003707
		0.003563200890249527
		0.004561884730000848
		0.049650003088992194
		0.03446240282599503
		0.055096219056261504
		0.06795645528048903
		0.1718491475240324
		0.00585996945699929
		0.0066951349472513235
		0.02799725026849601
		0.06031617795126204
		0.02560872116899663
		0.005288512795248832
		0.028500234290505373
		0.0010642386962497982
		0.006998929512501037
		0.018925778554247145
		0.016311888909252933
		0.05579667454524084
		0.019247482082004132
		0.05058467677124255
		0.014389018001997404
		0.0032320783885004755
		0.017737625887247026
		0.030613373155256182
		0.0027609707049994123
		0.017101627625003453
		0.010614911340498173
		0.028990439136246215
		0.01622703695450331
		0.005118715566499003
		0.055817416406259625
		0.016692514112247328
		0.04321020228500779
		0.0388730504742441
		0.07336310244051518
		0.021460093004246533
		0.0022361084124996023
		0.0008876358292501747
		0.08073863028898852
		0.041769448616258524
		0.008944992348498784
		0.03946856800325783
		0.0336286707064954
20220210_Field5_before_crop.mldatx_tracked.trxyt	117	0.02283007839025475
		0.07124524524123983
		0.07220822707301525
		0.03428773021624471
		0.042066200961258605
		0.012414854940498096
		0.04194125523249365
		0.03903150927050764
		0.026377724612495802
		0.011589030082252164
		0.027926067939995775
		0.0965293486332679
		0.14929053938597533
		0.021713304132254592
		0.03387291269824457
		0.013638973106247787
		0.026508495090255504
		0.04708492201624282
		0.010865057881251791
		0.02278216378124696
		0.18116681021128642
		0.006514399472498986
		0.017303687348503394
		0.04844778912999225
		0.020105570996996697
		0.037021505786007304
		0.008602790480498642
		0.014690966153002862
		0.08686811041598559
		0.07551507819326528
		0.007579395786498983
		0.0029810617682494195
		0.00019352520925002993
		0.006131419324999463
		0.009296254542501376
		0.0004428859209999123
		0.009589068685251995
		0.005897222050249238
		0.00012540337025005612
		0.060977521020240504
		0.010125158616499052
		0.061953817366263805
		0.005745086803998705
		0.038930386422508546
		0.09240633474523575
		0.019720939386254008
		0.09841381865423482
		0.10354095066251914
		0.12217190558898135
		0.19615689518521906
		0.08348557310126663
		0.031863061305245
		0.06318335343026285
		0.08197425500498715
		4.2551882500011334e-05
		0.0005644407192499606
		0.017219367980997623
		0.07142094755451436
		0.07742269708323689
		0.031006608909256498
		0.06080062087023996
		0.05939175074501123
		0.0021719852912496125
		0.028847407218255853
		0.06002486670499092
		0.034340758714244544
		0.004099762944501039
		0.11633740575248094
		0.07560808758101534
		0.03056427763824453
		0.030937133532506562
		0.047155277271242586
		0.022249640912504465
		0.1437009162624779
		0.113963461502483
		0.046567571581009035
		0.04564510666899252
		0.09565713347601766
		0.11943012914223082
		0.17178310089728477
		0.14059446105622733
		0.03554697890249507
		0.08771933558126631
		0.19550215950521882
		0.09894460810451969
		0.037543637709243655
		0.0020167770062503375
		0.003745292192499378
		0.026326476256255123
		0.04001956042499374
		0.006084659581248968
		0.015385432381253035
		0.010981746633998146
		0.02316408548650476
		0.038685286056244154
		0.02488704530850483
		0.1685537124344739
		0.05773154096251192
		0.024529884952996357
		0.275336841369207
		0.25026165480630086
		0.06145799529999048
		0.0043455918865007315
		0.020753350596246466
		0.009701567331251763
		0.01710404549449714
		0.16445861050622268
		0.06934802168126324
		0.004185363684499219
		0.0016110671562502771
		0.007971860033998713
		0.0038118541112503847
		0.03631334124499425
20220210_Field5_before_crop.mldatx_tracked.trxyt	120	0.023362409191427198
		0.011892322088370634
		0.00504742672137347
		0.017895236238487097
		0.0015297087742028649
		0.004114619601999168
		0.032595720639484356
		0.003436891468610541
		0.03157476658575489
		0.0435644809697308
		0.002644627122822157
		0.00044021203200007885
		0.007308839262498949
		0.029137103742697873
20220210_Field5_before_crop.mldatx_tracked.trxyt	184	0.03853648786825727
		0.08611860809526578
		0.2574372750311167
		0.018327741293003255
		0.06957638631126234
		0.025481331222487115
		0.0013728236490001447
		0.0008900671002502731
		0.2050001495405418
20220210_Field5_before_crop.mldatx_tracked.trxyt	185	0.39192773246132717
		0.016404696556241046
		0.18204169652503635
		0.06026669579926215
		0.19687195913129038
		0.4019364597622943
		0.11129641713802411
		0.15801897325003103
		0.04857012319322517
		0.08167887972501593
		0.005351633310250764
		0.08432369583251664
		0.16545428604116558
		0.17105834928103447
		0.003503712856250764
		0.07613629689851491
		0.10070179195594757
		0.04787466189025983
20220210_Field5_before_crop.mldatx_tracked.trxyt	186	0.07236261089726431
		0.06765494210001406
		0.04708406578025976
		0.0019968513139988144
		0.09631250926601946
		0.009444190625001438
		0.0062218123872466
		0.07593784614726537
		0.008096108700251969
		0.0014088128062499968
		0.025834017528987122
		0.023505471001004793
		0.12155390934102382
		0.05680519150097283
		0.010733614961003035
		0.037831765061007064
		0.052028490142260686
		0.04766437399722643
		0.01662320015725413
		0.07382885332026279
		0.25847704088886253
		0.11787101110902432
		0.02646121078600377
		0.002005176481250711
		0.011602187724994897
		0.013177182349003981
		0.001267326731250125
		0.034774492100006944
		0.0338747150222327
		0.10006970644102034
		0.08626116284526873
		0.17128900999391444
		0.09020434366101839
		0.08957178806601869
		0.05240004968901038
		0.04404525160897765
		0.0058435695440009865
		0.08726734331226713
		0.09256264930895065
		0.043753027509007565
		0.009698545830252028
		0.009778564754001904
		0.009967084767245307
		0.018432584205253358
		0.0016548481272503446
		0.019596099881240232
		0.036190774629008285
		0.059705691016011746
		0.041603124532258326
		0.05948885824097032
		0.0176112977000038
		0.026787593881255196
		0.020660625040253667
		0.08882764363520473
		0.006167311881250851
		0.01486843931600299
		0.030725188930236114
		0.0036080619290003485
		0.02783201259400526
		0.07084894110101468
		0.008383245600245039
		0.13243347010627565
		0.09795880142501771
		0.13447990616893268
		0.018031353616003633
		0.015585040717252916
		0.0236785145802552
		0.03292632722523306
20220210_Field5_before_crop.mldatx_tracked.trxyt	188	0.04706640547247598
		0.08655262923401702
		0.37483267530032416
		0.25613814376887
		0.054207732101011596
		0.014920942285252535
		0.10339935312502115
		0.053693822655222614
		0.044244834325258234
		0.17597821586653503
		0.2622241017608661
		0.013548538850502471
		0.18753293161528725
		0.0601749165612619
		0.03501049245023175
		0.018883423556003767
20220210_Field5_before_crop.mldatx_tracked.trxyt	194	0.08453561497820708
		0.13079193702502712
		0.02886017834050668
		0.10114064947395053
		0.09068470876451794
		0.03514415386450662
		0.01744548679700282
		0.13827833836517636
		0.060093260050011706
		0.2204195806525454
		0.0032298877262506086
		0.10792798824194526
		0.04128747626900867
		0.009497351521251626
20220210_Field5_before_crop.mldatx_tracked.trxyt	196	0.43566935076302654
		0.16662861061628217
		0.05024076849726017
		0.0880630924452053
		0.04652307941625847
		0.05169650070651078
		0.026499089426004905
		0.11058559930094299
		0.12063874722502387
		0.18574240594728517
		0.051843222500472456
		0.12079139388727378
		0.07364097253126482
		0.2104361893765416
		0.2810024096311062
		0.206583434224291
		0.0312206186290053
		0.0034133616485006045
		0.057188831940970304
		0.04229303412050784
		0.3598607496513215
		0.1068957177409454
20220210_Field5_before_crop.mldatx_tracked.trxyt	203	0.4315425070412897
		0.03918279979076833
		0.003675104578803214
		0.0710330263195275
		0.004261858004560826
		0.013087786967075552
		0.10923387524195416
		0.024012623642317082
		0.001797680013840518
		0.16204283534408473
20220210_Field5_before_crop.mldatx_tracked.trxyt	218	0.012103261232502329
		0.023133156304237946
		0.02448269933800427
		0.05443242350826042
		0.03995442677197924
		0.31174566100005885
		0.21503756445529246
		0.3411036312500691
20220210_Field5_before_crop.mldatx_tracked.trxyt	221	0.07757675030251605
		0.1591213755711685
		0.03965357617625725
		0.329985738017066
		0.061423504866262385
		0.04325999069022806
		0.05171891864401144
		0.009161949733002009
		0.0053384549512512786
		0.4839022771560023
		0.22271858836254313
		0.03060168831725608
		0.20162116165514737
		0.003364729141000548
20220210_Field5_before_crop.mldatx_tracked.trxyt	222	0.11934121702718835
		0.02167071015625428
		0.0003796835682500705
		0.011643213971244194
		0.0058324576465014905
		0.07075370364626374
		0.03011803218125635
		0.03971619338822965
		0.04633542572125825
		0.08348478188451565
		0.008541375204496247
		0.03687015358600852
20220210_Field5_before_crop.mldatx_tracked.trxyt	228	0.07383760433426491
		0.2598433899493038
		0.19975165908839657
		0.22765939495929516
		0.33290579230106637
		0.16573528905628349
		0.12339009632443712
		0.04854681496625995
		0.19764972490928975
		0.14252463348617714
		0.1729008718182838
20220210_Field5_before_crop.mldatx_tracked.trxyt	240	0.17979674385028593
		0.10620576191119611
		0.9015631002821786
		0.09058629906501905
		0.9267123304655296
		0.2821230238933072
		0.1674222781505328
		0.08580997451651712
		0.09189595954320219
		0.05090915920101019
		0.033326984244256716
		0.14903979718617325
20220210_Field5_before_crop.mldatx_tracked.trxyt	243	0.4483077453200894
		0.49998205646424426
		0.0006022627032501493
		0.04927807269125929
		0.011412377085244133
		0.004263889608250855
		0.07687278921326506
20220210_Field5_before_crop.mldatx_tracked.trxyt	253	0.032173820276007445
		0.0019531114325006648
		0.01987367074225361
		0.10471460176119511
		0.050369100181260076
		0.10152184385652094
		0.06020875899646899
20220210_Field5_before_crop.mldatx_tracked.trxyt	260	0.10941437398902189
		0.004593936062250754
		0.014464042567252575
		0.11758635420093853
		0.07606886524901499
		0.4558127660373407
		0.5412303745123571
		0.578910999880701
		0.10092257366051922
		0.08262217448901701
		0.13188663817243249
20220210_Field5_before_crop.mldatx_tracked.trxyt	264	0.020916651914004818
		0.08063196242645916
		0.016508064889003703
		0.00918415441225209
		0.02539082139198693
		0.02354804811250424
		0.042361293812509034
		0.021617679062253866
20220210_Field5_before_crop.mldatx_tracked.trxyt	279	0.0185150290952408
		0.11411705066002502
		0.06472749015226364
		0.02993971328448337
		0.0481789464580096
		0.008739242516501645
		0.023349485958503786
		0.199786985684398
		0.016407377811252993
		0.2007035969000393
		0.11043121711027254
		0.11027054634844471
		0.0023429592492504488
		0.16426590532528162
		0.10264590666844753
		0.009370045745002041
		0.10951738405827222
		0.038843731053007896
		0.020314205074239682
		0.0315156696730065
		0.13020442747527566
		0.07348279824221156
		0.017199614215253223
		0.045617818525008465
		0.15073171786127962
		0.1341117239371823
		0.1105369284625227
		0.037885150122507774
		0.011988582673993832
		0.005326961160251177
		0.030739270985007096
		0.009597115106002089
		0.16185661105816482
		0.08118587601926497
		0.0834256914312665
		0.025274850858505025
		0.03676311322848131
		0.20537073245129167
		0.03374318552125696
		0.04837024848397536
		0.027123969422505903
		0.009007105096251647
		0.004924056976250974
		0.015387268803991834
		0.06182659015251228
		0.018729998402003917
		0.028589501316985327
		0.04399669499125841
		0.10788210021252213
		0.031657559713006225
		0.00725489913124633
		0.007170278336501621
		0.12919585199302558
		0.025033893678237447
		0.02885773383125546
		0.0025001789342505537
		0.13828720464202748
		0.25506119420111867
		0.03170491751650595
		0.08541040590051681
		0.07759515149801538
		0.09887008821019941
		0.077528847087265
		0.019133239404503444
		0.1414002540901778
		0.11821039239652288
		0.01860709097000413
		0.05023518111251058
		0.03626066964498097
		0.1006884774512704
		0.016244040097003233
		0.09102615651920352
		0.11851773496827135
		0.01385717071625276
		0.04219541673425872
		0.05647969319047039
		0.02686466898925504
		0.08712401126526749
		0.049696493962225
		0.0016903467582503097
		0.02060247075125378
		0.03854712599450734
		0.011355004257994513
		0.003930631792250854
		0.023922056095254877
		0.151415723437279
		0.24719293639912215
		0.049252860075260044
		0.09200265750926782
		0.008509966526495437
		0.08690447165451588
		0.0037118721610009593
		0.023944484556254367
		0.3153991226830867
		0.007693296061251604
		0.2691949174850541
		0.1841517197441559
		0.03982151911725782
		0.023367070356504434
		0.06418125041426409
		0.0180544359129904
		0.019473296214503787
		0.011155690549252053
		0.013697262042243297
		0.03567111643300781
		0.029652942388256023
		0.1710934475382848
		0.15798551349817003
		0.11076388199302431
		0.011576184176252733
		0.06518316798726248
		0.01171026234899345
		0.1739129524802837
		0.09691791370001951
		0.05701158966722029
		0.22404194065254338
		0.016797235042253673
		0.11976204727827443
		0.13476802677718097
		0.032282260425006565
		0.0685302441212643
		0.038258398398230815
		0.0601884273490118
		0.03307084305050644
		0.04974851771651102
		0.005966202381246832
		0.1027443008800209
		0.05127457596125995
		0.0014059663312491787
		0.08406669782726543
		0.12476222106852228
		0.00885013981325194
		0.08273131323395916
		0.07152433391526566
		0.04160044362500798
		0.07998939608526778
		0.15362123470592198
		0.007562827846251395
		0.3024298086660596
		0.03981025894222995
		0.16018970491253273
		0.04390415080250899
		0.21488971556004371
		0.009299126151994979
		0.031119669250006306
		0.04840021153701089
		0.07090417220821364
		0.01348165204250281
		0.03210002233300662
		0.001306954513250324
		0.02779329362448581
		0.09883676724251914
		0.03119264890850647
		0.11517464788319046
		0.08560795628126676
		0.022106557421004244
		0.09405471055827037
		0.04160906904997887
		0.20381136502329136
		0.1496819758625306
		0.3068141423300617
		0.1936309120311511
		0.11093949313452198
		0.08074322106501408
		0.14400008120442537
		0.27787863880630537
		0.07874864617626443
		0.1771827911890359
		0.16788503058716525
		0.5165680767793542
		0.09135540841826713
		0.2977188463650987
		0.20195844650328945
		0.025858465131255177
20220210_Field5_before_crop.mldatx_tracked.trxyt	288	0.018103692069240607
		0.10401115382326968
		0.2836417947700567
		0.011720118574252363
		0.07526643405021112
		0.06965437270851482
		0.10661524602327214
		0.02408340018823869
		0.052252123871259964
		0.13854003677127805
		0.0705717388812651
		0.15348594381192177
20220210_Field5_before_crop.mldatx_tracked.trxyt	292	0.23652405567629697
		0.2605306131610503
		0.07401161141121257
		0.07400129665001459
		0.26364967446730275
		0.007980036957251456
		0.10523460393794551
		0.20914416925629167
		0.09010686166326824
		0.06274135107246857
		0.1065707768050209
		0.3560039743565709
		0.043348248446508614
		0.010621660034244886
		0.033463204712506904
		0.0693329656365136
		0.11079676645002245
		0.1323404304129331
		0.14034684061602792
		0.21144094672629082
		0.13558539552493046
		0.1090007057780216
		0.27391213878255544
		0.13037110051827588
20220210_Field5_before_crop.mldatx_tracked.trxyt	293	0.023543194778505323
		0.002808995520248741
		0.09152979105626928
		0.15082280162728157
		0.017752691658503576
		0.10979487026494468
		0.143190187476277
		0.3853186118763226
		0.12686927165793485
		0.2609182070312996
		0.10197632238627025
		0.06696670957851372
		0.12602144701693566
		0.02858334385250491
		0.026850372166255545
		0.02379251904625463
		0.10026074864494776
		0.02057379384125409
		0.003245189805250699
		0.0073798027302463855
		0.17864448356528512
		0.08651239830651652
		0.06127747722851208
		0.1913978993479033
		0.40470165904333366
		0.3499651499720724
		0.07530518659046102
		0.01403642120625318
		0.1777549449530355
		0.05687856633426201
		0.03064686933123414
20220210_Field5_before_crop.mldatx_tracked.trxyt	294	0.003053277531248519
		0.13272159565927621
		0.0002827654062500873
		0.015791240706253536
		0.08927205560645535
		0.001549665976250365
		0.055399758170510634
		0.13787939864252735
		0.021743057931238773
		0.31524746474131216
		0.1437693085652787
		0.2651241090368641
		0.022281556731254266
		0.15631236257303027
		0.08596590502501762
		0.0033427806799980705
		0.03824745936650667
20220210_Field5_before_crop.mldatx_tracked.trxyt	297	0.06234452214051235
		0.042404907145008115
		0.08231121803651618
		0.016293296517242102
		0.016754162460503028
		0.029716434740006063
		0.004992092334497426
		0.07703644672401577
		0.11247788200502332
		0.15415902070028137
		0.21695360839013858
		0.35995194785257084
		0.006510257298001304
20220210_Field5_before_crop.mldatx_tracked.trxyt	318	0.007738751664245901
		0.008543866361001264
		0.009367521113251934
		0.037561391546481956
		0.013511293887253252
		0.04461203913625898
		0.0022805331425004667
		0.01034307818099471
		0.05975494018101203
		0.019862296373254148
		0.0697385710820135
		0.05215539362647369
		0.0524181612425105
		0.02379131418725472
		0.0055495825512470644
		0.00530397502025117
		0.0007436430572500954
