# Supplementary material for: Single nucleosome imaging reveals principles of transient multiscale chromatin reorganization triggered by histone ADP-ribosylation at DNA lesions
Source: Nat Commun. 2025 Jul 19;16:6652. doi: 10.1038/s41467-025-61834-7 (PMC12276361; doi:10.1038/s41467-025-61834-7)
Supplement: Supplementary file 6 — Source Data [file 41467_2025_61834_MOESM6_ESM.zip › DATA_ALL_FIGURES/Fig 1C/before_damage/all experiments/20220210_field8_cell2_before_crop.mldatx_tracked.trxyt.csv]

filename	h2b_id	predicted_class_id	predicted_class_name	probability	maximum_radius	first_x_position	first_y_position
20220210_field8_cell2_before_crop.mldatx_tracked.trxyt	18	0	Immobile	0.999064	0.2065131696241872	1.0789855	13.386717
20220210_field8_cell2_before_crop.mldatx_tracked.trxyt	38	0	Immobile	1.0	0.10336317727005173	1.1201551	14.150441
20220210_field8_cell2_before_crop.mldatx_tracked.trxyt	42	0	Immobile	1.0	0.11932018129407085	2.0047072	2.4779674
20220210_field8_cell2_before_crop.mldatx_tracked.trxyt	44	0	Immobile	1.0	0.1282529316179951	1.869938	11.61285
20220210_field8_cell2_before_crop.mldatx_tracked.trxyt	52	0	Immobile	0.99999917	0.18425672771944274	0.93567413	13.400936
20220210_field8_cell2_before_crop.mldatx_tracked.trxyt	60	0	Immobile	1.0	0.17288457909050198	1.9348129	2.3893997
20220210_field8_cell2_before_crop.mldatx_tracked.trxyt	65	2	Mobile	0.99997747	1.4991634975577892	0.84611815	14.408931
20220210_field8_cell2_before_crop.mldatx_tracked.trxyt	66	0	Immobile	1.0	0.05618877016637741	1.0903605	15.343613
20220210_field8_cell2_before_crop.mldatx_tracked.trxyt	72	0	Immobile	0.99999976	0.12703876663841662	1.9874426	2.4576285
20220210_field8_cell2_before_crop.mldatx_tracked.trxyt	82	0	Immobile	0.9999999	0.09209543388382509	1.9904324	2.4467645
20220210_field8_cell2_before_crop.mldatx_tracked.trxyt	91	0	Immobile	0.99999714	0.1280376095237648	1.1620639	14.80639
20220210_field8_cell2_before_crop.mldatx_tracked.trxyt	114	0	Immobile	0.99950266	0.16163538576420863	0.92864671	15.377414
20220210_field8_cell2_before_crop.mldatx_tracked.trxyt	138	0	Immobile	1.0	0.13592180416580885	0.88407206	15.2997
20220210_field8_cell2_before_crop.mldatx_tracked.trxyt	168	0	Immobile	0.99999964	0.11497833814980124	1.6079116	13.082816
20220210_field8_cell2_before_crop.mldatx_tracked.trxyt	170	0	Immobile	0.9999999	0.1090830092319134	1.6602489	13.085759
20220210_field8_cell2_before_crop.mldatx_tracked.trxyt	175	0	Immobile	1.0	0.11721337024418446	1.6279775	13.028322
20220210_field8_cell2_before_crop.mldatx_tracked.trxyt	176	0	Immobile	1.0	0.20168780837247047	1.7068347	12.997905
20220210_field8_cell2_before_crop.mldatx_tracked.trxyt	179	0	Immobile	0.99997616	0.19189521601929002	1.6798314	13.044632
20220210_field8_cell2_before_crop.mldatx_tracked.trxyt	187	0	Immobile	0.9999999	0.11784364408083295	1.6384199	13.104237
20220210_field8_cell2_before_crop.mldatx_tracked.trxyt	191	0	Immobile	0.9999995	0.14759347633279657	1.6886389	13.153583
20220210_field8_cell2_before_crop.mldatx_tracked.trxyt	195	0	Immobile	1.0	0.1413695376309902	1.6825442	13.091578
20220210_field8_cell2_before_crop.mldatx_tracked.trxyt	199	0	Immobile	0.9999995	0.08918879330969759	1.2094116	15.639022
20220210_field8_cell2_before_crop.mldatx_tracked.trxyt	200	0	Immobile	0.9999999	0.10059276110879005	1.6844168	13.122459
20220210_field8_cell2_before_crop.mldatx_tracked.trxyt	201	0	Immobile	0.99999964	0.17648007681064212	1.2187674	15.731209
20220210_field8_cell2_before_crop.mldatx_tracked.trxyt	202	0	Immobile	0.9999776	0.16643142948974513	1.6446535	13.120967
20220210_field8_cell2_before_crop.mldatx_tracked.trxyt	203	0	Immobile	1.0	0.15773321485422723	1.1652065	15.716444
20220210_field8_cell2_before_crop.mldatx_tracked.trxyt	204	0	Immobile	1.0	0.06650361389315618	1.6083019	1.8085775
20220210_field8_cell2_before_crop.mldatx_tracked.trxyt	206	0	Immobile	1.0	0.14218253938796452	1.6130022	13.163749
20220210_field8_cell2_before_crop.mldatx_tracked.trxyt	208	0	Immobile	1.0	0.06564841703994095	1.6528151	1.7947682
20220210_field8_cell2_before_crop.mldatx_tracked.trxyt	209	1	Hybrid	0.9967524	0.3954119532641368	1.2488885	15.884451
20220210_field8_cell2_before_crop.mldatx_tracked.trxyt	216	0	Immobile	1.0	0.12807744869976148	1.6837292	13.178903
20220210_field8_cell2_before_crop.mldatx_tracked.trxyt	218	0	Immobile	0.9999999	0.19560435415452793	1.1083566	15.772213
20220210_field8_cell2_before_crop.mldatx_tracked.trxyt	220	0	Immobile	0.9999614	0.17118107842355093	1.716534	13.168477
20220210_field8_cell2_before_crop.mldatx_tracked.trxyt	222	0	Immobile	0.99999917	0.14170477039821222	1.6640015	13.082432
20220210_field8_cell2_before_crop.mldatx_tracked.trxyt	223	0	Immobile	0.99970776	0.2496112808877833	1.1831015	15.68728
20220210_field8_cell2_before_crop.mldatx_tracked.trxyt	229	0	Immobile	0.9999993	0.1700443859827197	1.2966543	15.578818
20220210_field8_cell2_before_crop.mldatx_tracked.trxyt	231	0	Immobile	0.9999999	0.12249280766820553	1.379325	15.609501
20220210_field8_cell2_before_crop.mldatx_tracked.trxyt	232	0	Immobile	0.9999999	0.1278354590577279	1.8480953	6.3181335
20220210_field8_cell2_before_crop.mldatx_tracked.trxyt	235	1	Hybrid	0.95775014	0.4399194272093982	1.3579303	15.566824
20220210_field8_cell2_before_crop.mldatx_tracked.trxyt	251	2	Mobile	0.99990153	0.1886490010278348	1.8352948	6.2571109
20220210_field8_cell2_before_crop.mldatx_tracked.trxyt	259	0	Immobile	0.99999213	0.18675900291190783	1.8013668	6.2693029
20220210_field8_cell2_before_crop.mldatx_tracked.trxyt	260	0	Immobile	1.0	0.10482784683489436	1.5034733	12.62005
20220210_field8_cell2_before_crop.mldatx_tracked.trxyt	266	0	Immobile	0.9998785	0.1974415418830597	1.2235109	15.643961
20220210_field8_cell2_before_crop.mldatx_tracked.trxyt	267	0	Immobile	1.0	0.07171862486474405	1.7972599	12.953384
20220210_field8_cell2_before_crop.mldatx_tracked.trxyt	270	0	Immobile	0.99998355	0.1936713431681616	1.1870591	15.573327
20220210_field8_cell2_before_crop.mldatx_tracked.trxyt	279	0	Immobile	0.9991979	0.2661902163311795	1.0634842	15.779676
20220210_field8_cell2_before_crop.mldatx_tracked.trxyt	280	0	Immobile	1.0	0.03536863605244066	1.4498463	12.558149
20220210_field8_cell2_before_crop.mldatx_tracked.trxyt	282	0	Immobile	0.91048163	0.21266910550091658	1.3126051	15.843055
20220210_field8_cell2_before_crop.mldatx_tracked.trxyt	290	0	Immobile	0.99998784	0.15742371036473518	1.1934409	15.929212
20220210_field8_cell2_before_crop.mldatx_tracked.trxyt	295	0	Immobile	0.9985927	0.1954451470496261	1.3187768	16.011938
20220210_field8_cell2_before_crop.mldatx_tracked.trxyt	301	0	Immobile	0.9990552	0.2032781333176042	1.304379	15.966775
20220210_field8_cell2_before_crop.mldatx_tracked.trxyt	302	0	Immobile	0.9999473	0.23687563803078235	1.4183628	12.626984
20220210_field8_cell2_before_crop.mldatx_tracked.trxyt	304	0	Immobile	0.99999464	0.1681149496769696	1.4410697	16.008828
20220210_field8_cell2_before_crop.mldatx_tracked.trxyt	305	0	Immobile	1.0	0.10263304791269741	1.6398243	1.2158453
20220210_field8_cell2_before_crop.mldatx_tracked.trxyt	322	0	Immobile	1.0	0.07732807435879911	1.388266	12.53792
20220210_field8_cell2_before_crop.mldatx_tracked.trxyt	331	0	Immobile	0.9987562	0.23108617116186328	1.4313736	12.34527
20220210_field8_cell2_before_crop.mldatx_tracked.trxyt	335	0	Immobile	0.99999833	0.1837782838815294	1.3230236	12.418509
20220210_field8_cell2_before_crop.mldatx_tracked.trxyt	337	0	Immobile	1.0	0.15954222405921342	1.3456414	12.356689
20220210_field8_cell2_before_crop.mldatx_tracked.trxyt	340	0	Immobile	0.99999857	0.17822436458523336	1.4864052	12.417572
20220210_field8_cell2_before_crop.mldatx_tracked.trxyt	344	0	Immobile	0.9999994	0.10027612347832254	1.8262804	13.751879
20220210_field8_cell2_before_crop.mldatx_tracked.trxyt	346	0	Immobile	0.9999999	0.10869126849057469	1.8198623	13.802882
20220210_field8_cell2_before_crop.mldatx_tracked.trxyt	349	0	Immobile	1.0	0.08064472153186718	0.87306851	11.477093
20220210_field8_cell2_before_crop.mldatx_tracked.trxyt	360	0	Immobile	1.0	0.17034500662479124	1.4011969	12.435668
20220210_field8_cell2_before_crop.mldatx_tracked.trxyt	371	0	Immobile	0.9999999	0.10677671956400421	1.1538933	5.3439653
20220210_field8_cell2_before_crop.mldatx_tracked.trxyt	392	0	Immobile	1.0	0.08789231986066831	1.1013292	4.4812824
20220210_field8_cell2_before_crop.mldatx_tracked.trxyt	433	0	Immobile	1.0	0.0931803602860599	2.0445223	14.894637
20220210_field8_cell2_before_crop.mldatx_tracked.trxyt	436	0	Immobile	1.0	0.06924685998657241	2.0683838	14.958401
20220210_field8_cell2_before_crop.mldatx_tracked.trxyt	439	0	Immobile	0.9999999	0.07945234655496353	2.0687969	14.911007
20220210_field8_cell2_before_crop.mldatx_tracked.trxyt	440	0	Immobile	1.0	0.1112093548045307	2.0673949	14.941087
20220210_field8_cell2_before_crop.mldatx_tracked.trxyt	446	0	Immobile	1.0	0.05014370409174033	2.0396733	14.972965
20220210_field8_cell2_before_crop.mldatx_tracked.trxyt	447	0	Immobile	1.0	0.07407162185722667	2.0530481	14.986518
20220210_field8_cell2_before_crop.mldatx_tracked.trxyt	458	0	Immobile	0.9999999	0.06268775713494652	2.0302682	14.963832
20220210_field8_cell2_before_crop.mldatx_tracked.trxyt	484	0	Immobile	1.0	0.08775301405130204	0.88317242	13.632384
20220210_field8_cell2_before_crop.mldatx_tracked.trxyt	539	0	Immobile	1.0	0.14240901881285536	1.815937	14.804642
20220210_field8_cell2_before_crop.mldatx_tracked.trxyt	540	0	Immobile	1.0	0.11466260502467075	1.0637519	12.839456
20220210_field8_cell2_before_crop.mldatx_tracked.trxyt	560	0	Immobile	1.0	0.15672881295409538	1.7793621	14.782911
