# Supplementary material for: Single nucleosome imaging reveals principles of transient multiscale chromatin reorganization triggered by histone ADP-ribosylation at DNA lesions
Source: Nat Commun. 2025 Jul 19;16:6652. doi: 10.1038/s41467-025-61834-7 (PMC12276361; doi:10.1038/s41467-025-61834-7)
Supplement: Supplementary file 6 — Source Data [file 41467_2025_61834_MOESM6_ESM.zip › DATA_ALL_FIGURES/Fig 1C/before_damage/all experiments/20220210_field8_cell2_before_crop.mldatx_tracked.trxyt_diffcoef.csv]

filename	h2b_id	diffusion_coef
20220210_field8_cell2_before_crop.mldatx_tracked.trxyt	18	1.06619223070571
		0.1312396079012135
		0.004248598042423321
		0.058439600828010314
		0.16291994790252504
		0.06285755651530414
		0.007768801988821954
		0.36271104903670254
		0.21513018785641225
20220210_field8_cell2_before_crop.mldatx_tracked.trxyt	38	0.2670986603840032
		0.19546152579224835
		0.06083961574525067
		0.5686086055810009
		0.04445644295525018
		0.6124471420972468
		0.5857272785972497
		0.20042173000100072
20220210_field8_cell2_before_crop.mldatx_tracked.trxyt	42	0.2418676622244994
		0.009132252675250052
		0.13011160791250076
		0.08970821401724971
		0.20078043845424925
		0.1350284148124997
		0.06134112437725047
		0.08399938069224988
		0.11046475256224936
		0.038792211871999924
		0.02436250096524991
		0.023885016484500112
		0.14923240208125152
		0.009082932488500086
		0.08249526193624981
		0.0022277726600000406
		0.022640351714499973
		0.1304813966900002
		0.01565048793325006
		0.06618719931525001
		0.06793913956324957
		0.08927503334099975
		0.21623833440799903
		0.009281623815250245
		0.05987990277450062
		0.03941281107124965
20220210_field8_cell2_before_crop.mldatx_tracked.trxyt	44	0.3987127918622455
		0.030860297467250056
		0.100652086630246
		0.08088376310599699
		0.17479052344999668
		0.2821792331812497
		0.05610731549525053
20220210_field8_cell2_before_crop.mldatx_tracked.trxyt	52	0.048301186937089804
		0.2325425100972477
		0.01428277930530149
		0.0548957633003596
		0.14162588951144084
		0.43495631777869537
		0.05246464135789098
		0.027419786350422384
		0.24928775161256253
		0.1891596329952495
		0.07695571597600322
		0.15958279135061032
		0.1670677688397593
		0.08282709478060289
		0.09078267909960885
		0.17797797182342287
		0.12388568560400164
		0.0029766016307602996
		0.11232724181541871
		0.1115610728314407
		0.11424125668121017
		0.06389533711590428
		0.01835091907728978
		0.0038522825344396664
		0.018314389719609116
20220210_field8_cell2_before_crop.mldatx_tracked.trxyt	60	0.11089348585824986
		0.22155475938500033
		0.12214346470324998
		0.07786279600849923
		0.07770807589624926
		0.11766766092850024
		0.07957195658125026
		0.2537913170042494
		0.08007819049625002
		0.5216492878580058
		0.06442946744824977
		0.027066403433000305
20220210_field8_cell2_before_crop.mldatx_tracked.trxyt	65	0.014213103642022436
		0.2810552110042022
		3.5148542862685197
		4.542091420368994
		0.57036223063125
		0.16072774320625358
		0.9463944762000019
		0.3231651951222499
		0.025427484735250527
		1.808277048910261
		0.6753586681639919
		0.45146978399725135
20220210_field8_cell2_before_crop.mldatx_tracked.trxyt	66	0.016471872469000347
		0.13155748915625085
		0.06110333654525043
		0.02237770210000074
		0.042207061481001146
		0.01411600995024957
		0.03865914702399986
		0.08466630737524856
		0.07255414692899992
		0.08794701152899945
		0.036328678586000016
20220210_field8_cell2_before_crop.mldatx_tracked.trxyt	72	0.015837160396249998
		0.03504660110900013
		0.09526286102625021
		0.16238101272124913
		0.23744909571399891
		0.2969970079464997
		0.20329927454525418
		0.07098562911650007
		0.12065859327424998
		0.17037944329025048
		0.615007016614251
		0.42791413222599944
		0.11924147045000101
		0.5167679769325009
		0.37604822715200026
20220210_field8_cell2_before_crop.mldatx_tracked.trxyt	82	0.04885590502600053
		0.017708770542499436
		0.019508111052250445
		0.21651249858249966
		0.17211148969624954
		0.022327654723999658
		0.2631220825932492
		0.4529761312464976
		0.33512884292425055
		0.19764976730224948
		0.0035357543282500447
		0.09920850478625019
		0.005720940358249878
		0.03498535350124986
		0.10149928856225256
		0.11609620564450074
		0.016954776997250145
		0.08563858041250029
		0.13120595975249907
		0.04354851247700029
		0.04257499266499964
		0.08629904358725025
		0.17566323690500055
		0.02217685905624983
		0.03420431295125039
		0.03833578767125053
		0.048275531724250385
		0.09164819805250043
		0.017163421599999975
		0.05316001771250001
20220210_field8_cell2_before_crop.mldatx_tracked.trxyt	91	0.012466927887250108
		0.18875071790724854
		0.07725925916725111
		0.1547118612222462
		0.18269093172099557
		0.03555933254899829
		0.07814717407224976
		0.15999228602600055
		0.030877221481249956
		0.12192665206900004
		0.21437901777025117
		0.3319284314372489
20220210_field8_cell2_before_crop.mldatx_tracked.trxyt	114	0.06028706059128839
		0.11128102188401319
		0.3668884125998148
		0.0031528578822501746
		0.04638249884940186
		0.042866339608905346
		0.12662283335923724
		0.31079048222041045
		0.09222465677562172
		0.041344039300251254
		0.04479168811300215
		0.054285710545041325
		0.22159371913905768
		0.40854147102183697
		0.286771205287596
		0.004655585295010212
		0.01517123224600217
		0.4412502621505692
		0.1218813707982129
		0.07152075727306041
		0.019620242026810727
		0.014249890895759794
		0.011812466460240468
		0.04251192096228795
		0.010971946727239933
		0.0048374240019028415
		0.027228233086503083
		0.07031951121063967
		0.04418616703056363
		0.03278135122472111
		0.017093468379822837
		0.06183885013922202
		0.0921355423392116
		0.06252376406899733
		0.2882835947302129
		0.30775793925108136
		0.1762440894900662
		0.024609518933403365
		0.053942483476563066
		0.07223460662592009
		0.16406551082656703
		0.019988756473999787
		0.004720562310690327
		0.029373879430904172
		0.006583074766322537
		0.025377819949001068
		0.15169303539256027
		0.15641248024082705
		0.15582320403660047
		0.09115705188369197
		0.06140701512000025
		0.09919634571775988
		0.0568086183181587
		0.04387150502964076
		0.014553464985249604
		0.16211642707240495
		0.022996485948239186
		0.040696626128202865
		0.06448892246099851
		0.017249802543902362
		0.022655961944809067
		0.9908500379514604
		0.6202795598444906
		0.007447043005502703
		0.5531351185907871
		0.4270149598935089
		0.1323365761512111
		0.1940394495862254
		0.09621898080104116
		0.08967424161756017
		0.05119106133829098
		0.055169859867220776
		0.005396294946640052
		7.284406643996531e-05
		0.3997267504041111
		0.2756739093917167
		0.18538275694900375
		0.07277109849740072
		0.21419717655640705
		0.04888773385203833
		0.0731160031502527
		0.1537060722755989
20220210_field8_cell2_before_crop.mldatx_tracked.trxyt	138	0.03509494026006315
		0.0567476373838026
		0.10176637342700444
		0.05826620919236171
		0.03658543359648873
		0.0029751932593225444
		0.034384077671623325
		0.0024471372550400688
		0.030814462212248216
		0.004860978419410239
		0.04030666194975845
		0.03659089140624911
		0.04666739299212474
		0.006264104575040512
		0.04472838620595937
		0.04636026073930335
		0.004896651799422489
		0.04210126486360911
		0.09374914670599786
		0.13948641108761098
		0.010333134789521015
		0.016981499771822093
		0.007637690490002096
		0.12640427610156504
		0.07019217251923722
		0.019705603317010205
		0.1284834827030588
		0.050799918425000964
		0.010442964317102585
		0.011805670655999053
		0.014912667679808287
		0.021405569462562498
		0.022315501687240526
		0.05316542848709127
		0.21839240810290791
		0.24134154499820754
		0.08236352846504216
		0.036338134897921655
		0.04593954900724849
		0.005550075168999704
		0.005110345868960098
		0.0388076976933031
		0.099657107114794
		0.05492216623525099
		0.006476645592609335
		0.0129364873977027
		0.002436798263502269
		0.0223381235074088
		0.029990143409000754
		0.09607463392500899
		0.03128686072170069
		0.01542525780584032
		0.013701426711423484
		0.0799685017254236
		0.051535807908010246
		0.11157550659255572
		0.05255794766525069
		0.15939505433506546
		0.08818448911684168
		0.23633353314748673
		0.03186887214855944
		0.029299146065290417
20220210_field8_cell2_before_crop.mldatx_tracked.trxyt	168	0.07904003045000135
		0.0813989973672452
		0.26628668462500527
		0.0619118169702511
		0.03021373468100078
		0.0039826242002498555
		0.05010580080400047
		0.13240792014525532
		0.072356989656253
		0.3374105370972234
		0.3797193852740068
		0.09732869422225408
		0.017381509834000223
		5.818258899994904e-05
		0.26104789880900203
		0.02130800323599965
		0.020042493725250497
		0.030215347135249614
		0.06008946405725137
		0.31961207581225487
		0.050345826831251037
		0.0448643430752472
		0.09804031380725252
		0.10096182837725243
		0.1525022122562499
		0.1006793514252476
		0.13270791874599622
20220210_field8_cell2_before_crop.mldatx_tracked.trxyt	170	0.27567439443400865
		0.339166334168972
		0.07518351598400337
		0.01465968172500065
		0.03406702246600113
		0.13105703758224244
		0.12541886164900332
		0.2779644734260079
		0.5754671046562675
		0.028541397340998805
		0.3690858201490081
		0.12832502932525447
		0.13395986662900297
		0.4075093331359721
		0.2714878324210098
		0.07375208188025305
		0.009849361096000852
		0.08709613702399663
		0.02356227811600002
		0.006759726075251168
		0.1257043636652571
		0.030914010040248813
		0.2840360362959795
		0.2437944148610094
		0.010309589070250574
		0.014995971487251897
		0.011878873587249828
		0.1437055453372543
		0.5016028187812616
20220210_field8_cell2_before_crop.mldatx_tracked.trxyt	175	0.3202533727022587
		0.5235566966562619
		0.18119643995025397
		0.14019807364224257
		0.04766824232899902
		0.6333866093652607
		0.25029329904025105
		0.11408945102499307
		0.25404126838100605
		0.09740238362100208
		0.09406061710899781
		0.12229249486098794
20220210_field8_cell2_before_crop.mldatx_tracked.trxyt	176	1.0169493011522808
		1.1339328252250362
		0.34585186584097793
		0.040015263310249446
		0.37066648448125866
		0.27108969898100843
		0.021571228332248615
		0.059660459336000865
		0.07090046879525153
20220210_field8_cell2_before_crop.mldatx_tracked.trxyt	179	0.1494885646440029
		0.15463442429725494
		0.26467979962398264
		0.09497029579600216
		0.14407148441725198
		0.09899544663124964
		0.11467980130224789
		0.18508744093024063
20220210_field8_cell2_before_crop.mldatx_tracked.trxyt	187	0.06789245260225242
		0.3905117611052576
		0.14915209262599222
		0.050046332164001915
		0.20052783350900957
		0.6411427076322657
		0.32425958280397255
		0.050523074816000366
		0.13476000688525236
		0.003705425236000054
		0.14744859228100407
		0.3129010863062283
		0.06442347424400162
		0.058821448925003066
		0.19199202085625564
		0.06481468093024562
		0.03712362279399934
		0.0032622632810001854
		0.05055998003600034
		0.04340749307224677
		0.07814703610900033
		0.009956614475250246
		0.037119455176002576
		0.025595548317248553
		0.07475465734600102
20220210_field8_cell2_before_crop.mldatx_tracked.trxyt	191	0.007560840724999913
		0.0615179974562506
		0.10668714730899115
		0.21810997649025313
		0.15044236816100173
		0.08318234926025167
		0.03352724248899861
		0.043366733620252125
		0.029465493061001508
		0.08819847046900209
		0.015954523489000314
		0.7368002991610102
		0.8567199831352659
		0.012272012580250517
		0.08572407203124115
		0.032131114185250456
		0.10264459630100214
		0.00629050747724993
		0.10129735181724236
		0.4434702423522554
		0.1447868100260036
		0.40362927019400335
20220210_field8_cell2_before_crop.mldatx_tracked.trxyt	195	0.15343079539400062
		0.03483725022025062
		0.06211016383024985
		0.6597114967690129
		0.18343350598900804
		0.03052331533599764
		0.16669128846100578
		0.1044770389812516
		0.10315279947025113
		0.0690395461060012
		0.06805434999025295
		0.12585514252725183
		0.11642573716225409
		0.31921213801519727
		0.017244726657249566
		0.027283838340250124
		0.05844355904525257
		0.00709023690000011
		0.026546815066000314
		0.00808171372100031
		0.0003069942500001328
		0.19298516013125347
20220210_field8_cell2_before_crop.mldatx_tracked.trxyt	199	0.15732321092900264
		0.09396574728400406
		0.07184147220100252
		0.15279614812100387
		0.275425548164008
		0.1954423692500054
		0.0924698572562351
		0.09415920730525193
		0.05008318976225113
		0.05615133993725282
		0.03319410006900065
		0.033904923821000715
		0.22340623749725527
		0.18230254387400663
		0.2843367161402063
		0.17274516970625028
20220210_field8_cell2_before_crop.mldatx_tracked.trxyt	200	0.1085503949822516
		0.08702941064900128
		0.03749741438600323
		0.23849286774025974
		0.1744626295760065
		0.012787249147249533
		0.05380750107399196
		0.025348094115250686
		0.0687972362802511
		0.10436216490000177
		0.275815487825007
		0.166670262506255
		0.016685756165250584
		0.1854426806690059
		0.16857738862897717
		0.06580789517600183
		0.05982261451400166
		0.25226646384400575
		0.05021190985225322
		0.0171968658422511
		0.04999520902100115
		0.06609182522225196
		0.028564910845251923
		0.05537823788899089
		0.03588327313525185
		0.03406026726100139
		0.2163377586602546
		0.019559689005250624
		0.01234846885225018
		0.08268682012100094
20220210_field8_cell2_before_crop.mldatx_tracked.trxyt	201	0.0582341277690018
		0.1540458320672537
		0.09717408967225401
		0.4103818704302582
		0.3482823893562551
		0.012144063402248403
		0.0032774991772497536
		0.31670815022600485
		0.18816282954725236
		0.09735800902900092
		0.07524762947599901
		0.1835886580922552
		0.20330051709025188
		0.022788963155248188
		0.239079656902257
		0.15586678381600336
		0.01997704433225069
		0.13599504897025605
		0.8716336112160195
		0.5621907003602531
		0.49475998109526037
		0.12838534917523295
		0.041754262000251396
20220210_field8_cell2_before_crop.mldatx_tracked.trxyt	202	0.011883198147249351
		0.010482500031248634
		0.023373881081001517
		0.047668916802250584
		0.015344945167249845
		0.004236382449999799
		0.15232725871525352
		0.01770132963724802
		0.02800337498725154
		0.012543340289000516
		0.018598653415251264
		0.045035626049002415
		0.04202984416100175
		0.04908982729025432
		0.10039414038100476
		0.04697107603599922
		0.05396526210024233
		0.06075471312499889
		0.005483482514000948
		0.2488338288160047
		0.3426489301250062
		0.48657791192226024
		0.07925354824999999
		0.2219296511440044
		0.1353260884409788
		0.054133837634001696
		0.04809590932900099
		0.0030266641939996237
		0.22078053725000168
		0.08271313924725157
20220210_field8_cell2_before_crop.mldatx_tracked.trxyt	203	0.380857969850002
		0.5235078861222506
		0.1777281557690023
		0.1578992816690011
		0.276118474916004
		0.05835482754724131
		0.039920400706000086
		0.05150837722400062
		0.059927591866000676
		0.5185816018172592
		0.15867519203125444
		0.24416279603525476
		0.37353264102500666
		0.3938035170721819
		0.1187281720359997
		0.16891717825000496
		0.08252626170625181
		0.46422981533126073
20220210_field8_cell2_before_crop.mldatx_tracked.trxyt	204	0.010958939156248258
		0.018664443829000475
		0.06251398936225142
		0.012122502031250378
		0.009961999034500181
		0.024144812624500474
		0.047639978412501005
20220210_field8_cell2_before_crop.mldatx_tracked.trxyt	206	0.505396862670173
		0.0388875500500007
		0.016921257762250282
		0.00393806283400015
		0.26107320430525494
		0.13844793758900387
		0.534614758441012
		0.3357544338250084
		0.20714687912500693
20220210_field8_cell2_before_crop.mldatx_tracked.trxyt	208	0.010302613551250155
		0.02521225620625035
		0.02218345602125046
		0.027724490874000692
		0.06686067168250164
		0.12346142203125282
		0.07633110927425191
		0.0760173918249879
		0.06790134863650105
		0.01757167974850035
		0.02915738382100066
		0.007906785141250167
		0.012706967414500416
		0.003730296485000134
		0.0016405141810000628
		0.0017822568424996955
		0.08801261901325208
		0.02543619126925051
		0.04491803412850098
		0.029360538090251034
		0.020759503158500437
		0.020661468170500418
		0.002299173891250054
		0.0175834370112473
		0.0002999197332500002
		0.049895303825250946
		0.09463947233425238
		0.018119787780250706
		0.002789194113000091
		0.010464440631250209
		0.011458316770000136
		0.011660475642250418
		0.04003261818249402
		0.011404586313250406
		0.027484617314250646
20220210_field8_cell2_before_crop.mldatx_tracked.trxyt	209	0.8872641786402737
		0.13919034452500226
		1.186946959017274
		1.0426388056572689
		0.011557958265998322
		0.0024633174602501653
		0.000920417616
		0.02029393360000127
		0.04488750328400148
		0.29332580000725555
		0.3895345127440111
		0.09220862539400568
		0.005828027115248997
		0.0025055063689996826
		0.06066847093225194
20220210_field8_cell2_before_crop.mldatx_tracked.trxyt	216	0.1711952984952213
		0.05367314109600122
		0.08419050780100142
		0.12877623725525286
		0.15318966640025156
		0.09918508956100108
		0.008602776560250274
		0.08013343978125385
		0.15021353867398082
		0.1012314758062526
		0.03599269566525234
		0.07457981574600288
		0.21904211371025492
		0.06461256617225007
		0.1369743503210023
		0.10852536683525406
		0.15509025610522545
		0.0164323842702509
		0.003454176352250084
20220210_field8_cell2_before_crop.mldatx_tracked.trxyt	218	0.14722244583125732
		0.6195170869610136
		0.17183817293525344
		0.3050231675290058
		0.007503887056248982
		0.04405441490000113
		0.1045693230209983
		0.02751851396224444
		0.0825045123890021
		0.1350553217540037
		0.15700287162500104
		0.17588175444225057
		0.18105699406600187
		0.08507339424024986
		0.10793585802100286
		0.01160220622900071
		0.16046123824397474
		0.06462558840625231
		0.041624262100999565
		0.10425802111400378
		0.02714801710400043
		0.13944146134225532
		0.24183449048900307
		0.0769163887440018
		0.08316695677598755
		0.16807851676225355
		0.1602687158810052
		0.045490084755253804
		0.03006488902500074
		0.06878060065000177
		0.022554705255251918
		0.014921697872249076
		0.0008921090922501319
		0.15296236989025588
		0.003326611121000178
		0.16891750330625158
		0.48269950965625935
		0.25898511788126155
		0.05809231338125169
		0.0487755758812493
20220210_field8_cell2_before_crop.mldatx_tracked.trxyt	220	0.17374905697524987
		0.034460112862251036
		0.12882348078525263
		0.00716066857225023
		0.0255529068152457
		0.1036435598690034
		0.1657534230560041
		0.13626428189725512
		0.1447703790052525
		0.15777756058100312
		0.05436688828525301
		0.11392088407025437
		0.03805046462499344
		0.1658795633010031
		0.1160422707890017
		0.004465023049999598
		0.07783839220100079
		0.06849976932500199
		0.11647433562500402
		0.003250838434000756
		0.11187503485623232
		0.21001465153600266
		0.003442693752250044
		0.14640695664025333
20220210_field8_cell2_before_crop.mldatx_tracked.trxyt	222	0.004821105375250088
		0.16297920750722136
		0.05595865830900192
		0.13330576769225236
		0.056903663320250784
		0.03509089399400115
		0.2518726491152561
		0.3580007799290095
		0.23676754944400755
		0.17336128274722265
		0.01291930218125
		0.004537335761000032
		0.030063533706000876
		0.04320647902525169
		0.16386194467400395
		0.03915726444725202
		0.005535918181000152
		0.13684590900097804
20220210_field8_cell2_before_crop.mldatx_tracked.trxyt	223	0.09204115691724946
		0.027643870049000967
		0.016891595787250257
		0.13002776120900333
		0.0043471987172501525
		0.3311036822410127
		1.0525106516502711
		0.10268946453123119
		0.02064879283525044
		0.017390012554000297
		0.024871483756249584
		0.029932948500252396
		0.043713781762250936
		0.20378946874100487
		0.02983185900025158
		0.19072926894097153
		0.17524402230725467
		0.17222358012500305
		0.0881878597540027
		0.01694803567525149
		0.16097780856100585
		0.13922648166400203
		0.09568687654599987
		0.01484809404725034
		0.2556187488202147
		0.03498272923400071
		0.050632841856251685
		0.2261603603540045
		0.03134429300000104
		0.058570693317252176
		0.03816618728125008
		0.04069656010625287
		0.13102318412498076
		0.139408906357252
		0.2386610461352552
		0.01786038131725064
		0.06670403456900091
		0.11046842642900245
		0.2129613179140045
		0.05175701272399991
		0.143589536002225
		0.04268060075600123
		0.04027661261600113
		0.06603543850525119
		0.009246183520250249
		0.05197861252024952
		0.029133135209000592
		0.0026186643940000055
		0.015868814221001382
		0.029710776255244993
		0.12162927007400359
		0.037268613628999775
		0.03912534449525162
		0.08779404626525174
		0.027040051305250154
		0.022756693777250366
		0.060808315705249305
		0.0005418219559998967
		0.16252822236100198
		0.11486047452100447
		0.06365387420900094
		0.11895963428725181
		0.14556030050525356
		0.19792228862025404
20220210_field8_cell2_before_crop.mldatx_tracked.trxyt	229	0.045106058621002136
		0.019812198490248532
		0.23288930742500463
		0.18920169634225695
		0.0322395668172506
		0.00014665955725001536
		0.059893408890250965
		0.05708568230599259
		0.0011365657009997337
		0.04038978230600115
		0.050838563875250375
		0.06887395664524991
		0.10957904229725283
		0.24084315866900693
		0.02542154450600034
		0.03397725626599557
		0.08520885272500159
		0.19503505300900828
		0.25006676137526057
20220210_field8_cell2_before_crop.mldatx_tracked.trxyt	231	0.023678292024999922
		0.07815708083525014
		0.36210309643219357
		0.4319454068410089
		0.22512738974725408
		0.012241944296000774
		0.14662622452725457
		0.0006836928250000348
		0.010606404031250198
		0.1575475420622565
20220210_field8_cell2_before_crop.mldatx_tracked.trxyt	232	0.05969999810825104
		0.04349783652250151
		0.016236852201247345
		0.15499721911700234
		0.018419099661000537
		0.12396336765800332
		0.05033387601650027
		0.2240213015140052
		0.23248245778600674
		0.11116651530925364
		0.008392897209248682
		0.10000003177125213
		0.15822018702025314
20220210_field8_cell2_before_crop.mldatx_tracked.trxyt	235	0.30059743706225545
		0.22297154183525367
		0.24947849366101107
		0.16223780874600485
		0.061279785907252075
		0.09026790647725076
		0.031814939205250053
		0.014141528682247606
		0.0392568160152514
		0.10446331658225161
		0.07009055737525148
		0.21529937432900303
		0.05162804302100017
		0.04006127725625071
		0.022731954073999742
		0.027340516415250923
		0.04296060704524383
		0.008832910824000693
		0.009135741541000834
		0.02140294520225053
		0.007006329108999961
		0.006472675717250186
		0.02889343706525135
		0.02296096685225084
		0.14860969783397768
		0.00028392386900005946
		0.03544488772525129
		0.11948576468525317
		0.13482977710100427
		0.08782678147399978
		0.035762703226001044
		0.2137071682772544
		0.2285306375552116
		0.08146233692900208
		0.14859137028125224
		0.8270080319052684
		0.7389642842372662
		0.3187545401540045
		0.21474485302400353
		0.010779426220999993
		0.11741725028125222
		0.04712268439224231
		0.2079047495240046
		0.0452258593602508
		0.0054331544812501915
		0.06392831838725103
		0.23066674326900485
		0.10777238579600514
		0.10005722214525219
		0.0013753594302496515
		0.058086672577253064
		0.14620980799225333
		0.35225074596025974
		0.13125515155625683
		0.19187206154100292
		0.2963393594689983
		0.05666842147525002
		0.026486155923996595
		0.02719849892499847
		0.0578757690640017
		0.04292089393225257
		0.17999255949525575
		0.10895675818525448
		0.1054919971010025
		0.10739619912500152
		0.005494799781249915
		0.1360719340659769
		0.06493517982024802
		0.09750664900000278
		0.17701157581225346
		0.04788460239400201
		0.027976431850250474
		0.2333441646062544
		0.017119853264000357
		0.005336826840249878
		0.04649552868725051
		0.05769491130000384
		0.11708409648125301
		0.04769437549225047
		0.21779925396025543
		0.11094355100900304
		0.1278691389752543
		0.11676378916023046
		0.012531719290250907
		0.027327639535252125
		0.01956005985725019
		0.21255956930600572
		0.04867482962900068
		0.0994758273010056
		0.30855639725600686
		0.245635284089005
		0.03708723048124483
		0.12429546969600241
		0.05495070208225204
		0.09663327196899968
		0.10849619194600232
		0.04407351717025356
		0.0544055613140012
		0.02446043846599991
		0.18153337868097014
		0.10935976254725183
		0.22110241814600706
		0.4166378377812608
		0.10624374988900331
		0.09886882498100132
		0.21786917852225002
		2.018894901050041
		0.8609578655888631
		0.034712653681001286
		0.029416584127250373
		0.29312280073525654
		0.04556502526225062
		0.03759065155625168
		0.03821338474025208
		0.002797356124999856
		0.02839988689225065
		0.02713995022499558
		0.5066288640287337
		0.26450387240892903
		0.27608637658100216
		0.204194181764002
		0.7943227025410157
		0.026312392690251565
		0.38596926956725786
		0.35739697241219354
		0.39909804467725973
		0.07054525376724952
		0.018711238281250424
		0.32912425071990925
		0.20085359398220987
		0.12989949498100323
20220210_field8_cell2_before_crop.mldatx_tracked.trxyt	251	0.6312242563062642
		1.162796761622529
		0.523088438020169
		0.4744776413045086
		0.43263396449650915
		2.111258404646547
		1.3852748422720311
		0.14883543910225253
		0.008671493946250096
20220210_field8_cell2_before_crop.mldatx_tracked.trxyt	259	0.003735740476249913
		0.03555801612099447
		0.4642267640252568
		0.14236081944850268
		0.0022476707022500955
		0.15772081879850414
		0.027054756475250404
		0.0619580493102512
		0.2946970372922564
		0.36337401797800667
		0.20651042460421706
		0.05291621468999953
		0.19816518753250353
		0.30490482970900334
		0.009565120489000207
		0.10039442393725394
		0.0069081908292503895
		0.29525722786625613
		0.09049564359223551
		0.04977864136325084
		0.08421306560200102
		0.04743279356125119
		0.034821497935250044
		0.09097206123725174
		0.18425624963450674
		0.26341361905000826
		0.1280659047484809
		0.03926737321425071
		0.09642837113725232
		0.09100117032200176
		0.0866488192250014
		0.008768143210250061
		0.011670558674000173
		0.22607204610850498
		0.03082926254525057
		0.14599322589197714
		0.13943344311725328
		0.06279044312025125
		0.05072657295425129
		0.06890377061125266
		0.1873086365250056
		0.13209072490000207
		0.2577106997770044
		0.44761823696242986
		0.6366133015292645
		0.1519631011730027
		0.004179643056249948
		0.0976957264450021
		0.048771132279251776
		0.01161824108825015
		0.07679858918650113
		0.19899983343246927
		0.46980274368026054
		0.08756661485125115
		0.5358786847940123
		0.7939046528320182
		0.13667149022500324
		0.1266716230825008
		0.17919034848900134
		0.11585259966800235
		0.10900808765123254
		0.07808620292225195
		0.08766470485125206
		0.3731096337300085
		0.12869208688725395
		0.039675481849250106
		0.06709381734650104
20220210_field8_cell2_before_crop.mldatx_tracked.trxyt	260	0.1426297574722542
		0.0225047096562506
		0.06294019341600124
		0.05091955334600169
		0.03754881012500017
		0.06407039376399896
		0.07388654891400101
		0.021603834622246323
		0.03991696837525018
		0.04258260724100084
		0.016010011360999183
		0.05433684304225083
		0.06777809452900149
20220210_field8_cell2_before_crop.mldatx_tracked.trxyt	266	0.0352298899359984
		0.06139245672900195
		0.032284641717250144
		0.13832931073024968
		0.09577988578224984
		0.5488699519721595
		0.09562331380100268
20220210_field8_cell2_before_crop.mldatx_tracked.trxyt	267	0.03280030902100023
		0.03974384198600048
		0.011422883115250441
		0.004111049555999538
		0.003142084110250201
		0.045873266305249225
		0.0035957956249992
		0.020656560835250897
		0.001565272631249751
		0.0020196942739999523
		0.0059070683802497845
		0.018016928925250836
		0.025802732655250585
		0.0029903047472501568
		0.017979851114000578
		0.019023948385998822
		0.0017845811562499662
		0.012298589560999834
20220210_field8_cell2_before_crop.mldatx_tracked.trxyt	270	0.05776634831225126
		0.10823220418224813
		0.016011096355250044
		0.019473358736000458
		0.14220883918022745
		0.02199036221600096
		0.16187912218400466
		0.09990298548225164
		0.032210577106249534
		0.02292679286525003
		0.2603803348040018
		0.11681058760025294
		0.05874028824098993
		0.149389610701004
		0.18252304202600386
		0.11674590854400173
		0.003880431385250943
		0.14059959002500305
		0.002049372307250008
		0.018682162304000216
		0.04296430700900205
		0.06485121537724337
		0.20946627617600552
		0.13537286622500266
		0.035434979010250965
		0.05286278377525221
		0.028731689956252714
		0.04526750642500088
		0.0583493103250026
		0.12432831569998058
		0.07673345327224863
		0.11472620963400021
		0.17912874168400267
20220210_field8_cell2_before_crop.mldatx_tracked.trxyt	279	0.35417484808019567
		0.017823798341000306
		0.21519315302900263
		0.713498049462264
		0.26945588763150763
		0.4575071317867115
		0.014692911831250568
		0.1522358816840017
		0.15586691237225334
		0.05973346883223878
		0.20467712067400742
		0.023216306056250517
		0.23316450219225382
		0.23259916846400577
		6.068753124992227e-05
		0.004919668870250065
		0.16268480645000244
		0.4010171716571873
		0.05428047640625143
		0.028405632834000265
		0.17284729572500232
		0.033096340625000775
		0.14699168771400428
		0.45904623478026363
		0.06243394432500096
		0.032284938156245654
		0.058042891105249336
		0.08735791156900448
		0.8760036675422668
		0.790023663236016
		0.09817527084025253
		0.08618994986600252
		0.41922719368526823
20220210_field8_cell2_before_crop.mldatx_tracked.trxyt	280	0.027070830175251817
		0.0650246301812516
		0.02288183890624635
		0.07463682530000086
		0.02554398418900058
		0.06452606376900118
		0.00683829410225
20220210_field8_cell2_before_crop.mldatx_tracked.trxyt	282	0.03574441306400111
		0.040308772025001646
		0.06342589973025112
		0.04056343883525068
		0.018471088980999507
		0.009774151445251693
		0.1588419135722595
		0.3063629702409528
		0.2813751279252536
		0.05595826810599954
		0.21362460102100927
		0.00786813763600012
		0.4237538864810122
		0.07644289815625242
		0.25415536664725397
		0.19404837567396854
		0.03853633970525232
		0.05290772559024959
		0.12029753087525275
		0.1847408393072491
		0.01037817910599991
		0.18243015040625457
		0.00991240942600124
		0.05099735840525285
		0.5665742178951603
		0.2850952665060035
		0.014444832467250443
		1.552470969606267
		2.486672631521036
		0.2875751154440065
		0.3829454639822535
		0.059138565931249595
		9.966250600001311e-05
		0.3277685421000026
		0.14102023562499888
		0.03358339363600079
		0.007927860882250053
		0.01573604398400029
		0.0007104033250003317
		0.00898209587599946
		0.09444078562898456
		0.10506191062900305
20220210_field8_cell2_before_crop.mldatx_tracked.trxyt	290	0.06827244490600252
		0.051003797902243436
		0.1275421763360027
		0.5586939587562607
		0.22123624511225146
		0.06087215384225076
		0.00882211981600008
		0.18510361576900342
		0.1312671404499996
		0.4645393930640081
		0.3441743211121992
		0.2085927612122546
		0.10770667922600247
		0.12726723445525345
		0.2779857569312572
		0.11685959921025495
		0.010474935122250466
		0.04454505616100089
20220210_field8_cell2_before_crop.mldatx_tracked.trxyt	295	0.20841018960400415
		0.3435115619852601
		0.5295098966322587
		0.2595008903859674
		0.01170497432500039
		0.04754464594900521
		0.11071467237724836
		0.238247890889006
		0.17869667106600245
		0.05622351876025245
		0.15131100925000457
		0.21050873828125494
20220210_field8_cell2_before_crop.mldatx_tracked.trxyt	301	0.03971205332900071
		0.03777351458900174
		0.17879219925625275
		1.6903454301452843
		1.0937069543022713
		0.04342385738125102
		0.16690558775222034
		0.21380051758100224
		0.8514701304490182
		0.8843020678122733
		0.9323176267210198
		0.6054381327490143
		0.1855188872660068
		0.12092152044100041
		0.0396887773249917
		0.7802269720562639
		0.5743077642572502
		0.04046828014399918
		0.18474594642100564
		0.003929021300000145
		0.1129592489772498
		0.05552356248399928
		0.016751719224999746
		0.276145017192214
		0.6057593905140114
		0.04585111862500093
20220210_field8_cell2_before_crop.mldatx_tracked.trxyt	302	0.03919260392900155
		0.019589888875250764
		0.052214738625249904
		0.03764598869524973
		0.05666466702100224
		0.032422849035247135
		0.08147856315400527
		0.036157982025999624
		0.05222873322499896
		0.21130363038600503
		0.48604877575525185
		0.04373240563600057
		0.15851984032025673
		0.008096761999998875
		0.02543320000625133
		0.02446790507600031
		0.03086674594900195
		0.09711757216100084
		0.014018269287250668
		0.004718949442250266
		0.05718315678025204
		0.07389138888400089
		0.02422594586599487
		0.026748103308999346
		0.12607535476100437
		0.005639011410250711
		0.10964479586725176
		0.1416208569039986
		0.07282989345025216
		0.020400196062249767
		0.08376852694898812
		0.022396549156250403
		0.08198160390225233
		0.14792153613025139
		0.20210749888225304
		0.012309708742250439
		0.2114259970500033
		0.060266818289001295
		0.005874507345249263
		0.158071063226001
		0.39229629963400586
		0.22392962483400236
		0.009763603717250737
		0.060063800856251175
		0.15474002860625094
		0.058755608703999734
		0.07446090740225184
		0.017101827999997408
		0.0377221092890007
		0.14619899574725098
		0.27635247360100623
		0.16080767822600348
		0.04060633579600032
		0.2629913107810045
		0.9271559025290225
		0.555331690008914
		0.029943390725000393
20220210_field8_cell2_before_crop.mldatx_tracked.trxyt	304	0.028273335867248558
		0.006919911389000085
		0.3669811293860194
		1.2194414705358063
		0.13214517644225418
		0.06184922138525229
		0.11515082762599677
		0.0034735288659986444
		0.1464640874502542
		0.540558084961012
		0.4454949630352621
		0.03057912957599593
		0.1885261096902513
		1.3416297913272632
		0.6240235388810117
		0.4955412308502681
		0.02948032465624979
		0.01690369267225027
		0.14204548455400173
		0.5038751532490089
		0.17348769230222846
		0.02153178901525072
		0.41023201665625425
		0.1077679398890019
		0.012489115725000362
		0.06824119952725267
		0.7144900385152647
		1.9082701644040392
		0.12511855027223384
		0.02581560566599961
		0.04391933598125017
		0.2636518080160119
		0.06373594422900361
		0.0005505613572501601
		0.14315347570225342
		0.056229798868997406
		0.11269532803522953
		0.03913171447024914
		0.021000923956002695
		0.14608334438099538
		0.3717392067460013
		0.019198124425000945
		0.030820240999998607
		0.015550494249997309
		0.14434045959999642
		0.057357934185239996
		0.021117173185251845
		0.04341389614900026
		0.36644143323125883
		0.0002984064290000873
		0.03831555932100127
		0.18273052167025317
		0.09620925440900174
		0.1334268124999775
		0.03375545959999911
		0.027291216800251848
		0.11317139568400071
		0.20484721888899896
		0.021272798781248787
		0.004447165635249876
		0.04099429922725423
20220210_field8_cell2_before_crop.mldatx_tracked.trxyt	305	0.050688906411251296
		0.017451953370000287
		0.0019794462192500306
		0.011634815965250416
		0.002031002196250088
		0.024644213462496033
		0.014567875152500196
		0.09185232234825243
		0.011948570148250464
		0.01402116222425036
		0.04570955296100102
20220210_field8_cell2_before_crop.mldatx_tracked.trxyt	322	0.0005500604740001422
		0.030474445062244417
		0.0016335492722495983
		0.09119271590901798
		0.03995555518099347
		0.029283360306255852
		0.02566421420624632
		0.1659496263002823
		0.04078394518024387
20220210_field8_cell2_before_crop.mldatx_tracked.trxyt	331	0.1302823908810273
		0.03601413913524473
		0.02316390245000504
		0.1325883740489827
		0.011672703175251662
		0.42237519102018317
		0.05074572804024272
		0.05929646700626309
		0.15010161817223006
		0.1225622798660233
		0.1875396666702213
		0.239960263642298
		0.017244303790247804
		0.17900267970103703
		0.3908122949311957
		0.2787831889422137
		0.14595235362502704
		1.8935613326206957
		0.012490700160251915
		0.9358437771008496
		0.23944305003404698
		0.3210658166522
		0.05241272039998968
		0.22625681545629436
		0.2720299518372021
		0.10636795252102028
		0.02985479031724523
		0.15687551590103208
20220210_field8_cell2_before_crop.mldatx_tracked.trxyt	335	0.04144467892499373
		0.11173336771523008
		0.032615659855255545
		0.08723195570598652
		0.2501140731272977
		0.16938287431397045
		0.31977993865230936
		0.1613341276039746
		0.029069902529006413
		0.0613606357922419
		0.11812603238898188
		0.03611803008025771
		0.10977921763397981
		0.026534799445255317
		0.048768518425992585
		0.04509525865525992
		0.4197175633601896
		0.07464452184098784
		0.14482387222603127
		0.0451813968499931
		0.042175733890258214
		0.13419232444998305
		0.09574271077727202
		0.06515455882398923
		0.15471741702102995
		0.31605725807520013
		0.034831937725244594
20220210_field8_cell2_before_crop.mldatx_tracked.trxyt	337	0.3311546118010706
		0.10227575721023438
		0.3086890271313151
		0.037297445037246
		0.13558833202902748
		0.09534122308098512
		0.028968793920243915
		0.14509471342603034
		0.20226026510096667
		0.05838095530901289
		0.017248462570247307
		0.0035520024410005137
		0.02789527169599507
		0.1333066759609787
		0.04980197446025991
		0.07774889434524114
20220210_field8_cell2_before_crop.mldatx_tracked.trxyt	340	0.021523875367254128
		0.0011829831410002478
		0.13462224660728125
		0.01943716171399719
		0.3970025583250788
		0.5015671017999227
		0.2169181949090438
		0.08814463207398729
		0.07091753710623888
		0.2707265393810544
		0.105816969492235
		0.09801108400227138
		0.11972345974023274
		0.07277340657726514
		0.4058748792101894
		0.17454998245522338
		0.3339739798490694
		0.22635893650896907
		0.06535225447526012
		0.1879103284009755
		0.07850244182526579
		0.4768814266811743
		0.15008239120027955
		0.11483885686098146
20220210_field8_cell2_before_crop.mldatx_tracked.trxyt	344	6.460300899999729e-05
		0.21601649789596636
		0.24374899041729864
		0.1029966598439821
		0.06981057725526206
		0.24721036024096038
		0.11058988601602182
		0.10174319076023552
20220210_field8_cell2_before_crop.mldatx_tracked.trxyt	346	0.11439240192498246
		0.0603443688250116
		0.07838949284898578
		0.07185178894226416
		0.02370921245724615
		0.00907493716100193
		0.05425261624099104
		0.04439260440624319
		0.03843956655400702
		0.035802547281245066
		0.07288079695526425
		0.17967512026522528
		0.18055409884528487
		0.20786214169996906
		0.16135639469228322
20220210_field8_cell2_before_crop.mldatx_tracked.trxyt	349	0.010909109301100076
		0.00771538824900889
		0.055230565539902306
		0.0789869932624098
		0.06033858114025187
		0.030390156640417023
		0.0017299813146101205
		0.014884941683919631
		0.02668977247328554
		0.01326179441110518
		0.0010564759858898763
		0.017876206730566363
		0.007634755168900471
		0.07952527979942582
		0.0013303235219597838
		0.08390053531970548
		0.01195913944942001
		0.0002788766439999915
		0.010325551176104493
		0.021865969336419364
		0.016534695137893945
		0.020749102175819614
		0.015835423332042464
		0.09743887914839584
		0.07506900032837416
		0.053308759941751424
		0.004724260297359109
		0.001153940749000252
		0.0524246197568935
		0.02655617455121527
		0.01081560438448793
		0.003606895991503108
		0.02998602457809851
		0.011082052248998832
		0.0038319782022113126
		0.0052982178120392475
		0.005146385759440781
		0.0021043474330621893
		0.006471662724091576
		0.015113347759238066
		0.02082782672256651
		0.005126026257808897
		0.005186414539488988
		0.022856775370254566
		0.001800611233202106
		0.0021104009402506323
		0.07370701100098814
		0.03925721373704799
		0.001133464175562506
		0.025473529464067283
		0.0004694983140624558
		0.003721056127901924
20220210_field8_cell2_before_crop.mldatx_tracked.trxyt	360	0.05456271554101154
		0.012225321160998592
		0.005063634835251012
		0.007452729306248307
		0.022599996982248204
		0.007836276620251726
		0.051606546030242985
		0.001057998884000479
		0.10126054184523355
		0.022244908552254337
		0.0027913700772500202
		0.0017446900172503545
		0.03282357342499297
		0.00901475199724889
		0.03485262192100706
		0.03778818912499273
20220210_field8_cell2_before_crop.mldatx_tracked.trxyt	371	0.011967037168998093
		0.00856378057299924
		0.02594912922625538
		0.05101675768024349
		0.005462688380501229
		0.05000340484899243
		0.060619597886262144
		0.16300595085122538
		0.06284637130824015
		0.03537832729050722
		0.016679824401247732
		0.002957029492000558
		0.02714862811224587
		0.00368457607325091
		0.016040594731248022
		0.017120361848503313
		0.007138065553999015
		0.016919785526497227
		0.06155888520401124
		0.019885801062496804
		0.00828966497225224
		0.061751779445241815
		0.03661890332050743
		0.021112034265995977
		0.021921287040253853
		0.030085277355245493
		0.07229515384823895
		0.03418827546500719
		0.03260921147324493
		0.031161352928506147
		0.01557323269449749
		0.02500208422450466
		0.0013103160492497442
		0.014286657216997803
		0.013615621746252428
		0.05780515306249133
		0.03891146033125768
		0.1168157782512314
		0.0558384580100123
		0.01969929166524705
		0.16398686942903332
		0.06704557342323944
		0.14806380435997513
20220210_field8_cell2_before_crop.mldatx_tracked.trxyt	392	0.12360139446852372
		0.12109141724798032
		0.25908772034130206
		0.07762143197298864
		0.019558357292503867
		0.007595529249248611
		0.0029776878744995454
		0.008676690504501587
		0.060719575395241275
		0.014044121473002878
		0.024225572140996156
		0.02018822176625407
		0.022480257318246467
		0.014666846322502512
		0.004313781559249634
		0.009170460789248823
		0.07793553145926528
20220210_field8_cell2_before_crop.mldatx_tracked.trxyt	433	0.033828925000008635
		0.023025312655996697
		0.07410929095526177
		0.01835636035524647
		0.03538961126600796
		0.03554867234899341
		0.10709181970101606
		0.029066257124993816
		0.03834883777599399
20220210_field8_cell2_before_crop.mldatx_tracked.trxyt	436	0.05051063970001178
		0.02621811704899608
		0.013770977362251404
		0.007928688265998855
		0.03087652346725547
		0.16464058902897385
		0.045579043061008385
		0.0325176715209937
		0.005708472037249088
		0.005162732546000741
20220210_field8_cell2_before_crop.mldatx_tracked.trxyt	439	0.053844457023991724
		0.020859783925004524
		0.004564842703999704
		0.004956575406251146
		0.02952066762499545
		0.035970511237244714
		0.00309217729025096
		0.007151375307248694
		0.017209087650253762
		0.09309428398523363
		0.02308733261225384
		0.024792729895244923
		0.001501395406249878
		0.0046203202802505795
		0.007031326725248749
20220210_field8_cell2_before_crop.mldatx_tracked.trxyt	440	0.014983198675253011
		0.05793527332899464
		0.07093890676026579
		0.08653558642898605
		0.06321816228124039
		0.0313316073940069
		0.01807472108724765
		0.10149168376401767
		0.09188378700623501
		0.06267215412901454
		0.04468889086899228
		0.02259114638600392
		0.03821905560099175
		0.0366383999859947
		0.0020451166062508477
		0.2884579394499574
		0.18042107942503638
		0.014598018183997823
		0.01641274738900384
		0.057072650140990645
		0.014116589513997923
		0.025219879625004236
		0.07871960602898839
		0.050081702564010025
		0.0034603899939992825
		0.028191388969005755
		0.04666593578124251
		0.004929302625251155
		0.04570807907024108
		0.01039352922399901
		0.004891650634001118
		0.10980259666898308
		0.03798495700000627
		0.011911488556248488
		0.0029693410562507882
		0.010058358556249388
20220210_field8_cell2_before_crop.mldatx_tracked.trxyt	446	0.00954914785524846
		0.020390901090253894
		0.09746823735023745
		0.03932343770000784
		0.01492627876224691
		0.0045005079490013705
		0.0001062479812499594
		0.03172670065624534
		0.02647122282725683
		0.03125163670899519
		0.054226059477259544
		0.027367459368995477
		0.03469590950900722
		0.0022546556499995892
		0.021687647656254246
		0.013740828807248234
		0.011211858035999686
		9.427762249984884e-06
		0.0016957415539996343
		0.023159647300004218
		0.13263770176097464
		0.10420101630101797
		0.07468883200223929
20220210_field8_cell2_before_crop.mldatx_tracked.trxyt	447	0.0089649096659983
		0.012087595335251352
		0.012218658545247254
		0.003742572010251132
		0.01620196790899803
		0.0015170770322504154
		0.011149923222248379
		0.07269222257223981
		0.05407622830626199
		0.012558039175997144
		0.0153915708610033
		0.04852159140099344
		0.02767663804100586
		0.022182570553996913
		0.02488972943725389
		0.020438452988997075
		0.03659095362499589
		0.0500814273172625
		0.01351710486099839
		0.01381305152900256
		0.12781921115023143
		0.015434515525253092
		0.013525740624998889
		0.01238547904900187
		0.01588668511524761
		0.022717883868996785
		0.022929325085255334
		0.015733711924999037
		0.0011888836902501857
		0.000545467065999951
		0.003180902406249875
		0.010545519202247092
		0.011824153212248134
		0.03246313667225604
		0.0034671204489995083
		0.0028377967202498524
		0.04434818790624599
		0.038566963882260295
		0.029924787070244888
		0.02043315565000376
		0.03429583061724469
		0.028511703699996005
		0.027450969850006515
		0.0006964114812498444
		0.006311899131252018
		0.002465625630249621
		0.06745418438525987
		0.0579727175852412
		0.064367483835262
		0.028653108025246423
		0.12346879376898005
		0.05596823860000926
20220210_field8_cell2_before_crop.mldatx_tracked.trxyt	458	0.04961708253124239
		0.043810667629009134
		0.11345582740023533
		0.02216561520624782
		0.06468183284901306
		0.05346629572499205
		0.03390767945225636
		0.03576471148899527
		0.09597002411601908
		0.029577520124995472
		0.005393640307251152
		0.013493291610247657
		0.006153120312249476
		0.0386619498250073
		0.04875793023124457
		0.007069676661001261
		0.10209193675523183
		0.017358787069001742
		0.030267345840994872
		0.08299119165526808
		0.010726149606247633
		0.05259969009999217
20220210_field8_cell2_before_crop.mldatx_tracked.trxyt	484	0.012932774101565177
		0.023334080239598896
		0.05112409889507203
		0.031639980536397244
		0.018059090975805797
		0.005347486822521352
		0.03386431478060447
		0.00491555856996154
		0.031542981493696345
20220210_field8_cell2_before_crop.mldatx_tracked.trxyt	539	0.017682465049992376
		0.05166342572726049
		0.012486626941002239
		0.02607136493600536
		0.08110819262521099
		0.09594777865026913
		0.002995096520250754
		0.002736187652248656
		0.036711450906256424
		0.017249208164003195
		0.07742831290626498
		0.11107827537019375
		0.0973321308290185
		0.04893842718900949
		0.04847996068522494
		0.1388479285840278
		0.04548943772900926
		0.019320905487253657
		0.0325960378289842
		0.10738691934102391
		0.04137761832500822
		0.07823808573721049
		0.05976801276526142
		0.02810505192725541
		0.004534608255250044
		0.01384099516099282
		0.00815263017725208
		0.028677893962255757
		0.03188011713525687
		0.07870326463021213
		0.026110088347255502
		0.010873456324002216
		0.10951414805519546
		0.30745600900631853
		0.029707730392256316
		0.1593396395890312
		0.0629708129999675
		0.03532266953125727
		0.08647148146601694
		0.0004213977822495532
		0.012215041969002199
		0.01767429479525409
		0.08337688000526568
		0.0022902520659988566
		0.15498717894728142
		0.0445464429860086
		0.00986206610599463
		0.010552835549001263
		0.1492015226690279
		0.03521121277525731
		0.05284172002497216
		0.004075280617250823
		0.015557490250003131
		0.007040879245251631
		0.048269228768975186
		0.024430362531255922
		0.007195149700000866
		0.010118115220995465
		0.0009140964972501251
		0.07201787758601517
		0.03549556218400701
		0.04172610067597909
		0.024543875626004703
		0.0021731969052505903
		0.02663430372498679
		0.07954984126026829
		0.02921026415225731
		0.04160905912025961
		0.08597722039395517
		0.050484983406259044
		0.19727017392728777
		0.06968558509596556
		0.04379096328526132
		0.10458838650627146
		0.15622829972503074
		0.13568936317218416
		0.01982726074400383
		0.07141002004901595
		0.023782912325005446
		0.0003306794209997966
		0.1393726480250256
		0.12144012057227209
		0.019183259325240256
		0.24391155631405362
		0.3518131270323188
		0.02378252141525431
		0.06919264010596289
		0.05189661064900996
		0.11286397059402266
		0.08686247003120552
		0.00047501640025011233
		0.018313447069003463
20220210_field8_cell2_before_crop.mldatx_tracked.trxyt	540	0.0683357493812617
		0.07242422722901058
		0.01076678056524421
		0.09027636080726743
		0.023374943595255163
		0.03190214917523386
		0.021175392090253306
		0.0025899291312505702
		0.05307203832726088
		0.5403169015704143
		0.03931408337044825
20220210_field8_cell2_before_crop.mldatx_tracked.trxyt	560	0.20864338172903665
		0.01119155284900281
		0.2075106208272933
		0.3642203251300605
		0.07539712288401315
		0.021872072626002645
		0.11335236970094088
		0.05687295631026129
		0.027989938184007402
		0.0870364172660185
		0.016252028199991674
		0.011797323946002296
		0.1446488698922777
		0.1809041320089073
		0.23143263118404714
		0.1487752783652803
		0.02219002488125519
		0.006654486249996844
		0.05144784879401134
		0.08372024806101566
		0.014647152540252676
		0.03234561040398289
		0.07085622904101431
		0.0011622499772502637
		0.05956588364521984
		0.1825837325540364
		0.08509623788126683
		0.13778846603127573
		0.04588335948022591
		0.018661362517254424
		0.1665527711060308
		0.1917827800201507
		0.08736749668526705
		0.1659346791722799
		0.03368427952500654
		0.21163054138389467
		0.024096115741005
		0.011409994004002338
		0.06907045377721467
		0.11841784791527218
		0.032247654346007244
		0.013435546890252456
		0.09618829649720091
		0.050783217481011285
		0.04689617627025943
		0.09692140766226957
		0.10038282303119948
		0.051257662901009825
		0.13401998918227634
		0.04974123562897521
		0.01508777605625318
		0.052274447975259444
		0.008973832666001632
		0.14623062418892482
		0.16385768720103228
		0.04490931615725659
		0.025179149802237063
		0.18683236212503435
