# Supplementary material for: Single nucleosome imaging reveals principles of transient multiscale chromatin reorganization triggered by histone ADP-ribosylation at DNA lesions
Source: Nat Commun. 2025 Jul 19;16:6652. doi: 10.1038/s41467-025-61834-7 (PMC12276361; doi:10.1038/s41467-025-61834-7)
Supplement: Supplementary file 6 — Source Data [file 41467_2025_61834_MOESM6_ESM.zip › DATA_ALL_FIGURES/Fig 1C/before_damage/all experiments/20220210_field9_before_crop.mldatx_tracked.trxyt.csv]

filename	h2b_id	predicted_class_id	predicted_class_name	probability	maximum_radius	first_x_position	first_y_position
20220210_field9_before_crop.mldatx_tracked.trxyt	1	0	Immobile	1.0	0.1314270396115655	1.6364757	1.2972963
20220210_field9_before_crop.mldatx_tracked.trxyt	11	0	Immobile	0.9998419	0.21913788063246906	1.4230401	9.7532366
20220210_field9_before_crop.mldatx_tracked.trxyt	28	0	Immobile	0.9999999	0.18276218492688773	2.0668054	4.0948301
20220210_field9_before_crop.mldatx_tracked.trxyt	53	0	Immobile	0.99999964	0.1194565309934967	1.5673927	13.637663
20220210_field9_before_crop.mldatx_tracked.trxyt	55	1	Hybrid	0.9729292	0.22399033695945456	1.5790178	13.641035
20220210_field9_before_crop.mldatx_tracked.trxyt	56	0	Immobile	1.0	0.12746189146317424	1.9042147	3.4613873
20220210_field9_before_crop.mldatx_tracked.trxyt	57	1	Hybrid	0.99999976	0.7010920249926254	1.403274	3.0124809
20220210_field9_before_crop.mldatx_tracked.trxyt	58	0	Immobile	0.9999863	0.28024426172553485	1.3281646	2.9466623
20220210_field9_before_crop.mldatx_tracked.trxyt	60	0	Immobile	1.0	0.07657732695142143	0.83448785	10.073314
20220210_field9_before_crop.mldatx_tracked.trxyt	62	0	Immobile	1.0	0.0981956711135985	1.1836	2.2805182
20220210_field9_before_crop.mldatx_tracked.trxyt	111	0	Immobile	1.0	0.0601535069903657	1.2106105	2.5745533
20220210_field9_before_crop.mldatx_tracked.trxyt	124	0	Immobile	1.0	0.10033225398250477	1.1495261	13.031165
20220210_field9_before_crop.mldatx_tracked.trxyt	128	0	Immobile	1.0	0.04754908515218783	2.0581841	12.188739
20220210_field9_before_crop.mldatx_tracked.trxyt	138	2	Mobile	0.9999325	1.2018230323360803	1.0527635	7.4267718
20220210_field9_before_crop.mldatx_tracked.trxyt	140	2	Mobile	0.9999999	0.3768666874526852	1.2917325	7.692633
20220210_field9_before_crop.mldatx_tracked.trxyt	141	2	Mobile	0.99999654	0.7432884048462163	0.82318728	8.1003514
20220210_field9_before_crop.mldatx_tracked.trxyt	143	0	Immobile	0.99999917	0.14694301166765358	1.6247649	10.49584
20220210_field9_before_crop.mldatx_tracked.trxyt	172	0	Immobile	0.9999939	0.10896592431237426	1.6377136	12.859517
20220210_field9_before_crop.mldatx_tracked.trxyt	178	0	Immobile	1.0	0.0539818083958847	1.2391494	11.79429
20220210_field9_before_crop.mldatx_tracked.trxyt	190	2	Mobile	0.96388096	0.2803621182271421	1.6937168	3.6660637
20220210_field9_before_crop.mldatx_tracked.trxyt	193	0	Immobile	0.9998272	0.23020111926671855	1.6333977	3.6945289
20220210_field9_before_crop.mldatx_tracked.trxyt	196	0	Immobile	0.9999931	0.21160715904082733	1.5951439	3.7830504
20220210_field9_before_crop.mldatx_tracked.trxyt	197	0	Immobile	1.0	0.07630950833087578	2.0285201	3.3681292
20220210_field9_before_crop.mldatx_tracked.trxyt	198	0	Immobile	0.9999995	0.06717743802594718	2.0623278	3.3424883
20220210_field9_before_crop.mldatx_tracked.trxyt	200	0	Immobile	1.0	0.13055617072819656	1.9967289	3.3631124
20220210_field9_before_crop.mldatx_tracked.trxyt	207	0	Immobile	0.9999999	0.1810864256470711	0.87706143	9.2714474
20220210_field9_before_crop.mldatx_tracked.trxyt	209	0	Immobile	0.99999905	0.13658582765454733	0.98867024	9.3231125
