# Supplementary material for: Single nucleosome imaging reveals principles of transient multiscale chromatin reorganization triggered by histone ADP-ribosylation at DNA lesions
Source: Nat Commun. 2025 Jul 19;16:6652. doi: 10.1038/s41467-025-61834-7 (PMC12276361; doi:10.1038/s41467-025-61834-7)
Supplement: Supplementary file 6 — Source Data [file 41467_2025_61834_MOESM6_ESM.zip › DATA_ALL_FIGURES/Fig 1C/before_damage/all experiments/20220210_field9_before_crop.mldatx_tracked.trxyt_diffcoef.csv]

filename	h2b_id	diffusion_coef
20220210_field9_before_crop.mldatx_tracked.trxyt	1	0.21549521287250048
		0.011611254999249832
		0.00037938768125004695
		0.007362084552500099
		0.0288421126569999
		0.12470504644000037
		0.2583487483404997
20220210_field9_before_crop.mldatx_tracked.trxyt	11	0.04115758726850176
		0.12807890057450477
		0.035135286842500855
		0.0027819005852498728
		0.1286433672064918
		0.12673435974800473
		0.02246423044025083
		0.0070783915032500925
		0.019394391073248047
		0.0027038285600003635
		0.04739757368425037
		0.02580064157450015
		0.011569169208999322
		0.11759989007225094
		0.11656388722050183
		0.6365286647122625
		0.5697825642872097
		0.019454187337250434
		0.25097754157250524
		0.07881920250625278
		0.09504417243724408
		0.03467846132450106
		0.07833947621625162
		0.1465264444865047
		0.0434099139244972
		0.12415388057125153
		0.2742322848084998
		0.05547090229300077
		0.006185820437000164
		0.23359065997823186
		0.02375000580625082
		0.13902954732850628
		0.09904777379450203
		0.24256806353998348
		0.0570848273
		0.30173392451925596
		0.03810527921700055
		0.2862604814224805
		0.2035556847372551
		0.06760749526325074
		0.3340644834822569
		0.30447044435248205
		0.13721302471400293
20220210_field9_before_crop.mldatx_tracked.trxyt	28	0.0935353318172339
		0.10344648525125226
		0.09440595618250222
		1.0610751864062724
		1.1103255211250225
		0.030941422680500572
		0.48189427301001186
20220210_field9_before_crop.mldatx_tracked.trxyt	53	0.010167688675999943
		0.011418385632250522
		0.07495398454600134
		0.03120445547225047
		0.02923794830024927
		0.0003569538689999737
		0.06976525424525226
		0.15995214582497613
		0.17214568624225568
		0.010506262504000404
		0.06267805162600097
		0.04785316684100088
		0.07851953582525117
		0.09149477000000208
20220210_field9_before_crop.mldatx_tracked.trxyt	55	0.02689944215625056
		0.06858546563125224
		0.08134387929725068
		0.01510258766399889
		0.0009345853250000351
		0.03346347919724993
		0.053115029425252265
		0.06679129283123948
		0.016679999429000746
		0.03367723002100089
		0.029381601989002408
		0.02385910318599934
		0.011670150024000405
		0.007754596452250493
		0.029901815206250484
		0.024972158450000354
		0.01583559070599752
		0.02106589111225175
		0.07220007331400241
		0.054678408660250304
		0.010395122182250336
		0.03008660622500109
		0.00563412980000045
		0.1278814393872549
		0.05092735072099021
		0.024412301617250616
		0.08101664661725416
		0.03457996648025129
		0.00044831310525000407
		0.026326437469
		0.1736502427452538
		0.03187108036899978
		0.011864183906247282
		0.028381578354000642
		0.0010164300250000164
		0.05473260604100106
		0.020088114400251468
		0.05587765325000102
		0.00844345108100007
		0.024318722941000438
		0.004137144907250096
		0.00800306173599916
		0.011515139777250421
		1.00757197320402
		1.1874360786660259
		0.017466289625000384
		0.02044371490225169
		0.037315680612249665
		0.012061755284000126
		0.16498494235597133
		9.390464899989762e-05
		0.03699227215625072
		0.08856038935525012
20220210_field9_before_crop.mldatx_tracked.trxyt	56	0.08797724202725078
		0.04556489439049212
		0.03964410011125046
		0.21479366664125457
		0.07421357559925151
		0.010316952884499995
		0.006144587522000129
		0.021094425528250457
		0.0010130419465000427
		0.1482352660262544
		0.013730311824997836
		0.003986562300250157
		0.15424459316050249
		0.008945286140250034
		0.05487108846800117
		0.13952350818500314
		0.017564449457250303
		0.019423600233250155
		0.034060576434244885
		0.013263522954250206
		0.026022962016250317
		0.05860703157700134
		0.005133238182499897
		0.005979207153250126
		0.0671819656662515
		0.16814435899825325
		0.058822990934490754
		0.015254558612500264
		0.1608567147162535
		0.34206935987250814
		0.2304855230262562
		0.09958242164725317
		0.06232237649525116
		0.012077632694500443
		0.08340962581250225
		0.16738233997022423
		0.045644595582501266
		0.10824905781625253
		0.0014542461799998984
		0.1158729261565027
		0.0046479346730001715
		0.07530108771250103
		0.22530117044000525
		0.18723004407847063
		0.06928911268825085
		0.3285971420785068
		0.05513436392500113
		0.2807886986005056
		0.0360772544972505
		0.17544869035325428
20220210_field9_before_crop.mldatx_tracked.trxyt	57	0.020630688288250647
		0.07113785723225155
		11.222566674889487
		0.14211584111925277
		0.043774323748001186
		0.15899804994250397
		9.312338839156203
		0.29696239537250646
		0.3073789438052027
		0.008861618161250065
		0.2278625146502554
		0.09802616858450176
20220210_field9_before_crop.mldatx_tracked.trxyt	58	0.3052252355732574
		0.031583704984250345
		0.012840905220247658
		0.23236458672250507
		0.7434305335760193
		0.049099128176501174
		0.2939417268010065
		0.3428594501882588
		0.8066500251025183
		0.11066470790225284
		0.1897490378132204
		0.5905681087140139
		0.028320353466500657
		0.15423589432250384
		0.24355850341250582
		0.49285356356026033
		0.33741210012500816
		0.43291364200425914
		0.02917467089125018
		0.09364293396998516
		0.5144546308262613
		0.3896198274462589
		0.2035309828442538
		0.5146352023612608
		0.12887784218000278
		0.30581019816100624
		0.05862774259250086
		0.0084668032372486
20220210_field9_before_crop.mldatx_tracked.trxyt	60	0.003332386075062438
		0.14469461477656442
		0.05339555910732445
		0.3056679429634301
		0.11356258250082404
		0.008006940536202588
		0.14818212468402603
		0.07437187530255097
		0.06996541234484138
20220210_field9_before_crop.mldatx_tracked.trxyt	62	0.0023546978225004755
		0.008974819224998805
		0.02872210352625605
		0.023707684752246258
		0.025247771611255198
		0.0043403757062491066
		0.020666223170496885
		0.058541796327261746
		0.0007265901744998864
		0.03003083146625595
		0.003271659108999387
		0.005507157867251359
		0.03332458222424517
		0.12273775533648139
		0.019871790223254065
		0.0001185307312499955
		0.024498102757004474
		0.005813973216249017
		0.008919466431251619
		0.0019612653662496814
		0.025661949606255237
		0.03565253661624379
		0.0034835909312493423
		0.04753398445000943
		0.03259016916199462
		0.004570973946500879
		0.002202650472999712
		0.0011613267332501902
		0.011211881548498252
		0.01633641759650311
		0.10304282042498407
		0.005890599372999272
		0.00645487633625124
		0.0027963966064997446
		0.014952994984253141
		0.012104443726248297
		0.01955811755125424
		0.0005451507662499571
		0.05722905879449127
		0.02735551143125569
		0.0017924295822496314
		0.03170317539850603
		0.02292128972799653
		0.030310384556505955
		0.014657180784997767
		0.0006756943712500744
		0.004186623657249122
		0.02070289017724689
		0.009423582927251746
		0.007847432846498645
		0.0034657887325005568
		0.054339727596241554
		0.02776534254850524
		0.026616216132495724
		0.08993610352026793
		0.0008933402772498974
		0.036266472572494456
		0.006716194861251355
		0.03269862253249509
		0.03601997481925702
		0.004581753864499281
		0.019344539232504024
		0.004127639869249464
		0.011427299719998379
		0.011942442130252242
20220210_field9_before_crop.mldatx_tracked.trxyt	111	0.0016184677704998434
		0.07541892686726506
		0.2567779399524604
		0.1678151084625332
		0.028321527268245224
		0.05850554527526131
		0.044466510700243204
		0.09650706211248404
		0.06487302804101243
		0.0005676480572498843
		0.041104106476258014
		0.0015952586899998864
		0.0739855070905148
		0.035628905761994276
		0.03476708660125716
		0.016720384888997415
20220210_field9_before_crop.mldatx_tracked.trxyt	124	0.006989966866001408
		0.01222502882599786
		0.06003838035626172
		0.08422138336098726
		0.0507157396090102
		0.007110718735249532
		0.06386277495624089
		0.2258939390690424
		0.13268752784898058
		0.007176902475251217
		0.05273742777024165
		0.002006229612250331
		0.016195246656248222
		0.06387255369726579
		0.0029724888249994166
20220210_field9_before_crop.mldatx_tracked.trxyt	128	0.002917101025000421
		0.005280906156249477
		0.0024726152372491345
		0.012116981224002036
		0.00444208124724941
		0.0234840789572545
		0.0018123423072497484
		0.0003561298640001085
		0.002236597255999052
		0.011291898737252086
		0.007721905156249302
20220210_field9_before_crop.mldatx_tracked.trxyt	138	0.11896411098727355
		3.5432347396192068
		6.754732046922789
		0.608660501820625
		1.166528720531482
		0.16457876313128458
		0.17615436187690992
		0.3811292938760791
		0.20977079241628527
20220210_field9_before_crop.mldatx_tracked.trxyt	140	0.22760776029238342
		0.9580587711086904
		0.09866652963252184
		0.03460526136250745
		1.0384441136857239
		0.4982922798373475
		1.511870732692299
		0.0993314381682677
		0.2555025869763707
		0.15817074373928347
20220210_field9_before_crop.mldatx_tracked.trxyt	141	2.5972364576947293
		2.4374922011027342
		1.0294489415114547
		1.0905186009479348
		1.747150476793597
		1.771522000486608
		0.14853166434492793
20220210_field9_before_crop.mldatx_tracked.trxyt	143	0.0354771676062319
		0.023274417357252438
		0.04622505594725872
		0.10330713365619741
		0.3651983058073232
		0.3780558037423251
		0.339663164037319
		0.0007095212552494148
		0.013709504066001323
		0.128109976769022
		0.06544724314221642
20220210_field9_before_crop.mldatx_tracked.trxyt	172	0.09839683936902043
		0.10621493608227241
		0.18950904715028818
		0.056414818660971845
		0.09242392390601821
		0.10158317566901803
		0.0025170950659986167
		0.019511518845253966
		0.06876445165526478
		0.2807173476063066
20220210_field9_before_crop.mldatx_tracked.trxyt	178	0.01336856644225277
		0.023343834761005024
		0.0666933724802642
		0.08258187330020815
		0.011304855970252312
		0.016667525990251314
		0.027530457423985005
		0.004925896744001364
20220210_field9_before_crop.mldatx_tracked.trxyt	190	0.03014481655225623
		0.09568373982501863
		0.093449784147952
		0.15070362618128064
		0.1895558170392887
		0.7102855514593923
		0.7689767280568575
		2.943351489028584
20220210_field9_before_crop.mldatx_tracked.trxyt	193	0.001698479490249196
		0.12706712800527498
		0.3795794806900732
		0.01168776926124402
		0.038729690372507564
		0.1927019103862885
		0.0469372983882595
		0.1034842168051974
		0.36735847766732227
		0.5781653539526157
		0.03010323210423444
		0.0860813938340177
		0.07656092144451447
		0.2214292940330433
		1.4916714268524869
		0.14790412512652912
		0.284511205782556
		0.11657704041994067
		0.29777054789005886
		0.014984290363252906
		0.013134346536252263
		0.07132170488821288
		0.08484608270126631
		0.30569787994531106
		0.033372707826256606
		0.007474140318246289
		0.27702724333330553
		0.15241782411127952
		0.06710015571396499
		0.036032658964006946
		0.27978663645005414
		0.15214498328128026
		0.14722771966842416
		0.11341792438827393
		0.20781247548504164
		0.22339584649688557
		0.3183342865960638
		0.14465748762127778
		0.11182674440452231
		0.011151772804994138
20220210_field9_before_crop.mldatx_tracked.trxyt	196	0.004556400033997619
		0.11854480610527365
		0.13590736776502696
		1.277919924196753
		0.19585962382389951
		0.6196077029553745
		0.031051989490256126
		0.19894003660889767
		0.2505941279240494
		0.0070664198052513925
		0.5473413487783575
		0.13024915266043305
		0.24824690468504823
		0.4523911221730879
		0.3617752937358149
		0.15490835993427984
		0.26906744554005385
		0.018144056804003682
		0.18641528703615529
		0.060549656331262525
		0.11204614056402262
		0.010454626917252066
		0.09825646212119979
20220210_field9_before_crop.mldatx_tracked.trxyt	197	0.09623218136820115
		0.01125723188650199
		0.03133498370000574
		0.008123700360251533
		0.07347625757596235
		0.0015562242312502448
		0.07807512655701596
		0.01998825186723996
		0.005452274300501079
		0.0023460320742505515
		0.05530398315126163
		0.08820257838320611
		0.02605076254225517
		0.04254425123225889
		0.058554767484220636
		0.0016909768850003903
		0.018866628162503812
		0.06915554748251365
		0.05874190040122022
		0.06950636973851355
		0.02452379964050453
		0.020473439370503787
		0.03829572464448046
		0.00099726059425025
		0.02430515236725483
		0.03154672761848413
		0.0007504730682501565
		0.01379569344325279
		0.0048402754952510335
		0.01686701849299126
		0.036588012828256515
20220210_field9_before_crop.mldatx_tracked.trxyt	198	0.04247850169622812
		0.00874504471325184
		0.012922147265002574
		0.03792927270498088
		0.02204056506125442
		0.002926931881000571
		0.049242016960259434
		0.012519265388493362
		0.026072016126255385
		0.006841586467251632
20220210_field9_before_crop.mldatx_tracked.trxyt	200	0.009360276862501609
		0.02682979596648601
		0.040190922235258504
		0.02246742360325504
		0.014387411536252524
		0.005071594146247194
		0.016390795262503234
		0.0488862391860097
		0.0035891915192481803
		0.02893138238250582
		0.032487106861256214
		0.04823761133000997
		0.12002244577693834
		0.19780918786603824
		0.021446455406504018
		0.1742039251165355
		0.04014683182022944
		0.12827269203302621
		0.04943592087401023
		0.025403264462486762
		0.08106464311851526
		0.11211606609727215
		0.02442918126500515
		0.05460683539247215
		0.03596903625925683
		0.02844196971850538
		0.006426546631246465
		0.011282539937002482
		0.08779728921326822
		0.08908258170501726
20220210_field9_before_crop.mldatx_tracked.trxyt	207	0.0075493928230866625
		0.031551982634627995
		0.10744057289909222
		0.014091516061253532
		0.16762415663672656
		0.11193994351989794
		0.0284767632868157
		0.025114468253276897
		0.0017578897939029088
		0.011887380137252575
		0.008287797868623622
		0.030089479801983524
		0.07420268761288626
		0.015453307551724131
		0.108778150348187
		0.19300098799884835
		0.06618154042731579
		0.21021262612061126
		0.03883659166323283
		0.12167822137442667
		0.0495835517985621
		0.030631501484983246
		0.00786041677161162
		0.07615834655697512
		0.04665420743906882
		0.003071068236700986
		0.006338627584041164
		0.18243831068724636
		0.19117688537035182
		0.16302271485641673
		0.23824273306929547
		0.14780274502784072
		0.23048868785143475
		0.06056073534441419
		0.3497235379833198
		0.06463904504682376
		0.36802471532363557
		0.127413709769347
		0.014710992413326053
		0.0010236596483591642
20220210_field9_before_crop.mldatx_tracked.trxyt	209	0.46639220790203545
		0.19724541925707256
		0.24251800963389578
		0.14403610667631717
		0.05954748663928236
		0.03657886124183069
		0.0043358951480406
		0.013273185717904598
		0.07645057934777313
		0.01741637472042625
		0.14563527371880183
		0.0018669332005004332
