# Supplementary material for: Single nucleosome imaging reveals principles of transient multiscale chromatin reorganization triggered by histone ADP-ribosylation at DNA lesions
Source: Nat Commun. 2025 Jul 19;16:6652. doi: 10.1038/s41467-025-61834-7 (PMC12276361; doi:10.1038/s41467-025-61834-7)
Supplement: Supplementary file 6 — Source Data [file 41467_2025_61834_MOESM6_ESM.zip › DATA_ALL_FIGURES/Fig 1C/before_damage/all experiments/20220211_cell2_before_crop.mldatx_tracked.trxyt.csv]

filename	h2b_id	predicted_class_id	predicted_class_name	probability	maximum_radius	first_x_position	first_y_position
20220211_cell2_before_crop.mldatx_tracked.trxyt	3	0	Immobile	1.0	0.09261308566719928	1.6487162	1.9727746
20220211_cell2_before_crop.mldatx_tracked.trxyt	4	0	Immobile	1.0	0.08703974668971612	1.9273042	12.194397
20220211_cell2_before_crop.mldatx_tracked.trxyt	5	0	Immobile	0.9984428	0.24825777276452013	2.0515692	14.542185
20220211_cell2_before_crop.mldatx_tracked.trxyt	9	0	Immobile	0.99999976	0.11456994811249589	1.0488225	6.6101811
20220211_cell2_before_crop.mldatx_tracked.trxyt	14	1	Hybrid	0.90365875	0.2699096249570318	1.0995781	6.652443
20220211_cell2_before_crop.mldatx_tracked.trxyt	18	0	Immobile	0.9997986	0.2269391312470594	1.8293653	4.6432339
20220211_cell2_before_crop.mldatx_tracked.trxyt	24	0	Immobile	0.999995	0.2185131010096011	1.125312	13.705087
20220211_cell2_before_crop.mldatx_tracked.trxyt	37	1	Hybrid	1.0	0.6068655764434494	1.1939252	3.2648375
20220211_cell2_before_crop.mldatx_tracked.trxyt	38	1	Hybrid	0.99993026	0.2943692335849142	1.7592264	4.7758159
20220211_cell2_before_crop.mldatx_tracked.trxyt	64	0	Immobile	0.9999999	0.12091540673654627	0.98454476	13.74162
20220211_cell2_before_crop.mldatx_tracked.trxyt	67	0	Immobile	0.9686326	0.2635824296896513	0.98614741	8.9820943
20220211_cell2_before_crop.mldatx_tracked.trxyt	69	0	Immobile	0.9999387	0.17784743654278515	2.0226207	14.352332
20220211_cell2_before_crop.mldatx_tracked.trxyt	73	0	Immobile	0.9999995	0.1613593691867944	1.9322429	14.362207
20220211_cell2_before_crop.mldatx_tracked.trxyt	75	1	Hybrid	0.6619283	0.3598024362754231	1.6417101	4.5359565
20220211_cell2_before_crop.mldatx_tracked.trxyt	82	0	Immobile	0.99999857	0.18130847206418704	1.9018578	14.402943
20220211_cell2_before_crop.mldatx_tracked.trxyt	98	0	Immobile	1.0	0.12273950021460066	1.6207037	4.5486129
20220211_cell2_before_crop.mldatx_tracked.trxyt	100	0	Immobile	1.0	0.11728637853793618	0.88204903	13.808885
20220211_cell2_before_crop.mldatx_tracked.trxyt	101	1	Hybrid	0.99962115	0.39292789438127157	1.1821296	5.4027697
20220211_cell2_before_crop.mldatx_tracked.trxyt	102	0	Immobile	0.9999995	0.10875929001680731	2.0299201	14.323044
20220211_cell2_before_crop.mldatx_tracked.trxyt	105	0	Immobile	1.0	0.14393377705299054	1.7243412	4.5782579
20220211_cell2_before_crop.mldatx_tracked.trxyt	109	0	Immobile	1.0	0.15801854712143826	1.1725969	9.0925829
20220211_cell2_before_crop.mldatx_tracked.trxyt	110	0	Immobile	0.9999958	0.14533919665616749	1.9665952	9.7771922
20220211_cell2_before_crop.mldatx_tracked.trxyt	118	0	Immobile	1.0	0.07668828226632841	1.6678857	11.396587
20220211_cell2_before_crop.mldatx_tracked.trxyt	120	0	Immobile	1.0	0.05447429466188286	0.81520445	5.5856931
20220211_cell2_before_crop.mldatx_tracked.trxyt	122	0	Immobile	0.93121666	0.18631444372385636	2.0501811	9.7703578
20220211_cell2_before_crop.mldatx_tracked.trxyt	123	1	Hybrid	1.0	0.6232417448890999	1.7746998	4.5898046
20220211_cell2_before_crop.mldatx_tracked.trxyt	125	1	Hybrid	0.9999988	0.504216719701211	0.9994202	13.835771
20220211_cell2_before_crop.mldatx_tracked.trxyt	126	0	Immobile	0.97615254	0.2830500839976667	0.87518732	10.304266
20220211_cell2_before_crop.mldatx_tracked.trxyt	128	0	Immobile	1.0	0.12585476305286203	0.84322106	5.5556898
20220211_cell2_before_crop.mldatx_tracked.trxyt	139	0	Immobile	0.9999999	0.13748749503023888	1.0537193	10.408049
20220211_cell2_before_crop.mldatx_tracked.trxyt	142	0	Immobile	0.99999976	0.17263140385594067	0.87769237	13.856114
20220211_cell2_before_crop.mldatx_tracked.trxyt	143	0	Immobile	1.0	0.0977229281847418	2.0600272	9.6602012
20220211_cell2_before_crop.mldatx_tracked.trxyt	144	0	Immobile	0.99999976	0.10385203272796358	1.4031598	4.2565288
20220211_cell2_before_crop.mldatx_tracked.trxyt	150	0	Immobile	1.0	0.08788075547422436	0.8160641	5.5297105
20220211_cell2_before_crop.mldatx_tracked.trxyt	163	0	Immobile	1.0	0.09566827020938579	0.81430124	5.5235525
20220211_cell2_before_crop.mldatx_tracked.trxyt	171	0	Immobile	0.9871063	0.2258578212122835	1.0339498	10.537418
20220211_cell2_before_crop.mldatx_tracked.trxyt	174	0	Immobile	1.0	0.10534753442561297	0.90890429	5.4977812
20220211_cell2_before_crop.mldatx_tracked.trxyt	176	1	Hybrid	0.99999964	0.6181962515024011	1.3456739	4.2690719
20220211_cell2_before_crop.mldatx_tracked.trxyt	193	0	Immobile	1.0	0.06579822169718917	0.9003965	5.4438682
20220211_cell2_before_crop.mldatx_tracked.trxyt	203	1	Hybrid	0.99999976	0.6306439506318363	1.3477571	4.2730476
20220211_cell2_before_crop.mldatx_tracked.trxyt	211	0	Immobile	1.0	0.06270112900450893	1.1485238	9.0208316
20220211_cell2_before_crop.mldatx_tracked.trxyt	213	1	Hybrid	1.0	0.7127583370265475	1.5985103	6.4439684
20220211_cell2_before_crop.mldatx_tracked.trxyt	215	2	Mobile	0.99681324	0.48371758547906796	2.0628237	9.7398499
20220211_cell2_before_crop.mldatx_tracked.trxyt	219	0	Immobile	1.0	0.08267364928500505	2.0218721	1.989983
20220211_cell2_before_crop.mldatx_tracked.trxyt	223	0	Immobile	0.9999999	0.0698800131272178	1.6005233	9.3194426
20220211_cell2_before_crop.mldatx_tracked.trxyt	239	0	Immobile	0.9999994	0.09653939211254613	2.0601864	9.731723
20220211_cell2_before_crop.mldatx_tracked.trxyt	242	0	Immobile	1.0	0.11450343275098797	1.2317267	4.5202458
20220211_cell2_before_crop.mldatx_tracked.trxyt	248	0	Immobile	0.9999999	0.10542152846629521	2.0790616	5.4990412
20220211_cell2_before_crop.mldatx_tracked.trxyt	249	0	Immobile	1.0	0.09827729579557858	0.82584419	10.48753
20220211_cell2_before_crop.mldatx_tracked.trxyt	254	2	Mobile	0.99999964	0.3708332703844681	1.3882362	13.547459
20220211_cell2_before_crop.mldatx_tracked.trxyt	258	0	Immobile	0.9999988	0.062311128198280136	0.93072215	8.970768
20220211_cell2_before_crop.mldatx_tracked.trxyt	270	1	Hybrid	0.9999944	0.2459779854903483	1.7751751	2.381975
20220211_cell2_before_crop.mldatx_tracked.trxyt	298	1	Hybrid	1.0	0.39961683926851654	0.9125869	10.554628
20220211_cell2_before_crop.mldatx_tracked.trxyt	305	2	Mobile	0.9999833	0.5979181958315374	2.0506679	14.53818
20220211_cell2_before_crop.mldatx_tracked.trxyt	307	0	Immobile	0.99999964	0.24612294562588063	1.7190338	8.0618876
20220211_cell2_before_crop.mldatx_tracked.trxyt	309	0	Immobile	1.0	0.06448846510097732	1.6729616	6.4699831
20220211_cell2_before_crop.mldatx_tracked.trxyt	320	1	Hybrid	1.0	0.5995042745651799	1.5777223	13.69162
20220211_cell2_before_crop.mldatx_tracked.trxyt	328	0	Immobile	1.0	0.09530969548718568	1.3719125	6.5380874
20220211_cell2_before_crop.mldatx_tracked.trxyt	329	0	Immobile	0.99999964	0.1730959909348214	0.95101429	12.774138
20220211_cell2_before_crop.mldatx_tracked.trxyt	333	0	Immobile	0.99999964	0.10129597758948755	0.9136898	13.71498
20220211_cell2_before_crop.mldatx_tracked.trxyt	334	0	Immobile	0.8472662	0.19260354228274215	1.2837466	6.5536736
20220211_cell2_before_crop.mldatx_tracked.trxyt	338	1	Hybrid	1.0	0.3328775897349805	1.3415904	1.5108097
20220211_cell2_before_crop.mldatx_tracked.trxyt	350	0	Immobile	0.99997854	0.1935695485394848	1.3992922	6.6154245
20220211_cell2_before_crop.mldatx_tracked.trxyt	352	0	Immobile	0.99999964	0.1113225607672425	1.0245453	13.735038
20220211_cell2_before_crop.mldatx_tracked.trxyt	358	0	Immobile	0.999464	0.1696415303554227	1.3392037	6.46273
20220211_cell2_before_crop.mldatx_tracked.trxyt	362	0	Immobile	0.99999964	0.10406140477245591	0.93665357	13.732046
20220211_cell2_before_crop.mldatx_tracked.trxyt	374	0	Immobile	0.9879809	0.1889113282197762	0.9750864	13.770071
20220211_cell2_before_crop.mldatx_tracked.trxyt	383	0	Immobile	0.99994683	0.2084716130915905	1.4199653	6.5165769
20220211_cell2_before_crop.mldatx_tracked.trxyt	384	0	Immobile	0.9999999	0.17081532206921604	0.99488729	13.796373
20220211_cell2_before_crop.mldatx_tracked.trxyt	395	0	Immobile	1.0	0.15982172869822822	1.4274168	5.2602135
20220211_cell2_before_crop.mldatx_tracked.trxyt	396	1	Hybrid	0.99999785	0.24541756510298943	1.1581716	13.726882
20220211_cell2_before_crop.mldatx_tracked.trxyt	408	0	Immobile	0.99999976	0.14502015762244896	1.9976601	12.674217
20220211_cell2_before_crop.mldatx_tracked.trxyt	411	0	Immobile	1.0	0.10832988236945341	0.97566508	2.1909241
20220211_cell2_before_crop.mldatx_tracked.trxyt	426	0	Immobile	0.9999989	0.23984892982852798	1.8931154	12.615781
20220211_cell2_before_crop.mldatx_tracked.trxyt	442	0	Immobile	0.9996971	0.20139038834683765	1.4382375	5.1512135
20220211_cell2_before_crop.mldatx_tracked.trxyt	444	0	Immobile	0.999995	0.12967022947292164	2.0510552	12.647511
20220211_cell2_before_crop.mldatx_tracked.trxyt	451	0	Immobile	0.99999976	0.12929147096762283	0.89180762	4.5717653
20220211_cell2_before_crop.mldatx_tracked.trxyt	463	0	Immobile	1.0	0.1287329720786872	0.86400328	4.6048171
20220211_cell2_before_crop.mldatx_tracked.trxyt	469	2	Mobile	0.99999785	1.1200329255318184	0.86540141	14.126396
20220211_cell2_before_crop.mldatx_tracked.trxyt	470	0	Immobile	1.0	0.08692527865776462	1.9007056	2.2461123
20220211_cell2_before_crop.mldatx_tracked.trxyt	474	0	Immobile	1.0	0.11136731362448768	0.83958167	4.4160125
20220211_cell2_before_crop.mldatx_tracked.trxyt	483	1	Hybrid	0.99993765	0.634638109862699	0.83268077	4.5338416
20220211_cell2_before_crop.mldatx_tracked.trxyt	484	0	Immobile	0.9999944	0.2159705339097209	1.921019	13.561092
20220211_cell2_before_crop.mldatx_tracked.trxyt	492	1	Hybrid	1.0	0.5481130384870806	1.5432262	4.8181786
20220211_cell2_before_crop.mldatx_tracked.trxyt	494	0	Immobile	1.0	0.155225966436837	1.9618552	13.67871
20220211_cell2_before_crop.mldatx_tracked.trxyt	495	0	Immobile	0.9986507	0.24429312676383264	1.5153192	1.7533022
20220211_cell2_before_crop.mldatx_tracked.trxyt	529	1	Hybrid	1.0	0.48148390510849887	1.9090875	3.5303618
20220211_cell2_before_crop.mldatx_tracked.trxyt	543	0	Immobile	1.0	0.12592199288150582	0.92570057	13.289834
20220211_cell2_before_crop.mldatx_tracked.trxyt	548	0	Immobile	1.0	0.1437199815981066	1.9662131	13.737728
20220211_cell2_before_crop.mldatx_tracked.trxyt	564	2	Mobile	0.99997604	0.6138433961925548	1.8975381	13.648242
20220211_cell2_before_crop.mldatx_tracked.trxyt	572	0	Immobile	1.0	0.11839435063287436	1.7852212	3.9064341
20220211_cell2_before_crop.mldatx_tracked.trxyt	575	0	Immobile	0.99999964	0.18286201314650685	0.8769953	13.310351
20220211_cell2_before_crop.mldatx_tracked.trxyt	577	0	Immobile	1.0	0.1220602373653681	1.7444254	3.9495824
20220211_cell2_before_crop.mldatx_tracked.trxyt	591	0	Immobile	1.0	0.11585588557945645	0.91115451	13.403217
20220211_cell2_before_crop.mldatx_tracked.trxyt	625	1	Hybrid	0.99888986	0.6183276479238821	1.2002521	2.9466925
20220211_cell2_before_crop.mldatx_tracked.trxyt	641	0	Immobile	0.98824674	0.2154410445885427	0.88080079	13.362389
20220211_cell2_before_crop.mldatx_tracked.trxyt	656	1	Hybrid	1.0	0.49179249432133465	1.5787747	3.0175125
20220211_cell2_before_crop.mldatx_tracked.trxyt	665	0	Immobile	0.9999999	0.12323986971901639	1.6453151	13.212024
20220211_cell2_before_crop.mldatx_tracked.trxyt	689	0	Immobile	1.0	0.1364120239267085	1.0368925	1.2107619
20220211_cell2_before_crop.mldatx_tracked.trxyt	691	0	Immobile	1.0	0.12547155911456576	1.019626	13.731439
20220211_cell2_before_crop.mldatx_tracked.trxyt	705	0	Immobile	1.0	0.10541537337621297	0.97177998	13.705359
20220211_cell2_before_crop.mldatx_tracked.trxyt	717	0	Immobile	0.99991906	0.2271101896187845	1.0551222	13.710692
20220211_cell2_before_crop.mldatx_tracked.trxyt	733	0	Immobile	0.9999912	0.1328162386505557	0.97412641	12.323396
20220211_cell2_before_crop.mldatx_tracked.trxyt	743	0	Immobile	1.0	0.1040051170335865	1.7590658	2.0987457
20220211_cell2_before_crop.mldatx_tracked.trxyt	767	0	Immobile	0.9999486	0.1387807072382992	0.99975105	1.2226833
20220211_cell2_before_crop.mldatx_tracked.trxyt	773	0	Immobile	1.0	0.14864049038481708	0.91530303	1.199473
20220211_cell2_before_crop.mldatx_tracked.trxyt	782	0	Immobile	0.9999877	0.18640010558797937	1.1516968	11.648693
20220211_cell2_before_crop.mldatx_tracked.trxyt	791	0	Immobile	0.9999927	0.24264436403484027	0.87286991	1.279738
20220211_cell2_before_crop.mldatx_tracked.trxyt	805	0	Immobile	0.99999976	0.14455402847893928	1.0137179	1.1901111
20220211_cell2_before_crop.mldatx_tracked.trxyt	815	1	Hybrid	1.0	0.8605912731975806	0.90072077	13.654503
20220211_cell2_before_crop.mldatx_tracked.trxyt	818	0	Immobile	1.0	0.19614021519996866	1.9197383	5.3687147
20220211_cell2_before_crop.mldatx_tracked.trxyt	853	1	Hybrid	1.0	0.6293804877683449	1.4053152	2.592349
20220211_cell2_before_crop.mldatx_tracked.trxyt	862	0	Immobile	0.9999994	0.16964997154874453	2.0306496	4.3025607
20220211_cell2_before_crop.mldatx_tracked.trxyt	874	0	Immobile	0.99999833	0.13258548717714164	1.4373253	6.0098344
20220211_cell2_before_crop.mldatx_tracked.trxyt	907	2	Mobile	0.9999349	0.4846234308669457	1.5630229	13.25399
20220211_cell2_before_crop.mldatx_tracked.trxyt	909	1	Hybrid	0.9999999	0.3122418392093852	0.99825286	3.8034333
20220211_cell2_before_crop.mldatx_tracked.trxyt	933	2	Mobile	0.9998337	0.45073667584465626	1.2974797	12.870047
20220211_cell2_before_crop.mldatx_tracked.trxyt	963	0	Immobile	1.0	0.14171076501677646	1.2706212	12.951868
20220211_cell2_before_crop.mldatx_tracked.trxyt	971	0	Immobile	1.0	0.20500755863967587	1.336663	7.8440922
20220211_cell2_before_crop.mldatx_tracked.trxyt	974	0	Immobile	0.99998593	0.17272192752294116	1.7152317	11.030032
20220211_cell2_before_crop.mldatx_tracked.trxyt	976	2	Mobile	0.99999905	0.5626293970735284	0.9300409	8.6047637
20220211_cell2_before_crop.mldatx_tracked.trxyt	994	0	Immobile	0.9999989	0.0938931489939496	1.2166383	12.861915
20220211_cell2_before_crop.mldatx_tracked.trxyt	1002	0	Immobile	0.9999994	0.2648842951842184	1.139671	12.82172
20220211_cell2_before_crop.mldatx_tracked.trxyt	1040	0	Immobile	1.0	0.11201822047439436	1.5646892	6.7741535
20220211_cell2_before_crop.mldatx_tracked.trxyt	1051	0	Immobile	0.9999579	0.21482089200105772	1.6176129	3.1526759
20220211_cell2_before_crop.mldatx_tracked.trxyt	1078	1	Hybrid	1.0	0.975073745989179	1.0826814	3.2533335
20220211_cell2_before_crop.mldatx_tracked.trxyt	1116	0	Immobile	0.9999999	0.12128865585371043	1.9949576	8.6273274
20220211_cell2_before_crop.mldatx_tracked.trxyt	1123	0	Immobile	0.9999958	0.13466829478574416	1.990592	8.6367506
20220211_cell2_before_crop.mldatx_tracked.trxyt	1126	0	Immobile	0.9999994	0.1676034589256738	1.9488027	1.3101437
20220211_cell2_before_crop.mldatx_tracked.trxyt	1139	0	Immobile	1.0	0.20292045664892905	2.060993	8.7016852
20220211_cell2_before_crop.mldatx_tracked.trxyt	1149	0	Immobile	0.99999833	0.2564355227769548	1.334908	5.6754785
20220211_cell2_before_crop.mldatx_tracked.trxyt	1157	0	Immobile	1.0	0.050765032715541426	1.7618444	10.345231
20220211_cell2_before_crop.mldatx_tracked.trxyt	1164	1	Hybrid	0.8203231	1.0349295679819637	0.84499599	5.4990025
20220211_cell2_before_crop.mldatx_tracked.trxyt	1176	1	Hybrid	1.0	0.7381087163646354	1.194047	3.1327952
20220211_cell2_before_crop.mldatx_tracked.trxyt	1177	0	Immobile	0.9999999	0.16462775250452172	1.9498569	7.2154258
20220211_cell2_before_crop.mldatx_tracked.trxyt	1192	0	Immobile	0.99998224	0.26890413545784314	1.4866883	5.7825343
20220211_cell2_before_crop.mldatx_tracked.trxyt	1205	0	Immobile	0.99999905	0.14075285974519305	1.8398025	1.2656639
20220211_cell2_before_crop.mldatx_tracked.trxyt	1210	2	Mobile	0.63438344	0.24273334129616422	1.4111003	5.9798819
20220211_cell2_before_crop.mldatx_tracked.trxyt	1222	0	Immobile	0.99989045	0.23884369589876112	1.4410624	5.8038989
20220211_cell2_before_crop.mldatx_tracked.trxyt	1227	0	Immobile	0.9999989	0.15796222560048964	1.8982704	1.3186426
20220211_cell2_before_crop.mldatx_tracked.trxyt	1232	0	Immobile	0.9999999	0.14839674470179592	1.1369767	3.1028513
20220211_cell2_before_crop.mldatx_tracked.trxyt	1233	2	Mobile	0.98340976	0.16102651808956794	1.3213872	5.6235072
20220211_cell2_before_crop.mldatx_tracked.trxyt	1234	1	Hybrid	0.9999553	0.4600726598423883	1.8850687	1.3432271
20220211_cell2_before_crop.mldatx_tracked.trxyt	1240	0	Immobile	0.9999765	0.19767326006875618	1.7010653	13.917551
20220211_cell2_before_crop.mldatx_tracked.trxyt	1245	1	Hybrid	0.900353	0.2761648638057527	1.2869404	3.1662772
20220211_cell2_before_crop.mldatx_tracked.trxyt	1249	2	Mobile	0.656225	0.24243754237405146	1.6245282	1.5464135
20220211_cell2_before_crop.mldatx_tracked.trxyt	1257	1	Hybrid	0.9999957	0.38475029770972224	1.8540073	3.1272666
20220211_cell2_before_crop.mldatx_tracked.trxyt	1264	0	Immobile	0.99917966	0.1547702754537834	1.0840644	12.830629
20220211_cell2_before_crop.mldatx_tracked.trxyt	1265	1	Hybrid	0.99991405	0.283081197908904	1.6590565	1.5596517
20220211_cell2_before_crop.mldatx_tracked.trxyt	1272	1	Hybrid	0.99670726	0.352319373018998	1.9505051	3.335682
20220211_cell2_before_crop.mldatx_tracked.trxyt	1274	0	Immobile	0.9999999	0.08895464143056256	1.6668889	13.926176
20220211_cell2_before_crop.mldatx_tracked.trxyt	1282	1	Hybrid	0.8289658	0.35318933841814926	1.7352822	1.2770394
20220211_cell2_before_crop.mldatx_tracked.trxyt	1287	1	Hybrid	0.5571846	0.3041470699830923	1.6178125	1.6001611
20220211_cell2_before_crop.mldatx_tracked.trxyt	1289	0	Immobile	1.0	0.09112676011605977	1.0839752	12.715367
20220211_cell2_before_crop.mldatx_tracked.trxyt	1292	1	Hybrid	0.99470913	0.23396561585248493	1.0273546	12.82988
20220211_cell2_before_crop.mldatx_tracked.trxyt	1302	0	Immobile	0.99999964	0.13864286384899174	1.0220609	12.863812
20220211_cell2_before_crop.mldatx_tracked.trxyt	1309	0	Immobile	0.9999999	0.11295470009317934	1.0385512	12.860446
20220211_cell2_before_crop.mldatx_tracked.trxyt	1318	0	Immobile	1.0	0.15612479192803294	0.91242824	12.862106
20220211_cell2_before_crop.mldatx_tracked.trxyt	1319	0	Immobile	1.0	0.15471602385296246	0.88175191	6.2772457
20220211_cell2_before_crop.mldatx_tracked.trxyt	1330	0	Immobile	1.0	0.08814638452415414	1.6426956	8.3765924
20220211_cell2_before_crop.mldatx_tracked.trxyt	1337	0	Immobile	1.0	0.10394932618946642	1.0298925	12.916078
20220211_cell2_before_crop.mldatx_tracked.trxyt	1355	0	Immobile	0.9999999	0.12056553386507252	0.82209502	6.2556038
20220211_cell2_before_crop.mldatx_tracked.trxyt	1358	0	Immobile	0.99999964	0.09330530331679973	1.5918746	2.1520208
20220211_cell2_before_crop.mldatx_tracked.trxyt	1365	0	Immobile	1.0	0.0873841405648052	0.86775034	10.097135
20220211_cell2_before_crop.mldatx_tracked.trxyt	1372	0	Immobile	0.9999999	0.053705001891443706	2.0525391	4.3021597
20220211_cell2_before_crop.mldatx_tracked.trxyt	1375	0	Immobile	1.0	0.06749566815729677	1.8475898	11.500757
20220211_cell2_before_crop.mldatx_tracked.trxyt	1379	0	Immobile	0.99999976	0.1078410675144214	1.5786792	2.1010553
20220211_cell2_before_crop.mldatx_tracked.trxyt	1385	0	Immobile	1.0	0.04831816772685059	2.057931	4.2925127
20220211_cell2_before_crop.mldatx_tracked.trxyt	1386	0	Immobile	1.0	0.08992424073718906	1.9207372	11.545924
20220211_cell2_before_crop.mldatx_tracked.trxyt	1389	0	Immobile	0.99175984	0.19916698426165133	0.95469197	12.863206
20220211_cell2_before_crop.mldatx_tracked.trxyt	1407	0	Immobile	1.0	0.12591240960449565	1.9957704	10.522866
20220211_cell2_before_crop.mldatx_tracked.trxyt	1420	0	Immobile	0.9999999	0.07742991675838226	1.929874	11.48456
20220211_cell2_before_crop.mldatx_tracked.trxyt	1451	0	Immobile	1.0	0.12574484928318078	0.9941972	12.825733
20220211_cell2_before_crop.mldatx_tracked.trxyt	1453	0	Immobile	0.9999995	0.07281313563526828	2.0363688	3.7149149
20220211_cell2_before_crop.mldatx_tracked.trxyt	1459	0	Immobile	1.0	0.11049082997031935	2.0464897	3.804206
20220211_cell2_before_crop.mldatx_tracked.trxyt	1461	0	Immobile	0.9999999	0.06341105580381787	0.87391287	10.05687
20220211_cell2_before_crop.mldatx_tracked.trxyt	1462	0	Immobile	1.0	0.05361056258052171	2.0497758	3.722688
20220211_cell2_before_crop.mldatx_tracked.trxyt	1465	0	Immobile	1.0	0.1300934467681207	1.7626839	13.223022
20220211_cell2_before_crop.mldatx_tracked.trxyt	1472	0	Immobile	1.0	0.08742667772029403	0.95021889	12.75078
20220211_cell2_before_crop.mldatx_tracked.trxyt	1497	0	Immobile	0.99999857	0.12951716785465145	2.0579167	2.6394361
20220211_cell2_before_crop.mldatx_tracked.trxyt	1499	0	Immobile	0.9999975	0.14746381966017968	1.4737281	5.0278793
20220211_cell2_before_crop.mldatx_tracked.trxyt	1500	0	Immobile	1.0	0.1094580501856018	0.99739908	12.710716
20220211_cell2_before_crop.mldatx_tracked.trxyt	1511	0	Immobile	1.0	0.1259113808167886	0.92711762	3.6434612
20220211_cell2_before_crop.mldatx_tracked.trxyt	1512	0	Immobile	0.99994814	0.20839027027805265	1.5777156	13.744809
20220211_cell2_before_crop.mldatx_tracked.trxyt	1517	1	Hybrid	1.0	0.614370947859849	1.0635085	12.76899
20220211_cell2_before_crop.mldatx_tracked.trxyt	1538	0	Immobile	0.9999939	0.15301512276413204	0.97957216	3.656584
20220211_cell2_before_crop.mldatx_tracked.trxyt	1545	0	Immobile	1.0	0.08705545867884489	0.83961908	2.0376808
20220211_cell2_before_crop.mldatx_tracked.trxyt	1550	0	Immobile	0.9999993	0.24063459273529086	1.3272404	8.9162048
20220211_cell2_before_crop.mldatx_tracked.trxyt	1551	0	Immobile	1.0	0.04834073150839699	0.83601422	2.0684213
20220211_cell2_before_crop.mldatx_tracked.trxyt	1558	0	Immobile	1.0	0.10950357381464569	0.84504214	2.0384782
20220211_cell2_before_crop.mldatx_tracked.trxyt	1571	0	Immobile	0.99998236	0.18087788100121585	1.8570225	1.6961487
20220211_cell2_before_crop.mldatx_tracked.trxyt	1586	0	Immobile	1.0	0.09441344838329759	0.80347274	2.145738
20220211_cell2_before_crop.mldatx_tracked.trxyt	1593	0	Immobile	0.99999833	0.17087740437369106	1.960533	11.955216
20220211_cell2_before_crop.mldatx_tracked.trxyt	1594	0	Immobile	0.9999993	0.1322036766423683	2.0686774	14.341389
20220211_cell2_before_crop.mldatx_tracked.trxyt	1595	0	Immobile	1.0	0.06487783549761865	0.83691938	2.0890628
20220211_cell2_before_crop.mldatx_tracked.trxyt	1596	0	Immobile	0.99999964	0.08169491766009664	2.0418843	14.368257
20220211_cell2_before_crop.mldatx_tracked.trxyt	1597	0	Immobile	0.9998374	0.19946830645835073	0.80218709	2.1118766
20220211_cell2_before_crop.mldatx_tracked.trxyt	1600	0	Immobile	1.0	0.07165977402252953	2.0420674	14.38039
20220211_cell2_before_crop.mldatx_tracked.trxyt	1607	0	Immobile	1.0	0.0948349256460003	0.9681622	2.9657532
20220211_cell2_before_crop.mldatx_tracked.trxyt	1613	1	Hybrid	0.9999981	0.6577883973317091	0.88632832	3.7394099
20220211_cell2_before_crop.mldatx_tracked.trxyt	1619	0	Immobile	0.9999939	0.0837185947042955	0.8877487	6.0695694
20220211_cell2_before_crop.mldatx_tracked.trxyt	1649	1	Hybrid	1.0	0.5395834592243263	1.4349992	9.6236705
20220211_cell2_before_crop.mldatx_tracked.trxyt	1670	0	Immobile	1.0	0.15363078374495803	1.1942646	13.088924
20220211_cell2_before_crop.mldatx_tracked.trxyt	1673	0	Immobile	0.9999999	0.06405932560868949	2.0139604	14.321841
20220211_cell2_before_crop.mldatx_tracked.trxyt	1680	0	Immobile	0.99999607	0.19367891074497418	1.2129213	13.125117
20220211_cell2_before_crop.mldatx_tracked.trxyt	1690	1	Hybrid	0.8771116	0.9044977575598571	1.9333156	13.614341
20220211_cell2_before_crop.mldatx_tracked.trxyt	1696	0	Immobile	0.9996019	0.16033725272761806	1.2801097	13.077842
20220211_cell2_before_crop.mldatx_tracked.trxyt	1703	0	Immobile	0.76022893	0.4651385915994067	1.6646233	7.2157109
20220211_cell2_before_crop.mldatx_tracked.trxyt	1704	2	Mobile	0.87946075	0.1885241564587681	1.3437692	13.114832
20220211_cell2_before_crop.mldatx_tracked.trxyt	1742	1	Hybrid	0.75464404	0.17554294701311704	1.3118936	4.1216861
20220211_cell2_before_crop.mldatx_tracked.trxyt	1745	1	Hybrid	1.0	0.5571670373816456	1.3832326	13.396005
20220211_cell2_before_crop.mldatx_tracked.trxyt	1753	0	Immobile	0.99999964	0.2108004036894853	1.4200379	7.5685717
20220211_cell2_before_crop.mldatx_tracked.trxyt	1793	0	Immobile	1.0	0.15436952818885596	1.1658389	4.1003035
20220211_cell2_before_crop.mldatx_tracked.trxyt	1800	2	Mobile	0.99999726	0.9581529082041468	1.8868219	12.745529
20220211_cell2_before_crop.mldatx_tracked.trxyt	1818	0	Immobile	0.9999751	0.13823189773366334	1.1558464	6.2347425
20220211_cell2_before_crop.mldatx_tracked.trxyt	1826	0	Immobile	0.9999995	0.14968728182741484	1.2121353	6.3054349
20220211_cell2_before_crop.mldatx_tracked.trxyt	1834	0	Immobile	0.99998605	0.16014658954545302	1.6390599	7.0767345
20220211_cell2_before_crop.mldatx_tracked.trxyt	1838	0	Immobile	0.9999907	0.11336115586429954	1.4860194	13.357655
20220211_cell2_before_crop.mldatx_tracked.trxyt	1848	0	Immobile	0.99988604	0.18346787593483468	1.5207841	13.283002
20220211_cell2_before_crop.mldatx_tracked.trxyt	1857	1	Hybrid	0.9999988	0.4638584136779671	1.5111986	13.368583
20220211_cell2_before_crop.mldatx_tracked.trxyt	1871	0	Immobile	0.9999999	0.08939256915001374	1.4756334	13.722254
20220211_cell2_before_crop.mldatx_tracked.trxyt	1875	0	Immobile	0.9998958	0.20742689775089518	1.541851	13.685058
20220211_cell2_before_crop.mldatx_tracked.trxyt	1876	0	Immobile	0.99999917	0.06290754767089876	1.0176593	6.2189201
20220211_cell2_before_crop.mldatx_tracked.trxyt	1888	0	Immobile	0.9999993	0.16049181345165286	1.474979	13.801947
20220211_cell2_before_crop.mldatx_tracked.trxyt	1901	0	Immobile	0.9990087	0.21187929353421833	1.0306202	8.7807158
20220211_cell2_before_crop.mldatx_tracked.trxyt	1905	1	Hybrid	1.0	0.6678935914211561	1.7058308	6.9903046
20220211_cell2_before_crop.mldatx_tracked.trxyt	1915	0	Immobile	0.99999905	0.1337582288498173	1.454652	13.77179
20220211_cell2_before_crop.mldatx_tracked.trxyt	1916	1	Hybrid	0.98675925	0.3154219823981993	1.0625676	4.0754414
20220211_cell2_before_crop.mldatx_tracked.trxyt	1919	0	Immobile	0.99999774	0.24905856519150213	1.5360685	13.894122
20220211_cell2_before_crop.mldatx_tracked.trxyt	1923	1	Hybrid	0.99999964	0.4853102681535298	1.057826	8.6197407
20220211_cell2_before_crop.mldatx_tracked.trxyt	1933	0	Immobile	0.9999994	0.06697365507735126	1.3292458	3.0130536
20220211_cell2_before_crop.mldatx_tracked.trxyt	1936	0	Immobile	1.0	0.14635179807098334	1.6068317	14.46516
20220211_cell2_before_crop.mldatx_tracked.trxyt	1941	0	Immobile	1.0	0.06114402330767914	1.6684969	1.2979613
20220211_cell2_before_crop.mldatx_tracked.trxyt	1950	0	Immobile	1.0	0.11934737341730513	1.6590999	14.361679
20220211_cell2_before_crop.mldatx_tracked.trxyt	1969	0	Immobile	0.99999845	0.08735415099335575	1.1661562	5.0743
20220211_cell2_before_crop.mldatx_tracked.trxyt	1973	1	Hybrid	1.0	0.4029568204701095	1.0895118	4.023045
20220211_cell2_before_crop.mldatx_tracked.trxyt	1988	0	Immobile	1.0	0.08976595658767282	1.6659037	10.012942
20220211_cell2_before_crop.mldatx_tracked.trxyt	1998	0	Immobile	1.0	0.09995461197016207	0.89902817	13.783106
20220211_cell2_before_crop.mldatx_tracked.trxyt	2000	0	Immobile	1.0	0.05780948604393628	0.83977422	11.970283
20220211_cell2_before_crop.mldatx_tracked.trxyt	2002	0	Immobile	1.0	0.07667205145670752	1.0278509	1.2287864
20220211_cell2_before_crop.mldatx_tracked.trxyt	2003	0	Immobile	1.0	0.0366415311102034	1.6781259	1.284731
20220211_cell2_before_crop.mldatx_tracked.trxyt	2004	0	Immobile	0.9999652	0.16761085551872834	1.2023711	3.9594912
20220211_cell2_before_crop.mldatx_tracked.trxyt	2009	0	Immobile	1.0	0.04507299435193989	1.6749779	1.2742543
20220211_cell2_before_crop.mldatx_tracked.trxyt	2019	0	Immobile	1.0	0.04695202594659775	1.6668008	1.2933181
20220211_cell2_before_crop.mldatx_tracked.trxyt	2023	1	Hybrid	0.9999447	0.6239320827618338	1.1939883	4.0006825
20220211_cell2_before_crop.mldatx_tracked.trxyt	2033	0	Immobile	1.0	0.0639969538136629	0.99763331	8.6616759
20220211_cell2_before_crop.mldatx_tracked.trxyt	2040	0	Immobile	1.0	0.09924113869923125	1.0018686	8.6825861
20220211_cell2_before_crop.mldatx_tracked.trxyt	2046	0	Immobile	0.9999999	0.060459208772610316	1.0929491	8.6769278
20220211_cell2_before_crop.mldatx_tracked.trxyt	2054	0	Immobile	1.0	0.05457810236715806	1.8970483	14.668203
20220211_cell2_before_crop.mldatx_tracked.trxyt	2055	0	Immobile	1.0	0.06800041589497824	1.0279228	8.7096687
20220211_cell2_before_crop.mldatx_tracked.trxyt	2066	0	Immobile	1.0	0.17529184460336444	1.1393569	8.7699493
20220211_cell2_before_crop.mldatx_tracked.trxyt	2072	0	Immobile	1.0	0.1206997633578461	2.0798566	5.4241016
20220211_cell2_before_crop.mldatx_tracked.trxyt	2081	0	Immobile	1.0	0.10787634287924297	0.9641668	8.655631
20220211_cell2_before_crop.mldatx_tracked.trxyt	2087	1	Hybrid	0.9998859	0.28439018378522246	0.99729728	5.0871138
20220211_cell2_before_crop.mldatx_tracked.trxyt	2088	0	Immobile	0.99999976	0.09260358141481353	1.0302041	8.6738588
20220211_cell2_before_crop.mldatx_tracked.trxyt	2131	0	Immobile	0.99999845	0.18002838253078352	1.0289451	8.657178
20220211_cell2_before_crop.mldatx_tracked.trxyt	2142	1	Hybrid	0.9586733	0.29111488950351455	0.88908834	6.3361615
20220211_cell2_before_crop.mldatx_tracked.trxyt	2175	1	Hybrid	1.0	0.48715726584175045	1.7346768	1.647634
20220211_cell2_before_crop.mldatx_tracked.trxyt	2193	1	Hybrid	0.9980659	0.5517722846619244	1.3749461	4.0285888
20220211_cell2_before_crop.mldatx_tracked.trxyt	2195	0	Immobile	0.99999976	0.08115318356669675	1.6124274	2.7559515
20220211_cell2_before_crop.mldatx_tracked.trxyt	2206	1	Hybrid	1.0	0.6342002253575446	1.8479347	14.719625
20220211_cell2_before_crop.mldatx_tracked.trxyt	2244	0	Immobile	0.9999999	0.04213450404134475	1.8567004	14.692346
20220211_cell2_before_crop.mldatx_tracked.trxyt	2256	0	Immobile	1.0	0.0633849928359229	1.231021	1.0928567
20220211_cell2_before_crop.mldatx_tracked.trxyt	2257	2	Mobile	0.99999046	0.5023045856843837	1.301822	3.5016467
20220211_cell2_before_crop.mldatx_tracked.trxyt	2265	2	Mobile	0.9940752	0.6061701227820866	1.3730165	3.9742709
20220211_cell2_before_crop.mldatx_tracked.trxyt	2278	0	Immobile	1.0	0.0845629737417035	1.8660743	14.714864
20220211_cell2_before_crop.mldatx_tracked.trxyt	2280	0	Immobile	0.99770796	0.1964753833976405	1.0412994	10.837688
20220211_cell2_before_crop.mldatx_tracked.trxyt	2281	1	Hybrid	1.0	0.5982292289287527	1.211843	3.4827163
20220211_cell2_before_crop.mldatx_tracked.trxyt	2285	2	Mobile	0.9997837	2.483976138350079	1.9271209	4.7276454
20220211_cell2_before_crop.mldatx_tracked.trxyt	2291	0	Immobile	1.0	0.06998921177324477	1.8079901	14.704874
20220211_cell2_before_crop.mldatx_tracked.trxyt	2296	2	Mobile	0.9999908	0.5975187602966462	1.3554236	12.273593
20220211_cell2_before_crop.mldatx_tracked.trxyt	2298	0	Immobile	1.0	0.0804655963219061	1.8173972	14.683397
20220211_cell2_before_crop.mldatx_tracked.trxyt	2319	0	Immobile	1.0	0.07281158393387618	1.8123166	14.647213
20220211_cell2_before_crop.mldatx_tracked.trxyt	2321	0	Immobile	0.9999994	0.07829169914243823	1.3617629	3.9868843
20220211_cell2_before_crop.mldatx_tracked.trxyt	2331	0	Immobile	1.0	0.09857402143445311	1.793182	14.630972
20220211_cell2_before_crop.mldatx_tracked.trxyt	2343	0	Immobile	1.0	0.08477501719846486	1.8066261	14.706823
20220211_cell2_before_crop.mldatx_tracked.trxyt	2350	0	Immobile	0.99999666	0.0824467811146071	1.8098846	14.677956
20220211_cell2_before_crop.mldatx_tracked.trxyt	2361	0	Immobile	0.99999833	0.102402869753782	1.8560968	14.659228
20220211_cell2_before_crop.mldatx_tracked.trxyt	2370	0	Immobile	0.9999999	0.09570682172074493	0.88003801	5.9663962
20220211_cell2_before_crop.mldatx_tracked.trxyt	2373	0	Immobile	1.0	0.12030240136605728	1.7853517	14.681484
20220211_cell2_before_crop.mldatx_tracked.trxyt	2375	0	Immobile	1.0	0.18423679716484828	0.96738026	10.470106
20220211_cell2_before_crop.mldatx_tracked.trxyt	2391	1	Hybrid	1.0	0.5334270942291739	1.2441903	3.5767534
20220211_cell2_before_crop.mldatx_tracked.trxyt	2395	0	Immobile	0.9999999	0.12372918456067675	1.5182863	7.905627
20220211_cell2_before_crop.mldatx_tracked.trxyt	2406	0	Immobile	0.93036944	0.17762281053840032	1.0375045	10.359106
20220211_cell2_before_crop.mldatx_tracked.trxyt	2407	0	Immobile	0.9999994	0.06481381275206695	1.2785294	3.586782
20220211_cell2_before_crop.mldatx_tracked.trxyt	2410	0	Immobile	0.99999976	0.20648056592510156	0.86148994	5.8838522
20220211_cell2_before_crop.mldatx_tracked.trxyt	2412	0	Immobile	0.99993396	0.2331659548686645	1.0573666	10.331775
20220211_cell2_before_crop.mldatx_tracked.trxyt	2415	1	Hybrid	1.0	0.5130724521662119	1.2743776	3.5835575
20220211_cell2_before_crop.mldatx_tracked.trxyt	2427	0	Immobile	0.9999989	0.07299896703029458	1.4172438	3.9725243
20220211_cell2_before_crop.mldatx_tracked.trxyt	2450	0	Immobile	1.0	0.1478957802059165	0.92747957	10.322145
20220211_cell2_before_crop.mldatx_tracked.trxyt	2461	2	Mobile	0.9991549	0.26334825609304935	1.7407665	12.451788
20220211_cell2_before_crop.mldatx_tracked.trxyt	2462	1	Hybrid	0.99999964	0.451336137816885	1.2512707	4.7627412
20220211_cell2_before_crop.mldatx_tracked.trxyt	2474	0	Immobile	1.0	0.06094328588000945	0.85116714	6.1617569
20220211_cell2_before_crop.mldatx_tracked.trxyt	2479	0	Immobile	1.0	0.07834827271231694	0.88325897	6.2428025
20220211_cell2_before_crop.mldatx_tracked.trxyt	2481	0	Immobile	1.0	0.21515770366150055	1.7751437	13.414543
20220211_cell2_before_crop.mldatx_tracked.trxyt	2484	0	Immobile	1.0	0.12422342109811657	0.82073059	6.2785063
20220211_cell2_before_crop.mldatx_tracked.trxyt	2514	0	Immobile	1.0	0.11143472829687015	0.80524266	13.238105
20220211_cell2_before_crop.mldatx_tracked.trxyt	2519	0	Immobile	0.99999905	0.08107504728145382	1.8017553	14.522554
20220211_cell2_before_crop.mldatx_tracked.trxyt	2541	1	Hybrid	1.0	0.7592693904226943	1.1290442	4.5812431
20220211_cell2_before_crop.mldatx_tracked.trxyt	2559	0	Immobile	1.0	0.14696244707233827	1.1632513	4.5548089
20220211_cell2_before_crop.mldatx_tracked.trxyt	2562	0	Immobile	0.99998474	0.23683687071224785	1.3463958	8.8083241
20220211_cell2_before_crop.mldatx_tracked.trxyt	2563	1	Hybrid	0.99999356	1.0723997954003945	0.91549022	1.5524469
20220211_cell2_before_crop.mldatx_tracked.trxyt	2565	0	Immobile	1.0	0.06573727953429478	1.3543686	3.9420313
20220211_cell2_before_crop.mldatx_tracked.trxyt	2571	0	Immobile	0.9999703	0.16037892435635	1.2234525	4.677724
20220211_cell2_before_crop.mldatx_tracked.trxyt	2572	0	Immobile	0.9999957	0.09840664086332034	0.90409596	13.149106
20220211_cell2_before_crop.mldatx_tracked.trxyt	2592	2	Mobile	0.9999976	0.24728837996967853	0.89394779	1.7249787
20220211_cell2_before_crop.mldatx_tracked.trxyt	2609	0	Immobile	0.99999714	0.13938126339429718	0.82758177	13.19082
20220211_cell2_before_crop.mldatx_tracked.trxyt	2615	0	Immobile	1.0	0.0853045566631112	0.80462003	9.2806357
20220211_cell2_before_crop.mldatx_tracked.trxyt	2642	0	Immobile	0.9999989	0.17642125160470318	1.7501487	3.027505
20220211_cell2_before_crop.mldatx_tracked.trxyt	2654	0	Immobile	1.0	0.12096078107060167	1.7382535	4.1069752
20220211_cell2_before_crop.mldatx_tracked.trxyt	2656	1	Hybrid	0.997168	0.27769090266715635	1.7229167	2.9535358
20220211_cell2_before_crop.mldatx_tracked.trxyt	2661	0	Immobile	0.99999917	0.07828198539268828	0.86262117	13.14398
20220211_cell2_before_crop.mldatx_tracked.trxyt	2663	0	Immobile	0.9999715	0.15394891828616447	1.8689675	4.0051682
20220211_cell2_before_crop.mldatx_tracked.trxyt	2665	2	Mobile	0.99997485	0.2723743924387525	0.85252357	1.6056852
20220211_cell2_before_crop.mldatx_tracked.trxyt	2666	0	Immobile	1.0	0.11021410417677943	2.0463301	11.840444
20220211_cell2_before_crop.mldatx_tracked.trxyt	2684	2	Mobile	0.9999927	0.8885859745725272	0.91521571	14.049283
20220211_cell2_before_crop.mldatx_tracked.trxyt	2690	0	Immobile	0.99999976	0.09832697336177099	0.8826982	13.199849
20220211_cell2_before_crop.mldatx_tracked.trxyt	2696	0	Immobile	1.0	0.10242092630414903	2.0464944	11.701623
20220211_cell2_before_crop.mldatx_tracked.trxyt	2710	2	Mobile	0.9998895	0.33177371684063534	1.9253423	4.290528
20220211_cell2_before_crop.mldatx_tracked.trxyt	2718	0	Immobile	0.999998	0.0780536334134428	1.9133097	4.1827494
20220211_cell2_before_crop.mldatx_tracked.trxyt	2722	0	Immobile	0.9999999	0.16450714638991532	0.82836535	13.184988
20220211_cell2_before_crop.mldatx_tracked.trxyt	2748	0	Immobile	0.999972	0.16543536880706586	1.0940376	6.3495507
20220211_cell2_before_crop.mldatx_tracked.trxyt	2760	0	Immobile	1.0	0.0968450624865348	0.80862762	13.149794
20220211_cell2_before_crop.mldatx_tracked.trxyt	2772	0	Immobile	0.9999989	0.17361927449465425	1.726976	7.4929467
20220211_cell2_before_crop.mldatx_tracked.trxyt	2780	0	Immobile	1.0	0.10039781067996469	0.80024288	1.6665814
20220211_cell2_before_crop.mldatx_tracked.trxyt	2784	0	Immobile	1.0	0.26025935345758483	1.0925213	6.446532
20220211_cell2_before_crop.mldatx_tracked.trxyt	2803	0	Immobile	0.9993148	0.18959677745586748	1.755456	7.4030744
