# Supplementary material for: Single nucleosome imaging reveals principles of transient multiscale chromatin reorganization triggered by histone ADP-ribosylation at DNA lesions
Source: Nat Commun. 2025 Jul 19;16:6652. doi: 10.1038/s41467-025-61834-7 (PMC12276361; doi:10.1038/s41467-025-61834-7)
Supplement: Supplementary file 6 — Source Data [file 41467_2025_61834_MOESM6_ESM.zip › DATA_ALL_FIGURES/Fig 1C/before_damage/all experiments/20220211_cell2_before_crop.mldatx_tracked.trxyt_diffcoef.csv]

filename	h2b_id	diffusion_coef
20220211_cell2_before_crop.mldatx_tracked.trxyt	3	0.015180315252999878
		0.017124383513250182
		0.0029448892562500277
		0.0036385179912499298
		0.0044664515082499644
		0.051854863581249765
		0.05726192580049999
		0.023104657431250203
		0.017963967494500122
		0.009531663535249925
		0.1071853224462502
		0.0015002800832500493
		0.036891154747249744
		0.00013703377999997834
		0.018187596504250062
		0.034535270008999766
		0.013098416250249871
		0.00496085698524992
		0.0003073588212500141
		0.017173525866250067
		0.04610921430250017
		0.009486142572249903
		0.06365768005225025
		0.07531859236725012
		0.0010246402062500065
		0.011892529973000047
		0.005213019676499981
		0.00903232948500005
		0.048057816329999704
		0.03551402036649982
		0.0174428022664999
		0.00912324128900001
		0.04648345587999998
		0.00722004049999996
		0.011097005728999939
		0.0042126396064999395
		0.017962741776500014
		0.00698065068124989
		0.03139936224625017
		0.0003826062282500061
		0.05029372272024982
		0.037062155428999786
		0.031081230229000285
		0.014445963850000024
		0.016833093240499933
		0.012482716065250036
		0.020024696696499943
		0.016009983312499837
		0.0991733340100004
		0.029092537146249726
		0.01260902562025003
		0.02349219333799991
		0.025610990105250288
		0.022127410206249972
		0.027812829709249944
		0.01880490997925016
		0.0023042942762500148
		0.0030500942372499833
		0.02982024894924989
		0.023257551004999846
		0.007506951682000057
		0.006887283825249991
		0.02091675792650008
		0.0058991026562500055
		0.030288194826250066
		0.061907373256500066
		0.14288173399250043
		0.07592106965225111
		0.020353251372499763
		0.08521511826249957
		0.02742936399249967
		0.006884749186250118
		0.01943896245650019
		0.002538471716999941
		0.004160135162000007
		0.015259387374499925
		0.01697885617325005
		0.0108214195752499
		0.01772960878825015
		0.1379915418802503
		0.03614817511925019
		0.011382882328249832
		0.08006537025624996
		0.007923883945249854
		0.015472460965000172
		0.03149232318625035
		0.05216732508500031
		0.017101741926250056
		0.017143762962499975
		0.014554509320500184
		0.030521035926250085
		0.04535848670899971
		0.035657993079250126
		0.012709013388249884
		0.004519437462499931
		0.00043824773425001106
		0.06291834548625008
		0.01128945993425008
		0.0026957807865000422
		0.015567834307249971
		0.07538044965425016
		0.053318877453250306
		0.04836821319200019
		0.0201180355825001
		0.03985918170125003
		0.040560428031250165
		0.04294297990925006
		0.000711121558249997
		0.07175284654224952
		0.0901895396284995
		0.02080588879450002
		0.009363082002250304
		0.05703823321600026
		0.021592595380249945
		0.0010377836885000111
		0.14983886990249987
20220211_cell2_before_crop.mldatx_tracked.trxyt	4	0.1893979375952487
		0.04856949482499875
		0.08773913700724784
		0.01119960202099997
		0.01943143378024976
		0.06398073811599944
		0.09957470606524989
		0.016356840675249798
		0.015611289125000571
		0.03229097880625061
		0.008256713273999664
		0.14201372345599975
		0.06610149587599999
		0.053748256320249675
20220211_cell2_before_crop.mldatx_tracked.trxyt	5	0.049517631505249834
		0.21356953690899957
		0.05131655637024942
		0.06903822980025233
		0.14367472954025037
		0.049192330008996754
		0.11528078032400273
		0.04399893040725124
		0.04614581533599972
		0.14232236514724642
		0.005073789242249991
		0.033224211057250055
		0.03258260282600044
		0.11581512088900121
		0.06797952842500192
		0.015680796360999005
		0.016398652649000426
		0.042866851357249214
		0.27002271864100236
		0.13681118048225313
		0.04341985336899803
		0.05777392549524996
		0.011302886000249986
		0.018760703392248574
		0.02485898554024993
		0.09518524883124989
		0.0022868784499999956
		0.17322940151724814
		0.016376368207249487
		0.07087344670624843
		0.026420825000000335
		0.04735208472025254
		0.02892757865624799
		0.1062354689009974
		0.025292850720999804
		0.05004177932525099
		0.016451850340251095
		0.00291417010624923
		0.045031412000249654
		0.07384778996900193
		0.03871296068224991
		0.024472438131250444
		0.02346762227724992
		0.0023717154902499816
		0.008999436957250084
		0.10399244405624575
		0.015812352700248854
		0.02522638352524983
		0.012853140049999816
		0.02003843924999987
		0.0026243709822502148
		0.0039129704172498935
		0.07518806584525202
		0.0011624266810002165
		0.04698761862499723
		0.011373237112250068
		0.04830964230625002
		0.015875822125000834
		0.036134156920999264
		0.04751870373724961
		0.16726973342524912
		0.24281961497224913
		0.0007133405102498796
		0.019060786957249224
		0.03717650459225001
		0.02491575298899886
		0.3959770546062521
		0.04367554650225072
		0.008478684325000003
		0.06308265175224997
		0.027952177906251662
		0.1470620422812499
		0.055429059847251556
		0.13579814731400078
		0.0666336298960011
		0.2841752053452496
		0.009959451406250267
		0.3095181578052494
		0.08384942052499991
		0.02291466868100025
		0.04294327600625049
		0.05138458083400019
		0.0752651597172518
		0.027116882167250174
		0.1162489689222505
		0.061329430660252135
		0.027558403555249314
		0.034264741477251344
		0.13530978745624775
		0.07139690818025
		0.00014377820724997156
		0.0005158873652499561
		0.05482586958124783
20220211_cell2_before_crop.mldatx_tracked.trxyt	9	0.11204373386724868
		0.0007730540979998663
		0.025214810304999547
		0.020194301113999745
		0.07790202466925011
		0.2066327823690011
		0.26660268838600015
		0.07407949803124936
		0.14656771257849957
		0.13888746034000019
20220211_cell2_before_crop.mldatx_tracked.trxyt	14	0.21576527913825058
		0.06820708988925099
		0.1769100221412498
		0.013119411846499793
		0.046614729611250356
		0.03799075787124937
		0.03599921260325001
		0.014448713588500155
		0.04780813906850125
		0.017937683916999913
		0.03539467588825039
		0.023772911856250203
		0.03671854845249889
		0.01254138721824983
		0.20802987068500015
		0.0742963676942498
		0.022391685450000174
		0.0666950850764998
		0.024728537972500134
		0.01133659880724986
		0.07056522466824963
		0.01418433220449977
		0.06439796412250023
		0.3538425254260013
		0.011653854046250191
		0.04236134996200043
		0.008940201704500205
		0.03240028072525018
		0.2136007123752503
		0.2059089914644985
		0.10197800791250004
		0.036772297176499415
		0.21553726965725087
		0.0703324621012494
		0.05730272630524937
		0.14297755737725096
		0.1277653991192497
		0.02420472500899935
		0.20270328161524911
		0.0063506649730001976
		0.10337645253324983
		0.272465291981248
		0.05625729404424939
		0.10000072122849993
		0.09056980770525161
		0.20708914515425164
		0.20516512694525252
		0.04904590664650175
		0.28575387667600316
		0.09281502158825036
		0.07030325573124904
		0.024288986492499998
		0.011261931750249919
		0.09054420153299939
		0.007365199684000145
		0.06332593651524983
		0.0668302016124984
		0.010339644646249787
		0.007534847012499925
		0.029054421565250513
		0.008408196446500139
		7.097960250002601e-06
		0.13237582023249791
		0.06172289256825011
		0.014629941111249474
		0.06281289968125084
		0.017192311618000874
		0.05804976944425133
		0.00883907656999998
		0.04408647304725026
		0.16066413142100036
		0.044876235182499266
		0.04092589819625038
		0.03436845364325043
		0.14026716720925195
		0.022916895105249944
		0.11953210273624927
		0.03098999068250049
		0.13490979453124854
		0.1057195412165002
		0.051558951542499856
		4.569469824997142e-05
		0.032571692631249816
		0.03973671156250074
		0.03568435400925052
		0.2581905220006889
		0.36598305936289083
		0.1319458093405014
		0.006062051907062647
		0.02549867432706243
		0.12026997298023817
		0.5904898968582518
		0.1439803624100003
		0.022105916893250217
		0.24709039407725006
		0.09481540809674038
		0.10715880236448992
		0.029164091124500195
		0.15714156927049963
		0.07574634030125071
		0.1348292778850005
		0.027529783126249763
		0.3905717622025
		0.20088646980999797
		0.1662501679852498
		0.048802600160499816
		0.056892757438250015
		0.008084674209249975
		0.02116084753125016
		0.03612015081025123
		0.013728600925000362
		0.055065913290000074
		0.15985800638424788
		0.05114977856899971
		0.022842153124999594
		0.17551186499249868
		0.1171673928010028
		0.2597312241662503
		0.023769852493250043
		0.09234881264449978
		0.11013179840999872
		0.1805278040769997
		0.026300846641249955
		0.003664094577999819
		0.026055824929999073
		0.008672431106249713
		0.01757846602525022
		0.04627780173125023
		0.08413149381424982
		0.010127655200000193
		0.049593289530250446
		0.17975090711250002
		0.08404466758849903
		0.2141641036152501
		0.024040233436249937
		0.051726131338501236
		2.2019714191046877
		2.0261071622090854
20220211_cell2_before_crop.mldatx_tracked.trxyt	18	0.1027134707049997
		0.007559114029250022
		0.06960902976625047
		0.19079191394125303
		0.00971358437200019
		0.3445693715822495
		0.0794803322185002
		0.042246536205250304
		0.11815068759624933
		0.027163623183250333
		0.14731634961249998
		0.03720243464900021
		0.21908596564624963
		0.12658478595999925
		0.007476808767999983
		0.24675853706725082
		0.01419669918225
		0.11568135004625088
		0.04004163728999935
		0.5909866832585006
		0.37962479809250377
		0.0030276889209997723
		0.0173588994702495
		0.049896017266249586
		0.23205605138000032
		0.10540251373525045
		0.4095725454265001
		0.17811511600500046
		0.068822821104999
20220211_cell2_before_crop.mldatx_tracked.trxyt	24	0.4525991064009992
		0.025746665556249732
		0.14040192275488972
		0.22377306037663977
		0.14749311568615928
		0.09040747519981061
		0.03311836511635947
		0.01767381703272155
		0.04174547893256266
		0.30746231760400766
		0.08541058634099939
		0.1329138152486928
		0.12977365266164093
		0.1608026273952358
		0.3599904921984401
		0.6659337788550603
		0.30541192861806193
		0.31186453095584055
		0.10074462006349394
20220211_cell2_before_crop.mldatx_tracked.trxyt	37	0.0872251838592495
		0.01707210660250006
		0.02899947011649965
		0.05493379074624983
		0.0012978450462499702
		0.008054253397249982
		0.04452574262500003
		0.007665596749250083
		0.08189484132999997
		0.0209493060812503
		0.03219821180725008
		0.10773117278324974
		0.034993794816250076
		0.00045118824499991564
		0.08954818477599917
		0.013950652425250013
		0.023108735301249846
		0.04764717001849997
		0.06124065321424959
		0.03441551064124966
		0.09791632688124995
		0.053403593778248916
		0.012703400922499787
		0.005649903180999874
		0.0014161082344999636
		0.1076656814769991
		0.23539937190250246
		0.0009007409545000196
		0.011325948992500072
		0.0336896583970002
		0.002997663964999992
		0.012085272682249968
		0.05077802629924995
		0.04069363322650042
		0.04475459446249954
		0.010031716352499866
		0.016891706146250216
		0.07288665640250018
		0.02962291980250017
		0.01954264530025004
		0.006244695868500004
		0.058107209945000064
		0.02057096621724967
		0.031210763924249915
		0.06290619985450016
		0.0280710292662499
		0.07101683640024939
		0.011905508522499846
		0.00971229571999995
		0.0029614510260001117
		0.033506700913999654
		0.041052753154249354
		0.07498566716450063
		0.10973863921225027
		0.20650950961249945
		0.18225534636850002
		0.04551778400499984
		0.07128223709625121
		0.13581184258324988
		0.13585436303625015
		0.0033385665422499982
		0.13120476432924985
		0.08291583801925055
		0.1010701255562496
		0.23909517781225045
		0.015125618848000087
		0.05388374192125012
		0.14653282124225075
		0.0001205681845000071
		0.1060472137329998
		0.0010494853412499384
		0.018416814628999977
		0.0025348457585000796
		0.0103874698412499
		0.010999355466250228
		0.05677172864224999
		0.0465227612792502
		0.028327316031250212
		0.06013529655849968
		0.0836116306962495
		0.005180773128250116
		0.008364271345000222
		0.11713215876325335
		0.07055160192725017
		0.005251579240000248
		0.00222343401425007
		0.3295413987280009
		0.16796665199300045
		0.2958255043352504
		0.26776516159999963
		0.02084718333199978
		0.24254457490625017
		0.7404883867105007
		0.22849937272849988
		0.12108556636625041
		0.15474514060850034
		0.0690135904129995
		0.14905776068825022
		0.01956653062624995
		0.03208193763124988
		0.10568967210624897
		0.07720747462849915
		0.060531132234249885
		0.0848770421320001
		0.053190137011250416
		0.055852902767249996
		0.005217786989000058
		0.034258371009251026
		0.07599107692849998
		0.00845827647924994
		0.06655181011925004
		0.060162758304499346
		0.002669561862249989
		0.049159676266249765
		0.4265000870312483
		0.1997774048524989
		0.08114646923825028
		0.08560647975624985
		0.06083520199024979
		0.2192976511624988
		0.0969904785264998
		0.030054240804249916
		0.04648977033850003
		0.010455291345999955
		0.018068505156250164
		0.07000437063699973
		0.1006502549644996
		0.20475612840624954
		0.19330442399300019
		0.09918777678249978
		0.3164513775512499
		0.22834303344200077
		0.05101657775825119
		0.1324162083262492
		0.30025813444624955
		0.00945358289125024
		0.1511452603250002
		0.02142288034625041
		0.11879269528925072
		0.048315054374500344
		0.0738733612702497
		0.06233904574524981
		0.3224535520932504
		0.11651350234324923
		0.012495693802000345
		0.10082716683625086
		0.18996735452499414
		0.3282257872945062
		0.06810554048499877
		0.0017486825485000554
		0.09458804522724837
		0.17659915135400428
		0.008645402446249945
		0.12932186486125313
		0.2666676420849947
		0.040116241986250994
		0.056656594710498324
		0.00173826642624999
		0.09118033639999795
		0.06597969121850121
		0.15116662808049638
		0.0027222224502499908
		0.008477643656499794
		0.04281516540500063
		0.2490222297362431
		0.06641898980000133
		0.01249182207249953
		0.1191595409000023
		0.064860473672498
		0.04061688736850098
		0.008225817822500227
		0.07794243661249779
		0.04070185594100092
		0.11640326253124754
		0.037800021595250984
		0.001797972664999977
		0.10850775429625271
		0.01611032376049973
		0.035617548161000684
		0.057923938417998797
		0.13865775430625263
		0.07140781933624918
		0.11099762354125264
		0.08982336349124787
		0.1000948693385027
		0.005744831098249858
		0.0296266659485005
		0.1480424842404966
		0.13021743143125278
		0.2020771712562466
		0.01893653516250079
		0.035384620852249304
		0.03868896091050082
		0.19523977261299572
		0.1935462704112544
		0.05487969675625138
		0.03626865282849886
		0.1099262460410027
		0.02815194974824966
		0.014349095488249848
		0.0011627647472498876
		0.08951532180650204
		0.00121404060624994
		0.09510340048625146
		0.05165092818099819
		0.023879353369250345
		0.09131840675224769
		0.02980770348250053
		0.2503374566072446
		0.06884733927725219
		0.1776430688179949
		0.10158820429025181
		0.07451699640999891
		0.37687108665050956
		1.4063319135129677
		0.01590809142625023
		0.09579216138649792
		0.8297369635662676
		0.27236403281224325
		0.373369449076258
		0.09186919672250227
		0.0946799227344982
		0.15682328296325423
		0.01686830549124937
		0.04265853063200097
		0.06599372405299855
		0.014049673922250165
		0.19888134549624656
		0.05264462421000179
		0.061195341216498625
		0.06674970536425132
		0.10764751146924777
		0.07371421320250217
		0.26847501100424326
		0.18083737926900534
		0.04430474530224856
		0.47142705627125975
		0.0728144132084981
		0.06434197570450102
		0.0737125266512475
		0.2856175791410067
		0.0095244965319999
		0.21327034635125383
		0.0933974621044979
		0.14745794364925366
		0.018762594844500415
		0.029044828827249368
		0.004534804569999996
		0.004503212058499911
		0.005014070490500223
		0.0711983110962483
		0.07158554998625158
		0.15815827203524632
		0.04794525284125117
		0.27738423823999564
		0.09468189222050245
		0.004617255820249846
		0.08785138737700192
		0.03055460861024945
		0.030902552269000728
		0.042147420376248995
		0.13133536708625257
		0.10500234748899741
		0.014552647482250377
		0.0360097037732493
		0.179712741897253
		0.2863367373409935
		0.14741406222500286
		0.24113524165624262
		0.13828582139200254
		0.060456207276501576
		0.21509218415424622
		0.034393825082500926
		0.23081168513249384
		0.22522563436500542
		0.004844913512499907
		0.04449561698825145
		0.02581813020249894
		0.14670157454900384
		0.33495370749449344
		0.06311162846125085
		0.08186297737249798
		0.08224596206500182
		0.04635498612649899
		0.0037231308679999417
		0.07735913824249804
		0.006020170218500083
		0.015364131898249596
		0.015691571371250133
		0.07106062982724809
		0.1150065540602527
		0.025367685936249385
		0.00592307727999998
		0.015358480081249633
		0.03220147507525016
		0.11195470508050118
		0.10497433341124694
		0.004464602379250094
		0.15743136878124614
		0.2171478556812547
		0.0720070571889985
		0.333534623641008
		0.040718492181249594
		0.1924672770450036
		0.00651436933224977
		0.021434782363250696
		0.05957039203399856
		0.008077100961250189
		0.01079735655399991
		0.1710979954330043
		0.06728354280924831
		0.04651081096050075
		0.011268611202499753
		0.08501668524225166
		0.25564525193824517
		0.35691742039050756
		9.32748313601228
		6.7068354668433905
		0.1333983777984977
		0.28837002375025594
		0.02335039571250045
		0.008180262931249882
		0.022759270216250384
		0.03329039427324964
		0.04470117431125055
		0.10118205641524713
		0.0004073873479999935
		0.04885841244124939
		0.13056007193450328
		0.13066397024049672
		0.04589497902650073
		0.057169767078249015
		0.059945861845001655
		0.062017747598498964
		0.04519159418825072
		0.05490219340249864
20220211_cell2_before_crop.mldatx_tracked.trxyt	38	0.055424762669000524
		0.9640675477232524
		1.996774452009999
		0.31152223595599987
		0.0064220736032499885
		0.1494144725085005
		0.1126242591682499
		0.002359046628999992
		0.14228187444425064
		0.14559259604200048
		0.18531618190100005
		0.03286823389525066
		0.09156181258825156
		0.07624595642424982
		0.019646770354249964
		0.04536406681000053
		0.12394276387825108
		0.08464910517125197
		0.1048425762730004
		0.1049091132352498
		0.02954021874250025
		0.004264109629000137
		0.033863338988999396
		0.08550809616399976
		0.5603254053902499
		0.02013507849425001
		0.03130462756325041
		0.10408167297699922
		0.019100630341000385
		0.01334658337625012
		0.02488256784000088
		0.03208049956249967
		0.0013273825572499426
		0.13728279289224984
		0.00563614938100012
		0.10663036765624986
		0.6636246636499992
		0.49273813044725406
		0.8154145261452446
		0.24707325571624908
		0.04716645100224968
		0.01734120415625001
		0.09942488334125081
		0.03259462384450089
		0.7510984296312504
		0.9572053487859987
		0.11748537862924947
		0.17955707646849822
		0.023018443952499305
		0.11313375374825005
		0.022331637429249814
		0.07041031684899982
		0.29964053277249575
		0.4590463331104993
		0.21048213262099774
		0.4597266625729973
		0.11905775752250317
		0.048184514659999296
20220211_cell2_before_crop.mldatx_tracked.trxyt	64	0.3655133896566102
		0.13260682975816124
		0.09880910738441193
		0.32577365128225017
		0.4596825483062496
		0.06512092703929023
		0.2016624867536889
		0.14554615654224906
		0.08181814964744108
		0.11625901518243863
		0.24774427032899865
		0.014195855663922518
		0.031394427802249436
		0.04452887059956001
		0.09644063280989199
		0.031450230522011104
		0.05960881309069124
		0.048338103531251723
		0.008120955016000108
		0.042756828971410366
		0.024808458030250016
		0.0008393886126024915
		0.05259038488642193
		0.1522701828979572
		0.08501062945875706
		0.11903649456400277
		0.13412765500888982
		0.14924796201556226
20220211_cell2_before_crop.mldatx_tracked.trxyt	67	0.1559857264588027
		0.5369540711539986
		0.06978197801599821
		0.04347378731249755
		0.11936009769125014
		0.08895902007324995
		0.024771311904250262
		0.248754313098246
		0.2491176546024993
		0.20912416563025354
		0.6357479219222525
		0.20502333660050137
		0.12054903503625047
		0.13947425208900027
		0.1813643599812496
		0.04431123542800015
		0.010156834694500435
		0.008677378812250742
		0.003593760133000043
		0.039600282712250856
		0.03696407423125112
		0.017218232317250004
		0.10334665041850045
		0.021776048850249138
		0.07946353446499985
		0.009803383200500015
		0.007344823752999732
		0.04060715831049688
		0.03222038962824767
		0.016049321809999115
		0.011020106012500095
		0.0009706143182500833
		0.06122718066124981
		0.03984533714825008
		0.049598277861248846
		0.057837154342497185
		0.03892281921050032
		0.011442171302499497
		0.18734850994024482
		0.16374535322224612
		0.06424850377299983
		0.00966838812324895
		0.1884737376020036
		0.06345549437625081
		0.09006967540525036
		0.2970042165972506
		0.09716542682599892
		0.017724325051251016
		0.049535410261250044
		0.12178482072249962
		0.2017702767625007
		0.06667393804825024
		0.0581480227745021
		0.05958331494800059
		0.1676794676342499
		0.051065252220999835
		0.027698271174498506
		0.0032964884000000368
		0.020311000132000857
		0.10793385518500037
		0.06431751835199925
		0.00939157154125001
		0.007667581048999617
		0.00495803343724941
		0.02325660893125079
		0.08600067949299962
		0.07878404883324995
		0.2192558965782544
		0.4344977211124999
20220211_cell2_before_crop.mldatx_tracked.trxyt	69	0.12731382634900051
		0.15577603444100066
		0.05441434294024878
		0.0013849401250000963
		0.004765618981250218
		0.09008803024999822
		0.10767293750525012
		0.1618609421312518
		0.22548813572500148
		0.18128245059999712
		0.10896188386100066
		0.01413725598100006
		0.09123931574899818
		0.00692394670899988
20220211_cell2_before_crop.mldatx_tracked.trxyt	73	0.09996834269725355
		0.0914754148489977
		0.1229745266922517
		0.39553355180900074
		0.03499951402400011
		0.07210384834600107
		0.037291594514001714
		0.007714971423999579
		0.004642225756249678
		0.14810309096400123
		0.15076629700225397
		0.007543891589000585
		0.14510765714525098
		0.041023472906251086
20220211_cell2_before_crop.mldatx_tracked.trxyt	75	3.2364448287432444
		1.2282718165952464
		0.5185711128122493
		0.04605087603625054
		0.037375385600499945
		0.0328086328502504
		0.16271411823849966
		0.08468363413250034
		0.09255814451999993
		0.09973941683724988
		0.011448939773000051
		0.13896216974599992
		0.06617293410600039
		0.0007323773860000743
		0.012714090580000066
20220211_cell2_before_crop.mldatx_tracked.trxyt	82	0.058551774192249224
		0.035398113307250165
		0.24602372338599948
		0.017548823700249957
		0.04106302510224928
		0.05268399064524949
		0.00026944559724999457
		0.21425489284899937
		0.17109569912499908
		0.13225608554600338
		0.09359376556100218
		0.03728834462900197
		0.011557148206249528
		0.0050843028640001585
		0.05367912696400148
		0.11626095176100386
		0.05485960888899857
		0.005903573568999916
		0.002307417664000066
		0.06754928166724755
20220211_cell2_before_crop.mldatx_tracked.trxyt	98	0.042753808761249824
		0.20376839258900106
		0.17530641870624952
		0.15067101775999997
		0.12212692140624985
		0.22382064111849964
		0.18481719477124864
20220211_cell2_before_crop.mldatx_tracked.trxyt	100	0.1526081248111218
		0.09092297674882173
		0.015745519025562753
		0.044392753819237636
		0.11211405781544
		0.13320866565576034
		0.017806453881610094
		0.07229443334662332
20220211_cell2_before_crop.mldatx_tracked.trxyt	101	2.8603060693802544
		0.08391636349369078
		0.0019848795694099803
		0.025894335892812353
		0.2407320034665622
		0.053819368682072405
		0.16528060737624944
		0.0072459656246904106
		0.1771321065549736
		0.08986094939032235
		0.05052785937168934
		0.11199769351756149
		0.1040890564803104
		0.01667875190377236
		0.06580267058781426
		0.12440633704237285
		0.1352629118750902
		0.03952587520624982
		0.14687418785823966
		0.0013918871145625095
		0.007216164772572563
		0.01978115429775223
		0.1322326095107394
		0.015020350667009906
		0.03469355239968985
		0.02940640965000964
		0.36489467558922123
		0.12892510019216036
		0.033532257128500435
		0.0269338127971396
		0.007901485335402254
		0.015701896136809376
20220211_cell2_before_crop.mldatx_tracked.trxyt	102	0.030620092849000982
		0.020440182060999876
		0.0010603869872500694
		0.08255247315724941
		0.03040871585000028
		0.21282910795599974
		0.09779576005025138
		0.22716642119224975
		0.1530319474452495
		0.03151595568100007
		0.028042492035999525
		0.008104519172250161
		0.00565923411399984
		0.004425746884000128
20220211_cell2_before_crop.mldatx_tracked.trxyt	105	0.12582117396449957
		0.08201459511924926
		0.04418357550249976
		0.08041549986499949
		0.18230418061699993
		0.06304075820224958
		0.031166254154250363
		0.04800308304799965
		0.0203170653062495
		0.05144644426500089
		0.06482475730250074
		0.03248654583725065
		0.04134734141199886
		0.12669213681324934
		0.19259081670724992
		0.016984962894250145
		0.019898596353249656
		0.023602097360499688
		0.017786145570499904
		0.07177097547649931
		0.10536992930024902
		0.1799264789972492
		0.00722114971024974
		0.10208938349649989
		0.0038649625480002164
		0.02485583249524983
20220211_cell2_before_crop.mldatx_tracked.trxyt	109	0.0022011866499997055
		0.19167030828625437
		0.0795959575745024
		0.008892127609999837
		0.02173943807124877
		0.035589892660248125
		0.04522550808925058
		0.01785767707225131
		0.003181346148499754
		0.0005772471524997564
		0.034753911634250144
		0.02111270901849992
		0.07915352819524908
		0.0034886644009997016
		0.02104198475125021
		0.016710713241999894
		0.14960512435450068
		0.1417648435864999
		0.013438210771249879
		0.012858492866001185
		0.0012271837884999174
		0.04517404346899991
		0.018224308480999558
		0.18155546974025222
		0.17420097105049942
		0.06209523204625187
		0.0012347804690001542
		0.018735529022501016
		0.04918305531050295
		0.06776863808125182
		0.05201810069000066
		0.040747653901249375
		0.08703164696449882
		0.01842684476824948
		0.007768655406250188
		0.005418613108248904
		0.03218515116625094
		0.0012592389852499112
		0.02242325804449907
		0.04510112110599722
		0.03618608377525184
		0.021947039172999054
		0.010820270652250346
		0.11953341454524499
		0.013302362775249509
		0.05744025341199835
		0.03461228556725055
		0.0014696038282501908
		0.041744731760500225
		0.020258343782499813
		0.1302159976650006
		0.10303928364999503
		0.08294648900525155
		0.03525655444324922
		0.022070742972500872
		0.0037961841962502337
		0.015195780331250665
		6.0503140999968645e-05
		0.0051103112265003334
		0.021447194776249602
		0.0006970703169997471
		0.05438232844250414
		0.002660549472500475
		0.04715334656800055
		0.00972199767400012
		0.09788096126825215
		0.029952143160999513
		0.028722871254501094
		0.16064080256049934
		0.06564437155450464
		0.05476701160125185
		0.02465545235050069
		0.027645473394250934
		0.03493176539125125
		0.0341904389464993
		0.05779328708499965
		0.01594646724499998
		0.09243638280125337
		0.1394523054942455
		0.015256046009249057
		0.042740250185248733
		0.012388847461250152
		0.06275522132224795
		0.02591783914900029
		0.01350996618424941
		0.012260285772498724
		0.012945662582500619
		0.01400737744625003
		0.012183902537000203
		0.020061977256249152
		0.007444154292250337
		0.007167816166249554
		0.012043781826250174
		0.00664363477124918
		0.005821928700249977
		0.023142555244999218
		0.008153277457250419
		0.020055339890499048
		0.0694894210562501
		0.1322087605009964
		0.04536847425825206
		0.03408507578124926
		0.011898551616499303
		0.01732484490924994
		0.0036897138062494473
		0.004474093897999822
		0.039113845513999934
		0.034420534790499724
		0.06056792455250092
		0.07392578718625013
		0.01832151547224961
		0.020447967033250292
		0.027134087668249394
		0.036020809364000074
		0.10004961523249657
		0.3169780715680047
		0.10214918794399552
		0.019300413445000032
		0.05431730733024865
		0.031042593112499593
		0.05299345608999717
		0.04524649750900139
		0.022506933316248378
		0.11839083119124792
		0.0010947627380002655
		0.11835029272925306
		0.07974340673124808
20220211_cell2_before_crop.mldatx_tracked.trxyt	110	0.20835604804625033
		0.09048974269450187
		0.059988865773248454
		0.2485886739282502
		0.03714686433125037
		0.6593102835849994
		0.7451477700612519
		0.09064719280525184
		0.41287358341699903
		0.05841136540849949
		0.0114338264262498
		0.10603736465799957
20220211_cell2_before_crop.mldatx_tracked.trxyt	118	0.09614759009599709
		0.008198592657250196
		0.0005785499622501984
		0.008329388681000555
		0.07083074622500048
		0.025661297716001903
		0.01362293582900117
		0.006744254190250411
20220211_cell2_before_crop.mldatx_tracked.trxyt	120	0.0018238328232401337
		0.08381012738649984
		0.011402924655460158
		0.03270350387115236
		0.05987849149795374
		0.015951968736209843
		0.015548892713539934
20220211_cell2_before_crop.mldatx_tracked.trxyt	122	0.13570212678425495
		1.0225774641700054
		0.8309565058632477
		0.360494060802247
		0.06649726338450154
		0.005967399064249543
		0.16748110135249453
		0.02935085219224978
		0.16543828182050233
		0.058724545601250816
		0.01068205979025022
20220211_cell2_before_crop.mldatx_tracked.trxyt	123	0.002515394604999868
		8.609143273746243
		0.03107489818925015
		0.042994299925000715
		0.011408123172499991
		0.056730277988500256
		0.022204194041249143
		0.013177482581250078
		0.006098158952000293
		0.0158446958884997
		0.06136166353250039
		0.0317990226624999
		0.04847997219524997
		0.07460338045625112
		0.0005347068012500918
		0.046558960825999904
		0.009093284284500283
		0.020442979290499732
		0.036013303646501585
		0.01577282274249902
		0.046665120924501056
		0.02448425259249925
		0.03237892454425055
		0.04151742456249952
		0.0019873600025001013
		0.05594304084099831
		0.032231938781002
		0.002215949456499964
		0.015161009445250671
		0.016710669616249396
20220211_cell2_before_crop.mldatx_tracked.trxyt	125	0.0792282446793242
		0.30764168691320903
		0.26745055861264083
		0.03128565247024993
		4.929379837153995
		5.206417010022243
		0.13646017606169
		0.4789125561906897
		1.0352624032600855
		0.394858865577639
		0.3554802374736381
		0.1277676838107222
20220211_cell2_before_crop.mldatx_tracked.trxyt	126	0.27738156938380937
		0.34890860525625383
		0.5053185028156082
		0.017481125351562283
		0.2825924047200399
		0.14679734698899957
		0.13433200838899714
		0.255643216361
		0.23776430936900542
		0.1436712715810031
		0.051086284250001605
		0.022663595505250888
		0.033126548555251205
		0.039780003985302674
		0.05057358726400111
		0.024554330520902203
		0.030625782824000095
		0.00949535288595988
		0.20428980696841423
		0.7894937598812244
20220211_cell2_before_crop.mldatx_tracked.trxyt	128	0.006823147678802232
		0.03274689714881019
		0.01469445471757183
		0.003146987561562684
		0.05532285640870208
		0.01585625272900212
		0.038087913423609024
		0.008171133976172508
		0.008416233612522748
		0.048283326000488874
		0.05455997809249101
		0.06098390396313769
		0.008115805868740666
		0.05036402642845151
		0.003180314111060072
		0.006148708760249438
		0.10713881144200257
		0.05317096629880784
		0.11551951225621238
		0.07159169983756032
		0.026979569991562657
		0.12816856812081043
		0.16816286485289417
		0.006639726109352307
20220211_cell2_before_crop.mldatx_tracked.trxyt	139	0.4725702822422381
		0.019231086240249197
		0.2812219863839928
		0.1641164786972502
		0.28667600053024406
		0.05312722973125118
		0.15128998042899813
		0.27772880082525325
20220211_cell2_before_crop.mldatx_tracked.trxyt	142	0.34199383262401206
		0.09152640762756395
		0.01272977891700967
		0.2223268884931296
		0.3563685777758943
		0.24861950760880858
		0.04072284674899967
		0.2776744087038076
		0.1257919987290984
		0.03984264290529031
		0.032772478643691295
		0.023967169798209412
		0.1298528382379265
		0.21437374906221854
		0.08882195430332365
		0.07938945630056035
		0.029473469197251075
		0.09219049973520736
		0.007847515774802883
		0.1647162754285545
		0.013334159829421946
		0.03198214975732141
		0.052366560157621755
		0.059685182645699164
		0.06575703246960167
		0.08521009788403662
		0.1008110863897621
		0.03798630519330184
		0.10812541626841082
		0.07249308767952119
		0.6529292417962531
		0.16152851610755659
		0.050912649567440314
		0.09378147148095715
20220211_cell2_before_crop.mldatx_tracked.trxyt	143	0.10894789013299865
		0.001717801033000374
		0.03573683066499945
		0.1226297832930023
		0.08028978533824656
		0.015393861204250759
		0.05518606587649926
20220211_cell2_before_crop.mldatx_tracked.trxyt	144	0.010817673368500327
		0.11383131553999831
		0.019282382209249594
		0.1556695139152441
		0.009777942554000161
		0.14340473615699686
		0.01761997422250073
		0.09578052555699779
		0.14819499053650204
		0.0267916285482499
		0.02351717550249884
		0.2202758753585046
		0.028054379117249225
		0.040105397346501745
		0.05257243041299882
		0.009969776551249561
		0.019490673793999554
		0.027520442095250522
		0.032184253230500164
		0.01866950067650044
		0.0159092245562495
		0.08342847463450279
		0.006241615107999888
		8.30448130000314e-05
		0.019336566216250215
		0.002858943112250228
		0.048910516761249405
		0.049791592666000264
		0.001984934343249856
		0.005570555861000164
		0.06172494793699823
		0.06127217044425136
		0.002591602146250302
		0.06292032255650148
20220211_cell2_before_crop.mldatx_tracked.trxyt	150	6.177229752502832e-06
		0.039727665751903646
		0.008517060778809895
		0.033560342912411424
		0.015822256518259855
		0.01731080674674043
		0.0407751852385589
		0.04765678040481288
20220211_cell2_before_crop.mldatx_tracked.trxyt	163	0.021719080022889917
		0.13238899516822525
		0.016923973518102015
		0.19791129918352454
		0.007940903568609745
		0.00645054671680212
		0.012286625571090455
20220211_cell2_before_crop.mldatx_tracked.trxyt	171	0.5809325150872201
		2.5159428335288543
		0.10068941116100237
		0.004622630652249789
		0.009392810555250488
		0.03916318329024868
		0.14434102637525326
		0.03473359150624934
		0.029359542562250582
		0.04770958121224923
		0.017422011361000293
		0.0050303200610002504
		0.09935673902500204
		0.39665439010599224
		0.19074380936225185
		0.044214280347249224
		0.11329444744900188
		0.05615756015624889
		0.011285852382250633
		0.037324298010249196
		0.01914792285625065
		0.00419187753124966
		0.08619076248100238
		0.012050499706249983
		0.09496042426399942
		0.037807477506000754
		0.0019778155052506056
		0.04700954140625156
		0.9049733885497436
		0.0031478916574021005
		0.026258178134901774
		0.007254167191210171
		0.006751153165089809
		0.04289943473636015
		0.09006676942355561
		0.18163408198462525
		0.21013375416220467
		0.23856049055725462
		0.11318427705129969
		0.07991489251600123
		0.03770693628580107
		0.07522338050849112
		0.011702904845959877
		0.03322642841856114
		0.060058937333102864
		0.23232736965625636
		0.04144131019399893
		0.012556189405250178
		0.05497444711692187
		0.15965694588642115
		0.06396316571050421
		0.04226086372680914
		0.0273841779858033
		0.04013939377312241
20220211_cell2_before_crop.mldatx_tracked.trxyt	174	0.03290715088946052
		0.09583435807806165
		0.02605311759435261
		0.09491159085414946
		0.18784103396347673
		0.0718673221344987
		0.0017109663114401176
		0.020873861833458934
		0.06741868762017418
		0.02142843232248962
		0.11959042356402533
		0.0135351425248529
		0.30829395306607865
		0.26874019940696886
		0.05752402950737328
		0.04059439563456112
		0.016569408450852956
		0.060787109187889155
		0.00284293625620276
		0.032575940910061184
20220211_cell2_before_crop.mldatx_tracked.trxyt	176	0.0024285137522498676
		0.008309675026250208
		0.045434137048247523
		8.65401171029145
		9.701638587092283
		0.08083269170425181
		0.06816412052124854
		0.04548838085525186
		9.105031800605044
		9.87109486297546
		0.006900603466500007
		0.02794464666325068
		0.09215048595999836
		0.008822274376250222
		0.019607666430250477
		0.06885186283450258
		0.028464807100500877
		0.2028981936242456
		1.560206589509038
		3.766423617895171
		0.05025635312725107
		0.018500627440249395
		0.03721109164624953
20220211_cell2_before_crop.mldatx_tracked.trxyt	193	0.03531963599947351
		0.05865535654267207
		0.05053999796422449
		0.052932868077061636
		0.05481620292645247
		0.004869316958311905
		0.0847861964825013
		0.09639236723004994
		0.05110844974436109
		0.050258932979809635
20220211_cell2_before_crop.mldatx_tracked.trxyt	203	0.0738606967922519
		0.05248676599524979
		0.023265826216250604
		0.06695545715724953
		0.026020276850249945
		0.051111468128500176
		0.04741786054125106
		0.0576526285662488
		0.22834972817450513
		0.0050966457700004665
		0.02163252112624961
		0.06971937349725141
		0.007516515658249877
		0.04297288932250078
		0.010536565655249925
		0.10430292474425197
		0.08181328406224801
		0.04488231150650033
		0.06909962884099881
		0.03238874242000049
		0.07631026898524941
		0.019201808149250817
		0.011006372325249656
		0.09410304207625213
		0.1926309739512483
		0.021558415572500475
		0.0006923927492499526
		0.03450366666225124
		0.001963485713249982
		0.040417335012499854
		0.0009841245939999732
		0.002568058130500072
		0.005805630422500231
		0.015464048085000688
		0.027924908516500837
		0.033059612195998365
		0.0072126600705003305
		0.018886166128999498
		0.03990338463050153
		0.01629262874024961
		0.015157119122500456
		0.027714918808249382
		0.023275461388250842
		0.1388493829804969
		0.06807087371250274
		10.05522206941204
		0.0025864761050000003
		0.03937249351849884
		0.07066543088800106
		0.07384472621799784
20220211_cell2_before_crop.mldatx_tracked.trxyt	211	0.07324609840400181
		0.006157273525000199
		0.08719233078824691
		0.08786623638024947
		0.020841756290499315
		0.12104277386650361
		0.030973202676249166
		0.01620806818325048
		0.10606036300849393
		0.008145737685000286
		0.04922282240724764
		0.08274199847400182
		0.012205649121999089
		0.01041449218900093
		0.1152220834284979
		0.0816958982202511
20220211_cell2_before_crop.mldatx_tracked.trxyt	213	0.04636691582124851
		0.0995889187330014
		0.012732059041249036
		0.09819830543300266
		0.07644740815124852
		0.02744470049650062
		0.026369319240499064
		0.008335417143249845
		0.04110975979324987
		0.023522510489001065
		0.018329638618249735
		0.013881980083250008
		0.03469256983125078
		0.039525654256252145
		0.015346154278250245
		0.10305389538924786
		0.1118896254062515
		0.02038107759699954
		0.030565992078251097
		0.008011106106249801
		0.10359759950500104
		0.07443833256399839
		0.032782483542500324
		0.012606892149249578
		0.03706160876525137
		0.001316597223999969
		0.06990069596500263
		0.0026691208952498236
		0.018406552677250047
		0.015210768972999325
		0.006513169784500203
		0.007693007379999862
		0.0012024885282501325
		0.02173884964424947
		0.020489957053250504
		0.005260755603249953
		0.015999605572249585
		0.054321726144498844
		0.0522713486012521
		0.008283505863250166
		0.01017662962099983
		0.0178318728022504
		0.020522970090499856
		0.04248530149725073
		0.012771558719999713
		0.02185011532125128
		0.037338787089249446
		0.01607842930600018
		0.028830718884249252
		0.04426053705650136
		0.01928880096199992
		0.03913770407200105
		0.008597443749249785
		0.007248525790250166
		0.028726347304998925
		0.02239951999525018
		0.06127385792624855
		0.13008484836125306
		0.07669028429799712
		0.01078313841125067
		0.04694645255624851
		0.01357691640050007
		0.05061230936724902
		0.05204255712025147
		0.017837011656999996
		0.0002128127832499556
		0.021173101761250455
		0.03086663964024943
		0.04159845987700019
		0.006094000914249843
		0.006097374598500065
		0.02225065863024939
		0.02797211129850075
		0.0018074123312500489
		0.008293028317250218
		0.004767001663249855
		0.0006058377252498239
		0.007706076156500249
		0.03117992166125062
		0.0022586116545002207
		0.021361582719250236
		0.05202540191124889
		0.04417057318250045
		0.04673972927124876
		0.024882530020000432
		0.027667439215248977
		0.0018552092065000098
		0.007484843632249562
		0.007419020522000021
		0.05133310991525149
		0.12339082107925232
		0.09344770864999356
		0.012910613916500283
		0.01879223073325068
		0.008357566381250538
		0.0427620940482473
		0.007015149941000088
		0.09166544565800247
		0.006135407306500353
		0.016569005284998745
		0.01743979460000049
		0.022855903138000202
		0.0033305510182500718
		0.045283943005246394
		0.062310289746251475
		0.08777245419050167
		0.03620384802625074
		0.01304589705249953
		0.03259583030450059
		0.04914505381300142
		0.004474574826250082
		0.0013720336922499708
		0.0342481887010007
		0.002745957944250017
		0.0002669265482499112
		0.04514944579325066
		0.26044431431523557
		0.0265963316672509
		0.04993595565625129
		0.027777532584500834
		0.0014107897572499433
		0.003978904052500301
		0.04977814819850189
		0.11980802689850079
		0.13124131889849164
		0.08042901282924987
		0.20938890364850196
		0.09286567898000084
		0.09898334461699206
		0.31968554860625487
		0.022707958857999706
		0.01837593842500034
		0.12159410812624122
		0.04080046233325124
		0.0006033109090000464
		0.0019878313765000757
		0.023181076606247894
		0.0677705838722499
		0.023767333218250364
		0.05551138108825158
		0.0009608584984998877
		0.004576057816249629
		0.00770811838650029
		0.024845754308500546
		0.003288317500250105
		0.0004980313982500095
		0.003297388360000279
		0.034374512906500634
		0.001966896924500081
		0.0583333065404964
		0.06337487642625161
		0.004710898786250339
		0.006029334240250274
		0.06374238555324505
		0.04858364051425052
		0.09999627300000238
		0.017529137282000232
		0.03322083488424769
		0.010236856236500058
		0.02970777207250076
		0.0011442673782502345
		0.0037064093462497684
		0.12792443434625267
		0.014499453538250603
		0.013208440900499569
		0.09214912415250318
		0.1431864880264912
		0.041346081722251245
		0.06420311724250133
		0.012510884742250905
		0.0055877856205001
		0.07419268086625257
		0.0005290498752501084
		0.034431243084500664
		0.031207047774247605
		0.015851456004500518
		0.017070066173250045
		0.006697241091999519
		0.005236408422499491
		0.00492990057425025
		0.004815378621000077
		0.007470668911250167
		0.048561590382497265
		0.07782257231125292
		0.06139446368500222
		0.005668089671250201
		0.038283545536997754
		0.023418825254500227
		0.019142400584001525
		0.03185581389624979
		0.05650856000450089
		0.03568484890449688
		0.007843907394500103
		0.01583603754500128
		0.014968227318499859
		0.08104873805199526
		0.009846882012500302
		0.015257787712000424
		0.013316973301250508
		0.00016077424224996046
		0.034172751600250434
		0.08029432914625098
		0.02504447679125025
		0.0016245294544998579
		0.0071110470092502955
		0.003950504008249757
		0.057559120588250905
		0.004921801903249852
		0.004791133935249958
		0.019200157280500965
		0.04278395628900072
		0.035889496329247185
		0.017341783700000307
		0.0023499208532500766
		0.008601856016000182
		0.028779345318250927
		0.02412854350449844
		0.00860791589650023
		0.03626514290250116
		0.029352814837000536
		0.00700450608849937
		0.01340644616000036
		0.006445857217250371
		0.0071686049439999705
		0.0590763799122463
		0.009403630770499938
		0.002560507041249921
		0.039941954634250765
		0.07175750808849485
		0.008640272766250312
		0.0345747549530003
		0.04167816995049987
		0.10135933900449426
		0.06015809448225233
		0.056828159877251344
		0.006830537658500296
		2.2326249999105634e-08
		0.02312605946450017
		0.0158136498812501
		0.03278263386725014
		0.006885087378500405
		0.005077527482249353
		0.060981645600000314
		0.02121599401324983
		0.02986480704800058
		0.05491993892224687
		0.06833948966125167
		0.006406712841250493
		0.027781721666501724
		0.02876145484724825
		0.00466091548324966
		0.014181398032249496
		0.03049601575025021
		0.01548404223924917
		0.054195774088000914
		6.181796395092364
		0.8037660129552671
20220211_cell2_before_crop.mldatx_tracked.trxyt	215	0.24287465207699455
		0.1919026322545049
		0.028342222460501474
		0.13393094878125222
		3.364345761156166
		0.35403904686800847
		3.2843341883105674
20220211_cell2_before_crop.mldatx_tracked.trxyt	219	0.09894341963724779
		0.030060018186250297
		0.04307447725424906
		0.0013995459062500597
		0.062144700492498615
		0.04294387789200121
		0.0030212467824999416
		0.08272907389025173
20220211_cell2_before_crop.mldatx_tracked.trxyt	223	0.047500523106249144
		0.10091698932925158
		0.11837084941600029
		0.043785076100001895
		0.009472111832499967
		0.03082295996225037
		0.007142621080249533
		0.007383371593250056
		0.049714514506251195
		0.004331192650250073
		0.009578096737999555
		0.018883927172501633
20220211_cell2_before_crop.mldatx_tracked.trxyt	239	0.0017633806392501567
		0.05722941063849868
		0.11234390770825126
		0.11191869467524679
		0.1122607523632513
		0.1436815982922451
		0.06374812263725244
		0.059723403967248075
		0.010552901733249588
20220211_cell2_before_crop.mldatx_tracked.trxyt	242	0.005429967012000495
		0.004970151891999912
		0.03492933119125107
		0.03178318493599989
		0.055242321906251605
		0.19374952860099806
		0.013955289098000334
		0.16507360300099766
		0.003533639653000113
		0.09696527577024674
		0.022067921589250465
		0.0016316738364999933
		0.0011274266530000195
		0.00010087732000004037
		0.001054828860499977
		0.011864759839999297
		0.045776687066501606
		0.06051270963625123
		0.07705674320000101
		0.00470550134649977
		0.02073372865999978
		0.10047963642025126
		0.059166166946500794
		0.027428983831248043
		0.00426139186500023
		0.04603783636900121
		0.029812713531250694
		0.02996477780649858
		0.001977808735250066
		0.02132194545324988
		0.0031010445625001067
		0.014211793254499575
		0.005330550426500348
		0.026072045865000996
		0.029068550363250702
		0.012464197796499073
		0.017586426062249853
		0.03142941858025067
		0.0635230005005002
		0.08064208909125142
		0.07974912951649454
		0.048054942076250245
		0.002060760478250107
		0.005661013425250103
		0.0019558723752501816
		0.008952271346500479
		0.01852082391425067
		0.11875728183050381
		0.005849840788999585
		0.016670270673250755
		0.012492664165000292
		0.10381636624250234
		0.018467853456998733
		0.028335216053000323
		0.0408031765412511
		0.014037138781251122
		0.03819465032524724
		0.006400744756250249
		0.025947458264500217
		0.017150716022500186
		0.04140927417849682
		0.012382471982250107
		0.03197682476525047
		0.002452194553250073
		0.009866620408250239
		0.023943235342498405
		0.01660154278225033
		0.0037155372930003905
		0.0003949387865000397
		0.0046560479089997045
		0.01897188470500067
		0.0015761906364998974
		0.005251009544499863
		0.032825410262498134
		0.0214904025102504
		0.013330034490250739
		0.09124035910525105
		0.09489456496524397
		0.013274762722000292
		0.06278675211250119
		0.0024896004445000308
		0.08122444290499518
		0.0002424021925001138
		0.0020380752724998147
		0.012587505266500654
		0.023986443531248645
		0.0066787936505001205
		0.010021493238250096
		0.0013554751872500083
		0.027651854794000705
		0.015014728431248344
		0.05105307985000022
		0.021689398654249903
		0.024609596777000566
		0.012444515547249284
		0.03804677709850089
		0.09526804259525111
		0.015294163072250315
		0.03167951200624801
		0.0330124300902509
		0.032762303162500526
		0.01476214899050039
		0.001900854831249927
		0.005008744116999733
		0.024946658824249228
		0.00955571467525011
		0.03278555499124771
		0.030466020637000456
		0.03827797762900044
		0.12407938908425276
		0.006240236929249512
		0.05582938065850087
		0.006816223844000171
		0.01095083079325082
		0.09176097228499996
		0.03556648483624691
		0.04708494613250092
		0.0784091964825019
		0.05407484969125208
		0.02997646661249835
		0.3702395305170104
		0.16401027043850325
		0.03292612170250098
		0.2315558643279852
[truncated: 11,033 more rows]
