# Supplementary material for: Single nucleosome imaging reveals principles of transient multiscale chromatin reorganization triggered by histone ADP-ribosylation at DNA lesions
Source: Nat Commun. 2025 Jul 19;16:6652. doi: 10.1038/s41467-025-61834-7 (PMC12276361; doi:10.1038/s41467-025-61834-7)
Supplement: Supplementary file 6 — Source Data [file 41467_2025_61834_MOESM6_ESM.zip › DATA_ALL_FIGURES/Fig 1C/before_damage/all experiments/20220301_Field10_before_crop.mldatx_tracked.trxyt.csv]

filename	h2b_id	predicted_class_id	predicted_class_name	probability	maximum_radius	first_x_position	first_y_position
20220301_Field10_before_crop.mldatx_tracked.trxyt	1	0	Immobile	1.0	0.13725433527073042	1.9864048	10.038791
20220301_Field10_before_crop.mldatx_tracked.trxyt	7	0	Immobile	1.0	0.07694937338900242	1.0032412	10.636221
20220301_Field10_before_crop.mldatx_tracked.trxyt	11	0	Immobile	1.0	0.06293189195471609	2.0666535	10.027803
20220301_Field10_before_crop.mldatx_tracked.trxyt	19	0	Immobile	1.0	0.17730051869706945	2.0573261	10.074878
20220301_Field10_before_crop.mldatx_tracked.trxyt	21	0	Immobile	1.0	0.049500622637397435	2.0688645	10.036846
20220301_Field10_before_crop.mldatx_tracked.trxyt	30	0	Immobile	0.99983895	0.26498359516898423	1.9649352	5.4426732
20220301_Field10_before_crop.mldatx_tracked.trxyt	46	0	Immobile	0.9999999	0.1454853062821123	1.8952144	4.2558773
20220301_Field10_before_crop.mldatx_tracked.trxyt	60	0	Immobile	0.9999937	0.22110808997881803	0.84364229	14.360416
20220301_Field10_before_crop.mldatx_tracked.trxyt	69	0	Immobile	1.0	0.13059979713892395	0.80553655	14.944241
20220301_Field10_before_crop.mldatx_tracked.trxyt	75	0	Immobile	0.99999774	0.174412545513819	1.8848468	4.0505184
20220301_Field10_before_crop.mldatx_tracked.trxyt	100	0	Immobile	1.0	0.07464141339672001	1.9853777	7.9357982
20220301_Field10_before_crop.mldatx_tracked.trxyt	106	0	Immobile	1.0	0.11185319003917601	0.94115814	2.2073836
20220301_Field10_before_crop.mldatx_tracked.trxyt	109	0	Immobile	1.0	0.14943568104669602	1.0139176	12.209489
20220301_Field10_before_crop.mldatx_tracked.trxyt	112	0	Immobile	0.9998989	0.18693322589614716	1.6819393	5.5460037
20220301_Field10_before_crop.mldatx_tracked.trxyt	116	0	Immobile	0.9999994	0.11095109242562765	1.2827751	10.671999
20220301_Field10_before_crop.mldatx_tracked.trxyt	125	0	Immobile	1.0	0.0528960965203482	0.89420978	5.3428332
20220301_Field10_before_crop.mldatx_tracked.trxyt	130	0	Immobile	1.0	0.10137288653920201	0.83928192	5.3525424
20220301_Field10_before_crop.mldatx_tracked.trxyt	133	0	Immobile	0.7478794	0.26835336082704464	1.879234	4.0695296
20220301_Field10_before_crop.mldatx_tracked.trxyt	161	0	Immobile	0.9999995	0.17549976906742662	1.8578144	5.5680774
20220301_Field10_before_crop.mldatx_tracked.trxyt	162	0	Immobile	1.0	0.13528254456318461	1.7380703	5.5391783
20220301_Field10_before_crop.mldatx_tracked.trxyt	164	0	Immobile	0.99999964	0.15705172118308666	1.8474134	5.644635
20220301_Field10_before_crop.mldatx_tracked.trxyt	165	0	Immobile	0.9978604	0.17335433162044148	1.7891724	5.5626272
20220301_Field10_before_crop.mldatx_tracked.trxyt	170	0	Immobile	0.9999802	0.20192688931147834	1.2952909	12.969691
20220301_Field10_before_crop.mldatx_tracked.trxyt	172	0	Immobile	0.9999994	0.13385133516035633	1.2907441	13.039463
20220301_Field10_before_crop.mldatx_tracked.trxyt	190	0	Immobile	0.99999785	0.11645068849659064	1.784735	6.7503198
20220301_Field10_before_crop.mldatx_tracked.trxyt	216	0	Immobile	0.9999969	0.1862965467255366	1.4845286	2.5268447
20220301_Field10_before_crop.mldatx_tracked.trxyt	236	0	Immobile	1.0	0.15633009118403848	1.6063001	12.95273
20220301_Field10_before_crop.mldatx_tracked.trxyt	239	0	Immobile	0.9999989	0.20008709650012385	1.6647824	4.1162009
