# Supplementary material for: Single nucleosome imaging reveals principles of transient multiscale chromatin reorganization triggered by histone ADP-ribosylation at DNA lesions
Source: Nat Commun. 2025 Jul 19;16:6652. doi: 10.1038/s41467-025-61834-7 (PMC12276361; doi:10.1038/s41467-025-61834-7)
Supplement: Supplementary file 6 — Source Data [file 41467_2025_61834_MOESM6_ESM.zip › DATA_ALL_FIGURES/Fig 1C/before_damage/all experiments/20220301_Field10_before_crop.mldatx_tracked.trxyt_diffcoef.csv]

filename	h2b_id	diffusion_coef
20220301_Field10_before_crop.mldatx_tracked.trxyt	1	0.13816794056125023
		0.18012686774050482
		0.12286030627599734
		0.03777348663399991
		0.038844022015250744
		0.42062968848100435
		0.00961842408399981
		0.027935085385250233
20220301_Field10_before_crop.mldatx_tracked.trxyt	7	0.09404921258099769
		0.0014074121522499937
		0.30983535142524793
		0.1592290653640008
		0.011248081081249998
		0.006041270406250225
		0.059336263273999455
		0.014212379106250181
		0.09184390645000202
		0.027442085475251694
20220301_Field10_before_crop.mldatx_tracked.trxyt	11	0.037047007120250386
		1.5880863999997033e-05
		0.031866458125001225
		0.007853560977249764
		0.008416526260250225
		0.06445244787325116
		0.11243208637699932
		0.03558889835225017
		0.012964428542250005
		0.005862129356249543
		0.0941492618240021
		0.09868951699525363
		0.07719712500724944
		0.045211671115249
		0.04767692663424848
		0.046907908777998976
		0.031132327912251147
		0.027534165716500296
		0.01905154622899987
		0.16298894608099926
		0.03220176385000011
		0.02508390847224987
20220301_Field10_before_crop.mldatx_tracked.trxyt	19	0.1126682236810012
		0.001616781142249844
		0.221177891895248
		0.1038699157972493
		0.04247576757224936
		0.5234908105412486
		0.32380641911024804
		0.06508677311049926
20220301_Field10_before_crop.mldatx_tracked.trxyt	21	0.020673696312250515
		0.01139479184224826
		0.004427975443999547
		0.06060882019725245
		0.01305296334324975
		0.026224694656248448
		0.0661130533164982
		0.03216672368724878
		0.005137920583999917
		0.020523692212249818
		0.006382877833999536
		0.060001307328998235
20220301_Field10_before_crop.mldatx_tracked.trxyt	30	0.006657475761250383
		0.006248516241249808
		0.0024122470112501646
		0.04796738328924874
		0.0048883485370000285
		0.011666101628249867
		0.03547925896000072
		0.08280924314124848
		0.019680567773001072
		0.015511045639999603
		0.0289864689772506
		0.00018150599025000801
		0.007229342672500051
		0.03954842656249914
		0.027531256560251065
		0.021884759506249445
		0.013411248718249435
		0.02793931137624917
		0.010929853790500413
		0.012619369084499243
		0.07799757387425171
		0.053474536690252
		0.017808764628999472
		0.002116153772500134
		0.04044096116124891
		0.025621080721999933
		0.005842521264499551
		0.010661277721250273
		0.10532964253924734
		0.02842195450250046
		0.025904319976999327
		0.03599969338125081
		0.010213501818499723
		0.04404856909225102
		0.008640245190249845
		0.012483814671250246
		0.009823962474249916
		0.0119081564050007
		0.008218469785999804
		0.06431783130000147
		0.1701727143932475
		0.08481569647325174
		0.07283005687624815
		0.0021887556099998945
		0.15746090847124586
		0.19237701708450372
		0.17033475275050186
		0.08150168989124681
		0.1410836798852528
		0.12138766411849782
		0.007214135467250083
		0.0010448311772501809
		0.0169564221405004
		0.007763356503249882
		0.026261942809250677
		0.0005861298844999919
		0.020401755560000553
		0.04729174947624875
		0.020489384734250934
		0.007561409040249623
		0.04778062479250176
		0.026393095276249248
		0.03089787487225091
		0.07177758340999896
		0.09270744150050267
		0.012720995384499495
		0.028350478974251095
		0.036910733033
		0.0006444054665000102
		0.17272912779224645
		0.041773094761001175
		0.04479339176000121
		0.05203746618849885
		0.0745761142250005
		0.39508875453124237
		0.06324086038250126
		0.029857219546248863
		0.006148053601000283
		0.015124585586499295
		0.013701439082500173
		0.03627305873999909
		0.12058362606250152
		0.07639475850499851
		0.017688940565000567
		0.030753683550499285
		0.03724208935625098
		0.004788980697249794
		0.014831572525250265
		0.011477875388499639
		0.024409711400500595
		0.03647585058624887
		0.0037048058762500853
		0.005184732736999552
		0.016312569726250392
		0.016315223511249404
		0.02020092714125046
		0.01159851864024977
		0.044848601170248276
		0.0015059984085000777
		0.00602567296525026
		0.08095171695400318
		0.07243975106449778
		0.015232571382500547
		0.010568375832249894
		0.012748501798249868
		0.06628962909924872
		0.02536725934625148
		0.07136510551649938
		0.013332439605250523
		0.05532336515225003
		0.026119275752251023
		0.0855931017889986
		0.12398495933125359
		0.10743087109049639
		0.02658781108250158
		0.01074400191449988
		0.003266694228999843
		0.09980156782324785
		0.08485322669825153
		0.010012219788249807
		0.09535648634425274
		0.017931052298000554
		0.034335676940499174
		0.03076932006800168
		0.10334277796099858
		0.08113196326925178
		0.07068763054024894
		0.08227161276625135
		0.09899855857224751
		0.10610715172000008
		0.053497242353247675
		0.16078864750250385
		0.12186553825224494
		0.06686089989325143
		0.016170880781249553
		0.008321860826500388
		0.10405534391524894
20220301_Field10_before_crop.mldatx_tracked.trxyt	46	0.26998451991125605
		0.0027702569462498836
		0.014499720996500666
		0.2796402286925076
		0.16655845985049697
		0.10965346248025182
		0.17163517364424508
20220301_Field10_before_crop.mldatx_tracked.trxyt	60	0.035016500200124034
		0.044430153857439
		0.0010786337104224401
		0.003184053756560566
		0.004268539942159722
		0.04213890881056553
		0.08426151881983712
		0.05090637214484129
		0.06823032850252031
		0.05102313809049092
		0.3572046398124883
		0.005786295393402514
		0.012513445308222789
20220301_Field10_before_crop.mldatx_tracked.trxyt	69	0.08395851844340506
		0.017413126074640108
		0.17487968344212548
		0.03696797100460193
		0.03148785439692128
		0.055290936784842676
		0.02543798021225122
		0.024926452327250343
		0.04022835700180739
		0.05226835445932365
		0.04655258369556356
		0.014646726198222843
		0.006396399909490232
		0.047468444200246644
		0.034844701980561436
		0.01293839429260243
		0.05278822593281088
		0.04786284464769942
		0.05729746837149119
		0.03899553163729065
		0.012097590151563203
		0.009152871132009417
		0.011587585518402388
		0.0021811049069598277
		0.03177295971761018
		0.017597878624301618
		0.03306278455796053
		0.009741936932690211
		0.021110855936000105
		0.014931439880600954
		0.032430765348304066
		0.03646426282780591
		0.0029846782630624843
		0.05139697110375652
		0.04696329308506458
		0.00040748864456000884
		0.027832597417760098
		0.01141491012420391
		0.023718939607488724
		0.007977336641302717
		0.01602240843622297
		0.03615283814656073
		0.016257700164301333
		0.0207622424089996
		0.017897939398020698
		0.0341452639517608
		0.04293448284682019
		0.051919859243840946
		0.008252730039063058
		0.02459373913006247
		0.0003755034288901109
		0.0067673971686104065
		0.02516650575520397
		0.00149611734483999
		0.004651010438022235
		0.0346399468331233
		0.006141150087409877
		0.018568663575250343
		0.0269969626297593
		0.013555926747223524
		0.012753973129322542
		0.005578548572322643
		0.02571979325904153
		0.0719122525420172
		0.03293026794402164
		0.00852358384015974
		0.0002825340944400023
		0.022974667960839235
		0.057304705863304446
		0.0016472289809225187
		0.021487222884040483
		0.02622729094900821
		0.01130991024282186
		0.0007479244779021985
		0.012538213955561676
		0.00800896223122212
		0.01274330143506356
		0.014344106228840884
		0.06122531208769356
		0.00763338829000954
		0.03601365447082324
		0.0022969185798399523
		0.010452987676562742
		0.012430562068061953
		0.01591100020624982
		0.008366471177290337
		0.04590514964506246
		0.05108927482321076
		0.07151558907068561
		0.08578571187321345
		0.07927591885000344
		0.0427832084734904
		0.036281683142099584
		0.003520266759809752
		0.001812506407562427
		0.003980193366009553
		0.014588499102289166
		0.0142111054960102
		0.0235208790384386
		0.014759837080691568
		0.04906122422055667
		0.0699872331940006
		0.0008130917770226018
		0.006343498362760203
		0.004664818165160322
		0.029444874417040984
		0.03297629580156324
		0.05142276601062287
		0.005325741876402431
		0.01948100040464029
		0.031349827497160906
		0.013868822849601796
		0.006026654519889655
		0.008958989647759152
		0.024766361263921916
		0.019052914403221745
		0.0022052255729227655
		0.01069128942855928
		0.00670561525555973
		0.024621594313063037
		0.07459622022100153
		0.07059194427311977
		0.028476989616960616
		0.0016353126372503242
		0.0006786637184225334
		0.07095723036772057
		0.01861355654902319
		0.07013181893256372
20220301_Field10_before_crop.mldatx_tracked.trxyt	75	0.43794451267226275
		1.0231263322930235
		0.4518465412292198
		0.05207722017250102
		0.16191636648200586
		0.13285288699250375
		0.23533810089848284
		0.10061700019925142
20220301_Field10_before_crop.mldatx_tracked.trxyt	100	0.0045217438412502664
		0.0010943071932500601
		0.020195860192250326
		0.029746632406495038
		0.033472756498250246
		0.052324820561250825
		0.0018665077204998738
		0.03724589939450096
		0.053936438540500724
		0.028546779462500574
		0.01574513519825052
		0.001977575152500126
		0.004680262023999306
		0.048591669002502245
		0.04675613719050068
		0.043580436660500974
		0.04431838822450028
		0.053885153562251015
		0.03839947284025077
		0.02868274308824953
		0.0003778818512499123
		0.03415157109850021
		0.0017876255082500834
		0.05375727084625181
		0.046105943563251345
		0.001366147428999979
20220301_Field10_before_crop.mldatx_tracked.trxyt	106	0.02192861803531315
		0.17335300894356612
		0.5515029749124144
		0.3181196989970055
		0.1071423899647047
		0.007768444661122681
		0.012961109221840286
		0.04224916121377337
20220301_Field10_before_crop.mldatx_tracked.trxyt	109	0.5548369712371654
		0.060653424220251495
		0.19204603223125388
		0.16384376333124978
		0.09784020413600181
		0.017986776425001183
		0.00415488172499999
		0.07280374733600095
		0.04290899098099304
		0.034789206057250666
		0.19722799220000425
		0.19727064847225537
		0.08030076833225262
		0.401565503095257
		0.010958305261000292
		0.24823970655625394
		0.04627187310400201
		0.08798202008123805
		0.13553301380000227
		0.13040380703125212
		0.054550150023998066
		0.1260375874062527
		0.02544840835025074
		0.13419960366100459
		0.07725598636225312
		0.04496607131599089
20220301_Field10_before_crop.mldatx_tracked.trxyt	112	0.7748042082185151
		0.1164935457799813
		0.006351411342250124
		0.1645157937182528
		0.010413512740000139
		0.9799964386810215
		1.0045664151890203
		0.14381753391625413
20220301_Field10_before_crop.mldatx_tracked.trxyt	116	0.0589633587522508
		0.249715954956251
		0.07976930771523716
		0.06539684882900036
		0.04484660299225101
		0.07866396453125189
		0.03051600662500132
		0.15599325351025395
		0.07943660579600167
		0.2766716488840071
		0.07395915282100256
		0.14822553707522867
		0.050120673161001036
		0.14186512966900341
		0.7262716664502759
		0.451025473840267
		0.005874429915250602
		0.023445592186000636
		0.0022861383410000004
		0.007004351556249817
		0.030455651502251234
		0.029495526342250247
		0.14447863458100305
		0.5179347186740125
20220301_Field10_before_crop.mldatx_tracked.trxyt	125	0.04941057112109951
		0.028819846083995904
		0.038454313831609736
		0.03411720345580457
		0.01993549694195579
		0.0030637350190392994
		0.013386296486808013
		0.014250352337625258
		0.04805249851355508
		0.09327832914144144
		0.17876455009677536
		0.05353348377547062
		0.02106683668406946
		0.013430686907555082
20220301_Field10_before_crop.mldatx_tracked.trxyt	130	0.005595713770153738
		0.06599635336304328
		0.1555323325790945
		0.4098553285181085
		0.11131987279131185
		0.0013631690481023854
		0.03092791713509646
		0.269849670798395
		0.11822785142024173
		0.013195591154502613
		0.06364753815096298
20220301_Field10_before_crop.mldatx_tracked.trxyt	133	0.022707611718496695
		0.00467546858425083
		0.20115359077021736
		0.07169915528501299
		0.14707480072322893
		0.0865232681602667
		0.20300616135421695
		0.2351411233842143
		0.07182477328326488
		0.03788744583649417
		0.00816524225725116
		0.07257785160248885
		0.06159178676126221
		0.00740070104499883
		0.3701412636364425
		0.02940811653700597
		0.0830505635912372
		0.13323943499727647
		0.21806272303321614
		0.04859005450000937
		0.14699718383847726
		0.016132459132253148
		0.04248715243224323
		0.02716433297524598
		0.2578146604650502
20220301_Field10_before_crop.mldatx_tracked.trxyt	161	0.10737414060127161
		0.2904624549562042
		0.3490523557081953
		0.0844586072185168
		0.1662122601852238
		0.1968204729462878
		0.10011174725723451
		0.02784754721125566
		0.03953077361124341
		0.08568542146926689
		0.0005228584362498599
		0.041264501950242935
		0.2449599918740487
		0.08668155165298831
		0.02739450196625603
		0.08175749808723766
		0.06026266301451302
		0.027770612612495724
		0.02031018574324702
		0.4211448926133339
		0.018101699281247
		0.05165449937225943
		0.07371668360248855
		0.05486897418251222
		0.04325722357024279
		0.1544715295540299
		0.4591231205004299
		0.15689447192497646
		0.07211718747726616
		0.09086609225523819
		0.05051293083625924
20220301_Field10_before_crop.mldatx_tracked.trxyt	162	0.40584165032218633
		0.15204327006127913
		0.016611209698247607
		0.00681850629049923
		0.042873505232509
		0.015873508779247536
		0.06502173683526283
		0.16524940415447467
		0.31085967878806164
		0.1574437445919756
		0.06005202849999087
		0.011656650735252313
20220301_Field10_before_crop.mldatx_tracked.trxyt	164	0.0982024322004834
		0.7960584348824068
		0.01694704995449681
		0.21977031456129445
		0.11433371267823289
		0.0821503985045166
		0.0847418483024878
		0.0032659814945005506
		0.28972794457620277
		0.18378698231722118
		0.3744656005285743
		0.026544020821246177
		0.05241860519851026
		0.026923127331245803
		0.10797646833852277
		0.0022177934289995425
		0.19646040497446723
		0.044484519745257224
20220301_Field10_before_crop.mldatx_tracked.trxyt	165	0.01932808743924785
		0.08136324826251654
		0.2886418043502061
		0.05070033389451049
		0.0069010731382486805
		0.05296765095624205
		0.207378655706042
		0.22370041203721316
		0.10692938229202328
		0.2046691070244688
		0.11351607462227294
		0.19052906877322043
		0.38848578372432774
		0.09921759118223479
		0.17965801740997442
		0.12338304796252467
		0.043983554448493625
		0.1315347180850257
		0.028780297836246128
		0.28702134248130684
		0.363617686702192
		0.28916835848895495
		1.190511325000534e-05
		0.2674617293462081
		0.24420875969229572
		0.011086404408248754
		0.019763756866254076
		0.07918879341123823
		0.21733962590254333
		0.21536077637921566
		0.1660934640724743
		0.08175111309726696
		0.03623771022624516
		0.03806413240400724
		0.085063938424987
		0.27401178808830623
		0.7671696764941303
		0.5796502913923625
		0.8741763719711134
		0.06436337181649027
		0.03151351095125633
		0.33702053637244567
		0.05422371936126111
		0.016962288973247943
		0.01485384721925308
		0.02330305642849654
		0.24647149448046257
		0.609040134896622
		0.03275998213824514
		0.021046388766254014
		0.21205275148321717
		0.09517797432026992
		0.3501345256951955
		0.013770772598502798
		0.12124084318098048
		0.14849732455997575
		0.14945198312928004
		0.06296854783249024
		0.15052756502428044
		0.004432478956249255
		0.06663309714626425
		0.05343700306324251
		0.31099538443031044
		0.021286790497996772
		0.03222823780449464
		0.06478188450926305
		0.06815012050624054
		0.11524615303052252
		0.053301335395241345
		0.018342089035253396
		0.03317727417624428
		0.015551950890247641
		0.00928183385425212
20220301_Field10_before_crop.mldatx_tracked.trxyt	170	0.11057612030223173
		0.018704702415253786
		0.019576615542246767
		0.0429976318472597
		0.20319396357021904
		0.03928088795600805
		0.49051083684992336
		1.6316869472399949
		0.01809571950225365
		0.1714125061102211
		0.08175130501026742
		0.29081558961220416
		0.0813067970500165
		0.17336449078397004
20220301_Field10_before_crop.mldatx_tracked.trxyt	172	0.0744712143409882
		0.08005791365526899
		0.36575577962494754
		0.4009320649000812
		0.911726416840858
		0.41772212813133264
		0.19404980025622245
		0.021062004156246684
		0.1639758606760313
		0.0213234955602467
		0.1464095412410288
		0.07257330356898918
		0.2476124206740499
		0.49520738669716835
		0.10846816697527172
20220301_Field10_before_crop.mldatx_tracked.trxyt	190	0.0021653849209998426
		0.029005267330005687
		0.004086758659249477
		0.03095579289624466
		0.06543849780451322
		0.002331939999999679
		0.31680170062106183
		0.8451313191221168
		0.10146712202227032
		0.3272421371849495
		0.07112393104726457
		0.1361956436484793
		0.053282076606241596
		0.03532093143625646
		0.47186740010492456
		0.0783562899092652
20220301_Field10_before_crop.mldatx_tracked.trxyt	216	0.07406214782826498
		0.8689977488451733
		0.7105042322388855
		0.01428371213825296
		0.20945508172104135
		0.30563639683530996
		0.1395069505264289
		0.13113704786452593
		0.010201629427251932
		0.0030070199642484342
		0.14090660897452856
		0.24855979133004896
		0.10943027010627145
		0.1508614014079224
		0.011834130699252519
		0.07355813160651446
		0.18531631146915514
		0.35296241440856857
		0.2546071967605511
20220301_Field10_before_crop.mldatx_tracked.trxyt	236	0.043240885481227904
		0.07834575139401886
		0.10641053857602126
		0.22881722581229788
		0.11150114965619391
		0.14877484176027708
		0.04900186947725936
		0.1179015926821927
		0.14813183768728078
		0.012974139550251677
		0.026767379092256446
		0.13432061647518134
		0.040916395501008174
		0.10099759482027092
		0.13898605975393138
		0.04882472602025867
		0.030204295456258263
		0.26424117596730673
		0.06032120402497137
		0.233183490122298
20220301_Field10_before_crop.mldatx_tracked.trxyt	239	0.0020197475325005247
		0.2523303564200516
		0.04863837864847539
		0.0009714732592502763
		0.031643772330256906
		0.0068895610009968
		0.01666227032725336
		0.007504618952001578
		0.04083603650425798
		0.0266023286104863
		0.051388017284011545
		0.1171524709802743
		0.0908989991844539
		0.02649485623525555
		0.05244817707426049
		0.15181241414127833
		0.029215305969984756
		0.19590061370903966
		0.039087940976507404
		0.10228919998926961
		0.2621625095761149
		0.04468388665525919
		0.01356875973725242
		0.020861665828989618
		0.004182575631250969
		0.008195308446251593
		0.04635113718100891
		0.06582724463021697
		0.058495577880510914
		0.011589103376502442
		0.11795273673844073
		0.029983802785006387
		0.02731568318225456
		0.00957603561125189
		0.04530977616097752
		0.004608294505251047
		0.1170347288805235
		0.04101601360622869
		0.02934271323050625
		0.018154792207253617
		0.0006701828442501366
		0.009342285031245083
		0.008760096325001663
		0.10436311837252063
		0.1471839061002802
		0.030163417444234602
		0.01864718765125331
		0.0005583566405000812
		0.0054175300249972745
		0.012560561037002179
		0.02290665126250447
		0.01555066682600352
		0.03289821740498284
		0.04219590178525821
		0.04828109860026008
		0.13523396464243082
		0.07296129861251531
		0.13076974358502574
		0.06075617406501182
		0.0064202802049965965
		0.04903829799250987
		0.06781766530901367
		0.04595827572422602
		0.0387893058062571
		0.030942932266257477
		0.1113784753162708
		0.12512458329643528
		0.08886158355826762
		0.03737977362850843
		0.1181160711025215
		0.05165331784622396
		0.0215225017460038
		0.03786716176900758
		0.11392344073844075
		0.07491838549051419
		0.004364554777250987
		0.025663826114003793
		0.0021334738612487076
		0.0761240065962657
		0.015167043889002961
		0.041969550116477794
		0.029401624576255128
		0.11487128218252247
		0.07903181469626541
		0.030631083574234347
		0.0013243815650002824
		0.02170740131425436
		0.03929991538047995
		0.02962912784000616
		0.020794866512503386
