# Supplementary material for: Single nucleosome imaging reveals principles of transient multiscale chromatin reorganization triggered by histone ADP-ribosylation at DNA lesions
Source: Nat Commun. 2025 Jul 19;16:6652. doi: 10.1038/s41467-025-61834-7 (PMC12276361; doi:10.1038/s41467-025-61834-7)
Supplement: Supplementary file 6 — Source Data [file 41467_2025_61834_MOESM6_ESM.zip › DATA_ALL_FIGURES/Fig 1C/before_damage/all experiments/20220301_Field6_before_crop.mldatx_tracked.trxyt.csv]

filename	h2b_id	predicted_class_id	predicted_class_name	probability	maximum_radius	first_x_position	first_y_position
20220301_Field6_before_crop.mldatx_tracked.trxyt	42	2	Mobile	0.99999774	1.2641224200142724	1.5501912	6.5276961
20220301_Field6_before_crop.mldatx_tracked.trxyt	80	0	Immobile	1.0	0.08783583973811608	1.2120918	2.9320762
20220301_Field6_before_crop.mldatx_tracked.trxyt	83	0	Immobile	1.0	0.10981999426680415	0.81583205	10.345164
20220301_Field6_before_crop.mldatx_tracked.trxyt	88	0	Immobile	0.9999989	0.1275295902022742	1.0080839	3.0123491
20220301_Field6_before_crop.mldatx_tracked.trxyt	93	0	Immobile	1.0	0.051438025790751206	1.1954232	3.3373806
20220301_Field6_before_crop.mldatx_tracked.trxyt	97	2	Mobile	0.9999974	0.48031006294381373	1.5673141	18.858006
20220301_Field6_before_crop.mldatx_tracked.trxyt	102	2	Mobile	0.9140964	0.3302297734654002	1.8410315	18.536506
20220301_Field6_before_crop.mldatx_tracked.trxyt	110	0	Immobile	0.99999845	0.1694052070570732	1.4075794	9.8156912
20220301_Field6_before_crop.mldatx_tracked.trxyt	115	0	Immobile	0.99999917	0.10751946973367188	1.4330279	2.7035782
20220301_Field6_before_crop.mldatx_tracked.trxyt	124	1	Hybrid	1.0	0.6721720302470863	1.3997712	9.6435699
20220301_Field6_before_crop.mldatx_tracked.trxyt	135	0	Immobile	0.9999999	0.11670229350552608	1.3793974	9.6883022
20220301_Field6_before_crop.mldatx_tracked.trxyt	138	0	Immobile	1.0	0.1250506163652546	1.3650778	9.6349044
20220301_Field6_before_crop.mldatx_tracked.trxyt	146	0	Immobile	0.9999993	0.09034791675074748	1.1507877	3.2650746
20220301_Field6_before_crop.mldatx_tracked.trxyt	149	0	Immobile	1.0	0.08466570326767484	1.1447466	10.189838
20220301_Field6_before_crop.mldatx_tracked.trxyt	150	0	Immobile	1.0	0.09754851495517487	1.7818982	16.020564
20220301_Field6_before_crop.mldatx_tracked.trxyt	153	0	Immobile	1.0	0.049043975708438055	1.097523	16.685481
20220301_Field6_before_crop.mldatx_tracked.trxyt	157	0	Immobile	0.9999999	0.11499016627038251	1.8924817	10.20719
20220301_Field6_before_crop.mldatx_tracked.trxyt	161	1	Hybrid	0.9999999	0.6166902612684034	1.234868	16.008492
20220301_Field6_before_crop.mldatx_tracked.trxyt	178	0	Immobile	1.0	0.11617229174760182	1.9100008	16.02966
20220301_Field6_before_crop.mldatx_tracked.trxyt	191	0	Immobile	0.9999974	0.1414424988969376	1.0128174	9.191044
20220301_Field6_before_crop.mldatx_tracked.trxyt	193	0	Immobile	0.9999999	0.14658443665652995	0.99139702	9.3013747
20220301_Field6_before_crop.mldatx_tracked.trxyt	194	0	Immobile	1.0	0.10136705454363167	0.80179534	18.714153
20220301_Field6_before_crop.mldatx_tracked.trxyt	195	0	Immobile	0.9999995	0.14830961738621506	1.0149991	9.2871236
20220301_Field6_before_crop.mldatx_tracked.trxyt	203	0	Immobile	0.99999666	0.10122428220590189	1.111087	9.8444471
20220301_Field6_before_crop.mldatx_tracked.trxyt	215	0	Immobile	0.99999976	0.1314923986991268	1.0530746	9.8976907
