# Supplementary material for: Single nucleosome imaging reveals principles of transient multiscale chromatin reorganization triggered by histone ADP-ribosylation at DNA lesions
Source: Nat Commun. 2025 Jul 19;16:6652. doi: 10.1038/s41467-025-61834-7 (PMC12276361; doi:10.1038/s41467-025-61834-7)
Supplement: Supplementary file 6 — Source Data [file 41467_2025_61834_MOESM6_ESM.zip › DATA_ALL_FIGURES/Fig 1C/before_damage/all experiments/20220301_Field6_before_crop.mldatx_tracked.trxyt_diffcoef.csv]

filename	h2b_id	diffusion_coef
20220301_Field6_before_crop.mldatx_tracked.trxyt	42	0.9770537939852681
		9.045861123449404
		1.1267603428821111
		5.641705666359469
		1.2252106040292763
		3.9648718125383335
		4.827270362877356
		10.61899548117353
		8.545511273650206
		10.02611629922444
		10.014612889141471
		0.0018764592932500295
		1.7478942496425383
		1.0434731149734255
		3.452488319845061
		2.1790229654087954
20220301_Field6_before_crop.mldatx_tracked.trxyt	80	0.050353489610500825
		0.08540682439050197
		0.015979122702497874
		0.07711474857850167
		0.1779524100642541
		0.09195407483450214
		0.012619975220500282
		0.059365430950251624
		0.0772478826482522
		0.06087512626925188
		0.020892303351246887
		0.053062000422501705
		0.017258806886500416
		0.01951622382925057
		0.07587508175300223
		0.00594203168500035
		0.018857322256000304
		0.015416680096250373
		0.09307544551323568
		0.10863731193025288
20220301_Field6_before_crop.mldatx_tracked.trxyt	83	0.01795265690022278
		0.023217815626603373
		0.03303394112700374
		0.006748859215901237
		0.012134191165923056
		0.027359557167622967
		0.01293126345149027
		0.022123641958203506
		0.0724129204225623
		0.003420741516839945
		0.08595745177842497
		0.26760789531056084
20220301_Field6_before_crop.mldatx_tracked.trxyt	88	0.046780209353352906
		0.05685638722015324
		0.054643655748573564
		0.25691233057812846
		0.13830524171431494
		0.1578527022377883
		0.017196759608500707
		0.026533184792500403
		0.2513705728887081
		0.34562433460780917
		0.011146485366250309
		0.1100243545522246
		0.1330221061970018
		0.3629138393807666
		0.6156100718026234
		0.21017443212061382
		0.19583580610785636
		0.0007664418094224685
		0.002393246474000077
		0.45670489911515083
		0.25340367256849583
		0.0035189101945619704
		0.046860994595803805
		0.10887859598954215
		0.007020296116812308
		0.017743125267222843
		0.09849393127250156
20220301_Field6_before_crop.mldatx_tracked.trxyt	93	0.012283304500000177
		0.0006254785325000121
		0.014413682628500138
		0.0996418787112516
		0.043034096149251154
		0.020935383571250535
		0.014412502870249928
20220301_Field6_before_crop.mldatx_tracked.trxyt	97	0.12205694939600613
		1.5247606847860284
		0.19007134000625978
		0.5148073728890149
		0.04631257501224857
		0.012186307170247712
		0.2117017143940036
		0.7342269966312707
		0.38034857191525423
20220301_Field6_before_crop.mldatx_tracked.trxyt	102	0.37103770088126276
		0.19201080451600355
		0.26256921850001597
		0.726078308365149
		0.28776435700724806
		0.336089118450249
		0.25952356525526116
		0.8787623175560147
		0.13931070115625355
20220301_Field6_before_crop.mldatx_tracked.trxyt	110	0.011343137935998435
		0.2390626446492553
		0.09936117372025047
		0.2798144148245054
		0.1011265384445029
		0.5752284336922664
		0.5007787941812571
		0.010907135037249558
		0.12101521443623346
		0.3673814823170045
		0.1454267668000025
		0.05336182094050097
		0.08335941256000177
		0.05114624051025042
		0.19634385166424786
		0.005190319818500659
		0.0655729419880014
		0.16828324656022275
		0.21912007229225228
		0.06470003627425269
		0.040447954770502184
		0.3936313960745038
		0.10678388380999801
		0.023505820052500927
		0.05352669881000083
		0.17123808507322177
		0.2671714726452562
		0.05415066854600403
		0.16562347058925933
		0.1663867011600059
		0.19282104922025445
		0.01292882304125068
		0.023850038378001266
		0.09798006890248465
		0.1554765991585052
		0.0739018028922529
		0.03618946672850212
		0.07997982731824987
		0.21164115661250474
		0.036033833706250365
		0.3231544659882656
		0.17460171259600413
		0.08860460889848626
		0.08791230624425539
		0.13676442291250301
		0.02900986992125168
		0.116366039191252
		0.12630494842025122
		0.19072251875825086
		0.37318620564725324
		0.28173816557720555
20220301_Field6_before_crop.mldatx_tracked.trxyt	115	0.007521790016500227
		0.08206678511300217
		0.1289126208980029
		0.08119066824425238
		0.047891093275250866
		0.07556562612925191
		0.16743911172100362
		0.23007274066921307
		0.00737136792925022
		0.003953512683250062
		0.06417159679125133
		0.009556637473000222
		0.027431899212500232
		0.02907918767125045
		0.07390588698050142
		0.06887605699923909
		0.026229610390250777
		0.11590837777625229
		0.14124769434250245
		0.1967672271265049
		0.0018231707502500542
		0.008564167956250165
		0.025637823556000226
		0.007839430011248783
		0.11285916006425246
		0.020225291530000338
		0.03942932282000091
		0.0033987239859999937
		0.027864984857000438
		0.03374898363850055
		0.01990421672900025
		0.025092103796001016
		0.08091426545998773
		0.026637505981250656
		0.1540291888330037
		0.09979103904250222
		0.07726571332325133
		0.11297295321625284
		0.13694616302225268
		0.010163859250250372
		0.08214080920623826
		0.09633289919725321
20220301_Field6_before_crop.mldatx_tracked.trxyt	124	0.010540023907998236
		0.00789315660200041
		0.03129429776524368
		0.05753450536526445
		0.03435283632999506
		0.018062504622497148
		0.5471752006946152
		0.209714060743973
		0.024119983970002562
		0.34091076292244066
		0.34000612849331685
		0.014943791841247136
		0.07071468538498828
		0.05513093854825965
		0.03889756566799333
		0.15819750577302824
		0.09791835250623496
		0.06910362616826476
		0.17659043162822294
		0.011170843006502446
		0.044033703864994486
		0.06366066377049077
		0.05841266006251363
		0.07656790562323952
		0.08262814636127043
		0.12752378661423192
		0.02425113609425482
		0.017408477087996168
		0.012063319801001561
		0.1047134092162348
		0.09555133059123543
		0.024424100872004653
		0.012785067128498013
		0.03300505868725643
		0.07289308879848524
		0.07826805478901547
		0.11906373783123109
		0.03558095268499399
		0.051160904796509345
		0.04670397523624119
		0.04227313740500708
		0.0835626478944846
		0.35381987926906633
		0.13139319647447956
		0.1561744908292806
		0.00392110425249958
		0.04719941579524168
		0.017301749625252116
		0.04334494224124062
		0.5543675000246124
		0.22274878260647235
		0.11940154859727527
		0.07816287808248772
		0.07282695469601419
		8.948629615034829
		0.005552539362499352
		0.0050394291400005
		0.07862194609998643
		0.0852689002362663
		0.07311075820098648
		0.009900155343251966
		0.014603413964497517
		0.009028276027248396
		0.0007907814222502328
		0.02657684429124541
		0.0013488978342504206
		0.021886651848248506
		0.017912490626503717
		0.08752528506248616
		0.014693298994252967
		0.021083428930498187
		0.011241611972499057
		0.021453856416504727
		0.05347954441524349
		0.24934445227129878
		0.0018847446279999236
		0.053206618181012036
		0.016513913010248342
		0.004288669788501122
		0.013143686012496707
		0.0698189071539869
		0.04641602228825876
		0.028044459008495615
		0.11708935185127028
		0.0026015132529992268
		0.06866001639026315
		0.00047377603299975405
		0.008451528681999628
		0.02262047340500431
		0.009324681811248728
		0.015598497037253817
		0.04197566591124452
		0.04755733479700898
		0.02044794988824637
		0.029092476692505885
		0.006113567335998973
		0.02449927309699559
		0.006264963564501034
		0.00490420002499911
		0.0030522474662505426
		0.016858749105246488
		0.06805094678501435
		0.0076860214412488225
		0.019162172585003665
		0.017545423069248108
		0.039023081008243754
		0.014626483593253534
		0.03148185096249496
		0.08396362734051599
		0.014909691210498364
		0.0913860201262666
		0.03498334062324405
		0.02236452232499696
		0.09443117818627228
		0.03322644161224566
		0.0724998488762609
		0.01206403386249849
		13.399553577212924
		0.10083300222923355
		0.012147543624252676
		0.21746408980021928
		0.060047011688490234
		0.002939445698500613
		0.008448415742498645
		0.13364413098102723
		0.1714905526602224
		0.04496423653250765
		0.15606685329297842
		0.10019581398626926
		0.0480416531672418
		0.01627921954249772
		0.03837450647125596
		0.1948946523902194
		0.013914901920252725
		0.030237810910244876
		0.009962624142250567
		0.10008784908248257
		0.1386587266579787
		0.028300127825005635
		0.0971033725642341
		0.17597807977928653
		0.016975577744496987
		0.0009032495022502398
		0.006162989708248038
		0.006006692340500729
		0.025875603540246678
		0.11293490748823447
		0.23201758392429905
		0.223553359251965
		0.01671804318500325
		0.14979690726722686
		0.00845489505925097
		0.14619270268847878
		0.10470705571252047
		0.14209465741247798
		0.2800256619724562
		0.05908143099026135
		0.07311769703824085
		0.13603420881802705
		0.28614466384395354
		0.02748953345125383
		0.015903935289996753
		0.028539256846245684
20220301_Field6_before_crop.mldatx_tracked.trxyt	135	0.024983029291254896
		0.0003986507724999356
		0.23092462249004853
		0.06110112159124033
		0.02526743473000604
		0.05519295570024062
		0.014756249592497649
		0.1038690820450203
		0.016327207640245707
		0.12942732283027553
		0.22801987737421375
		0.09654558483826932
		0.040359486729993385
		0.08579254537801737
		0.08641529107248606
		0.12965318152023167
		0.019634854570004065
		0.010897784156248374
		0.01924697329300376
		0.010187497206249296
		0.03868854211850914
		0.07609683623723795
		0.13950091363623013
		0.3005936096583086
		0.09604489754498498
		0.049799844496258315
		0.05022925860624267
		0.2313666089125395
		0.2278208663522135
		0.08319098830101473
		0.07216609539923924
		0.007413644605249349
		0.011445510867252692
		0.03761389623724535
		0.02665466918725707
		0.007187187846248771
		0.1511930149962799
		0.4479686299061797
		0.2858000937783088
		0.02135101348824698
20220301_Field6_before_crop.mldatx_tracked.trxyt	138	0.24223385540121278
		0.2790390985525531
		0.1645175419559732
		0.03134949143225629
		0.014801012284497537
		0.04008933068425895
		0.07926148780998789
		0.07724584642726534
		0.07004178194123907
		0.3476575768444482
		0.05928896831626185
		0.12445746294248046
		0.005372991834251192
		0.00017640379449991765
		0.2493061923663014
		0.0047925925384990605
		0.111671870418021
		0.13290901896198098
		0.014415824596998346
		0.12094423767852493
		0.05451519455424149
		0.41508416677733156
		0.020287316168497715
		0.09084213546126894
		0.005561625844249434
		0.018907825570246103
		0.05803129881250925
		0.06977521291249072
		0.15103017202503163
		0.014579587683247614
		0.07882757509251628
		0.025511385786496685
20220301_Field6_before_crop.mldatx_tracked.trxyt	146	0.009253223804498273
		0.032787479050006466
		0.1415140020762273
		0.11391464196623187
		0.03870222789625744
		0.07074407781248863
		0.08945844967626748
		0.09377413363823484
		0.017610886143253526
		0.03552934812649385
		0.02831699963199518
		0.022186315824254472
		0.02202496382649642
		0.03707711496425713
		0.08121810322223658
		0.0867753893305172
		0.07078215532023867
		0.026446965189255385
		0.022651526193246573
20220301_Field6_before_crop.mldatx_tracked.trxyt	149	0.1070905617009856
		0.18714605861029268
		0.1793232346002255
		0.017394756532253274
		0.014755760625248263
		0.052896258342241924
		0.04599295295400903
		0.024938872507247686
		0.032023143880258106
		0.053047562637240336
		0.20914823168129076
		0.22022829374721573
		0.027140474781255173
		0.11738484765023298
		0.01517357170024833
		0.0027302372752504712
		0.00809341992499798
		0.08133465877226632
		0.007127199580248934
		0.00826162978225253
		0.04793619810624186
		0.07430112635623944
		0.03196344785525583
		0.011542057132247366
		0.15518799794603158
		0.25751748675721137
		0.04068313532900807
		0.0769669923289881
		0.08834584352402171
20220301_Field6_before_crop.mldatx_tracked.trxyt	150	0.2378928192489622
		0.004263552904001348
		0.3161161959371966
		0.041935258425992446
		0.2686628366403047
		0.42452660026018424
		0.16647255210729114
		0.006756977212248954
		0.017015507940253576
20220301_Field6_before_crop.mldatx_tracked.trxyt	153	0.023174468629001792
		0.014076474700997857
		0.004686578512250164
		0.018879327355244096
		0.029835895750253395
		0.03480547416724086
		0.0019080638372494564
		0.01800176487400285
		0.007900263556248264
		0.0036465197140007804
		0.003841634260998472
		0.01713577505600179
		0.05358317177524164
		0.0578222409622392
20220301_Field6_before_crop.mldatx_tracked.trxyt	157	0.01557321110899734
		0.02144285350100465
		0.11596294928123055
		0.057423231130241274
		0.00858288286025199
		0.06867512762498905
		0.054245366307260505
		0.008646243256248758
		0.025208607915254613
		0.005382326105998562
		0.05261409952526223
		0.08429507582598987
		0.0057719296602490415
		0.019086964662252952
		0.018640518406246653
		0.026201371056255585
		0.03561277783399479
		0.05978507895026333
		0.11743266922398021
		0.12571011674527519
		0.074123462947238
		0.06934827824523594
		0.04784108948225755
		0.02307115362099677
		0.012009706787252302
		0.0022869637172493094
20220301_Field6_before_crop.mldatx_tracked.trxyt	161	0.2044967301609735
		0.007188944181251077
		0.1859645315289717
		0.06479772240400943
		0.05607245371399146
		1.0839350791870752
		0.9464092488314362
		0.02508491860024735
		0.10729652377027012
		0.015485724024996992
		0.027405263981253702
		0.015560199456247658
		0.10932633650023128
		0.3018922695273086
		0.07987629177023796
		0.04782469159400697
		0.25701019107720585
		0.21535085412104393
		0.025868721882246717
		0.09869384319402161
		0.0345455454289952
		0.3554359274021861
		0.09247192989726563
		0.07187768663123811
		0.11286652103727304
		0.07430451897723707
		0.019409976505254153
		0.11277661572498396
		0.16107458022503476
		0.12462568784997967
		0.42810343757519226
		0.23018813944404634
		0.06811046580023479
		1.0047368222106
		0.7851828435424885
		0.02859351613025522
		0.037030737060995085
		0.0829513053452361
		0.21392492524103418
		0.15463767708096876
		0.06950091532901259
		0.03419789186524528
		0.17082265072903224
		0.10664453677723144
		0.03372482792025542
		0.0039577774339992645
		0.15209642828898332
		0.21087081242904118
		0.09111336426098365
		0.025104632262256562
		0.186921635763973
		0.035504427372257626
		0.2700025390572084
		0.15791354397728438
		0.08915583969998636
		0.01766989071024754
		0.001218907640250106
		0.1097140661639806
		0.329753591201063
		0.044689643335991604
		0.1363926484260284
		0.39284578660894415
		0.0961576942089837
		0.10846567745001899
		0.021188294163996747
		0.04622016498101231
		0.15530589378097365
		0.00909288692500231
		0.3410345604249414
		0.2125242428552907
		0.046893014785992476
		0.01773563655724676
		0.21910535260104844
		0.2932364469062068
		0.04047462516025764
		0.02330900218399627
		0.1696233359860344
		0.2942804163062021
		0.22474947628904388
		0.16889542410478237
		0.3608411426303505
		0.03202073720900698
		0.15547800194722558
		0.14775859762102717
		0.30570548952385523
		0.16617321501703577
		0.05335047375660191
		0.0096499195474088
		0.01572462165292547
		0.05321539696099184
		0.08109682920113893
		0.018167239612248243
		0.10916693171602179
		0.003587744888999263
		0.08647002124026569
		0.14465869389223102
		0.00693332504999995
		0.140104854500025
		0.006542325156249373
		0.1338411946960259
		0.12327955903523177
		0.13605712924902857
		0.06604548115599021
		0.04849787232100836
		0.08463569297787772
		0.1793286094678626
		0.01206174572525286
		0.10774683906723381
		0.14301790765602662
		0.018464545856247228
		0.1298048169133884
		0.06934017373139946
		0.11112863848448497
		0.24089922511564632
		0.04925392820129539
		0.09859270834442214
		0.05884177985598995
		0.05180756722226137
		0.008017007840998782
		0.0452802270260099
		0.008305643724998457
		0.12965822479998054
		0.037589947876008833
		0.0004047027999998656
		0.04357398505001008
		0.08873708990598637
		0.14632377635527946
		0.1829036092902147
		0.3868496388250724
		0.01597550840099755
		0.12663943930097987
		0.10657799328127068
		0.13842629742498144
		0.015601264480254028
		0.07374544793223835
		0.2139134870690411
		0.0796273701939898
		0.07538420545523944
		0.04707759149600972
		0.019866911977248214
		0.10925084995627206
		0.043119679324993256
		0.10710926350402142
		0.3886087247409372
		0.05797143403401131
		0.05328788146899249
		0.06090381965023834
		0.0057880986052510535
		0.07153319358224146
		0.0223293970250044
		0.11336767436898422
		0.01104653723225202
		9.826528207104761
		0.031936236449008754
		0.07672705165598721
		0.013602259235249175
		0.01709400146525288
		0.01700711353524692
		0.008991033869002043
		9.502883558247508
		0.015059111956252707
		0.052776564406244585
		0.2403044613939674
		0.06831549718601311
		0.06636191848898956
		0.077744370522263
		0.04534176712524162
		0.07594705978901622
		0.025640984650246144
		0.19777749387404342
		0.03352033498599649
		0.039652832531244284
		0.261618172390299
		0.23939974798096575
		0.09629524554726891
		0.12878007886397927
		0.06468383438726545
		0.1308523410499763
		0.012069424921003102
		0.0502989196772428
		0.12553385088098098
		0.024802219289004643
		0.1354481126209776
		0.3655974438853252
		0.13980156330597812
		0.06440999437026221
		0.4610950500596209
		0.12784006677758383
20220301_Field6_before_crop.mldatx_tracked.trxyt	178	0.004076440741000907
		0.024054033075238183
		0.03628516262600739
		0.10110533081227081
		0.12125450157518808
		0.0031328461052504294
		0.0023158109210003365
		0.0069833184722516576
		0.03376016605623286
		0.06220163694726188
		0.009975027809001981
20220301_Field6_before_crop.mldatx_tracked.trxyt	191	0.16417495424653283
		0.0853952024908279
		0.014074347373766156
		0.0959514343028324
		0.267050310098555
		0.01927258500625292
		0.018960440422491506
		0.700187167226545
		0.4082860084511021
		0.11479131064975095
		0.13787485608679034
		0.10114708212586263
		0.1091672071191116
		0.049896536586223846
		0.0025273045250006733
		0.1385079292202815
		0.11847600706243745
		0.00811102957600085
		0.007782574428502316
		0.03863391750250974
		0.17485819300616542
		0.49776674377535685
		0.5407166619088793
		0.32144275883672724
		0.15871814290866945
		0.26712108640105325
20220301_Field6_before_crop.mldatx_tracked.trxyt	193	0.10937634653468016
		0.3489506955059593
		0.3536944425777604
		0.36394611699011425
		0.10946141716907581
		0.027416996682506745
		0.002278496551998821
		0.041939276134820305
		0.07595295362107667
		0.015159448407855443
		0.2994295652459074
		0.15229228933159242
		0.0022408593834406525
		0.40953848940240534
20220301_Field6_before_crop.mldatx_tracked.trxyt	194	0.03771006053082974
		0.0049687935686199836
		0.03484204582500268
		0.14678022800623677
		0.020208740833679722
		0.035497380326566706
		0.025590435681627593
		0.01712491777141296
		0.0527144331599844
		0.06279363110697173
		0.018030841495012575
		0.011054611493797498
		0.05118269468907301
		0.025971132263070566
		0.021526203455027426
		0.12646307307393514
		0.07831269142883855
		0.10551882706623572
		0.018517380954294595
		0.16062051015201423
		0.037863941216830836
20220301_Field6_before_crop.mldatx_tracked.trxyt	195	0.009810103362104706
		0.04408795878043036
		0.12537478422652856
		0.056196274525011004
		0.3169423643505536
		0.2591920166943082
		0.1090693097645197
		0.12901203413127513
		0.28147175494334553
20220301_Field6_before_crop.mldatx_tracked.trxyt	203	0.02652632151248666
		0.07613744794826559
		0.025361890882253837
		0.3985272611943287
		0.03768389371023089
		0.007720065695252054
		0.03434591757250515
		0.15784783855016746
		0.15645975384253122
		0.07011226831251562
		0.21036075322529288
		0.06492685314596663
20220301_Field6_before_crop.mldatx_tracked.trxyt	215	0.16792769111428507
		0.14882846673558248
		0.5085606000848925
		0.4170525811280809
		0.15033163430502886
		0.053697273274260625
		0.14882804656517631
		0.1563682543302802
		0.012316097346501562
		0.2654843864928671
		0.25824801813030346
		0.35295877862657143
		0.17132788706228447
		0.17104039945663477
		0.207526013320963
		0.005878660973001403
		0.018330295543240786
		0.24117844634130078
		0.2783174142082568
		0.024264692442505013
		0.1934831449864031
