# Supplementary material for: Single nucleosome imaging reveals principles of transient multiscale chromatin reorganization triggered by histone ADP-ribosylation at DNA lesions
Source: Nat Commun. 2025 Jul 19;16:6652. doi: 10.1038/s41467-025-61834-7 (PMC12276361; doi:10.1038/s41467-025-61834-7)
Supplement: Supplementary file 6 — Source Data [file 41467_2025_61834_MOESM6_ESM.zip › DATA_ALL_FIGURES/Fig 1C/before_damage/all experiments/20220301_field8_before_crop.mldatx_tracked.trxyt.csv]

filename	h2b_id	predicted_class_id	predicted_class_name	probability	maximum_radius	first_x_position	first_y_position
20220301_field8_before_crop.mldatx_tracked.trxyt	2	0	Immobile	1.0	0.12445297838184753	1.0317094	9.8699885
20220301_field8_before_crop.mldatx_tracked.trxyt	3	1	Hybrid	1.0	0.716373392492939	0.99554504	9.9621804
20220301_field8_before_crop.mldatx_tracked.trxyt	10	0	Immobile	0.9998417	0.15053920623548542	1.3064152	8.8152578
20220301_field8_before_crop.mldatx_tracked.trxyt	11	0	Immobile	1.0	0.11530107926225136	1.4432632	10.919086
20220301_field8_before_crop.mldatx_tracked.trxyt	20	0	Immobile	1.0	0.12204980977240415	1.4905463	1.4100847
20220301_field8_before_crop.mldatx_tracked.trxyt	24	0	Immobile	1.0	0.06597706120296658	1.4305258	1.3287703
20220301_field8_before_crop.mldatx_tracked.trxyt	46	0	Immobile	1.0	0.08731216801901082	1.4301491	5.1939275
20220301_field8_before_crop.mldatx_tracked.trxyt	62	0	Immobile	1.0	0.09483379326347774	1.0884301	8.3671792
20220301_field8_before_crop.mldatx_tracked.trxyt	81	1	Hybrid	0.9999999	0.8057285513483328	0.84276496	5.9181236
20220301_field8_before_crop.mldatx_tracked.trxyt	84	0	Immobile	0.99999976	0.06603476371661296	0.9109811	6.122105
20220301_field8_before_crop.mldatx_tracked.trxyt	104	0	Immobile	1.0	0.03731325938537127	1.2701368	10.557418
