# Supplementary material for: Single nucleosome imaging reveals principles of transient multiscale chromatin reorganization triggered by histone ADP-ribosylation at DNA lesions
Source: Nat Commun. 2025 Jul 19;16:6652. doi: 10.1038/s41467-025-61834-7 (PMC12276361; doi:10.1038/s41467-025-61834-7)
Supplement: Supplementary file 6 — Source Data [file 41467_2025_61834_MOESM6_ESM.zip › DATA_ALL_FIGURES/Fig 1C/before_damage/all experiments/20220301_field8_before_crop.mldatx_tracked.trxyt_diffcoef.csv]

filename	h2b_id	diffusion_coef
20220301_field8_before_crop.mldatx_tracked.trxyt	2	0.2962619758662494
		0.018667063542813177
		0.02543812258261068
		0.0018327514446399502
		0.04580728544920276
		0.017690174745999692
		0.0036572673302500227
20220301_field8_before_crop.mldatx_tracked.trxyt	3	0.009270465645959777
		0.0866193893886099
		0.14326173851915117
		0.045167892677251846
		0.021549404195010315
		0.0007541928948023391
		0.025218360824052363
		0.0009606623130000015
		0.0268679175551717
		0.14932599560025264
		0.026827976465809953
		0.023196534752222452
		0.022594313448562563
		0.0333320735079985
		0.25585525984323976
		0.18653040911144247
		0.062477427742611974
		0.32048042099706187
		0.3015493722253027
		0.08181549321456354
		0.11595815078548921
		0.004360324514439828
		0.08257795917220716
		0.3869131022058108
		0.2589453493215554
		0.022910196969973703
		0.005548649202090577
		0.052077102027304416
		0.1524774707936998
		0.3332261285302042
		0.20579937048531222
		0.12767412653206447
		0.008358057391602891
		0.05945914767935273
		0.0747275902083194
		0.016609618684352772
		0.02658737961207197
		0.1290580428037729
		0.018216652615291092
		0.0015058837106227468
		0.02522793779089005
		0.0035841984627599417
		0.0013901807215400816
		0.021454526072221994
		0.04072713503965067
		0.026763153071402458
		0.05306226789997175
		0.005017257437222508
		0.010411076776339996
		0.005714543088653506
		0.020608719223122247
		0.015339731130341629
		0.005500698857690411
		0.11358445132514267
		0.09230280023902236
		0.2526220916028103
		0.01679756465888911
		0.05691581322085182
		0.040425786448209634
		0.01226738336746005
		0.00998904410428902
		0.09252039908520047
		0.04661041197287167
		0.14181205150402323
		0.12356035734477386
		0.019221030368923444
		0.013130835221562453
		0.2214381317915636
		0.17848331250931118
		0.0011615197442899966
		0.0031944321936023395
		0.004363047750409632
		0.10282766198627115
		0.025754066348240037
		0.02954287411345314
		0.08551860840747165
		0.025357749379998937
		0.09460248207625045
		0.045881966859722075
		0.046944174914622376
		0.007520188415139793
		0.04715847019204153
		0.0014607899622504305
		0.01475220637924846
		0.07005838929400997
		0.08873930971335892
		0.005072404167562524
		0.06666849446622246
		0.15509704734504126
		0.04340598905224069
		0.2677578792302421
		0.11884798628400892
		0.06184142510790042
		0.009729541637562041
		0.014539497776022326
		0.0479971970872402
		0.04882620130261043
		0.09630952544825265
		0.10190815435555212
		0.05268142976125135
		0.3131055164095527
		0.02101082739523968
		0.0007393555846023313
		0.009931953188239835
		0.014760356916489954
		0.009040554441812548
		0.043936946246622234
		0.04091079837130246
		0.05049128042480231
		0.09454815330265999
		0.03123614915392258
		0.014504270582660989
		0.006294160058702471
		0.002387099698122542
		0.03413720436777103
		0.06426192513481266
		0.0419551231239717
		0.027261315650000364
		0.007245573885890498
		0.014320380452410235
		0.0005325063632500159
		0.04654649477444127
		0.023786770829060715
		0.017489480794959947
		0.16807291828383994
		0.13130766041634032
		0.17557017770622155
		0.040753562925160115
		0.16392743442956267
		0.1306725344714752
		0.03906198795649109
		0.017129179403859378
		0.0582309234650587
		0.06529417795881022
		0.03340081787940971
		0.06655806857250005
		0.21527793577224846
		0.5184960547862443
		0.05847545416129017
		0.07774985413156324
		0.020133834985459006
		0.02768213876085169
		0.05102139563209175
		0.04408412778981379
		0.04937897214792102
		0.04163075122305007
		0.11769346440120415
		0.15933964805650686
		0.0966075795402435
		0.22107518123265182
		0.454946406247061
		0.13829384533586114
		0.0030766329776232325
		0.05607471201706145
		0.14371312022899843
		0.2580919834812486
		0.028774211686251192
		0.6597822024130704
		0.7232733537446222
		0.15976143635066328
		0.04212714394421183
		0.1532353192925598
		0.11445407815815091
		0.008131696944340324
		0.1027834628012118
		0.20859885307765103
		0.03965048044597293
		0.17266644535897385
		0.08330870981545312
		0.000743588427302448
		0.023845202923151895
		0.009551476953289803
		0.014902855818062092
		0.015339558574563433
		0.14358145687027296
		0.06391861734027308
		0.0020253965543223064
		0.0745807348245726
		0.025585783122251394
		0.07550154662457251
		0.7239249018364114
		0.47709261746925513
		0.12737620510850237
		0.31507096480507607
		0.06884235270195962
		0.021661631204421383
		0.0014827092868025095
		0.16658063194250272
		0.14410833578760626
		0.05124707042267262
		0.019968790646854025
		0.04056601965154289
		0.07277342468020781
		0.08911237412681182
		0.025685963000088984
		0.011059464399860058
		0.08388650228700782
		0.051981392192502966
		0.05625170141415406
		0.032265885248500346
		0.1495744779333009
		0.15653326226052403
		0.7739295382721412
		0.08618111752392474
		0.023190025645301836
		0.16932686738906513
		0.0935838623744181
		0.08227242403361036
		0.0738509372548082
		0.02701881656594234
		0.018986390459140967
		0.02564674812181327
		0.025928786295039096
		0.030960844877700563
		0.015272840447822457
		0.04795926727788619
		0.016752459830312583
		0.018613489013771155
		0.06909833025780981
		0.014253763810062913
		0.014695189270250486
		0.14684834103124753
		0.03602766014975357
		0.014170896637160074
		0.14345062786181093
		0.06535354721280112
		0.034465171044105264
		0.009639644133173673
		0.03767839797063777
		0.016266747004871178
		0.12531942334806523
		0.03893109596250084
		0.0015797487102524876
		0.061243761805088566
		0.06324869362501165
		0.10376840449089367
		0.00832947432927172
		0.005939933337812249
		0.06141794178607111
		0.1822170749157262
		0.20948782591633391
		0.003765505470522846
		0.09445455477299818
		0.15405732475400097
		0.15362285882003496
		0.04364466948089112
		0.14852983536888553
		0.10572755827636042
		0.02338328557064006
		0.1051874993460123
		0.07103340684753914
		0.09183825940360513
		0.09286141774956032
		0.15302972910550613
		0.16963450389924536
		0.13243252317550405
		0.1542438369145504
		0.11518029509340413
		0.04532969021763879
		0.08670315548186167
		0.14264645846224944
		0.07016265156528868
		0.053473048073290876
		0.009163772407490346
		0.0885882501748015
		0.2644769547254866
		0.06741843936725289
		0.02130996113190202
		0.03106979764496055
		0.15950526525160597
		0.05485242275125064
		0.025128148308721773
		0.1324571322030739
		0.023779961292072476
		0.038147087123293226
		0.1504577970786018
		0.12436737626281515
		0.0277596042537058
		0.0036826311664026425
		0.01515074993642253
		0.11751372949614998
		0.0010934513597605651
		0.022697701923551875
		0.06168829110881121
		0.013064907650499906
		0.028783033342561822
		0.03611589878181311
		0.013122596206209453
		0.16817780412240582
		0.04179499289900661
		0.021849183730562667
		0.028564353857561134
		0.07738791441787385
		0.06161986759600093
		0.01715077347247423
		0.021615906418090088
		0.01089993306781001
		0.2555559206640021
		0.3099175963168425
		0.10754813529931018
		0.026686286647923232
		0.01774252872388985
		0.0008359238498900924
		0.044537096870500475
		0.02897954320264048
		0.011094034359858996
		0.055856790248892424
		0.07419660870967229
		0.021665096543022865
		6.376325704001322e-05
		0.012044157841372588
		0.0819993310996041
		0.10994315512260802
		0.23191891887306687
		0.00870481042449913
		0.10340179208189172
		0.02704815375460045
		0.0694186765293033
		0.11335606246055963
		0.034200353507922644
		0.12671255089849692
		0.17156387385796257
		0.031550942105101024
		0.012059582270490624
		0.022273432261352154
		0.03502154654068812
		0.10265990652660785
		0.033965110489960704
		0.006330580826563611
		0.05102186635977161
		0.07174060643699698
		0.012440704691403091
		0.008948993015802235
		0.026430125408661524
		0.009729020275952944
		0.022766933419609513
		0.03761475555784086
		0.029665632736871686
		0.028458867914092228
		0.13030460779790212
		0.10316523776465483
		0.08159383783307395
		0.0880247545281023
		0.08582816906607128
		0.017186363131459294
		0.003018840060272567
		0.044296827436658526
		0.06765261935637115
		0.026276308839153724
		0.24788274383283404
		0.051409055166854574
		0.029342838564551707
		0.09767806338856021
		0.07478494659101041
		0.16977616376587695
		0.00688755300499953
		0.00010733334925003782
		0.11577200305236822
		0.026629155140653157
		0.11421167124305566
		0.021365560116999947
		0.028446863525753485
		0.06941793271156019
		0.26358161939606484
		0.21018563208530747
		0.05800883715760552
		0.07725149506234133
		0.27137861876025526
		0.1433436214673063
		0.04699040099283991
		0.03725561966122169
		0.019312111512010816
		0.06579736476623918
		0.016603837557490675
		0.02008177690156167
		0.06167478371396325
		0.052515793977600256
		0.030640715982258003
		0.13965773840124443
		0.29340304393504385
		0.010498100461809854
		0.27863039698895825
		0.10075906845220414
		0.26787495460497446
		0.07492620606697323
		0.06210640113444162
		0.1624895891365505
		0.10829543701048953
		0.09570993189522213
		0.024631650505059836
		0.01655575997380894
		0.2061790526935089
		0.0944456762002518
		0.04159186015672405
		0.06434776777494938
		0.017904926265040446
		0.08297568246466266
		0.08184725498525447
		0.008828049824808979
		0.011853803921922668
		0.041347062174500904
		0.030338311170152836
		0.02610776030723814
		0.007187535649059956
		0.009599693531088922
		0.013737103805000208
		0.0643689339190489
		0.14654983526040433
		0.047980404857891915
		0.031492642425460474
		0.0006212493130400564
		0.008756638960812899
		0.07928993059136207
		0.050780179201961914
		0.024721610023441396
		0.0627010655993461
		0.0792435056696745
		0.00036939608828991235
		0.04102368287356369
		0.16056855780980356
		0.0020494846105224337
		0.007862811950552445
		0.03258636054870559
		0.033794202869552044
		0.08346443517901157
		0.009077578059409666
		0.014629848578559814
		0.00658203957000008
		0.03770626715144099
		0.09201409728850174
		0.043081025898690915
		0.008681657047922014
		0.13369185706724596
		0.3031194898257014
		0.14369625945382983
		0.17349972363907135
		4.887968250424049
		1.0044188078050849
		11.49674112789781
		0.030808961527056904
		0.07699617265402407
		0.08089433806450433
		0.08507484434034213
		0.06507658207239607
		0.013343345959801274
		0.012758891366564468
		0.040522732416341294
		0.1439389900772399
		0.13440005943100464
		0.03421950977429183
		0.03238406116581488
		0.04305138242499726
		0.418204298220846
		0.012496764079810973
		0.07659944732031274
		0.03182967234675778
		0.025167430639760496
		0.05516406871697356
		0.05802404138280376
		0.0954873470160078
		0.09035512342003207
		0.054507421005211144
		0.01641200963815725
		0.027449261078200775
		0.05015508267685352
		0.003675226177539863
		0.012659903876772115
		0.1253336635280149
		0.07630865989844281
		0.0936036769522521
		0.20970241781825943
		0.05342723384336919
		0.06790967126161106
		0.018204770287803443
		0.0672797135703416
		0.0010232458563399684
		0.07530201081441046
		0.030653008601002733
		0.04272166574406479
		0.0016988409906099646
		0.017074336010473423
		0.009293736548822911
		0.07770072837412399
		0.04259071215989107
		0.09748190193429587
		0.16821710708426196
		0.24249292968073918
		0.008717780465752657
		0.18433919138620983
		0.1480523724407731
		0.004145215301860471
		0.0017723729978123635
		0.045603285950898576
		0.019299707510223182
		0.008160259940312728
		0.05663032950389055
		0.11721145713124313
		0.035491122800203764
		0.021809415121000437
		0.043955235190922065
20220301_field8_before_crop.mldatx_tracked.trxyt	10	0.0592452239164983
		0.21673514797250534
		0.2789828499462443
		0.25529609533325615
		0.0034607110924999704
		0.0038412813062505395
		0.042592068174498655
		0.10909971945925225
20220301_field8_before_crop.mldatx_tracked.trxyt	11	0.038515395697248565
		0.0296285344322507
		0.016834114677250364
		0.00919933367224995
		0.10764524391399795
		0.11901675195625286
		0.03263796128124887
		0.01584262218125056
		0.08365470372024923
		0.009300215655250738
		0.1355049805172469
		0.2737264791062546
		0.000921925735999858
		0.027977180314000927
		0.05424385528900135
		0.10115359826725262
		0.03824011966899715
		0.29580802298125547
		0.0495865891250002
		0.05894860114600168
		0.15775074898599048
		0.2252210302490077
20220301_field8_before_crop.mldatx_tracked.trxyt	20	0.06746236962725166
		0.01748082659425035
		0.009823958329250152
		0.016578915294500434
		0.016299869496250355
		0.019074939636250385
		0.001401096250249808
		0.01644156717250036
		0.016677532767250272
		0.0063799859945001935
		0.0171053281160006
		0.00738520262800003
		0.0024221754185000835
		0.0033238251700000313
		0.0038444714552500273
		0.012668700411248034
		0.050627177701251413
		0.02059613302900067
		0.02500602195600044
		0.0054903527065000395
		0.042486818728500644
		0.014087482756250304
		0.05845640069825131
		0.013836042662497758
		0.007968757157000088
		0.030262718602250823
		0.0480978700205011
		0.028295906184500598
		0.03871088280200076
		0.03766887018050094
		0.03228424215325078
		8.685297724999303e-05
		0.005936412196250119
		0.004579533704000092
		0.04155633433250093
		0.019634933777000405
		0.05551066776125124
		0.045275471909001254
		0.025242421432500595
		0.002138532909250019
		0.00014326963249996976
		0.0010245970485000143
		0.040878022436000604
		0.012712752500500241
		0.06075619286650109
		0.0009480675642500153
		0.019265342170000206
		0.02553157686125059
		0.07105812684523852
		0.0009628285850000122
		0.005695766125000078
		0.01185401612525035
		0.015564099253000133
		0.07050495313325118
		0.01653876029600039
		6.241340499999777e-05
		0.013497457776997868
		0.00030180499849997885
		0.023817566818000496
		0.0030295530325000473
		0.008291562866000203
		0.002508162490000004
		0.0009629486769999919
		0.005542719403250165
		0.01028158937125013
		0.016351957249997176
		0.007680971832250163
		0.04666057760725069
		0.016195368674250445
		0.026891650464500264
		0.03567601600400076
		0.05489061010225141
		0.03972495306925065
		0.04556937667999258
		0.08710903846800136
		0.05115298470500087
		0.002354636427250057
		0.00469770025000004
		0.005368128067250246
		0.026459391208000758
		0.014159516782250284
		0.027633135952995845
		0.0734432980205019
		0.03157164448325053
		0.06097838040900125
		0.05923100516225118
		0.06723680087825158
		0.10933896892825298
		0.0776002691210018
		0.0149107570405002
		0.0087178731459987
		0.00853436745325008
		0.006158678086250119
		0.14251020689825322
		0.11109030268850234
		0.013333003850500232
		0.0024724285885000578
		0.001760629464500028
		0.0032423391084994207
		0.005270871356500167
		0.014768642407250229
		0.0025733739672500733
		0.0040562418582501675
		0.003917572243250083
		0.007982267238500255
		0.023556622131250617
		0.0009335450659998404
		0.05494260275725111
		0.02337732878825042
		0.011295774058500303
		0.042122064084500845
		0.020757288082000284
		0.019972941817250255
		0.04562850215250087
		0.0367317505892508
		0.023388639155996222
		0.017111209542500425
		0.032986284445250744
		0.06332143975625126
		0.01224151113725012
		0.04846224485800117
		0.044821657857250806
		0.015314339125000187
		0.010414671042498401
		0.030254907881000614
		0.019329887598250477
		0.051944729873001236
		0.009542998298250163
		0.009912627613250192
		0.03502161508625077
		0.013257303833000368
		0.009954624070248422
		0.002788993129250057
		0.01719652891625038
		0.013281549156250108
		0.0003120057770000002
		0.0001425418572500037
		0.0005569101362500108
		0.003341936928499985
		0.07209411062625153
		0.024851732131246234
20220301_field8_before_crop.mldatx_tracked.trxyt	24	0.10882431512450226
		0.013593151890000337
		0.13345611791525278
		0.1279597266822523
		0.04085636671300066
		0.008565414110498572
		0.03148640571925053
		0.007766058260500214
20220301_field8_before_crop.mldatx_tracked.trxyt	46	0.054111906481260456
		0.09373775181623484
		0.023952056718254258
		0.023124192419246743
		0.10849536296998277
		0.1314317556822755
		0.06776560218323895
20220301_field8_before_crop.mldatx_tracked.trxyt	62	0.10471435258252361
		0.21047572627246777
		0.22931591041996097
		0.1476233436762789
		0.3197223239011974
		0.0430919986405076
		0.11428667881823242
		0.0012743536565003656
		0.10687525549023387
		0.07846736398851949
		0.01779675537424742
		0.18105905114897158
		0.3555245343130696
		0.10329762153598496
		0.01891003877800376
		0.006634251111998578
		0.011348342606250818
		0.024039856515994756
		0.05863048538126042
		0.09132954838248421
		0.09918417575198184
		0.022426567341254297
		0.008448206224998898
		0.005258670138500889
		0.021552952355996392
		0.014465300856252753
		0.034620079080244566
		0.07508667517698828
		0.1469433100925289
		0.019956029312497462
		0.0491950198802613
		0.08193417650123906
		0.024901280453254914
		0.049576237708993866
		0.14928876555403275
		0.06150116827624156
		0.19281207845647033
		0.07739896557201273
		0.0004371801862497953
		0.08029409599326938
		0.01617243684124785
		0.023659022257004208
		0.05335249414624176
		0.05088198028251086
		0.08223891786498744
		0.007612811488998093
		0.26810642201454915
		0.1767106021682176
20220301_field8_before_crop.mldatx_tracked.trxyt	81	0.1359941698541829
		0.15320241581970254
		0.04582248025183142
		0.0322333666872462
		16.500835359717392
		16.335477040659367
		0.05193480458075009
		14.794985017684983
		15.51089289758531
		8.114136934963918
		0.0029268531362485195
		0.03350038419325724
20220301_field8_before_crop.mldatx_tracked.trxyt	84	0.1015324614148309
		0.0912064911430168
		0.1017729090770804
		0.09651620000889315
		0.06162795483177963
		0.030410984181228163
		0.01635325182229325
		0.018077682474093647
20220301_field8_before_crop.mldatx_tracked.trxyt	104	0.01379023409724297
		0.006476673742251626
		0.02874362600000563
		0.012904035585992886
		0.005779924769001072
		0.0486222829202623
		0.060662847106012927
		0.01630271956099112
		0.02473781425000346
		0.0033082205562500297
