# Supplementary material for: Single nucleosome imaging reveals principles of transient multiscale chromatin reorganization triggered by histone ADP-ribosylation at DNA lesions
Source: Nat Commun. 2025 Jul 19;16:6652. doi: 10.1038/s41467-025-61834-7 (PMC12276361; doi:10.1038/s41467-025-61834-7)
Supplement: Supplementary file 6 — Source Data [file 41467_2025_61834_MOESM6_ESM.zip › DATA_ALL_FIGURES/Fig 1C/before_damage/all experiments/20220601_Field10_before_crop.mldatx_tracked.trxyt.csv]

filename	h2b_id	predicted_class_id	predicted_class_name	probability	maximum_radius	first_x_position	first_y_position
20220601_Field10_before_crop.mldatx_tracked.trxyt	1	0	Immobile	0.99997544	0.17056910425821561	1.8909565	7.5295147
20220601_Field10_before_crop.mldatx_tracked.trxyt	2	0	Immobile	1.0	0.12845510379058503	1.2199083	4.3430292
20220601_Field10_before_crop.mldatx_tracked.trxyt	4	2	Mobile	0.99986684	0.2759956102213589	1.1772662	4.4238637
20220601_Field10_before_crop.mldatx_tracked.trxyt	13	0	Immobile	0.99999905	0.18248625948133756	1.2118424	4.2053477
20220601_Field10_before_crop.mldatx_tracked.trxyt	18	0	Immobile	0.9999927	0.1799667578139085	1.4169211	1.5536252
20220601_Field10_before_crop.mldatx_tracked.trxyt	23	1	Hybrid	1.0	0.8168256185677063	1.3000034	1.4395632
20220601_Field10_before_crop.mldatx_tracked.trxyt	27	2	Mobile	0.9997929	0.8902786602898782	1.5041556	3.5410696
20220601_Field10_before_crop.mldatx_tracked.trxyt	38	0	Immobile	1.0	0.17398688499286363	1.9808726	6.1461251
20220601_Field10_before_crop.mldatx_tracked.trxyt	39	2	Mobile	0.9999989	0.5091354121794515	1.9469875	8.5832364
20220601_Field10_before_crop.mldatx_tracked.trxyt	40	0	Immobile	1.0	0.0765907745635857	1.4630252	1.8568468
20220601_Field10_before_crop.mldatx_tracked.trxyt	41	0	Immobile	0.99999523	0.16852378982544225	1.4739348	4.3457398
20220601_Field10_before_crop.mldatx_tracked.trxyt	44	2	Mobile	0.9999777	0.28901552215104404	1.6980962	9.0553271
20220601_Field10_before_crop.mldatx_tracked.trxyt	47	0	Immobile	0.99749076	0.3192943507136012	2.0381278	6.2349973
20220601_Field10_before_crop.mldatx_tracked.trxyt	48	1	Hybrid	1.0	0.5918638896882468	1.58352	8.8748266
20220601_Field10_before_crop.mldatx_tracked.trxyt	49	0	Immobile	1.0	0.1079826020751491	1.4600351	4.2840067
20220601_Field10_before_crop.mldatx_tracked.trxyt	50	2	Mobile	0.9997476	0.9353590986315882	0.92183877	7.9552023
20220601_Field10_before_crop.mldatx_tracked.trxyt	52	2	Mobile	0.9999578	0.7615530915081952	1.0297281	7.1720655
20220601_Field10_before_crop.mldatx_tracked.trxyt	61	2	Mobile	0.9168923	0.3701545278973633	1.5074885	8.3549101
20220601_Field10_before_crop.mldatx_tracked.trxyt	74	2	Mobile	0.99999595	1.1433431414920892	0.9151489	1.003327
20220601_Field10_before_crop.mldatx_tracked.trxyt	104	2	Mobile	0.9999877	0.839839462865118	1.2989547	2.2874723
20220601_Field10_before_crop.mldatx_tracked.trxyt	110	2	Mobile	0.99998665	0.5844874741735021	1.4842848	7.8652591
20220601_Field10_before_crop.mldatx_tracked.trxyt	117	1	Hybrid	0.9999893	0.33747640095285114	0.95990247	5.388817
20220601_Field10_before_crop.mldatx_tracked.trxyt	125	0	Immobile	0.99997914	0.219193661014752	1.6987539	3.5593213
20220601_Field10_before_crop.mldatx_tracked.trxyt	130	0	Immobile	1.0	0.1043666504859495	0.80713589	9.2378284
20220601_Field10_before_crop.mldatx_tracked.trxyt	131	0	Immobile	0.9999981	0.16110437780085307	1.7103256	3.5841801
20220601_Field10_before_crop.mldatx_tracked.trxyt	135	0	Immobile	1.0	0.178905293648511	1.885311	3.5838892
20220601_Field10_before_crop.mldatx_tracked.trxyt	149	2	Mobile	0.999997	0.23194050038374106	1.1139633	9.2625533
20220601_Field10_before_crop.mldatx_tracked.trxyt	152	1	Hybrid	0.99998116	0.319199665738954	1.7684766	6.6115587
20220601_Field10_before_crop.mldatx_tracked.trxyt	154	0	Immobile	0.9999989	0.17494257666617336	1.8335999	2.6802698
20220601_Field10_before_crop.mldatx_tracked.trxyt	159	0	Immobile	0.9999995	0.1948738570941201	1.8155026	8.3121024
20220601_Field10_before_crop.mldatx_tracked.trxyt	189	1	Hybrid	0.61502206	0.3111924523938522	1.9295141	2.689579
20220601_Field10_before_crop.mldatx_tracked.trxyt	206	2	Mobile	0.9999958	0.563105473082241	0.89713778	1.5391106
20220601_Field10_before_crop.mldatx_tracked.trxyt	210	2	Mobile	0.99179924	0.22263911469418474	1.821617	8.2452344
20220601_Field10_before_crop.mldatx_tracked.trxyt	237	2	Mobile	0.9999379	0.6547316140435713	1.6394215	3.4986824
20220601_Field10_before_crop.mldatx_tracked.trxyt	247	2	Mobile	0.99924636	0.47929103973482534	1.4295401	4.2260827
20220601_Field10_before_crop.mldatx_tracked.trxyt	249	0	Immobile	1.0	0.14471233801500963	0.90694962	2.5442928
20220601_Field10_before_crop.mldatx_tracked.trxyt	259	0	Immobile	0.99999654	0.1346318001258246	0.87701184	1.4126248
20220601_Field10_before_crop.mldatx_tracked.trxyt	277	0	Immobile	1.0	0.08369407581334516	1.5613279	3.1458832
20220601_Field10_before_crop.mldatx_tracked.trxyt	287	2	Mobile	0.99929786	0.5860157209500955	1.4575264	4.975564
20220601_Field10_before_crop.mldatx_tracked.trxyt	299	2	Mobile	0.9999248	0.876267825887417	1.9548649	5.5477309
20220601_Field10_before_crop.mldatx_tracked.trxyt	302	0	Immobile	0.9998621	0.14998843072120613	1.8711034	3.9359331
20220601_Field10_before_crop.mldatx_tracked.trxyt	306	0	Immobile	1.0	0.16431463792982648	1.407815	2.6907011
20220601_Field10_before_crop.mldatx_tracked.trxyt	311	0	Immobile	1.0	0.12712583461476262	1.3897198	2.7011144
20220601_Field10_before_crop.mldatx_tracked.trxyt	353	0	Immobile	0.9999969	0.14562257690049316	1.6622202	3.9304855
20220601_Field10_before_crop.mldatx_tracked.trxyt	358	0	Immobile	1.0	0.08685180020298944	1.3691443	1.9458117
20220601_Field10_before_crop.mldatx_tracked.trxyt	359	0	Immobile	1.0	0.1277099307628424	1.8917751	6.7057874
20220601_Field10_before_crop.mldatx_tracked.trxyt	369	0	Immobile	1.0	0.11669434492347953	1.2377838	1.2309159
20220601_Field10_before_crop.mldatx_tracked.trxyt	376	0	Immobile	0.99999917	0.2135425387473184	1.4433991	2.1736069
20220601_Field10_before_crop.mldatx_tracked.trxyt	377	0	Immobile	1.0	0.13750095095252976	1.7863594	2.0934408
20220601_Field10_before_crop.mldatx_tracked.trxyt	379	0	Immobile	0.9999964	0.12051725668280697	0.9364491	1.7755399
20220601_Field10_before_crop.mldatx_tracked.trxyt	386	0	Immobile	1.0	0.16626187852123486	2.0614326	4.1769919
20220601_Field10_before_crop.mldatx_tracked.trxyt	387	0	Immobile	0.9999989	0.1320308351441058	1.1119818	4.3318901
20220601_Field10_before_crop.mldatx_tracked.trxyt	392	0	Immobile	1.0	0.06868892245740942	1.1789652	1.1889246
20220601_Field10_before_crop.mldatx_tracked.trxyt	393	0	Immobile	1.0	0.12022005366181653	1.0673055	4.3006446
20220601_Field10_before_crop.mldatx_tracked.trxyt	394	0	Immobile	0.6951869	0.2777139498956609	1.6470238	5.9059518
20220601_Field10_before_crop.mldatx_tracked.trxyt	396	1	Hybrid	1.0	0.725195303168057	1.968958	1.6034623
20220601_Field10_before_crop.mldatx_tracked.trxyt	399	2	Mobile	0.9999924	1.1069744778398325	1.0780451	7.9589911
20220601_Field10_before_crop.mldatx_tracked.trxyt	408	2	Mobile	0.9999995	1.2901963948372035	0.90999081	7.0727805
20220601_Field10_before_crop.mldatx_tracked.trxyt	409	2	Mobile	0.9999347	0.9605523256833994	1.8940672	7.5836057
20220601_Field10_before_crop.mldatx_tracked.trxyt	414	2	Mobile	0.99998975	0.834386727045654	1.4429286	8.5251972
20220601_Field10_before_crop.mldatx_tracked.trxyt	441	0	Immobile	0.9999709	0.22961325824544623	1.1396881	2.4317966
20220601_Field10_before_crop.mldatx_tracked.trxyt	445	2	Mobile	0.99994016	0.2575672172712397	1.2867046	2.3716607
20220601_Field10_before_crop.mldatx_tracked.trxyt	458	0	Immobile	0.9953929	0.23968433598161445	0.97642456	5.388398
20220601_Field10_before_crop.mldatx_tracked.trxyt	474	0	Immobile	1.0	0.1339515562036514	2.0767147	3.4684256
20220601_Field10_before_crop.mldatx_tracked.trxyt	487	0	Immobile	0.9999999	0.11213362389016043	2.0512687	3.5547975
20220601_Field10_before_crop.mldatx_tracked.trxyt	492	0	Immobile	1.0	0.05346424904475885	2.0505581	3.6189748
20220601_Field10_before_crop.mldatx_tracked.trxyt	495	0	Immobile	0.9999999	0.16912294002251735	1.2550295	1.6558198
20220601_Field10_before_crop.mldatx_tracked.trxyt	496	0	Immobile	0.9994803	0.2599488553467777	1.2084221	1.470185
20220601_Field10_before_crop.mldatx_tracked.trxyt	497	1	Hybrid	0.98309374	0.28653649224619826	1.2511524	1.4764179
20220601_Field10_before_crop.mldatx_tracked.trxyt	499	0	Immobile	0.99999845	0.20137100589829213	1.036003	1.5106474
20220601_Field10_before_crop.mldatx_tracked.trxyt	500	0	Immobile	0.89593244	0.21578883937929336	1.1292156	1.3796647
20220601_Field10_before_crop.mldatx_tracked.trxyt	502	0	Immobile	0.99999976	0.1257325039964607	1.0395012	1.4165656
20220601_Field10_before_crop.mldatx_tracked.trxyt	503	0	Immobile	0.9999993	0.1996128932824603	1.0071616	1.3020631
20220601_Field10_before_crop.mldatx_tracked.trxyt	504	0	Immobile	0.99999774	0.11713076591579166	1.0408082	1.389955
20220601_Field10_before_crop.mldatx_tracked.trxyt	514	0	Immobile	0.99787426	0.2321444843727561	1.15707	5.9162092
20220601_Field10_before_crop.mldatx_tracked.trxyt	519	2	Mobile	0.9610145	0.2908680712087225	0.93536552	5.9407277
20220601_Field10_before_crop.mldatx_tracked.trxyt	523	0	Immobile	0.64859784	0.20065726667636552	1.3233231	0.85416949
20220601_Field10_before_crop.mldatx_tracked.trxyt	524	0	Immobile	1.0	0.06692959492399465	1.443295	2.2002063
20220601_Field10_before_crop.mldatx_tracked.trxyt	526	0	Immobile	1.0	0.10313762316536094	2.0170743	6.9445997
20220601_Field10_before_crop.mldatx_tracked.trxyt	527	0	Immobile	0.9999999	0.05675215515210062	1.2416513	0.86549002
20220601_Field10_before_crop.mldatx_tracked.trxyt	528	0	Immobile	0.9999993	0.15998822195722906	1.1242116	1.5043183
20220601_Field10_before_crop.mldatx_tracked.trxyt	536	0	Immobile	0.9999999	0.12374695192116852	1.0741778	1.757745
20220601_Field10_before_crop.mldatx_tracked.trxyt	548	0	Immobile	0.9999999	0.09896765566875845	1.8165641	4.1330952
