# Supplementary material for: Single nucleosome imaging reveals principles of transient multiscale chromatin reorganization triggered by histone ADP-ribosylation at DNA lesions
Source: Nat Commun. 2025 Jul 19;16:6652. doi: 10.1038/s41467-025-61834-7 (PMC12276361; doi:10.1038/s41467-025-61834-7)
Supplement: Supplementary file 6 — Source Data [file 41467_2025_61834_MOESM6_ESM.zip › DATA_ALL_FIGURES/Fig 1C/before_damage/all experiments/20220601_Field10_before_crop.mldatx_tracked.trxyt_diffcoef.csv]

filename	h2b_id	diffusion_coef
20220601_Field10_before_crop.mldatx_tracked.trxyt	1	0.009309671824000257
		0.004900941302500148
		0.015560482723999946
		0.0004573098962498846
		0.10010042669800129
		0.03948972678849965
		0.07064497941125009
		0.03421353280324914
		0.027121186046249197
		0.03385505439699897
		0.08395006003699941
		0.01294949829699961
		0.01345471998100011
		0.11996154615250039
		0.0356879384932501
		0.00627290359624998
		0.02412284036850058
		0.07132138559324962
		0.0833286950892518
		0.03528526752925056
		0.02560148215024957
		0.014918354256999894
		0.03967529714525077
		0.02489761541250007
		0.02499222281125004
		0.028612011826250783
		0.06228596018049995
		0.09334438333525097
		0.02135141493199998
		0.07790635774625021
		0.07073646549324963
		0.03467495999650075
		0.023695200821000753
		0.11607083816450225
		0.006904914016250251
		0.07389877311624998
		0.011682707893250094
		0.03907063963300016
		0.02717010510525025
		0.015550587811249923
		0.08391034143324945
		0.037789837281249815
		0.06438918542899971
		0.07948515709124951
		0.056579178231249985
		0.033910968233
		0.025983204246249496
		0.006408690547999967
		0.09566896916524967
		0.12482699126050076
		0.04374323573050009
		0.12581890250899894
		0.10797879706449885
		0.02803991103400129
		0.007398691440250355
		0.00423695662400015
		0.0921026955162496
		0.06778750843625032
		0.10918420968199989
		0.0366015652929995
		0.06507144826000026
		0.13798081972999968
		0.020260576624999988
		0.16893789510024926
		0.015502060343250095
		0.08611494578125005
		0.015993334070500062
		0.0016953186420001517
		0.006764758617250085
		0.0010739327592499419
		0.06969803278925005
		0.07559055289250162
		0.015197091754500503
		0.04696847370124941
		0.1479154727582496
		0.005005723720499891
		0.14735423479824894
		0.10663036309124918
		0.05318281725124932
		0.05358141176225008
		0.09917938602050066
		0.17206107685699842
		0.0016251358202500166
		0.04739642195650033
		0.0021731730812501147
		0.0824172939062523
		0.12497717495825104
		0.020586539448250202
		0.046129289322501134
		0.0654132031345004
		0.07580988582249934
		0.011467857460000612
		0.031191717349251597
		0.0058982323202500155
		0.010575020845249476
		0.022385300287999944
		0.05358738233725018
		0.025786296015249486
		0.14186759499924845
		0.037771548382249005
		0.03216397673450037
		0.02069982095625082
		0.12769918154224988
		0.11450236635050129
		0.022460943098499997
		0.033921090530499604
		0.04823749736650076
		0.0771409782812484
		0.020900067761000014
		0.03568267327699956
		0.01743631917524985
		0.10927777425325322
		0.09177099747424994
		0.12599058080050018
		0.12510415837800146
		0.5555095129912498
20220601_Field10_before_crop.mldatx_tracked.trxyt	2	0.4125178422462494
		0.3276291478089999
		0.09210237247249975
		0.019631434096250282
		0.11640592545024993
		0.15621574271299957
		0.027901567780999732
		0.03347809321025046
20220601_Field10_before_crop.mldatx_tracked.trxyt	4	1.3653406966224977
		0.9376228430562497
		0.13183536540499935
		0.3509186936064964
		0.0847216893362482
		0.021838542807250384
		0.14009499484825108
20220601_Field10_before_crop.mldatx_tracked.trxyt	13	0.0028700793405001916
		0.1690577215762502
		0.060504623299249743
		0.05331711814925025
		0.0699629103732508
		0.06586723918625073
		0.05629471838050006
		0.18704336838100055
		0.004656730376249956
		0.1250392169802494
20220601_Field10_before_crop.mldatx_tracked.trxyt	18	0.09561397105450083
		0.1932330303664998
		0.01820292840199994
		0.13700597679049964
		0.014748925396249914
		0.004434296934249918
		0.21907443474499966
		0.09003636385999966
		0.0005391682744999871
		0.09788169225324998
		0.06675781176200096
		0.09098356743125
		0.030984753144250147
		0.1136365124409997
		0.012527810289250174
		0.17594591886249916
		0.07907846285599997
		0.033449035106500116
		0.03894357772999999
		0.04393623209625001
		0.04801892387424973
		0.11908049337324997
		0.03495646066050009
		0.23238294752024963
		0.07337778346900031
		0.12166940128324928
		0.06493735178124993
		0.022803791258249672
		0.1292489133132499
		0.17865379567324965
		0.17638370202649994
		0.20474938235524937
		0.020469796352999864
		0.02933328323050001
		0.12433493914224959
		0.004111089013249995
		0.022247348736500253
		0.11030316915399994
20220601_Field10_before_crop.mldatx_tracked.trxyt	23	0.09278172714624985
		0.02211054529725
		0.03517799745049984
		0.06491706094249987
		0.04148468578450029
		0.04606453141650014
		0.04336696515124991
		0.03324777135324994
		0.03856904985249992
		0.05024913764450025
		0.010307924016250093
		0.17046349183225012
		0.224895599589249
		0.024151685481249952
		0.39121201957300955
		0.0026283192312500088
		0.016308516970000145
		15.776972458490834
20220601_Field10_before_crop.mldatx_tracked.trxyt	27	0.15976301736925025
		0.59467677702525
		0.10081711297599928
		8.318658931262688
		7.6056544659692475
		0.08589995989199949
		0.3889389951942489
		0.5457714385922512
		0.08190068992999894
		1.5293947404125023
		0.812293303627248
		2.7996419166512503
		1.792202309139248
		0.11243724834424834
		0.6739380275409936
		0.620530354104999
		1.0850278757165004
		0.28455032671424724
		0.06401639656400082
		0.507011409962002
		0.02580810322224964
		0.12173843993124951
		0.21793547160624957
		0.9910405050724989
		0.018951356233000694
20220601_Field10_before_crop.mldatx_tracked.trxyt	38	0.014204484151250146
		0.008953433122249126
		0.06766805658625237
		0.1610431631162467
		0.014884973050000475
		0.0046570516000002385
		0.12134662147450287
		0.022821140241999924
		0.050170792468001255
		0.13176310555399637
		0.02264799969450073
		0.00918929011049974
		0.17952397366250708
		0.06184410322499868
		0.02329417132450066
		0.03720503755524927
		0.0691829160245011
		0.01569513844100028
		0.02385228090500158
		0.1016556513144956
		0.08963526990125263
20220601_Field10_before_crop.mldatx_tracked.trxyt	39	0.7083504051192362
		0.46834647712024857
		1.9262155580922018
		0.2882243779812568
		0.20589330444849543
		1.8914878758972864
		1.167351605808217
20220601_Field10_before_crop.mldatx_tracked.trxyt	40	0.05799252928400142
		0.0417374318562488
		0.03566342854225094
		0.04622074329799915
		0.02954411264025082
		0.007387081479999878
		0.12883572925625283
20220601_Field10_before_crop.mldatx_tracked.trxyt	41	0.03131208614899909
		0.08373524522425069
		0.15598726373249494
		0.11690917394650302
		0.18896795965624474
		0.01392553118449987
		0.0524217291299992
		0.014117559774250311
		0.0808461861642465
		0.09322019798125121
		0.08024331825999739
		0.10000409523400249
		0.04454970167825156
		0.0377651091804982
		0.059115102806500626
		0.008049851655249908
		0.00748422724825015
		0.04348439509524897
		0.05429808943925061
		0.0743912977632475
		0.043877184639249715
		0.02886772716899937
		0.06819197032000174
		0.03850446174799939
		0.001726396244500053
		0.01110159471249953
		0.01774526862424978
		0.009970107592999683
		0.013884276280999903
20220601_Field10_before_crop.mldatx_tracked.trxyt	44	0.3028736406402485
		0.35730709403300814
		0.810625867855221
		0.6062308194842605
		0.7392837149292432
		0.12008792206850648
		2.5004545959685505
20220601_Field10_before_crop.mldatx_tracked.trxyt	47	0.1399575744102524
		0.10673143207399802
		0.033319309536251514
		0.061083180022497505
		0.001877319594250005
		0.019485578488499602
		0.048542547718251845
		0.0216823717332496
		0.033197521832500465
		0.09801540673624747
		0.06487137314725117
		0.033184026515249
		0.05169837904225217
		0.009918604840249942
		0.03853023656000116
		0.2107711497999942
		0.18619073448625334
		0.05652686799049794
		0.07347950740000143
		0.17650268598099686
		0.012903265413000214
		0.031331853283249424
		0.003245678918500039
		0.0015264327852497614
		0.01945002396250024
		0.02296269165600104
		0.03560963650625018
		0.004976130649999896
		0.08719028653925341
		0.27326424802850846
		0.06890439051250048
		0.05997260344449519
		0.09056544409600123
		0.05952571186725001
		0.026123859117251725
		0.1349754833292425
		0.07006968788450099
		0.1045323591685024
		0.1481490962252548
		0.025042597622499607
		0.20156519375225507
		0.13334820544125187
		0.17223989029250306
		0.005683224206249741
		0.13207467760650257
		0.05677699505825057
		0.10595329330925136
		0.2127314610610048
		0.0245544127512483
		0.06791374498625256
		0.11667163145625332
		0.004758582009250065
		0.0534744094179974
		0.03748854213250165
		0.043639578984501944
		0.049328195890000856
		0.0071300493432491325
		0.04106139085525158
		0.0545571081250021
		0.042048035394500416
		0.02654306586124758
		0.002661806570000232
		0.023488499496250325
		0.16379960253425424
		0.06288117318724601
		0.0031044578402499115
		0.2574061676622555
		0.03384933176925094
		0.00459524858399989
		0.03805878337225085
		0.04703343905000081
		0.0151842710544999
		0.05060445617300083
		0.017769166262498814
		0.13030411304250095
		0.06162361335650126
		0.012301793221250069
		0.10850767946649219
		0.004960516445000059
		0.02604008566325052
		0.09676822295025178
		0.04607270353849651
		0.03179321121700062
		0.03579487730825081
		0.04600791037925076
		0.03167720757124791
		0.04106178543400028
		0.11462133081625313
		1.0664450099562808
		0.057969577926245915
		0.011356593886250212
		0.05690422852000105
		0.03392257204925114
		0.0062730932169994934
		0.022721724797000985
		0.03770931772900094
		0.04254137424800057
		0.014946439803249462
		0.0450535916912481
		0.09811467538925296
		0.10938624568225236
		0.27536592122650577
		0.06340364065124536
		0.028723469052500547
		0.012679235221250546
		0.09888295137300095
		0.008998362286249279
		0.005982931716250065
		0.10559716048025287
		0.02541920586125053
		0.01135147126249915
		0.00018098448925006502
		0.061213848656502784
		0.18907728654250527
		0.040036707289997725
		0.009655586722000054
		0.16109972883650125
		0.024741177148999708
		0.046490402848246785
		0.014847082098500438
		0.06874478324425144
		0.03896782326225119
		0.0634854550122507
		0.14390470135923897
		0.054907721177001864
		0.015715282829000324
		0.16613636136725315
		0.018336747622498945
		0.08406178244825233
		0.13269898678325148
		0.029424544741250676
		0.0047927133224991945
		0.03023970840125083
		0.03905166170725073
		0.031047563080001922
		0.04628328198849842
		0.040229152000001475
		0.06943576368800151
		0.01616583028525037
		0.00019067593250002518
		0.08173594219700105
		0.014567163612500395
		0.012506578171249802
		0.02515163521249819
		0.08227632701250208
		0.013791715284500248
		0.17569198568525488
		0.01702629518650069
		0.007819522176999258
		0.017969458637250846
		0.02884566597300101
		0.11451121020125404
20220601_Field10_before_crop.mldatx_tracked.trxyt	48	0.16318928570900382
		0.601802781736491
		0.16041062373200576
		0.3605533296952443
		0.02162531524325022
		0.3305772216522466
		0.7622217751025042
		2.6486127054401822
		0.10823448573125295
		0.11983622346124885
		1.0596741785842814
		0.04143966873724871
		0.8727324021865126
		0.14877428277724464
		0.5796155481125073
		0.35445389315725667
		0.08783499797725403
		0.09550046314249278
		0.05513874442525402
		0.24121417277049956
		0.05211012414325142
		0.09713410992124592
		0.537207909955265
		0.13388404309300267
		0.029109130281250235
		0.14716814521623928
		0.4283766874400067
		0.1411053366812556
		0.5234702028332631
		0.38859456268822296
		0.6219472004000159
		0.15013870686250366
		0.08486624217800326
		0.21010461227598948
		0.05970487998800193
		0.22296996166824973
		0.17778680942125805
		0.050049023100494486
		0.3179989758572575
		0.1366366246502523
		0.01970361353250114
		0.066707172877003
		0.14324049311123752
		0.04396115350450118
		0.2545229665062534
		0.025640131339249403
		0.10104316135424334
		0.13001769490725196
		0.1372967867082533
		0.026110006694500545
		0.30198471504398244
		0.48572599068251526
		0.2718772372482534
		0.029910172711250422
		0.22013160480248473
		0.05647984884000173
		0.008060169258251301
		0.12678478888724945
		0.06176692079124623
		0.09560880576050333
		0.37101375381851626
		0.01263508324200061
		0.3842883764972234
		0.3694344877192571
		0.06358798044100189
		0.051814533920002986
		0.01378202164425009
		0.07943523287124557
		0.17664175505250435
		0.06405192767424937
		0.0825247551024985
		0.1202485901944937
		0.34967395136500745
		0.08036891764199858
		0.19647900473450877
		0.483094757817216
		0.15874132257425366
		0.2764897542125072
		0.1237632413625056
		0.39159667651022345
		0.0008534708832499614
		0.001963723966250218
		0.02647916001650025
		0.42393703903221847
		0.13389239879825343
		0.6542850314462644
		0.04364232562125271
		0.02570465799399928
		0.36095005344800785
		0.5479421871992681
		0.1309482015602515
		0.037562982419251836
20220601_Field10_before_crop.mldatx_tracked.trxyt	49	0.2915060587729932
		0.10491568651125247
		0.09086800017699807
		0.29817629486100383
		0.029113501797249256
		0.057790281386499893
		0.030021507525250582
		0.025135159656500622
		0.024851611312999136
		0.017322184181249912
		0.1064610437972509
		0.009085393946500776
		0.038144492188998694
		0.041871519000251135
		0.02427797310625004
		0.008842370082250466
		0.021603968246248748
		0.07950554848625199
		0.014459072553250074
		0.017896399263999947
		0.08298549233649413
		0.06465367890725168
		0.005057083222250206
		0.02704023865325066
		0.005636726244499613
		0.008077332512500032
		0.07216728282450151
		0.034851876374500664
		0.017029281105998974
		0.010400991108250277
		0.03407745521125069
		0.23411681484025146
		0.02233908007700039
		0.0698579461622458
		0.0005438451380000055
		0.049541493544250734
		0.0028465890732500086
		0.08663807786449322
		0.0025007205982501943
		0.019716888498500187
		0.02574374625925056
		0.011552313662498885
		0.04553051857850094
		0.03142217024325055
		0.018094205892500364
		0.06943204935649497
		0.009276721975250079
		0.01560506208125029
20220601_Field10_before_crop.mldatx_tracked.trxyt	50	1.3282848749614011
		0.0833013225282442
		1.0169474903690188
		0.6135491925742635
		0.3065195541282579
		0.2713066306602279
		0.7927177168122703
		1.0199764622102758
		0.6971673991412654
		0.04292875364849695
		0.0380283043072506
		0.09022545721925254
		2.1426357530885474
20220601_Field10_before_crop.mldatx_tracked.trxyt	52	0.34434009144900785
		0.4598613242102566
		0.16037380261224093
		0.02748464774800051
		0.2508464469212547
		0.726524191932521
		0.22491744196100566
		1.7152524840048822
		0.30163159900250575
		2.9002314822500592
		0.26595341834000663
20220601_Field10_before_crop.mldatx_tracked.trxyt	61	0.02072965006450034
		0.11673703573225132
		0.875304076724441
		0.23448232408250036
		0.004676362601000014
		0.05161387391425203
		0.20070236526923685
		0.197632623961254
		0.18157107294650343
		0.1328123712005025
		2.938274144521053
		7.269461062336426
		1.760467172803287
20220601_Field10_before_crop.mldatx_tracked.trxyt	74	0.2439199511832548
		0.24627265944373627
		5.737889688419125
		8.456731722124536
		2.2890352272555887
		3.8888594864799715
		2.146056263313103
20220601_Field10_before_crop.mldatx_tracked.trxyt	104	1.1775402341405283
		2.259786950325098
		0.3452713626222577
		1.2110725133802778
		0.5255848531805122
		1.5338433414648933
		1.8525745445650381
20220601_Field10_before_crop.mldatx_tracked.trxyt	110	0.31698332429525633
		1.8458932858808836
		0.025468579356999716
		2.2264558516002966
		0.21903918789650195
		0.1761443786002382
		0.8042275448842682
		0.44859552964250954
		0.3018260178805082
		1.0718218058517386
20220601_Field10_before_crop.mldatx_tracked.trxyt	117	0.12784476427593053
		0.10522206129634294
		0.1997297050846282
		0.8752894681050123
		0.5089990517364645
		0.05896809444149024
		0.12994300784909252
		0.19163423342325786
		0.026562362442501337
		1.1525546563204945
		0.8223811076365174
		0.39670285171157255
		0.9140766649993614
		3.223309671128744
		0.5978768586323252
		0.182465142723258
		0.13694110083330419
		0.03566584089210238
20220601_Field10_before_crop.mldatx_tracked.trxyt	125	0.12136664108725255
		0.6669467397612657
		0.3715606086930081
		0.12533671054400317
		0.1057786151942523
		0.08617932885725224
		0.0902885602072367
		0.09589639058525208
		0.07664022978125058
		0.19302557333650397
		0.035281265501000754
		0.22598357248450507
		0.32931019243125736
		0.1441592152512536
		0.9900122543723475
		0.6653380796292655
20220601_Field10_before_crop.mldatx_tracked.trxyt	130	0.17552641314850465
		0.027228591539672498
		0.13993258404531153
		0.03207612837907316
		0.296078598598812
		0.10240646804417475
		0.0936833151140023
		0.16844771350174503
		0.039640371559924295
		0.002962020399903292
		0.03782710182161264
		0.0003825019122500653
		0.08809583235914158
		0.042176342667891116
		0.011872552934172706
		0.0010139968498024852
20220601_Field10_before_crop.mldatx_tracked.trxyt	131	0.13356333738100298
		0.18128051648125326
		0.22731389833225457
		0.15667247513300311
		0.6756315186642644
		0.3063324199332008
		0.0016811318722500315
		0.07080870314425132
		0.03881963296000033
		0.34716219252850805
		0.21759680724500577
		1.0202059105222712
20220601_Field10_before_crop.mldatx_tracked.trxyt	135	0.1420951457002529
		0.019210985208996965
		0.007999699621250389
		0.01559541036825035
		0.07871762613625172
		0.44135768578000933
		0.24184258548100532
		0.47835484171025966
		0.49290913912500983
		0.25416618044045997
		0.3229179818125079
		0.19038634672900498
		0.12084697521725143
20220601_Field10_before_crop.mldatx_tracked.trxyt	149	1.0325265297212614
		0.47143839261025355
		0.005415273006249931
		0.5980972357302692
		0.7088631145650176
		0.41692074417843433
		0.04893257715125322
		0.005920943405000202
		0.03452948748125349
20220601_Field10_before_crop.mldatx_tracked.trxyt	152	0.05916321883625267
		0.14578183385225488
		0.00622457870624965
		0.17176253335250308
		0.014808879677250171
		0.03331008174325009
		0.129669635004478
		0.22076550165200615
		0.16149037512500553
		0.3010680189312572
		0.09828095862600157
		0.000422931592000084
		0.07560418629200143
		0.15034492621625337
		0.06840024927650075
		0.007610156409998559
		0.03171186405425059
		0.043638384932501266
		0.09637830765700084
		0.22486325775300475
		0.010905118852000484
		0.003771723416499764
		0.17979987034125322
		0.019048544313246835
		0.009771139426249858
		0.1148949506645024
		0.018469316446250526
		0.0351033508502509
		0.2665121162922534
		0.07018117328900034
		0.03154083988625092
		0.01069327488399845
		0.032008977722501046
		0.10742652490600145
		0.07817842164800036
		0.15735036361925334
		0.20617333858125422
		0.00021750983824999191
		0.17146245963400392
		0.23155181442625442
		0.04255137989049285
		0.11681763006800161
		0.033993210062500244
		0.04288853580325023
		0.02596585084250049
		0.00013873216924997054
		0.009791855614250106
		0.028275823017251338
		0.020569457665246888
		0.05642533445000265
		0.0032182605925002716
		0.0999278820640032
		0.1512390539125022
		0.01002751465300008
		0.04540459556425056
		0.0021927429572500983
		0.06142870814599044
		0.09264383313925245
		0.11644662154525433
		0.0017003854952499452
		0.026940312247250565
		0.04943346562450102
		0.024484633392250696
		0.15271669439050248
		0.22083938798500458
		0.0785318476122381
		0.07769808459125152
		0.03461735226500088
		0.017541724663249835
		0.0459169734312504
		0.013522546576249954
		0.00959037717625014
		0.055258184701251316
		0.03032277094449559
		0.028770564992499865
		0.040797544054501804
		0.07234196220625246
		0.04490184253325089
		0.011789496567250231
		0.004750252504999958
		0.18943602075025345
		0.034092608512493607
		0.215638356496255
		0.0405071290712509
		0.004305574028500141
		0.06870685565000056
		0.04454801813125046
		0.04305235643125065
		0.004007037667999938
		0.04632443832250066
		0.0005644051762499307
		0.01802972464250009
		0.0041770987242500815
		0.18935485385625087
		0.09619256376050057
		0.0037272008285001504
		0.05208348386925115
		0.07732614393250209
		0.021794525620246894
		0.003766941020249971
		0.01864897656925024
		0.03973404494225054
		0.01841674839325107
		0.21555944283725578
		0.004667616452500064
		0.014912591653000244
		0.1547617577689758
		0.05055625957225221
		0.09459666855250234
		0.17738424242050435
		0.2730016816265057
		0.10720701134725269
		0.020059342422251325
		0.11694486581050305
		0.1775520356850033
		0.010644950325248584
		0.06641559562500149
		0.01463065381625018
		0.020584962186500452
		0.1249619198912544
		0.055557812958500714
		0.012986963818000725
		0.012081063190500204
		0.031358050924995176
		0.323836211657258
		0.16632815535850393
		0.17489591427250195
		0.016664169531250227
		0.06465609088850155
		0.19338244470025442
		0.12688088428625302
		0.13105883275522992
		0.043973266341250976
		0.03548484871700063
		0.058406676352251004
		0.06451119964250109
		0.0070870866064997205
		0.013996122491250613
		1.2299921178102688
		0.9060634957145176
		1.9293796123059477
		1.851750852377039
		0.09594506164250272
		0.05216744982500101
		0.05048627520250016
		0.029616045939250303
		0.03636055134500001
		0.11710833850850011
		0.026568449763244618
		0.043927966602501846
		0.09641652625625267
		0.3575873109932583
		0.24446430769625607
		0.2165437920212551
		0.039931139898251665
		0.0019944419239999152
		0.2460639568112121
		0.17316874710050498
		0.056684181342501264
		0.24358640250050484
		0.23063554590500385
		0.024571439162501207
		0.029088273778250698
		0.013230585062500123
		0.008353378805000285
		0.04195463344024318
		0.07401252963650164
		0.118896901958251
		0.00833674744999993
		0.008529499719250206
		0.014761504045000085
		0.14426505524525277
		0.0697388182625013
		0.04691819679699269
		0.059003454552251186
		0.0009661960412498577
		0.22199499080100604
		0.07739402572250205
		0.09614804269325171
		0.03542605134925108
		0.2390575421125064
		0.09298345282248581
		0.05639831803700179
		0.02580788792825077
		0.00673715841249995
		0.04084852608050119
		0.056789745484251544
		0.020308293007250504
		0.06759738258425169
		0.012130924926250284
		0.008636459154498646
		0.004894638700250272
		0.003943398336250117
		0.13097368262525325
		0.05644827891925129
		0.014176644381250526
		0.13889284145725303
		0.14611166919225316
		0.04555598044624304
		0.011427849636250018
		0.015304101814250218
		0.11064266650225298
		0.014260212600999682
		0.16018205546925326
		0.1616216327912539
		0.03410765927125097
		0.05394030488049219
		0.034300568244500645
		0.002991985544249939
		0.02604524457025117
		0.10512581504850414
		0.0012617469372499877
		0.024333230962000123
		0.06797501521850145
		0.06452637487925111
		0.08459980636898598
		0.04087773316100016
		0.006031355790500143
		0.00636606946625004
		0.005104975817000147
		0.012907535890000411
		0.1671047389982526
		0.01936842534625041
		0.0054677002504992306
		0.024652911702500394
		0.013259329596500273
		0.04155059712625063
		0.009415879809250035
20220601_Field10_before_crop.mldatx_tracked.trxyt	154	0.2400672056304618
		0.1428521078605033
		0.09260547893050261
		0.6665647351205143
		0.4600226603680099
		0.15251940097850455
		0.4381394909012606
		0.5274557917862617
		0.6956838187825134
		0.23348658859846333
		0.899959342945019
20220601_Field10_before_crop.mldatx_tracked.trxyt	159	0.08562839484999958
		0.02411186060725042
		0.23272662663050456
		0.31946827618000073
		1.3840534673162632
		0.4752237250592546
		0.17698926654925334
		0.22591472955046554
		0.14874735342625287
20220601_Field10_before_crop.mldatx_tracked.trxyt	189	1.5418307892302572
		0.07397073187025185
		0.057772052491251454
		0.327697435363257
		0.01697632757325048
		0.3935589222082588
		0.8142544357152682
		0.2841399523002572
		0.06974741517050179
		0.19841128970646874
		0.10630735091825216
		0.02731347792500039
		0.06832541856725115
		0.0017109199224999555
		0.17011271180125495
		0.08524336555925184
		0.06688085021050176
		0.034809913502494315
		0.44806806808625826
		0.4320345047860083
		0.2767607148272565
		0.11503149885050282
		0.08704429032125185
		0.5007651802920116
		0.25731485962100636
		0.08825264713523655
		0.015808669362250276
		0.07466627140250183
20220601_Field10_before_crop.mldatx_tracked.trxyt	206	0.9978492425866314
		2.9892359749713147
		0.11245810374100226
		0.42440821600243267
		1.8513098720500414
		2.770027214881198
		1.834916109474928
20220601_Field10_before_crop.mldatx_tracked.trxyt	210	1.2392043847952852
		1.5943532929952957
		0.19706185050500538
		1.143131487282523
		1.8444891881650425
		0.1132696462500053
		0.4220148007741784
		0.23348212226125467
20220601_Field10_before_crop.mldatx_tracked.trxyt	237	0.10863697083523347
		2.3224636582027083
		0.11084327442023209
		1.0842316267154657
		0.7754406422461274
		0.8433490614306686
		0.06401578731924024
		0.14272569851447772
		0.10197528224652033
		1.3325171652002912
		4.853178852745969
		0.07444487620023807
20220601_Field10_before_crop.mldatx_tracked.trxyt	247	0.521769317364919
		1.587809399749565
		0.4095593109341827
		0.40064367826032826
		0.7401688832248839
		0.25723652084805115
		1.1791739672160644
		0.001158796431999744
		0.0856359893522671
		0.007221855511248841
		0.26566725265005436
		0.06768514428923893
		1.7776909344716019
		0.22307318356896494
		0.4201159483393339
		1.3589074766760352
		0.1648000257849774
		0.12257396294227547
		0.13242426548122996
		0.22276089534129256
		0.3240431464561997
		0.19334720591228852
		1.6055787890439965
		0.21265599135646543
20220601_Field10_before_crop.mldatx_tracked.trxyt	249	0.012626342724754977
		0.026437471901557937
		0.028639705366665883
		0.13282145911043075
		0.10094258549049197
		0.1569679604849771
		0.051496083945870165
		0.03305656672059735
		0.0951740241693952
		0.01777808718812609
		0.08450696365463897
		0.04559900910644893
		0.005603875895001515
		0.129270751483649
		0.03499427779999451
		0.06978772681734914
		0.051523967545433154
		0.009180708358338521
		0.0426309213534186
		0.015825566099247592
		0.018634422327253597
		0.00636141110713896
		0.03526150293137964
		0.03109406542503535
		0.023112242152468935
		0.0385142544447097
		0.018205507673499172
		0.004834796178723457
		0.04933680079308225
		0.019389851505126548
		0.0007421623819023731
		0.10054630524277958
		0.07162936772561145
		0.0022754547368721164
		0.0035394337279231794
		0.05452053558699355
		0.11725189139927308
		0.07538018670687785
		0.06873413680742392
		0.06554846337240029
		0.04447898381405535
		0.11106663129383443
		0.07498176323681073
		0.03823945951620993
		0.02881072230433535
		0.012487415134815126
		0.07059811696524139
		0.03856169074801724
		0.05069662396134461
		0.006724362404839007
		0.02173264065462687
		0.0021714469153596544
		0.040292774725008085
		0.022937841045086383
		0.007260707719753894
		0.22187297692227712
		0.05408224318601059
		0.0060767342400390965
		0.02032786543914895
		0.0256120095560674
		0.0047949414338593465
		0.03561644720712949
		0.008423589412488705
		0.06258848728136521
20220601_Field10_before_crop.mldatx_tracked.trxyt	259	0.17558281243364507
		0.05025705116680216
		0.14266035326940102
		0.026611132012318427
		0.07764544319030003
		0.13340043780258926
		0.22924606644678708
		0.19531370050039945
		0.11194370765228515
20220601_Field10_before_crop.mldatx_tracked.trxyt	277	0.13232329279627617
		0.019379888442496912
		0.02239408115425434
		0.04523404163199297
		0.009008504462498656
		0.00017297375525004597
		0.03910484049799394
		0.1407674241162771
		0.09679925321823475
		0.03403313317625667
		0.019216525530246747
		0.009169564612501898
		0.08067324111998699
		0.0035890133584993485
		0.047142296553258946
		0.06471290266848884
		0.017888093689253794
		0.005136651295249139
		0.01848192815125376
		0.0023205533852495397
		0.005108153502249358
		0.035016901560506915
		0.05999584703124063
		0.0642502555982631
20220601_Field10_before_crop.mldatx_tracked.trxyt	287	0.2996446505889531
		0.009187751268251713
		0.18801872094122107
		0.8134328253634119
		0.16044159893622573
		0.06640024056248975
		0.1416777899725287
		0.4057353270969375
		0.028110631648255325
		0.5327061183969177
		0.47148570648934496
		0.556957844210411
		1.2724624769798014
		0.15183017563628057
		0.1903886568564704
		2.1873886201629396
		0.2347336740312142
		0.7745062273664043
		0.23583195486921327
20220601_Field10_before_crop.mldatx_tracked.trxyt	299	4.588489819972285
		0.15114441265628012
		0.19122983367297164
		0.17125035147022288
		0.5475025211241048
		1.1465954081560645
		2.0121126904934004
		0.1487613811904755
		0.6656119235313863
		1.1188595478738237
		0.7233374792426447
		1.9841226454896888
		0.5810247588519085
20220601_Field10_before_crop.mldatx_tracked.trxyt	302	0.019206931204254
		0.05715645057449112
		0.0024797820125006297
		0.03953537753449355
		0.08545921709301697
		0.12468817160198022
		0.07689477340026486
		0.01987168362124713
		0.014861929801997666
		0.04234434718725772
		0.008300540382498688
		0.28151156419255735
		0.12461219702898113
		0.020672676961254084
		0.12552638924898105
		0.5611801166431626
		0.029258993598255952
		0.08977090510448535
		0.09537040754526935
		0.16578335202647407
		0.36414230581832235
		0.1412041788784782
		0.19253561449228881
		0.2531786027124603
		0.0740862613412373
		0.4557229413140887
		0.2815157620242052
		0.024787684671254577
		0.07109434765598853
		0.019884581590253806
		0.037771690080993965
		0.013182191325002831
		0.028016793204495946
		0.18605043345647052
		0.03193713701425632
		0.09816377609923439
		0.006588952933001432
		0.08603168467398589
		0.1330263190645262
		0.22703239246221493
		0.014514869703997622
		0.028852295635255338
		0.08145940313248744
		0.06945903605001434
		0.30580940215820496
		0.008042290225001728
		0.14900521889597687
		0.050682757636260005
		0.12505934349248032
		0.5089444339061702
		0.15949526942253137
		0.012990090016248066
		0.1661326103945331
		0.20287024523721717
		0.021459834922503744
		0.07621943806248772
		0.009393431841251925
		0.40736669127993597
		0.04097680378324332
		0.11658111219252258
		0.9295059353801083
		0.13789233942252827
		0.0478999882512426
		0.060956355752513
		0.1148613261219819
		0.08959957316498533
		0.10951315862502117
		0.05591287930499162
		0.09719891118226943
		0.03636201448024454
20220601_Field10_before_crop.mldatx_tracked.trxyt	306	0.016305889708997743
		0.03904170364899408
		0.1201181513252743
		0.020814282457997064
		0.044338414754259134
		0.5313142645511666
		0.4281970268105843
		0.022425211291246312
20220601_Field10_before_crop.mldatx_tracked.trxyt	311	0.11828510697123144
		0.0331500331572565
		0.0284697213152457
		0.02877489246025563
		0.023893023961995923
		0.1380277287249772
		0.23275747333629668
20220601_Field10_before_crop.mldatx_tracked.trxyt	353	0.06267046406724051
		0.08335939636126663
		0.06021424165024087
		0.3561631908153208
		0.6658106343931455
		0.1154492020359814
		0.1193895731080236
		0.01314563737999789
		0.30010120843930954
		0.17067185338047355
		0.1232691492805241
		0.18560690273522157
		0.007599949555251537
		0.20757344389821797
		0.461193575206179
		0.04279335205050864
		0.10792440890123338
		0.2246649424812954
		0.04914023214849228
		0.028568420594505897
		0.007637082682498594
20220601_Field10_before_crop.mldatx_tracked.trxyt	358	0.0007152551682498455
		0.003968080651250626
		0.012139862373248276
		0.006469494400001274
		0.048675045127992374
		0.0023279385072504355
		0.014384858604497565
		0.07852404105851514
20220601_Field10_before_crop.mldatx_tracked.trxyt	359	0.0190808468464973
		0.05828077442501157
		0.02899018584424529
		0.14708239055527975
		0.11830479793248047
		0.01779889798600341
		0.0005713701625000014
		0.00012356938625002103
		0.03071767530324529
		0.058673408418240876
		0.033300091472507155
		0.0036872626602493332
		0.00038996705025007186
		0.1280829044812299
		0.03892157786450836
		0.012599991846497965
		0.16180631360097522
		0.14221488553252765
		0.006125545149248792
		0.042619306818258484
		0.13082496329722845
		0.016467784930002564
		0.007489652879248819
		0.0003987037922500277
		0.07881474051623674
		0.03180951069249645
		0.025191721498505962
		0.02625740754249673
		0.16055204421628066
		0.009056504262498604
		0.0087736395625015
		0.024489859120246486
		0.1143291132062726
		0.040798251397244405
		0.062133636222491566
		0.0011583251502503375
		0.004535532520999441
		0.027442087526504826
		0.044455442401243446
		0.09050382869726772
		0.08338381784123754
		0.020575907010497087
		0.0060831358425012345
		0.025732430032496083
		0.06078763704426184
		0.12294751648623195
		0.1498307090525306
		0.01955905764649692
		0.025513287194005266
		0.03521939780724406
		0.13927027611047696
		0.030440256890505488
		0.08025695237648732
		0.00512318947400112
		0.1304324479124789
		0.021500074911254333
		0.0028688875812493456
		0.16473090468253293
20220601_Field10_before_crop.mldatx_tracked.trxyt	369	0.031129124724006092
		0.09172466556623543
		0.1005920982722703
		0.03658271039524449
		0.005553393982251054
		0.0018324516339996507
		0.046078808911259116
		0.08365829136248674
		0.021004915367246833
		0.06264033585026255
20220601_Field10_before_crop.mldatx_tracked.trxyt	376	0.7717865131941047
		0.1354843818305282
		0.20056839877003915
		0.17883699539040815
		0.0853883139145172
		0.5054618264313494
		0.6635994175863792
		0.37999623792305415
		0.06558824100926287
		0.020496370462254145
		0.03437274746525668
		0.04842130158222527
		0.11166106994502221
		0.022575336752254094
		0.10984399537719339
		0.09412543668626833
		0.038494585862507626
		0.1718024079042838
		0.004391259414247813
		0.1787309738402858
20220601_Field10_before_crop.mldatx_tracked.trxyt	377	0.1162231906410242
		0.07428107052496283
		0.03683299329650701
		0.0359607616182575
		0.0251113814072551
		0.000300530271249881
		0.04922511834925921
		0.023000593168254334
		0.00039220720449975735
		0.12879441117802534
		0.034471705178506576
		0.008036844192501419
		0.028173302290235434
		0.03995540250025792
		0.1872593493682875
		0.006941731891251501
		0.08689325583245566
		0.013156573813002746
		0.17951643759653618
		0.21898783494413812
		0.011769385837252516
		0.052317587666260476
		0.051716425106260386
		0.09663431060020135
		0.02821334174425603
		0.02382280252850473
		0.0700249571124646
		0.061810450891262254
		0.08863375744401762
		0.006307804405251362
		0.037669925289230535
		0.09566699635401939
		0.005086126527251073
		0.040647441192479
		0.0054900690912510625
		0.027811682937255885
		0.13335502059852627
		0.003687077404248204
		0.008234586628001679
		0.009789324053001824
		0.12549336577702447
		0.01615703204824189
		0.007782437917251462
		0.011497532729002401
		0.010214461758244657
		0.008256800311251455
		0.09874082802126907
		0.05298342552451028
		0.009445469311995087
		0.020620974394254275
		0.0472933170730097
		0.01429131536324289
		0.1188644701272732
		0.04743954025600947
		0.25580338301230027
		0.019744775254240045
		0.10094774648127011
		0.13679567442052723
		0.02306054460623811
		0.04506919385725902
		0.04534447825850858
		0.02015410180900369
		0.004959464499997406
		0.010395279868252024
		0.021910719513254334
		0.02751417140425562
		0.009853392240495024
		0.0007153545812501237
		0.014843624475252802
		0.02087807916848945
		0.04199974205300763
		0.018496979797003654
		0.0016622745620003415
		0.04000394204197948
		0.004596201226250827
		0.010731412164502248
		0.02729566452048567
		0.03483199398100762
		0.044398480206259035
		0.17114348525528433
		0.20562615981689517
		0.02302237262525463
		0.01620833833450336
		0.025896042981236378
		0.12339310175427465
20220601_Field10_before_crop.mldatx_tracked.trxyt	379	0.11352247034675443
		0.08905588036970785
		0.05750212515045145
		0.09902737197058208
		0.16910611432663636
		0.01403769045634274
		0.018607187951626233
		0.0064119010040691446
		0.051441215872219774
		0.0035757742362531597
		0.0029693330666105515
		0.04359823907242984
		0.02059023782405673
		0.31774508213455244
20220601_Field10_before_crop.mldatx_tracked.trxyt	386	0.14724754315027902
		0.10667280525194599
		0.036498716041257775
		0.03348030804850646
		0.10194853086927165
		0.010225523487244934
		0.11792348230927219
		0.23345539860054357
		0.06268447639921808
		0.08338544051726741
		0.008119532173001345
20220601_Field10_before_crop.mldatx_tracked.trxyt	387	0.1384938882720275
		0.6195746810973711
		0.2257659346445444
		0.04484114469797574
		0.2357179085425465
		0.5534274180011128
		0.24600719025005002
20220601_Field10_before_crop.mldatx_tracked.trxyt	392	0.04873298687047518
		0.020388930943254262
		0.006961396206251324
		0.04029104679647916
		0.045468314516259115
		0.0028204671942506413
		0.03485699751025719
		0.08816427943620465
		0.04369169821850852
		0.032942124297006485
		0.0008810331024995896
		0.019834513272503945
		0.013111416265002491
		0.10057082421701963
20220601_Field10_before_crop.mldatx_tracked.trxyt	393	0.02214925232225442
		0.010013353510501758
		0.1259144050652741
		0.12145493063418854
		0.3574536098163211
		0.04340255357425828
		0.20516855381639207
		0.19037719934228625
		0.212007829794543
20220601_Field10_before_crop.mldatx_tracked.trxyt	394	0.0936900108162686
		0.3891096493962993
		0.4432559328903381
		0.1166944766480229
		0.2128838861402914
		0.21404451710813904
		0.7899374388866547
		0.12666906135327483
		0.31450546246506217
		0.553210049486967
20220601_Field10_before_crop.mldatx_tracked.trxyt	396	0.21940064924204372
		4.74848962147219
		0.5262040186989823
		3.272042012554899
		6.954463195578385
		0.00046488650000010205
		0.07415058259996203
		0.07221193092251396
		0.0033768194602505296
		0.0017448147362491178
		0.21801525598804303
		0.024983914081254603
		0.04346138415625909
		0.07479300299846174
		0.10019588548251993
		0.08707801437801735
		0.038871005650007416
		0.010457248627244673
		0.01195343917425227
		0.08417745616101717
		0.08532247315045631
		0.04758712831325912
		0.03032718849425584
		0.05266489238126067
		0.005862874081997048
		0.01674300606800332
		0.0017758568225002198
		0.0674097174924664
		0.045486513408258926
		0.07387345252826456
		0.0020890601562504212
		0.01879033045249033
		0.004459927830250811
		0.04951592281250974
		0.060310167813218775
		0.01166705005625252
		0.03804037489825749
		0.010892035930502045
		0.01112359131249435
		0.019494223090003857
		0.01641744828650355
		0.07870752294626614
		0.02587790796623685
		0.01938581188000415
		0.10628438638027175
		0.038881312746230016
		0.005738231905251182
		0.06279086386001229
		0.024138391576255094
		0.005446222191247156
		0.0725441773600142
		0.0034858045412505204
		0.05204986537222322
		0.02538075668900507
		0.0068239928902514915
		0.03641212053800735
		0.1093143665964442
		0.004201294148500737
20220601_Field10_before_crop.mldatx_tracked.trxyt	399	0.1784975230332888
		0.5124192819517341
		2.7653899973865568
		2.401452692110723
		1.6230171620135774
		0.7784829842188504
		0.07894269415826435
		1.4158101282147724
		0.9934514038554499
		3.9119582516670026
		0.2911860025413086
		4.243969894899347
		0.16436884196241497
		9.036487545207043
		8.405804336857916
20220601_Field10_before_crop.mldatx_tracked.trxyt	408	2.317975772448913
		1.6491928627965755
		3.9685030216306654
		3.0830799562651974
		1.091993635425029
		0.24423260358740814
		8.400194733956926
		4.603906155886649
		3.9515311184610353
		1.0524116731852111
		0.15441854390517135
		1.7207605243235917
		3.3098001756911586
		0.3627915429905727
		1.4908351078974844
		1.3658956950252705
		0.15948694115128242
		0.4932923937689972
20220601_Field10_before_crop.mldatx_tracked.trxyt	409	2.0915644548254173
		4.708193717638089
		0.41616616110332777
		0.5387720757393555
		0.850797520674304
		0.0898161244862676
		1.3221160252266038
20220601_Field10_before_crop.mldatx_tracked.trxyt	414	4.235430784897095
		0.9587259072507592
		4.0681283212513195
		2.007180958138397
		0.9868595678204928
		2.8006961761030578
		3.1556543296456234
		0.46225026793134283
20220601_Field10_before_crop.mldatx_tracked.trxyt	441	0.6002232345621928
		0.1284918764725247
		0.0961709168912693
		0.38998489225030064
		0.10722996032202137
		0.1102671020980224
		0.04512271975625899
		0.22154193089288643
20220601_Field10_before_crop.mldatx_tracked.trxyt	445	0.16352827301203193
		0.06436754686126268
		0.024855712878255033
		0.17734697547840805
		0.1003268726050209
		1.131551506530476
		0.8284936324844152
20220601_Field10_before_crop.mldatx_tracked.trxyt	458	0.6644083924704207
		1.756465469523196
		0.7119762311918978
		0.260014800947924
		0.2609524176091158
		0.31512093228131527
		0.7754148681954017
		0.7721320328771546
		0.5728903594382064
		0.0619903801712628
		1.7396177920215998
		1.8591158958115575
20220601_Field10_before_crop.mldatx_tracked.trxyt	474	0.21394394913129203
		0.08510408105295682
		0.06804476731626384
		0.059928980637261625
		0.02618337030123641
		0.1838403420072878
		0.056677613542261175
		0.0025171796682503726
		0.04831730026222603
20220601_Field10_before_crop.mldatx_tracked.trxyt	487	0.10306958915727026
		0.016554031880003553
		0.0035176012819982515
		0.040053460476257886
		0.010149191369002072
		0.029548687431234778
		0.06072379626826223
		0.009245018281251877
		0.0736684682062647
		0.11085790178444294
		0.12164945603402398
		0.05045124839450972
		0.05894226878121955
		0.003416195071250592
		0.14413291259827837
		0.028746966748255744
		0.011372050827243893
		0.17042248900628423
		0.06112753928126174
20220601_Field10_before_crop.mldatx_tracked.trxyt	492	0.07146064814801414
		0.016883803748503207
		0.02413555643025457
		0.034609230046231704
		0.01187121099125214
		0.055085846771260806
		0.0690023327725131
		0.023036280513987754
		0.005080380550250975
		0.040592780825008355
		0.006847680108996376
20220601_Field10_before_crop.mldatx_tracked.trxyt	495	0.2561328260465513
		0.20359056658889615
		0.02951240690050564
		0.17768747915828553
		0.1814885343642861
		0.07137308048646362
		0.6097342670226221
20220601_Field10_before_crop.mldatx_tracked.trxyt	496	0.7592842764654014
		0.39031341741632847
		0.49904652278134887
		0.12660525134443482
		0.07646738000626511
		0.020418885456254053
		0.0870676716352049
		0.39038975862107705
		1.1853631854882356
20220601_Field10_before_crop.mldatx_tracked.trxyt	497	1.0545657771052095
		0.4315964423613352
		0.05735204572222057
		0.02118588758725406
		0.31598909335631314
		0.02902708036000595
		0.015335947327992377
		0.18454977234128725
		0.09662676252126916
		0.03732390438250727
		0.42449235382103195
		0.25277700613530035
		0.13894833893611744
		0.03576529535592165
		0.19625337908453916
		0.13116278476227683
		0.18150731768453698
		0.11625850100519068
		0.12370953136102422
		0.01927043765725394
20220601_Field10_before_crop.mldatx_tracked.trxyt	499	0.55216702042111
		0.31887496452731273
		0.3295877750390817
		0.15842911185253214
		0.07096006854801441
		0.027417395008986076
		0.1999153008065393
		0.1618111278250325
		0.11274636125302237
		0.07888829540420922
		0.11626727250127304
		0.11332250986827223
		0.20477261854854065
		0.10650000020719562
20220601_Field10_before_crop.mldatx_tracked.trxyt	500	0.06786792262896542
		0.04737255111025959
		0.25632762808255155
		0.05668409288201112
		0.28398601534210516
		0.10362528248127072
		0.9559661413894406
		1.1693571489466517
		0.0403146872322581
		0.043593770352508436
		0.17234985902653377
		0.00092734206024951
		0.0852889526449396
		0.12490924373098479
		0.4234970554400957
		0.14262813891751827
		0.10877381899351159
		0.391678005681328
		0.23261193279988054
		0.0735772319370145
		0.013150035149002516
		0.09914574169827016
		0.20827137316839417
		0.14080187537452726
		0.15498045603928015
		0.24118516698503661
		0.10079979963842993
		0.11339856384202238
		0.11299352742227224
20220601_Field10_before_crop.mldatx_tracked.trxyt	502	0.017198733876253557
		0.24889399493812236
		0.11986670097627394
		0.23101524999729542
		0.1258350452882751
		0.08206463637120802
		0.09637698018326947
		0.6098989775049944
		0.4433978809714451
		0.19630081060528895
		0.4427806028913374
		0.12425260653252432
		0.13267185856243227
		0.00906326257825176
		0.14122200415302785
20220601_Field10_before_crop.mldatx_tracked.trxyt	503	0.09083282200426802
		0.3434475391188282
		0.19109937571296187
		0.14205698769909036
		0.09195566403908072
		0.023214980313907077
		0.07231087181885307
		0.23478605867785665
		0.04433893056026158
		0.025562616151826967
		0.1324021572897169
		0.019242793030503882
		0.03407344073341687
		0.016597049605164192
		0.021524863195276633
		0.24286949900285035
		0.29351177690152175
		0.7418718175863966
		0.01164509745425218
		0.9534755457574383
		0.13282687223418135
		0.009255171402501755
		0.009720837036251945
		0.24391517729810036
		0.8613419296781611
		0.7218211032412153
		0.013552655226642753
		0.08341922022005961
		0.047243436526259744
		0.7859725269019597
		0.18994137261419797
		0.2768782310494113
		0.013826654704252865
		0.07834326337001583
		0.12346982187118748
20220601_Field10_before_crop.mldatx_tracked.trxyt	504	0.05299988058326024
		0.1186517390961896
		1.0601680403727105
		0.36183805209432074
		0.04441362059447706
		0.20333610693854037
		0.4102934067880818
		0.45736837711259143
20220601_Field10_before_crop.mldatx_tracked.trxyt	514	0.7112500381202475
		0.48225142311650987
		0.20197009841653998
		0.05349916451126082
		0.22185847318488788
		0.007543193905001239
		0.6338616161926973
		1.0776047138441647
		0.11478607185127328
		0.218088545412293
		0.289632079423308
		0.2872515218061004
20220601_Field10_before_crop.mldatx_tracked.trxyt	519	0.8394132193500271
		0.5013115320967421
		0.9530088905946893
		0.17366382913703426
		0.4570269040270111
		0.2482239862505485
		0.4425218404180898
		0.3936284246182804
		0.30642431442234264
20220601_Field10_before_crop.mldatx_tracked.trxyt	523	0.03689800964264736
		0.006969864282808991
		0.08589302208457951
		0.013383591776412554
		0.05786160287126155
		0.014006127709242746
		0.00555462565581365
		0.24910341527193888
		0.20149999473004884
		0.009245849207091702
		0.002805344007603002
		0.06422807221070287
		0.08570430074101903
		0.24758212252652165
		0.03505487667021698
		0.12736091807622754
		0.0257983778894594
		0.0111115670592423
		0.03717163593531993
		0.1060886515933681
		0.34296328953131777
		0.061003024872314404
		0.03416779155306948
		0.07945479113052185
		0.30984964723251335
		0.029862905280665875
		0.07656615750193317
		0.09058791394979053
		0.0569802540352515
		0.017970994058243726
		0.022297698667611082
		0.010808812040002079
		0.08587924451773979
		0.017438093468551106
		0.003210244313960625
		0.13867766246346785
		0.07522317146786754
		0.21007451196914254
		0.1884337791502408
		0.031571151624016025
		0.0008761311770901552
		0.035592778111041626
		0.41665246559612323
		0.0414589815428982
		1.3253631443203218
		1.0407585870402685
		0.18791529047260994
		0.06695539854316578
		0.01571390853700191
		0.0280613206325056
		0.08211730473987626
		0.08678525353384543
		0.1492881241950317
		0.05344899918930046
		0.02284375078049458
		0.07286015619997264
		0.04169100891400825
		0.08280601615531913
		0.15857063108237138
		0.02134836527749417
		0.009987292223241927
		0.013883798620262835
		0.05662236572772355
		0.012448705280064871
		0.014709819663255538
		0.02057657586912674
		0.1130854340943946
		0.2495052751446226
		0.03766657514009727
		0.023527696263748198
		0.007494558769123896
		0.0023338439025629132
		0.052638393660050464
20220601_Field10_before_crop.mldatx_tracked.trxyt	524	0.015189733525002927
		0.021827490499989027
		0.017409774292253467
		0.03482748753125672
		0.08538586254120646
		0.0024452818325004892
		0.03485210309300708
		0.0050540459140010294
		0.08197718678645825
20220601_Field10_before_crop.mldatx_tracked.trxyt	526	0.03167806108850716
		0.051758571572511
		0.04731165831197627
		0.06902296102326298
		0.01265021477000224
		0.07660052926520967
		0.005150238031250939
		0.06331962553926265
		0.048572632249258736
		0.11058565745444479
20220601_Field10_before_crop.mldatx_tracked.trxyt	527	0.007570004591623988
		0.016123258119991768
		0.02461706289081736
		0.10856407566989412
		0.12245648050027473
		0.12167041437387771
		0.05187638309682011
		0.028123364271258024
		0.04615752331029888
		0.06286892812502215
20220601_Field10_before_crop.mldatx_tracked.trxyt	528	0.10882750064502157
		0.008130173661251535
		0.08537543348201684
		0.10434997077844602
		0.027441469817058143
		0.0334154314105091
		0.10212064214316019
		0.09488692307939141
		0.033509882859416626
		0.025469383177965193
		0.009199514866245402
		0.010952779846502206
		0.013460991678502727
		0.004074265345250717
		0.1672988793971645
		0.09370936777377854
		0.009169433555314308
		0.23594454942195212
20220601_Field10_before_crop.mldatx_tracked.trxyt	536	0.019483891722253892
		0.03870423734125758
		0.011952896620993777
		0.030892266866006154
		0.06403639204626269
		0.013867873256243012
		0.0589105308650116
		0.10369407056202093
		0.07462059952101487
		0.05040040656122422
		0.021765029826254324
[truncated: 26 more rows]
