# Supplementary material for: Single nucleosome imaging reveals principles of transient multiscale chromatin reorganization triggered by histone ADP-ribosylation at DNA lesions
Source: Nat Commun. 2025 Jul 19;16:6652. doi: 10.1038/s41467-025-61834-7 (PMC12276361; doi:10.1038/s41467-025-61834-7)
Supplement: Supplementary file 6 — Source Data [file 41467_2025_61834_MOESM6_ESM.zip › DATA_ALL_FIGURES/Fig 1C/before_damage/all experiments/20220601_Field11_before_crop.rpt_tracked.trxyt.csv]

filename	h2b_id	predicted_class_id	predicted_class_name	probability	maximum_radius	first_x_position	first_y_position
20220601_Field11_before_crop.rpt_tracked.trxyt	4	0	Immobile	0.9999999	0.11691977456904189	1.7982375	0.90226693
20220601_Field11_before_crop.rpt_tracked.trxyt	5	0	Immobile	0.99999964	0.1914809915854058	1.2414556	8.8643487
20220601_Field11_before_crop.rpt_tracked.trxyt	20	0	Immobile	1.0	0.20051032523782852	1.3970836	8.8640706
20220601_Field11_before_crop.rpt_tracked.trxyt	21	0	Immobile	1.0	0.1312615848090367	1.3707837	8.7782161
20220601_Field11_before_crop.rpt_tracked.trxyt	22	0	Immobile	0.99933463	0.16993132487884718	1.2674494	8.8095521
20220601_Field11_before_crop.rpt_tracked.trxyt	24	0	Immobile	0.99999785	0.1389399752247351	1.4889234	8.8801852
20220601_Field11_before_crop.rpt_tracked.trxyt	26	1	Hybrid	0.58929557	0.24820265529322993	1.3934233	8.8811874
20220601_Field11_before_crop.rpt_tracked.trxyt	28	0	Immobile	1.0	0.1109079114520246	1.3998658	8.945305
20220601_Field11_before_crop.rpt_tracked.trxyt	29	1	Hybrid	0.99996793	0.4703859092127327	1.2831486	8.9337044
20220601_Field11_before_crop.rpt_tracked.trxyt	33	0	Immobile	0.9999778	0.18477751382676422	1.0606581	11.962873
20220601_Field11_before_crop.rpt_tracked.trxyt	35	1	Hybrid	0.92648906	0.5189398429677572	1.5928154	4.5721369
20220601_Field11_before_crop.rpt_tracked.trxyt	78	0	Immobile	1.0	0.07954057577896961	1.3949291	1.7539758
20220601_Field11_before_crop.rpt_tracked.trxyt	104	0	Immobile	0.99971324	0.2058780855803051	1.0558248	6.5480198
20220601_Field11_before_crop.rpt_tracked.trxyt	108	0	Immobile	0.9999927	0.23217555857001893	1.0915811	6.4627078
20220601_Field11_before_crop.rpt_tracked.trxyt	111	0	Immobile	0.9999088	0.19545640708170656	0.99611595	12.140668
20220601_Field11_before_crop.rpt_tracked.trxyt	114	1	Hybrid	1.0	0.4593913255470255	0.91428927	12.12198
20220601_Field11_before_crop.rpt_tracked.trxyt	126	1	Hybrid	1.0	0.5366067445353726	1.1639237	5.8411255
20220601_Field11_before_crop.rpt_tracked.trxyt	131	0	Immobile	0.99318814	0.32387246175385154	1.0679166	5.409588
20220601_Field11_before_crop.rpt_tracked.trxyt	137	0	Immobile	1.0	0.057163819923532366	1.077058	5.1721822
20220601_Field11_before_crop.rpt_tracked.trxyt	143	0	Immobile	1.0	0.0925130328277051	2.0582109	7.3270172
20220601_Field11_before_crop.rpt_tracked.trxyt	163	0	Immobile	0.99999917	0.08322681806304984	1.4715685	8.1081774
20220601_Field11_before_crop.rpt_tracked.trxyt	169	0	Immobile	0.9999999	0.14668495926570824	0.8920766	3.5173178
20220601_Field11_before_crop.rpt_tracked.trxyt	171	0	Immobile	0.9999999	0.22163703583492064	1.1462436	6.958034
20220601_Field11_before_crop.rpt_tracked.trxyt	172	0	Immobile	1.0	0.13658302350749882	1.1727169	4.4802548
20220601_Field11_before_crop.rpt_tracked.trxyt	186	0	Immobile	0.99999917	0.14244039843892187	0.89346433	9.50201
20220601_Field11_before_crop.rpt_tracked.trxyt	189	0	Immobile	1.0	0.18747483925077224	1.0477627	4.8841667
20220601_Field11_before_crop.rpt_tracked.trxyt	191	0	Immobile	0.99996626	0.2547169976538679	1.4595417	8.9048604
20220601_Field11_before_crop.rpt_tracked.trxyt	207	0	Immobile	0.98960704	0.18670531448526026	1.6571691	7.8324456
