# Supplementary material for: Single nucleosome imaging reveals principles of transient multiscale chromatin reorganization triggered by histone ADP-ribosylation at DNA lesions
Source: Nat Commun. 2025 Jul 19;16:6652. doi: 10.1038/s41467-025-61834-7 (PMC12276361; doi:10.1038/s41467-025-61834-7)
Supplement: Supplementary file 6 — Source Data [file 41467_2025_61834_MOESM6_ESM.zip › DATA_ALL_FIGURES/Fig 1C/before_damage/all experiments/20220601_Field11_before_crop.rpt_tracked.trxyt_diffcoef.csv]

filename	h2b_id	diffusion_coef
20220601_Field11_before_crop.rpt_tracked.trxyt	4	0.3417558421318891
		0.2709468514282519
		0.01569579570456259
		0.045453415263210235
		0.07043917512725029
		0.0961632585831723
		0.1288164038411024
20220601_Field11_before_crop.rpt_tracked.trxyt	5	0.22830491528100008
		0.2596472718932468
		0.19210781286850098
		0.08531313045024876
		0.3063362985012514
		0.21830794161025127
		0.2111521070240006
		0.10021106171225003
		0.2210471199760022
		0.1684354526472467
		0.05953761715924929
		0.03021032572199827
		0.05989840301249742
		0.08734670089024965
		0.4735646464412427
		0.12761334051625214
		1.0203921750009872
		0.8360980419552488
		0.4050284833812566
20220601_Field11_before_crop.rpt_tracked.trxyt	20	1.0051097631744934
		0.09846968237725048
		0.11483333113050248
		0.03538220258049904
		0.06577052590225
		0.03159998353699993
		0.1993077674730016
		0.26412344510499586
		0.016958668131999238
20220601_Field11_before_crop.rpt_tracked.trxyt	21	0.05958496711249906
		0.20594697840625553
		0.026182853607250648
		0.09825583715450084
		0.043832542326251195
		0.002766240333000229
		0.06962675805624927
20220601_Field11_before_crop.rpt_tracked.trxyt	22	0.12108162221525025
		0.30980076179299615
		0.08092556349800002
		0.065286244516
		1.0425827338340055
		2.0945298539562542
		0.8558057149352536
		0.04356453528125002
		0.017192649981249603
		0.07074616801625044
20220601_Field11_before_crop.rpt_tracked.trxyt	24	0.028056266151998865
		0.2638541135485002
		0.490062598420243
		0.02217606361300042
		0.003724535652500777
		0.0812059548672517
		0.037219524024249565
		0.14273612908900155
		0.01424001290825007
		0.044332540192250684
		0.026232394659999922
		0.03096673628500014
		0.2956208627449988
		0.19309530975624728
		0.05354096956849814
20220601_Field11_before_crop.rpt_tracked.trxyt	26	0.48148561427824615
		0.19433743633924697
		0.21571910592249907
		0.10234093998925005
		0.038307500649999486
		0.0019875869184999076
		0.014142434239250235
		0.143135139452502
		0.09947942570000372
		0.14294854275425106
		0.31643386516924943
		0.05414839459249951
		0.16577472177250183
		0.0348642035462495
		0.5782399845132515
		0.895935239648524
20220601_Field11_before_crop.rpt_tracked.trxyt	28	0.06921660753250086
		0.08531355131825064
		0.02178138076249992
		0.5229701325822583
		0.24551095819300195
		0.12309067686325208
		0.11079101261600069
20220601_Field11_before_crop.rpt_tracked.trxyt	29	0.24722153735525057
		0.32561129812250084
		0.1610007120129993
		0.04078116630049839
		0.026092136181250232
		0.05131782120624978
		0.2365063524192533
		0.18258881203699845
		0.05768023088124735
		0.1857588083412477
		0.18972114573699853
		0.06421262133324929
		0.10750317276100108
		0.25808327030225625
		0.14284657785250107
		0.02836673505000029
		0.30930641431624856
		0.11635698986324826
		0.38162072601224867
		0.12936637499725137
		0.08543389128624865
		0.012837768510249892
		0.058156307705251944
		0.08414480961725355
		0.6363630722499914
		0.11303607364999713
		0.07383021749199921
		0.022550836735249047
		0.09645636640025378
		0.5628232305699963
		0.28601373825924603
20220601_Field11_before_crop.rpt_tracked.trxyt	33	0.0593482621460014
		0.016650593606250517
		0.0701374685234243
		0.02229053073762074
		0.009804567987249945
		0.04265534178025063
		0.10061229003125167
		0.11503219286599171
		0.023256960100999306
		0.0011519617172500132
		0.02889819895400082
		0.020368413145999735
		0.01250628070524784
		0.03281370909725136
		0.010460225424999569
		0.01206679528125129
		0.16782961361523857
		0.07185632833600133
		0.036542877867250426
		0.3581043399022606
		0.06355572620524587
		0.048482801149001276
		0.03592843922599777
		0.012239663794000105
		0.03376002545524817
		0.027703151785249836
		0.28707691930000634
		0.047075261741001274
		0.04931747825524593
		0.21445219585225414
		0.019963362256249565
		0.01881538806100095
		0.057304955440997084
		0.002926099500999677
		0.10243655532900228
		0.0846059316302521
		0.01869816012010253
		0.03679682074803709
		0.2881338286980698
		0.16228936382600687
20220601_Field11_before_crop.rpt_tracked.trxyt	35	0.2651914950482529
		0.11766457434500348
		0.008599283872250387
		0.27667525258898246
		0.7266116875400204
		0.4878174094625123
		0.20200470064100323
		0.36560738228122597
		0.017178521881250453
		0.06817469489000079
		0.07226599479250093
		0.11734773250824106
		0.04244763845425036
		0.08041812472850195
		0.025187183905250626
		0.008183052936499713
		0.0006206377325000408
		0.2555856275562555
		0.15033305826850452
		1.216276452906171
		2.1572834013813034
20220601_Field11_before_crop.rpt_tracked.trxyt	78	0.01331528857250028
		0.013458039066250356
		0.005732015965000108
		0.16862448674650377
		0.00929727124250026
		0.026226425065000565
		0.008377218189250064
		0.024810087613246327
		0.00315025107325015
		0.10368112745000208
		0.07869253470625147
		0.06120373126625101
		0.03271506457050066
		0.026897863250000632
		0.004624481129000154
		0.013474732632500219
		0.023318760265246537
		0.005227550786250223
		0.057563456191251416
		0.041068199178250546
		0.08227847275600178
		0.07438155080850209
		0.004755111778250132
20220601_Field11_before_crop.rpt_tracked.trxyt	104	0.17641397494404462
		0.6401580952779361
		0.3747196063411018
		0.03577675646180926
		0.07421712710264156
		0.7435267189554262
		0.4555249940052478
		0.011106560555838911
		0.20587748290104185
20220601_Field11_before_crop.rpt_tracked.trxyt	108	0.2779750392024594
		0.20385265182998216
		0.04917814247655476
		0.511064903017922
		0.19661824655259072
		0.057442706257241315
		0.5088396181293504
		1.172129698888063
		0.11834859016002246
		0.06820416843323926
		0.030947599284495166
		0.14481099434227884
		0.23893511432121148
		0.16578300733603432
		0.06692380710023908
		0.09413409730226868
		0.060059732737051626
		0.29853761732812034
		0.4005255613411882
		0.6562489577741486
		0.10805101303927175
		0.21706937286246653
		0.15011409825428107
		0.26840929573820754
		0.3412679900800675
		0.1735474821124727
		0.09856017503226992
		0.3232439077811989
		0.2840565079299671
		0.2036030401798506
		0.125778543463231
		0.0013671907592502502
		0.3520029837511938
		0.12153473341702435
		0.10048839149698366
		0.007591695862248681
20220601_Field11_before_crop.rpt_tracked.trxyt	111	0.06864944148099994
		0.08124001614360873
		0.020890923866212593
		0.029697206540417388
		0.03277458633969656
		0.022809050405617416
		0.03100421015225625
		0.004414425278439033
		0.030785024595246367
		0.09189776671247694
		0.17595157514319856
		0.054347839825821094
		0.004226417839061288
		0.04402654736161084
		0.10899562939459338
		0.07130863206007687
		0.009259369888060937
		0.0514931679138965
		0.04846579932101012
		0.1588403802639725
		0.04868755435924985
		0.10786242429223304
		0.07910015140052003
		0.07772762037305064
		0.07691884677810541
		0.2590698299289599
		0.023498357895996906
		0.04300898999611047
		0.012561213158288766
		0.008855604435561307
		0.1784839672452958
		0.014885448690253815
		0.017478157385247363
		0.10222788454101805
		0.16994546504803534
		0.18087728985053592
		0.030402287281255873
		0.19857346717165925
		0.16669582081392317
		0.15529843545153402
		0.009036825520212495
		0.004430383222248777
		0.13337216557268625
		0.2814667767859646
		0.00729056834099859
		0.017499409945253334
		0.04288539729999195
		0.06679187732501088
		0.030406659940245367
		0.03205143062725639
		0.00940189546399862
		0.0206380210952463
		0.058935822741011425
		0.1411004817439788
		0.28030097375107454
		0.15321571489167463
		0.10465146414006114
		0.06595908817731228
		0.16831837604425676
		0.040493595022295846
		0.01783280282899653
		0.10236088402986057
		0.1117499541939802
		0.020208736679094723
		0.10873588566348519
		0.01187007930784217
		0.06701136811755035
		0.03129790522740553
		0.11479439358042307
		0.052978302745991294
		0.07099373618101348
		0.055488147753992224
		0.29009706532621954
		0.00709953312256227
		0.09987453509154211
		0.29752472383465434
		0.15734359235398745
		0.1148422511703274
		0.017488689415561653
		0.039210807477257706
		0.06607548823507578
		0.005192885781251054
		0.07155778962089185
		0.12343718166408765
		0.0003670567775223603
		0.11019036409254508
		0.19229821303010428
		0.051411999190241725
		0.07208116882241604
		0.046301023315242086
		0.02685134172480779
		0.6141350006014675
		0.0791855495575966
		0.13115320241951461
		0.1918643860266713
		0.1554755004822805
		0.4448368856777717
		0.2939693439761485
		0.03195515338524553
		0.11676808906027183
		0.021684845340995306
		0.03523626750099529
		0.019599537616004404
		0.04584342227399061
		0.18432568459603393
		0.04050099795624339
		0.018029438186004085
		0.08902473966023504
		0.21050139256529007
		0.09186839928123582
		0.1260131898122294
		0.16930653075795551
		0.10476393101990605
		0.03553554187969776
		0.003615148942302293
		0.05916873981981441
		0.13018251368254227
		0.15636315729606493
		0.22887686565044638
		0.13175175070519113
		0.13435363065431932
		0.004423982181249496
		0.10080721766601976
		0.016193143615997326
		0.09068391874601944
		0.1860667021159735
		0.1404568333914179
		0.016032754288643036
		0.041783489848991974
		0.06721959740022386
		0.1292077985611371
		0.015254921007252505
		0.15475172643122434
		0.15878285700628111
		0.21647470033221453
		0.12319990090223336
		0.3549297235430941
		0.004079706084159567
		0.29421485005161974
		0.07742116396224043
20220601_Field11_before_crop.rpt_tracked.trxyt	114	0.4798071879437741
		0.27257851834846275
		1.4882775342855048
		1.5029387386170014
		0.2621995643222117
		0.06819764228101437
		0.12489040501223081
		0.013661827006252
		0.00944145023124856
		0.04155432241024238
		0.07135007695401363
		0.08106225152498371
		0.10134603497602059
		0.05036585492898972
		0.12740867163127587
		0.013639351662247813
		0.12004082090598074
		0.028874815616006345
		0.021854930015247142
		0.05230135539725988
		0.0005032531689997482
		0.0001010897889999492
		0.021751377231246247
		0.09701082535226906
		0.01416043774524757
		0.0019961847809993874
		0.0030217740222507946
		0.016089387825246382
		0.014025453402252579
		0.0038835066609996007
		0.03268727629525665
		0.034089374202244324
		0.02833609208225633
		0.07066213978223934
		0.008270291268998899
		0.02793557010725564
		0.05235721401599153
		0.04359632352400996
		0.037889059342244964
		0.03763398384225838
		0.03307266866599507
		0.14876213691597995
		0.03444391484900782
		0.13380123598397536
20220601_Field11_before_crop.rpt_tracked.trxyt	126	0.033297966661256326
		0.08666069962623475
		0.17016368218903374
		0.01977518716924672
		0.11847842917702434
		0.0274736613849957
		0.039683688913244246
		0.008042742262251698
		4.036378006905608
		0.12552976909627558
		0.020185404969996667
		0.06029045139026195
		0.32057606662520033
		0.04778946188900974
		0.16006954937822365
		0.08337649696248695
		0.03993647212250718
20220601_Field11_before_crop.rpt_tracked.trxyt	131	0.28279215269820784
		0.06642565835826414
		0.2403500187312135
		0.039176792985993907
		0.1045096222442711
		0.03906453125799417
		0.0905168326572692
		0.08561042721723687
		0.05734891854501141
		0.00736395454099884
		0.021358390321253976
		0.0027977380422494844
		0.1388858168644778
		0.052518352354010686
		0.0028504508584995276
		0.04268020480250915
		0.11044427158023293
		0.023483506720254867
		0.1385161678484774
		0.049002426602009076
		0.12987804228323013
		0.06500711777299048
		0.027094271552506096
		0.09721233003723476
		0.18208787181628627
		0.12056105768123195
		0.04742446586000904
		0.10601771403323335
		0.09729448630848389
		0.07112167319926381
		0.2135605988519666
20220601_Field11_before_crop.rpt_tracked.trxyt	137	0.0357935764659941
		0.0019182845545003757
		0.0005355853502499371
		0.02172619992849637
		0.04871184844250981
		0.03427588449649479
		0.05535453390725928
		0.03246472878624513
20220601_Field11_before_crop.rpt_tracked.trxyt	143	0.08029924868126721
		0.005438040259249154
		0.0041645707572505
		0.004444664782499364
		0.017301885736996342
		0.07116514064126378
		0.044145415400494124
		0.0011249066465000462
		0.08212280874648625
		0.007613405012251506
		0.01675275192624744
		0.00539187480625114
		0.047386895906242205
		0.004960571511249256
		0.03458741961025709
		0.01482168161049731
		0.03937061943450809
		0.03383933020849473
		0.03519722010325716
20220601_Field11_before_crop.rpt_tracked.trxyt	163	0.06977128883848699
		0.08475629247851676
		0.15190640156247673
		0.09173258843048536
		0.3321774096660661
		0.3880810178569399
		0.04460593601525899
		0.026085397691245377
		0.06777703506251392
		0.17860065549122567
		0.050068875810511476
		0.03701970595599532
		0.0018784736802503995
20220601_Field11_before_crop.rpt_tracked.trxyt	169	0.0645963757234353
		0.07327562165354223
		0.039219033735447974
		0.0015294031278122833
		0.05134049723726007
		0.09584662307039446
		0.16719720159144366
		0.024411885768308175
		0.001888700116249694
		0.055836435326383514
		0.07232493172655147
		0.07858806740836813
		0.1101639139532551
		0.01495963738462532
		0.032211092638655514
		0.06600079850056485
		0.039870636156896136
		0.03589588511949699
		0.0045580236842734535
		0.0548460826936016
		0.13623550887483735
		0.15796835692961583
		0.05503589012496279
		0.030673879464404967
		0.016538702745550086
		0.117991955373346
		0.012380582635838043
		0.05832253352782387
		0.07665497789426055
		0.08037209813685568
		0.035908353425954595
		0.008019058289941636
		0.013144499947200414
		0.017201639233003333
		0.018653224329530194
		0.030706776256166208
		0.013827261268055356
		0.03514204687077927
		0.12230074538033998
		0.0021242179278905308
		0.0037108142552507843
		0.017094937717531476
		0.04612474513114887
20220601_Field11_before_crop.rpt_tracked.trxyt	171	0.13366905638427587
		0.04484046368797631
		0.025875579846505053
		0.08059678852626617
		0.0025703044682488393
		0.053410670928510366
		0.059478733486262245
		0.09706575146226899
		0.0006776940172496693
		0.04247032163625838
		0.13003352114451702
		0.05044957684172798
		0.0026486336930229416
		0.013881683018562413
		0.03175909238749675
		0.008865742082495468
		0.025292466556255087
		0.015213433029293167
		0.045523170916249134
		0.031350379898484076
		0.02295093387425467
		0.033512560417255886
		0.05934205776252069
		0.1820631908726883
		0.06662743674926291
		0.024661496930504925
		0.20856815612814542
		0.13649998522827805
		0.10939145822652185
		0.06303666341046864
		0.002975419720250654
		0.06350755854501298
		0.04685118474325882
		0.03248844766448408
		0.0833738263092674
		0.03236594694625678
		0.021737966532988755
		0.0317889675140059
		0.010792241000502025
		0.004407805094500828
		0.03644606516523268
		0.014919309265253058
		0.0030727259525009988
		0.007913816921251714
		0.010938425044494136
		0.001258336946500223
		0.026138297714505456
		0.03417104346648262
		0.0585884721352617
		0.0390951967050074
		0.020244276637004434
		0.0600620493576715
		0.009674906243541372
		0.0434581674270712
		0.02014975537641209
		0.039362423713280546
		0.07702336525961895
		0.02765351969137838
		0.009338292788495087
		0.021508209781004334
20220601_Field11_before_crop.rpt_tracked.trxyt	172	0.0897161899825178
		0.06674343352921637
		0.09142498208126827
		0.0775396065312648
		0.12996289807243186
		0.11800491921127244
		0.060096374075263234
		0.01772599601000353
		0.0312473933302342
		0.16545987648653285
		0.027706466067256068
		0.008755639314494988
		0.04930705584725836
		0.04367172770600829
		0.04937449005800971
		0.046965868082475
		0.010870832789002275
		0.03482694999250797
		0.0026377136612506396
		0.07390395739396195
		0.02535818223825511
		0.024031716800504872
		0.008104817892995778
		0.015404324330003808
		0.0008313818305002422
		0.029740597083256815
		0.020698943395240192
		0.12828073527627548
		0.050079743781261614
		0.03646943913623128
		0.012794519187253075
20220601_Field11_before_crop.rpt_tracked.trxyt	186	0.022488019964894773
		0.011160478363251871
		0.14944143396668308
		0.036802070958559634
		0.16134387491107435
		0.09856543177370342
		0.1603758285851044
		0.1275996556530265
		0.08672842803342667
		0.006419101420956401
		0.21086239483589836
		0.15688917603498426
		0.07174145159332289
		0.1460800118512407
		0.19486120241085264
20220601_Field11_before_crop.rpt_tracked.trxyt	189	0.06390029899301297
		0.06854051752170336
		0.10276504994338802
		0.022433273542254495
		0.03342728866050658
		0.017163334513991896
		0.029649879348506332
		0.027687667821255698
		0.016795426809253354
		0.09769904878922143
		0.06483769141993545
		0.0020127927622503113
		0.001958319921998724
		0.1682059473070933
		0.08670298395683171
		0.06545366329568547
		0.017881235124990586
		0.005930894852501296
		0.03165413915250652
		0.1891453358718501
		0.016656680362763746
		0.10278208779543052
		0.006081472354001227
		0.23762303069965024
		0.00024317349085252926
		0.018028137191143444
		0.03310665782681702
		0.004863280166807396
		0.1470510445229187
		0.20196236408599216
		0.09666981697510407
		0.05930576054057176
20220601_Field11_before_crop.rpt_tracked.trxyt	191	0.1469617124170337
		0.004673209936250895
		0.03737181825000711
		0.21782621474589317
		0.023530661680504623
		0.1037938730445211
		0.06588619994646401
		0.030490649874006397
		0.21179530461329074
		0.051569760098009045
		0.13587453677193287
		0.19757305576003925
20220601_Field11_before_crop.rpt_tracked.trxyt	207	0.014842968311242384
		0.08114199218826677
		0.10140218642502033
		0.1836389330289075
		0.022102478731254215
		0.2904883676840579
		0.08344966272051664
		0.1476588895631749
		0.01636502520925284
		0.2347887996452963
		0.014258133349252912
		0.22740611299388494
		0.056697286218261256
		0.15999112043453204
		0.43987185383177574
		0.5825491784533658
		0.002556061281250427
		0.22085458283029608
		0.20338679928114747
		0.23213723536829772
		0.056006091050511055
		0.052660446840223266
		0.05345379753250979
		0.1960490700652891
		0.0116630767202527
		0.013941213088992866
		0.052893392280511424
		0.48666527330009934
		0.10394779208219683
		0.056747524341260916
		0.06409770081251324
		2.9218834250006574e-05
		0.0661282650124664
		0.011101545916252079
		0.06407169439226222
		0.0936096137702684
		0.4128482664070389
		0.001995349398250403
		0.008842013010501994
		0.11551112728194149
		0.03361441910625671
		0.03711922669850669
		0.061895692832512575
