# Supplementary material for: Single nucleosome imaging reveals principles of transient multiscale chromatin reorganization triggered by histone ADP-ribosylation at DNA lesions
Source: Nat Commun. 2025 Jul 19;16:6652. doi: 10.1038/s41467-025-61834-7 (PMC12276361; doi:10.1038/s41467-025-61834-7)
Supplement: Supplementary file 6 — Source Data [file 41467_2025_61834_MOESM6_ESM.zip › DATA_ALL_FIGURES/Fig 1C/before_damage/all experiments/20220601_Field12_before_crop.mldatx_tracked.trxyt.csv]

filename	h2b_id	predicted_class_id	predicted_class_name	probability	maximum_radius	first_x_position	first_y_position
20220601_Field12_before_crop.mldatx_tracked.trxyt	1	2	Mobile	0.99999905	0.383142807082541	1.0327929	15.762749
20220601_Field12_before_crop.mldatx_tracked.trxyt	6	0	Immobile	1.0	0.09074471354486484	1.0512391	6.8130873
20220601_Field12_before_crop.mldatx_tracked.trxyt	43	0	Immobile	0.9997273	0.20978720281013305	1.7409662	9.5751729
20220601_Field12_before_crop.mldatx_tracked.trxyt	46	0	Immobile	1.0	0.12203586946429369	0.90534433	6.1789844
20220601_Field12_before_crop.mldatx_tracked.trxyt	66	0	Immobile	0.99997866	0.24476451571099953	1.3853132	7.5249124
20220601_Field12_before_crop.mldatx_tracked.trxyt	67	0	Immobile	1.0	0.09843279026366154	1.8839204	5.0465855
20220601_Field12_before_crop.mldatx_tracked.trxyt	69	0	Immobile	1.0	0.13879420264276138	1.9798594	7.789425
20220601_Field12_before_crop.mldatx_tracked.trxyt	73	0	Immobile	0.99994016	0.20852713082774144	1.3730685	15.055259
20220601_Field12_before_crop.mldatx_tracked.trxyt	86	0	Immobile	0.9999994	0.11613744883249343	1.8497089	7.0462148
20220601_Field12_before_crop.mldatx_tracked.trxyt	90	0	Immobile	1.0	0.09876550484865668	1.6376856	11.269097
20220601_Field12_before_crop.mldatx_tracked.trxyt	94	0	Immobile	0.99984014	0.1324982337175966	1.0200801	6.4351468
20220601_Field12_before_crop.mldatx_tracked.trxyt	95	0	Immobile	0.9999944	0.08214490011122064	0.96725048	6.4232638
20220601_Field12_before_crop.mldatx_tracked.trxyt	97	0	Immobile	1.0	0.11116819621917783	0.81842692	14.492554
20220601_Field12_before_crop.mldatx_tracked.trxyt	98	0	Immobile	1.0	0.16484925897525293	1.8642963	2.7556529
20220601_Field12_before_crop.mldatx_tracked.trxyt	102	0	Immobile	0.9999994	0.0770652510532631	0.8860153	14.439959
20220601_Field12_before_crop.mldatx_tracked.trxyt	108	0	Immobile	1.0	0.119168434039222	1.6249634	16.44551
20220601_Field12_before_crop.mldatx_tracked.trxyt	110	0	Immobile	0.99999905	0.13309230108176792	1.1596659	6.8187954
20220601_Field12_before_crop.mldatx_tracked.trxyt	140	0	Immobile	0.9999993	0.18213064225818784	1.5683763	5.2724939
20220601_Field12_before_crop.mldatx_tracked.trxyt	143	0	Immobile	1.0	0.09432390798222887	1.4870319	3.9511005
20220601_Field12_before_crop.mldatx_tracked.trxyt	145	0	Immobile	1.0	0.08854853691959019	1.6365293	5.2310934
20220601_Field12_before_crop.mldatx_tracked.trxyt	154	0	Immobile	0.99999976	0.07658466927928687	1.0138401	16.885887
20220601_Field12_before_crop.mldatx_tracked.trxyt	165	0	Immobile	1.0	0.07108774742956606	1.0208879	16.910476
20220601_Field12_before_crop.mldatx_tracked.trxyt	167	1	Hybrid	0.9999999	0.6566937149140463	1.0594211	16.954993
20220601_Field12_before_crop.mldatx_tracked.trxyt	168	0	Immobile	0.999998	0.09531268110236595	1.0623471	16.89885
20220601_Field12_before_crop.mldatx_tracked.trxyt	169	0	Immobile	0.99943215	0.1476985944822758	1.0404377	16.926142
20220601_Field12_before_crop.mldatx_tracked.trxyt	191	0	Immobile	0.9999999	0.10585556980771509	1.0499616	6.9537092
20220601_Field12_before_crop.mldatx_tracked.trxyt	196	0	Immobile	1.0	0.0349830432472662	0.81427821	12.115757
20220601_Field12_before_crop.mldatx_tracked.trxyt	197	1	Hybrid	0.6281953	0.36561976136003727	1.7249084	6.1315065
20220601_Field12_before_crop.mldatx_tracked.trxyt	199	0	Immobile	1.0	0.033631465724229676	0.83489714	12.114979
20220601_Field12_before_crop.mldatx_tracked.trxyt	203	0	Immobile	0.9978371	0.2145676072270227	1.7279666	5.7859683
20220601_Field12_before_crop.mldatx_tracked.trxyt	205	0	Immobile	1.0	0.04744853229140387	0.81862423	12.105416
20220601_Field12_before_crop.mldatx_tracked.trxyt	206	2	Mobile	0.8951882	0.3458419715617674	1.5675431	5.7456941
20220601_Field12_before_crop.mldatx_tracked.trxyt	207	0	Immobile	1.0	0.04747368818612642	0.8262758	12.107366
20220601_Field12_before_crop.mldatx_tracked.trxyt	211	0	Immobile	1.0	0.16470585880329253	2.0335588	7.5128725
20220601_Field12_before_crop.mldatx_tracked.trxyt	219	0	Immobile	1.0	0.054228575780394604	1.059031	1.2826637
20220601_Field12_before_crop.mldatx_tracked.trxyt	220	0	Immobile	0.9999999	0.15462089962776693	1.3195822	3.0790142
