# Supplementary material for: Single nucleosome imaging reveals principles of transient multiscale chromatin reorganization triggered by histone ADP-ribosylation at DNA lesions
Source: Nat Commun. 2025 Jul 19;16:6652. doi: 10.1038/s41467-025-61834-7 (PMC12276361; doi:10.1038/s41467-025-61834-7)
Supplement: Supplementary file 6 — Source Data [file 41467_2025_61834_MOESM6_ESM.zip › DATA_ALL_FIGURES/Fig 1C/before_damage/all experiments/20220601_Field12_before_crop.mldatx_tracked.trxyt_diffcoef.csv]

filename	h2b_id	diffusion_coef
20220601_Field12_before_crop.mldatx_tracked.trxyt	1	0.796191196925259
		0.08752746753124957
		0.02372582167399967
		0.5614287683062412
		0.05870304010599894
		1.1904428973352343
		0.3963874815812472
		0.0023941066249999116
		0.604876745307251
		1.4100648779672524
20220601_Field12_before_crop.mldatx_tracked.trxyt	6	0.023942108742500055
		0.1268503604049992
		0.05259663963031394
		0.01183284116106241
		0.015696744159240175
		0.00455465481763976
		0.04480429062464078
20220601_Field12_before_crop.mldatx_tracked.trxyt	43	0.41557022036650854
		0.16317212566098943
		0.1265541075385035
		0.11439321505000573
		0.00021492945325010302
		0.04884354874224656
		0.3258560143120052
20220601_Field12_before_crop.mldatx_tracked.trxyt	46	0.014274252773072874
		0.011619670953760357
		0.024324787103240292
		0.05160259699769068
		0.007174756752302623
		0.04047709080025183
		0.09254242254101314
		0.13279069825893153
		0.02693523641160318
		0.005670711381140353
		0.015847457442812785
		0.09663847025425246
		0.0012402251550024735
		0.034359543617673634
		0.07248795982950387
		0.07061436293931157
		0.051976045480173476
		0.02157105199325069
		0.045261753960313594
		0.05152305341741087
		0.07463424140125335
		0.00931681331721021
		0.0485502268915641
		0.05788456990770284
		0.009788926138488889
		0.09269128210531416
		0.05348115689281353
		0.16789345201955555
		0.04832193450737318
		0.0722941161402114
		0.015263354098090048
		0.03261593089440239
		0.0018807206806596938
		0.013322000317140342
		0.0798326338297542
		0.04298971328369138
		0.09508988295906405
		0.05145608041877389
		0.010347110187250144
		0.03161658619549059
		0.1178287424966724
		0.01063792385445272
		0.008937163197540116
		0.009470632448222617
		0.05542653690427438
		0.0423115430163734
		0.05470129057154016
		0.027403769100252075
		0.01259915534186075
		0.020743787604406632
		0.10593713402600219
		0.008364963639062684
		0.03469477819182287
		0.014239980828490316
		0.0028801708266727078
		0.03799320782502302
		0.03166376688400326
		0.05627311008595137
		0.025631206890312043
		0.15936486419149332
		0.03362197182706175
		0.026363094585373347
		0.028442343999063067
		0.06174226635125236
		0.01424295001717349
		0.016778701897119986
		0.08058041409074096
		0.0666153260510538
		0.087218919589251
		0.14696491121920488
		0.09508729947109172
		0.01692702804725031
		0.03866079792115288
		0.1841872506434561
		0.09934801326123409
		0.05098842655325099
		0.010824696046160112
		0.015136335893090085
		0.052225312610211655
		0.05452404774595438
		0.021095192464812774
		0.0029986649732498417
		0.03291268114455744
		0.012669799680290356
		0.06031461002184042
		0.05469970959850079
		0.004403147525540061
		0.07546607968056425
		0.022097687351322882
		0.11760530451880416
		0.1290012686166829
		0.013024286845312543
		0.07154607245266145
		0.19654716171721381
		0.009085025290702556
		0.07463620059199996
		0.138498052151291
		0.10657292502250207
		0.04055615695181123
		0.015107484780257887
		0.0027581361702501855
		0.013191070822760307
		0.023298881024740575
		0.009836610913890244
		0.1660041886303178
		0.06050593998812491
		0.03434797728775295
		0.002471050770322023
		0.004669970002760412
		0.026538853104290543
		0.07019614977167495
		0.012865948471440633
		0.010063438617940117
		0.06673062892281502
		0.018635395417040335
		0.06718631087701239
		0.01295629424370266
		0.08722460900365453
		0.09652002631435408
		0.09403982739300391
		0.040365073014072925
		0.044545468771250964
		0.01968981573956048
		0.010699492253210199
		0.0050837333431391065
		0.009885196632489896
		0.023978293940522054
		0.03242075810714025
		0.0018379772986601753
		0.026715408366890712
		0.0027436457966900332
		0.011476543589890009
		0.00998338955340099
		0.007291467625490203
		0.025105677008360347
		0.11124834003106235
		0.17988238027002587
		0.10354262910749251
		0.0006187661870400284
		0.017326171911250656
		0.017784876945686964
		0.024883698554260494
		0.01734969786650084
		0.02484840142281293
		0.04749837059525168
		0.01351002044260256
		0.01918589341441042
		0.031069304993273192
		0.0948697923023243
		0.003163318032102038
		0.035423524514440925
		0.029533434870441258
		0.008896169537140217
		0.01456628866855978
		0.042817612469623366
		0.0028302098499022087
		0.029811803544253147
		0.04559436854884542
		0.022778403946752453
		0.22743862486781286
		0.19658450384767584
		0.007639405119809784
		0.06883022139229132
		0.03615021575881404
		0.008133179749249788
		0.06954336675230169
		0.11174565826460503
		0.03378978374370322
		0.05350490740289114
		0.03596384679345226
		0.011807463709760354
		0.08409077707225206
		0.006588666051952875
		0.07573710731354197
		0.13116417448966866
		0.028631907995939888
		0.05425334131702386
		0.0013521415292897768
		0.0136884045408127
		0.027766636105000023
		0.06165100778662438
		0.061471710247774085
		0.0197930805364971
		0.002116134211689974
		0.0266160141863134
		0.0009082011982900187
		0.007458554254250117
		0.047468526631491904
		0.004635670269572633
		0.009503585930260433
		0.0031193128985593506
		0.03134656428786058
		0.0517263074484035
		0.15590286496901168
		0.01625719950375993
20220601_Field12_before_crop.mldatx_tracked.trxyt	66	0.12924794690725355
		0.1535959778742544
		0.030359292810501554
		0.013833473452250142
		0.05435267426525101
		0.11955900765423116
		0.08683553438325001
		0.048764001588250803
		0.0012921443104999886
		0.013294208070250044
		0.044999288341250186
		0.22436573290825187
		0.008895844248999795
		0.24819707196125787
		0.031073755106245694
		0.003468505347250196
		0.1445239958462533
		0.04892182643525192
		0.0685739347812528
		0.015606752233000598
		0.010953954932000234
		0.00846697807925009
		0.0836329921412367
		0.058085529772999946
		0.05767511693199937
		0.1504273029492532
		0.09485884040900192
		0.3932826672825076
		0.002016233168000054
		0.12656460093850375
		0.04281826332799321
		0.03371504243450021
		0.07841613684050136
		0.24331769836200468
		0.04142738101050166
		0.09958613507300144
		0.13604388360650127
		0.016713777104000446
		0.07035583489650092
		0.004313804176249267
		0.02227700452000041
		0.020592971820999843
		0.01630605007999947
		0.006547626978250033
		0.005356525863250248
		0.08878287182125173
		0.017217186912500796
		0.04065916413799437
		0.07217951303125113
		0.033519211882000445
		0.043393988880501076
		0.035607034464501225
		0.17499883033700503
		0.03908996384500154
		0.09035190007625094
		0.04085912100624416
		0.10027461887725139
		0.10963438398125244
		0.01259258292499981
		0.011373967271250238
		0.029187577745000512
		0.13408996441525337
		0.07729602138450205
		0.04055437122725212
		0.02839448090924568
		0.08532872703700095
		0.18747819887625505
		0.35132452394650854
		0.05093746152525113
		0.052097466361251545
		0.1707690894650036
		0.008886161706499888
		0.013355730760997784
		0.03156815631400016
		0.007669107994250136
		0.01109034742625036
		0.013679491861250111
		0.05128305991250066
		0.02112733765925024
		0.058399948565001254
		0.02060994586399695
		0.010730277361249978
		0.012414877130000489
		0.02800430125000148
		0.04502902919225107
		0.0872470048000019
		0.015057880265000096
		0.05512963297450149
		0.044389700515251394
		0.026958923342495385
		0.05764708152850003
		0.032836063401251114
		0.008970418291250441
		0.07036444261800165
		0.02273894002000158
		0.00518595966725019
		0.03408069766225023
		0.25569610791120934
		0.017664273697250366
		0.029505689280500937
		0.04001026009525226
		0.028876512216501452
		0.010489178865249893
		0.05599766032250178
		0.10530856174100225
		0.19927544924247
		0.005046621460000137
		0.025135989866500393
		0.0034884532442501803
		0.0005961871732499687
		0.011499964178500152
		0.03912092276800054
20220601_Field12_before_crop.mldatx_tracked.trxyt	67	0.03970212990250134
		0.007432557176500052
		0.0025205532425001276
		0.01529914743125025
		0.04166740332100089
		0.06972137657825135
		0.02227575877249595
		0.026992060264001038
		0.02579318410525116
		0.01342267690625042
		0.015921414346500847
		0.009828028030500199
		0.020573501298500798
		0.00022531969449998907
		0.00751729392499895
		0.01247436112000054
		0.03312780621025061
		0.1587862733225023
		0.043800448234251554
		0.002946529624999984
		0.0187631873982504
		0.029104245774250304
		0.04049045476625064
		0.004632220681999319
		0.005174741460500236
		0.010176588356000016
		0.003942264852500077
		0.014106996521000538
		0.06570157298825141
		0.004276925335249811
		0.017713171581249736
		0.0004189015962499288
		0.0067584684040000315
		0.09177654084850156
		0.003038696772500179
		0.028308430748500465
		0.0157796889812502
		0.01817652309525049
		0.003992728368500127
		0.0009348980724998029
		0.00591622571250036
		0.01773593228425039
		0.05870481461525066
		0.022202714009250925
		0.0022185712970000373
		0.02478678805125038
		0.011892211080250613
		0.023985810776251046
		0.005507323558249301
		0.0032553941712500575
		0.0009493902785000304
		0.005358890106249992
		0.01940051666250045
		0.02350095661625056
		0.010564921214500247
		0.005408550488499843
		0.005013600551998875
		0.05814237017800093
		0.09060139889450132
		0.017008172265251007
		0.0012765185185001518
		0.03582599705424988
		0.033580278400499604
		0.04938928772000033
		0.01632119917524717
		0.01555560585125018
		0.005497225130000257
		0.020621107042000455
		0.04692824573625106
		0.029941102308500847
		0.014980056250000104
		0.0037127968490001796
		0.004526010234499983
		0.052783012930243
		0.028036847629249333
		0.017184149880999918
		0.017806110304250233
		0.004986697760500199
		0.02231717450525049
		0.03904857037600179
		0.015380600864500554
		0.018496585156247084
		0.0318095546112506
		0.025852871144250097
		0.0058111793405001165
		0.026054612432500963
		0.03180639118325028
		0.001961070304999878
		0.011622428658000375
		0.06296084215649012
		0.03499609185925171
		0.01299793280125011
		0.009962952425000322
		0.03302301123125057
		0.0979010520122345
		0.06214551155301194
		0.05846909879024022
		0.057943805586261256
		0.0061492808604991095
		0.06872776728851349
		0.005615690214499046
		0.026503152766254926
		0.008649709230498499
		0.017269947457997512
		0.011834249546251743
		0.004202508319999393
		0.03378918368125686
		0.004768928466249532
		0.04690780052725868
		0.0011384217724997204
		0.041167918228992816
		0.05407106013726073
		0.060872528343240306
		0.02210887531625429
		0.010220603591248626
		0.01474617333925286
		0.007508475607248903
		0.005455401170000769
		0.0013400537492495948
		0.02541325905049639
		0.10773433741727076
		0.01827407451249715
		0.05886647692226158
		0.000740264375249765
		0.06073881727451258
		0.0045552859404996955
		0.008702781712001895
		0.05409868617799183
		0.04850106423299297
		0.048751329530259284
		0.008254370541248758
		0.06480485622026293
		0.01141487283249767
		0.038791844070256966
20220601_Field12_before_crop.mldatx_tracked.trxyt	69	0.12406023635047862
		0.016899266842253298
		0.013867273782497826
		0.052871849172511046
		0.026393770941245804
		0.015462204891253032
		0.1572934001552275
		0.07797318821648822
		0.022813234401254386
		0.004475153932998961
		0.016263810859253387
		0.09222839377998544
		0.1609559189200323
		0.0650672998572399
20220601_Field12_before_crop.mldatx_tracked.trxyt	73	0.09033188292498733
		0.15263881426903245
		0.06603900662498939
		0.025492433281246115
		0.7207688119091467
		0.2817316647409557
		0.15887441188128407
20220601_Field12_before_crop.mldatx_tracked.trxyt	86	0.07502646946501378
		0.02208872202124691
		0.08073960880326538
		0.07468333039223812
		0.07407282834248885
		0.0919991014562692
		0.05550192335299076
		0.054642236706510534
		0.27111127692645787
		0.6577781513126304
		0.5997005744821569
		0.3064893670120635
		0.04126620026499448
		0.03491882819124521
		0.007525365556002101
		0.003271848196999539
		0.04027855251250848
		0.009409431307248438
		0.07311973528851416
		0.07885611036498753
		0.02854354710325613
		0.09062916900248708
		0.04534592536324317
		0.054337149335260806
		0.12143676732623113
		0.11587446777252233
		0.03625239681924448
		0.14034723681802797
		0.055504411663991705
		0.05320261620049177
		0.19014383228528706
		0.24635292686221089
		0.20671770607454057
		0.07706332842848744
		0.059650721936511816
		0.08576075897523701
		0.02926662125225495
20220601_Field12_before_crop.mldatx_tracked.trxyt	90	0.03178141237024514
		0.03467375096225641
		0.012604055181247525
		0.046245710160257816
		0.04944643733524184
		0.1628166018122818
		0.03919295262499396
		0.0065096628902496
		0.053276504629011116
		0.0340122999222466
20220601_Field12_before_crop.mldatx_tracked.trxyt	94	0.42207178331258427
		0.5397527147171648
		0.24186665685423508
		0.10967620671333415
		0.006372744969609055
		0.22735028248488462
		0.25878324665921043
		0.046258770576259184
		0.09061853907323753
		0.07500059109201533
		0.2706225696754173
		0.052246166921553996
		0.024871270764407358
		0.10808306417223565
		0.06726676849921566
20220601_Field12_before_crop.mldatx_tracked.trxyt	95	0.005015009166739364
		0.01651134068895666
		0.08359643739345647
		0.07538021697087814
		0.07773688828346803
		0.00654058879824902
		0.16279254062213458
		0.12580160877574187
		0.10146232728371017
		0.004786251014739258
		0.1015241636074738
		0.01425349813602568
20220601_Field12_before_crop.mldatx_tracked.trxyt	97	0.1219784862520277
		0.004741874223422113
		0.0483128967372598
		0.03460770100224571
		0.10974823685414277
		0.19885474921677967
		0.05513893789735151
		0.02088872389552664
		0.0840428563046877
		0.019603278061426165
		0.1546594720349864
		0.0031860371656106776
		0.005468360602609127
		0.046972919665370136
		0.01386551162499784
		0.03171861223305689
		0.03393338359410953
		0.0353912394036971
		0.010735590963492093
		0.03940419253781586
		0.07203170484251754
		0.04805924745543183
		0.05616383594461077
		0.03739077513024321
		0.015568236159699513
		0.010706035792252473
		0.0879592197765465
		0.0015029194186027494
		0.013247190005600366
		0.012145672206125122
		0.1527910779319985
		0.17289482470237658
		0.03808500282549616
20220601_Field12_before_crop.mldatx_tracked.trxyt	98	0.2412419050952971
		0.110964160588233
		0.057574478012511324
		0.0011507323564998518
		0.001782634401249772
		0.0009195679305000926
		0.06592029900124013
		0.07808147653051556
		0.03357082186224507
		0.11164685242602296
		0.07788217736023753
		0.08021304887451575
		0.008609654780498764
		0.005317953588999137
		0.08516861685726773
		0.125179050361231
		0.055996635880011116
		0.06229735737624034
		0.01666949163700335
		0.06946851654623952
		0.05230172921726104
		0.04036190437849403
		0.008785901478248554
		0.02282382888125461
		0.18321452020822204
		0.03300289806125673
		0.029994375261245317
		0.057138906073011496
		0.043551414525243366
		0.031022502572494743
		0.014652283999252658
		0.02584266518724613
		0.015291797206253198
		0.004937766348249326
		0.08950620331301737
		0.041033981011243496
		0.07503512705001532
		0.11715681398648181
		0.03777282949624405
		0.02796967438250525
		0.03346737769624478
		0.029764878086255678
		0.04744567699649285
		0.36158515136232255
		0.156188295565226
		0.09992557416027034
		0.03479225203624424
		0.09896026751823415
		0.07255555982226448
		0.06938095686798869
		0.013283629206252532
		0.07491163626123815
		0.010237061005002105
		0.08133313595448724
		0.17537613434222193
		0.019448799593003822
		0.010080296787248401
		0.03938109841250747
		0.06512300298923945
		0.013624827248252635
		0.002041392516249692
		0.0028184982702505234
		0.11757687772998146
		0.06293623079123993
		0.6900026734983872
		0.17027149309247275
20220601_Field12_before_crop.mldatx_tracked.trxyt	102	0.06674965688881049
		0.0032967492725031623
		0.16334428304381485
		0.08007421479103861
		0.09272028067654524
		0.24286503992478284
		0.034301078876697096
		0.03571110152899419
		0.2343632031250442
20220601_Field12_before_crop.mldatx_tracked.trxyt	108	0.07100775055023924
		0.040946184282258616
		0.04544978395599724
		0.007146953441000147
		0.004997315920999378
		0.02940071892500567
		0.1224540906739807
		0.30611772530106085
		0.0707191428609879
		0.02612257626399554
		0.10604933188102078
		0.04491560778399405
		0.017947135144003742
		0.010347425353999289
		0.04732110619226179
		0.01513760929524573
		0.0015824530652494635
		0.11667480496902123
20220601_Field12_before_crop.mldatx_tracked.trxyt	110	0.08347627506498699
		0.025299492917005232
		0.04870784333599163
		0.061060374263241055
		0.07698430203126551
		0.10281030308898595
		0.0207941413465048
		0.10595700097923318
		0.21343378919529252
		0.05221057023724206
		0.05170759087051067
		0.07418059861848787
		0.040477202146244055
		0.03306395904325689
		0.0134633391122477
		0.06015341083451107
		0.02752338393024509
		0.029339212888256135
		0.0746072201562379
		0.020431338678253985
		0.009500464233998604
		0.041803840264243754
		0.009890966437251994
		0.0019248690564997873
		0.04752678582800952
		0.039328401181244144
		0.035949597807256546
		0.02101160434024686
		0.004817031768249316
		0.007233846046251239
		0.20237230326046798
		0.028251844218255693
		0.026188625439996303
		0.011359684417252255
		0.0038389287024994303
		0.014117992792252681
		0.0063534740852484095
		0.036371272512244666
		0.04710668390425905
		0.07524812766598858
		0.01339628906025294
		0.0025662080664994647
		0.0038802986020005444
		0.016258973584497592
		0.015119852031253512
		0.001674630819999652
		0.01563179503249799
		0.004703970825000982
		0.023401852770496605
		0.0022739443460004756
		0.007369484646248984
		0.10026991487727034
		0.025529384071995904
		0.03477199412524488
		0.14539241429453062
		0.15130684713622736
		0.05210650896251024
		0.009962600311248347
		0.0335455971425067
		0.07817591856098755
		0.034559986360257006
		0.01414477448899776
		0.0056104685412490495
		0.007680405006251587
		0.020796988020497086
		0.02560583590900414
		0.010417176378248145
		0.029244651929005598
		0.22987639783396313
		0.24868027807929916
		0.2114119580049675
		0.5998513530451549
		0.5960749341063676
		0.02934055525024533
		0.023978178194505033
		0.07958385365623745
		0.014049280412502741
		0.07136076459423946
		0.3053983828902008
		0.38721680185257606
		0.26451116904995864
		0.4513681784823392
		0.7517695545803837
		0.20742593163129425
		0.11847440033123198
		0.3776194049365746
		0.052067877212491405
		0.3463352543141957
		0.39076593075133076
		0.2067670600984671
		0.03668138477125736
20220601_Field12_before_crop.mldatx_tracked.trxyt	140	0.015718517338503383
		0.004960209382250711
		0.05115962574722456
		0.01059957153125199
		0.028508974280005314
		0.0018248187312488637
		0.038346295536258054
		0.09840805992627018
		0.01101020472250168
		0.0013074293882495806
		0.05479519312801018
		0.09805084876626842
		0.0009239376099993185
		0.016300547889253305
		0.0548161145342612
		0.02638695492325535
		0.05676997582097129
		0.056444938814511014
		0.0395513316512581
		0.010601158480252086
		0.04450616401447582
		0.002499495074500474
		0.015376949474002989
		0.007318752165246215
		0.006212699485001079
		0.06280955619651268
		0.00972535712625194
		0.048374786673224986
		0.017740213398503034
		0.00486371476450104
		0.09225376240620259
		0.04054924354325848
		0.009069563444001833
		0.019316576462504575
		0.0334454142124826
		0.04162510153000813
		0.05930555872251131
		0.10575411205319543
		0.13317396550827648
		0.0724969673682646
		0.020368358002254273
		0.02899353523698515
		0.02501518062625483
		0.014045377758252925
		0.0183609211145037
		0.07092362838121277
		0.02807347807225507
		0.023308492142504706
		0.03399995550648274
		0.011520246338002426
		0.088958366266268
		0.19229995579253983
		0.044613399552977086
		0.02730843078125522
		0.0025318384200003746
		0.0265086239239873
		0.026781308570255544
		0.024346516486504766
		0.026469022801254228
		0.04890668776922462
		0.03934642804850772
		0.013982136272002949
		0.006924560668996386
		0.014039960511252697
		0.015851111556253208
		0.08720654195701674
		0.0017612303282491355
		0.010949968325252656
		0.07306863530626499
		0.01563160123400277
		0.11132866540994349
		0.11421043562527353
		0.012148629748252161
		0.009430379884994781
		0.00990679708625201
		0.0348649925125077
		0.03493674422225693
		0.008720329456245547
		0.04023281666125751
		0.035664499696256784
		0.023192872998238405
		0.01622533333250336
		0.005170208670250857
		0.01441039384525202
		0.01502414746924238
		0.05582662843251149
		0.0004756923432500207
		0.014989844409241839
		0.035615366851256866
		0.004478761186000898
		0.012597328906252373
		0.010078171779244647
		0.017328092506253435
		0.026922972500004846
		0.05044341400926021
		0.011120520516244209
		0.0926513847220183
		0.10794890406102262
		0.05547383960222253
		0.44149720148908744
		0.4146475790073316
		0.01751524397725373
		0.03073464213798433
		0.09736249488026778
		0.09612559772501889
		0.10064747096994868
		0.07133021203451413
		0.18302552778628625
		0.04724007488525961
		0.020636193096489404
		0.10544132957126831
		0.0018375242240000864
		0.04473891144022801
		0.03867814973650698
		0.03518441379925677
20220601_Field12_before_crop.mldatx_tracked.trxyt	143	0.06942577474026382
		0.014576734314242426
		0.04507727042825909
		0.040564108981258395
		0.06175041081251257
		0.05206099306047342
		0.019320413476253483
20220601_Field12_before_crop.mldatx_tracked.trxyt	145	0.09594768419520144
		0.0846596922522666
		0.14740725116902828
		0.010259074291244836
		0.05282604915626058
		0.02610213419225518
		0.01175461089650203
		0.026627550946237075
		0.054639633391261835
		0.028275731172005755
		0.08127762392495888
		0.018006680376503822
		0.008403088906251743
		0.008866630561001707
		0.0025271272524987356
		0.006029796961251019
		0.04425129143450851
		0.05129267483647358
		0.002329072968500517
		0.010209368715252295
		0.08527948080501586
		0.02276598644523837
		0.0005004148212500581
		0.008367128413252004
		0.08327548614801614
		0.006087599322246676
		0.09583750807326939
		0.002684343050000579
		0.025651357703986803
		0.04136996353025773
		0.028341700036005443
		0.030866183221255804
		0.024769177321987267
		0.0830001999205165
		0.24746362664204735
		0.14979145015242215
		0.06945847586001372
		0.026107990580254647
		0.09805973593001889
		0.04261738661447845
		0.0017531531162502864
		0.011802800031251818
		0.02074923700623973
		0.005939225942501029
		0.016216809988253436
		0.012854982384252377
		0.010141091044244696
		0.05396041509726058
		0.017826283359254354
		0.007137571941251667
		0.0038813822524981605
		0.028306697846505875
		0.032487004991256285
		0.05820808037222014
		0.07546058905451501
		0.08680869365626748
		0.033391372068506835
		0.01754607258724127
		0.016636870724504104
		0.04748201977250953
		0.01727332730599146
		0.022857959125005052
		0.03737574679625756
		0.023972119906505197
		0.1379740912729296
		0.010390073260251617
		0.03183994788125621
		0.04077618907522885
		0.03279735469025651
		0.0047779279850009215
		0.13356619217002616
		0.16268246087116653
		0.09403697015726883
		0.0026444130125006077
		0.020296458379253982
		0.025583428542487126
		0.13955304705327778
		0.004225573254500713
		0.013612111994493015
		0.07259166149051466
		0.04622618303226023
		0.07291691026426436
		0.011264266113243887
		0.03538877256625688
		0.025014456187255195
		0.0008939337624994966
		0.03075412755425691
		0.1132466812025249
		0.02465808775300526
		0.10688196733819567
		0.06151689109251245
		0.0619536427985119
		0.02304877644448737
		0.01453311064850291
		0.03778930617250642
		0.07918806449451593
		0.01207206638599437
		0.005253394839251008
		0.006738732305001318
		0.004820058209000976
		0.00623805091649683
		0.005269060273000824
		0.040066965200008034
		0.004783569297247574
		0.04061434033625835
		0.017436511608503524
		0.008250413814251725
		0.008519447688245772
		0.015934433214503586
		0.025122598941254928
		0.08204326157595761
		0.07760386478126487
		0.07657953328826521
		0.07118962154001308
		0.037710378687230824
		0.01931279301200351
		0.00899864449650136
		0.025039045339237172
		0.03899358214825751
		0.01736768161850337
		0.03922918893125751
		0.04254131507822956
		0.03717649401700698
		0.03829094770925766
		0.33011101471731624
		0.13982331039117865
		0.008660300046502119
		0.023102101092254565
		0.00034193764624982964
		0.030712044306256247
		0.019844651461003986
		0.010154252634252021
		0.02308006406898813
		0.01631504732500374
		0.037804136848257314
		0.014489045724492406
		0.023366310932004922
20220601_Field12_before_crop.mldatx_tracked.trxyt	154	0.10935478295376608
		0.0028335478810035887
		0.1937483317655306
		0.05298090458901025
		0.06260759328686857
		0.017822015940493395
		0.012797177436124877
		0.0025091812259986543
		0.08443559430871506
		0.005233574995923663
		0.09843982347526152
		0.0866916490249554
20220601_Field12_before_crop.mldatx_tracked.trxyt	165	0.10115251923720224
		0.09266562682226949
		0.21728973792028936
		0.03993123948022913
		0.1437616643352727
		0.029258651855256963
		0.017781785820251955
		0.11048817460519583
		0.040268495031259045
		0.01898561537225361
		0.05126752221807553
20220601_Field12_before_crop.mldatx_tracked.trxyt	167	0.6626384836064008
		0.16450366253216342
		0.2422516536610462
		0.19620316844458732
		0.11704770424503202
		0.2982516565212678
		0.0313071698250071
		0.04835923318126025
		0.14956460758364573
		0.09029203060313976
		0.07754822710697547
		0.2416986235284127
		0.08704797363326067
		0.03831012116507496
		0.030971437108699085
		0.06373459028265714
		0.1323834272800698
		0.013026775156254115
		0.009902398626002899
		0.06826227882495746
		0.21719095571667243
		0.03526431318306777
		0.5189923458249386
		5.361310670611304
		0.2945957352500591
20220601_Field12_before_crop.mldatx_tracked.trxyt	168	0.1553705235775356
		0.009529687697561504
		0.0025309899254230355
		0.22176729263537961
		0.014430274770253167
		0.023028227428807158
		0.1475342527644348
		0.013578190825003637
		0.0005150577290002618
		0.0007321719030629018
		0.15869935187998535
		0.1179351924103453
		0.17807901637315876
		0.01295655646224357
		0.27724543188906653
20220601_Field12_before_crop.mldatx_tracked.trxyt	169	0.006117779175996896
		0.002433175364001839
		0.10476757899726565
		0.014604753982241989
		0.1498956178546358
		0.036184405446213916
		0.010316615156241944
		0.0031666697786017703
		0.0039677259335236725
		0.03919724822941762
		0.03156711794092955
		0.12748745040746
		0.45553401535634525
		0.7046732081246323
		0.37832955013979797
		0.07516356696881525
		0.03440786400256671
		0.08028420449791719
		0.007554084902558747
		0.0424389555022583
		0.04236191705561035
		0.1435088821904898
		0.08692820985477913
		0.17395698014486163
		0.008988262249000541
		0.2847756755538439
		0.03845396440936822
		0.048721880535569875
		0.12675482826157286
		0.15294900130002775
		0.02942510186600469
		0.045492550380257915
		0.01205394595599633
		0.016405646606805758
		0.11408489941932924
		0.021628314256254305
		0.06516853482303192
		0.007695231346003462
		0.14105114078051884
		0.3681518946970529
		0.271352489269055
		0.41295309095532995
		0.18095074438696382
		0.06465789910539028
		0.05362394715400763
		0.15835942310527315
		0.029024145805235376
		0.027923674500255537
		0.039919870102257005
		0.023184793622255742
		0.005980380181248459
		0.1421614213922772
		0.23642879589229765
		0.0009781918689992612
		0.01898078247399947
		0.035959582784006426
		0.01960068378025592
		0.003299336143998252
		0.08349086642501435
		0.04048191898400545
		0.3897948518623335
		0.1501222656195459
		0.04873267041503284
		0.05009428885001008
		0.04298693912498152
		0.027499043900257022
		0.06809211635227043
		0.0028718271562504388
		0.20098291362489232
		0.23094549203306655
		0.11010933158094388
		0.02571797294898688
		0.034338163045255526
		0.18384707174603754
		0.22548709797529673
		0.01892286944098964
		0.12173410682892723
20220601_Field12_before_crop.mldatx_tracked.trxyt	191	0.07367723528126502
		0.04321894567625978
		0.07063464620521555
		0.09308798596851828
		0.2342857966062969
		0.07680203763620967
		0.10729275119127085
		0.1284778912632757
		0.14024030870827706
		0.0600653099244692
		0.028204023718255183
		0.06554335719126309
		0.1369655574061795
		0.1416631356405274
		0.0744325590072637
		0.06613814636901424
		0.06061936110421926
		0.08145763260726611
		0.0025170309125005937
		0.09807757374844922
		0.06577641697842282
		0.06346083246102259
		0.08965416533126976
		0.275992819243262
		0.1861315552963398
		0.028664939881256082
		0.0019319748040001836
		0.015401068000242232
		0.02086426612225414
		0.10808094570502115
		0.10666015312494705
		0.11239252977509567
		0.11302501512144457
		0.3271647341173123
		0.15885174574116714
20220601_Field12_before_crop.mldatx_tracked.trxyt	196	0.010509656277244248
		0.04181216056771043
		0.010101789482412027
		0.0110741247062918
		0.00477953876555981
		0.015509867202253625
		0.016213119096906217
		0.005234581639059516
		0.023227975351365202
		0.028768457796428934
20220601_Field12_before_crop.mldatx_tracked.trxyt	197	2.295717871668717
		0.043985455396258887
		0.16835934232628338
		0.14161926334242791
		0.07160931425001393
		1.121164770183473
		0.7218899700988826
		0.2665315040243017
		0.27579210525005166
		0.9221447813104348
		1.334434243571317
		0.03606747939625878
20220601_Field12_before_crop.mldatx_tracked.trxyt	199	0.0240856038424072
		0.008534933888064184
		0.009048280360717849
		0.027353491773306978
		0.0021027162872228004
		0.03935591055793253
		0.01519264818148224
		0.036457526058911685
20220601_Field12_before_crop.mldatx_tracked.trxyt	203	0.6401770861646239
		0.04212039706250835
		0.27215248628130323
		0.8893837802217878
		1.1899137857047333
		0.09836754867051878
		0.22191224059854342
		0.5979445902459435
		0.3688785699370727
		0.39666428871633064
		0.16389015699241627
20220601_Field12_before_crop.mldatx_tracked.trxyt	205	0.0011065963102099726
		0.022665339052727034
		0.05616178177022125
		0.030243215907530274
		0.04302057944025907
		0.0010236994400019991
		0.027181817707567855
		0.02607679943749568
		0.027751026551228845
		0.06308261551358979
		0.06472662762482258
20220601_Field12_before_crop.mldatx_tracked.trxyt	206	1.4204977675415336
		0.10169396280394688
		0.11621116191427273
		0.058834160285011594
		0.004273126243248113
		0.22501226129629381
		0.18182035328428614
		0.26776481935055507
20220601_Field12_before_crop.mldatx_tracked.trxyt	207	0.0020031321048403906
		0.00173373624441056
		0.009328049938956572
		0.0040661703355603564
		0.05877494139365194
		0.017535258125431143
		0.0004922086634903406
		0.008589197025441827
		0.00555271348736119
		0.00354103881852078
		0.008046021609524183
		0.00031323388242242826
		0.002213737455702873
		0.0238862472328277
		0.02477248473892654
		0.027948083328908174
		0.009258350540056798
		0.05648228150009973
		0.007417755443841627
		0.006693139023441315
		0.004255175658008264
		0.013856680441042714
		0.006932192771203876
		0.026811297637609397
		0.01499416446242533
20220601_Field12_before_crop.mldatx_tracked.trxyt	211	0.1672918701444155
		0.09520575484051774
		0.15068396856027902
		0.010952680536501768
		0.07214958020921412
		0.09897965735126936
		0.12286529519852427
		0.04641670637797551
		0.015612123543253021
		0.01584673160200322
		0.36589671149807523
		0.592288183955948
		0.11769773472252369
20220601_Field12_before_crop.mldatx_tracked.trxyt	219	0.0047384877882476395
		0.0019071408625003575
		0.010558516331251985
		0.004437766282500885
		0.06507953513721651
		0.03236249886050616
		0.015261963499253094
		0.01524812879299213
		0.019481355122003708
		0.04447859619125886
		0.02190796052450444
		0.018302696718490847
20220601_Field12_before_crop.mldatx_tracked.trxyt	220	0.014197146042492816
		0.09478366107626879
		0.07332052840626449
		0.00275463821924871
		0.023860956302504777
		0.06175314645726238
		0.0030721620770006327
		0.029805025791234757
		0.011841133994002233
		0.011505806673252402
		0.011427729736252203
		0.12276943258443708
		0.057425859602011846
		0.10688426795227088
		0.10676574300719464
		0.026175783917004692
		0.20340975864629074
		0.02642234546025558
		0.009003572772995464
		0.28598499459405663
		0.14806355699127835
		0.10213987327319812
