# Supplementary material for: Single nucleosome imaging reveals principles of transient multiscale chromatin reorganization triggered by histone ADP-ribosylation at DNA lesions
Source: Nat Commun. 2025 Jul 19;16:6652. doi: 10.1038/s41467-025-61834-7 (PMC12276361; doi:10.1038/s41467-025-61834-7)
Supplement: Supplementary file 6 — Source Data [file 41467_2025_61834_MOESM6_ESM.zip › DATA_ALL_FIGURES/Fig 1C/before_damage/all experiments/20220601_Field12_before_crop.mldatx_tracked.trxyt_ratio.txt]

(immobile:hybrid:mobile):(0.8888888888888888, 0.05555555555555555, 0.05555555555555555)
