# Supplementary material for: Single nucleosome imaging reveals principles of transient multiscale chromatin reorganization triggered by histone ADP-ribosylation at DNA lesions
Source: Nat Commun. 2025 Jul 19;16:6652. doi: 10.1038/s41467-025-61834-7 (PMC12276361; doi:10.1038/s41467-025-61834-7)
Supplement: Supplementary file 6 — Source Data [file 41467_2025_61834_MOESM6_ESM.zip › DATA_ALL_FIGURES/Fig 1C/before_damage/all experiments/20220601_Field13_before_cell1_crop.mldatx_tracked.trxyt.csv]

filename	h2b_id	predicted_class_id	predicted_class_name	probability	maximum_radius	first_x_position	first_y_position
20220601_Field13_before_cell1_crop.mldatx_tracked.trxyt	2	2	Mobile	0.99999547	0.4551415914215045	1.6984141	7.0618526
20220601_Field13_before_cell1_crop.mldatx_tracked.trxyt	23	0	Immobile	1.0	0.0876922101686347	1.2956759	7.3643642
20220601_Field13_before_cell1_crop.mldatx_tracked.trxyt	35	1	Hybrid	0.99999547	0.5288206444480903	1.3851985	3.384593
20220601_Field13_before_cell1_crop.mldatx_tracked.trxyt	41	0	Immobile	0.99999976	0.08389718536017772	1.1168301	1.4948865
20220601_Field13_before_cell1_crop.mldatx_tracked.trxyt	47	1	Hybrid	1.0	0.5317739326286121	0.8885216	6.8092107
20220601_Field13_before_cell1_crop.mldatx_tracked.trxyt	82	2	Mobile	0.9999974	0.29796455518166887	1.8904694	6.2690454
20220601_Field13_before_cell1_crop.mldatx_tracked.trxyt	83	0	Immobile	1.0	0.13806649105995986	1.1625094	1.3842666
20220601_Field13_before_cell1_crop.mldatx_tracked.trxyt	85	0	Immobile	1.0	0.07060690005249116	0.98181335	6.2808808
20220601_Field13_before_cell1_crop.mldatx_tracked.trxyt	89	1	Hybrid	0.9999987	0.5717790445850915	1.1122909	1.302312
20220601_Field13_before_cell1_crop.mldatx_tracked.trxyt	122	0	Immobile	1.0	0.08463970078775145	1.0192164	6.6539705
20220601_Field13_before_cell1_crop.mldatx_tracked.trxyt	140	0	Immobile	1.0	0.05817066022222891	1.9053902	1.8459727
20220601_Field13_before_cell1_crop.mldatx_tracked.trxyt	152	0	Immobile	1.0	0.06681661267969889	1.0471264	1.7030029
20220601_Field13_before_cell1_crop.mldatx_tracked.trxyt	174	0	Immobile	1.0	0.06032581310467347	1.6488959	1.3486221
20220601_Field13_before_cell1_crop.mldatx_tracked.trxyt	182	1	Hybrid	0.99997663	0.23157679116824303	1.7576374	6.3575124
20220601_Field13_before_cell1_crop.mldatx_tracked.trxyt	185	0	Immobile	0.999997	0.057401401890577484	0.97001438	1.1150566
20220601_Field13_before_cell1_crop.mldatx_tracked.trxyt	194	0	Immobile	1.0	0.06650692077394962	0.94844004	1.1480686
20220601_Field13_before_cell1_crop.mldatx_tracked.trxyt	203	0	Immobile	1.0	0.053932877356302804	1.5917728	7.5835197
20220601_Field13_before_cell1_crop.mldatx_tracked.trxyt	207	0	Immobile	1.0	0.059161967020460116	1.1152752	1.3156367
20220601_Field13_before_cell1_crop.mldatx_tracked.trxyt	216	0	Immobile	1.0	0.05188435475092665	1.8337161	1.4075514
20220601_Field13_before_cell1_crop.mldatx_tracked.trxyt	225	1	Hybrid	0.7711449	0.26853748446324965	1.0894539	1.40329
20220601_Field13_before_cell1_crop.mldatx_tracked.trxyt	253	0	Immobile	0.9999969	0.13848899664183278	0.93745785	5.4747884
20220601_Field13_before_cell1_crop.mldatx_tracked.trxyt	263	0	Immobile	0.9999999	0.12253592643078204	1.9210076	1.6655923
20220601_Field13_before_cell1_crop.mldatx_tracked.trxyt	272	0	Immobile	0.9999999	0.12003166166928633	1.4676286	1.9022799
20220601_Field13_before_cell1_crop.mldatx_tracked.trxyt	277	0	Immobile	1.0	0.13472381093785915	1.5456209	3.5790806
20220601_Field13_before_cell1_crop.mldatx_tracked.trxyt	300	0	Immobile	1.0	0.07509476267556862	1.3194044	4.3089795
20220601_Field13_before_cell1_crop.mldatx_tracked.trxyt	310	0	Immobile	0.9999945	0.1329022353103211	1.902249	2.5100662
20220601_Field13_before_cell1_crop.mldatx_tracked.trxyt	335	0	Immobile	0.9999963	0.0890505399712432	1.897419	7.0489192
20220601_Field13_before_cell1_crop.mldatx_tracked.trxyt	359	2	Mobile	0.9999094	0.27755712215443135	1.7626779	7.0205502
20220601_Field13_before_cell1_crop.mldatx_tracked.trxyt	372	0	Immobile	0.9999999	0.05521368335222706	1.3012081	7.7542286
20220601_Field13_before_cell1_crop.mldatx_tracked.trxyt	399	1	Hybrid	1.0	0.5252542714324178	1.028644	6.9076556
20220601_Field13_before_cell1_crop.mldatx_tracked.trxyt	406	0	Immobile	1.0	0.059943921843836755	1.6891285	3.3500513
20220601_Field13_before_cell1_crop.mldatx_tracked.trxyt	409	0	Immobile	0.9999999	0.1372814022382129	2.0228264	6.3673857
20220601_Field13_before_cell1_crop.mldatx_tracked.trxyt	417	0	Immobile	1.0	0.06357287550520317	2.0002394	6.3863627
20220601_Field13_before_cell1_crop.mldatx_tracked.trxyt	420	2	Mobile	0.999959	0.3068375974998668	1.9988492	5.6362645
20220601_Field13_before_cell1_crop.mldatx_tracked.trxyt	421	0	Immobile	1.0	0.046828457832496936	2.0230779	6.3769264
20220601_Field13_before_cell1_crop.mldatx_tracked.trxyt	426	0	Immobile	1.0	0.11219027763959756	1.6679566	7.8170051
20220601_Field13_before_cell1_crop.mldatx_tracked.trxyt	439	2	Mobile	0.9999808	0.3113680808105093	1.8981062	5.4229092
20220601_Field13_before_cell1_crop.mldatx_tracked.trxyt	465	0	Immobile	1.0	0.04553983256996024	2.0205567	6.4082513
20220601_Field13_before_cell1_crop.mldatx_tracked.trxyt	476	0	Immobile	1.0	0.1391705667357954	0.86509413	6.8915277
20220601_Field13_before_cell1_crop.mldatx_tracked.trxyt	478	0	Immobile	0.9999999	0.017606647901857612	1.1338526	5.9089472
20220601_Field13_before_cell1_crop.mldatx_tracked.trxyt	479	1	Hybrid	1.0	0.6931748143586939	1.5813642	7.0724375
20220601_Field13_before_cell1_crop.mldatx_tracked.trxyt	504	0	Immobile	1.0	0.10172461724681026	1.9603968	5.720389
20220601_Field13_before_cell1_crop.mldatx_tracked.trxyt	505	0	Immobile	0.99999976	0.12240178438339859	1.3379589	7.9880862
20220601_Field13_before_cell1_crop.mldatx_tracked.trxyt	530	0	Immobile	0.99999523	0.16255362708180343	1.1892765	3.1956699
20220601_Field13_before_cell1_crop.mldatx_tracked.trxyt	539	2	Mobile	0.75415516	0.23355345297436733	1.5992694	6.9496936
20220601_Field13_before_cell1_crop.mldatx_tracked.trxyt	544	0	Immobile	0.9999982	0.09321861986947656	1.1708175	3.1968144
20220601_Field13_before_cell1_crop.mldatx_tracked.trxyt	552	0	Immobile	1.0	0.05196469421645826	1.7770739	1.4206533
20220601_Field13_before_cell1_crop.mldatx_tracked.trxyt	566	2	Mobile	0.9999734	0.4224471222344044	1.5552114	7.724771
20220601_Field13_before_cell1_crop.mldatx_tracked.trxyt	591	1	Hybrid	0.9212563	0.5651958779137458	1.5641699	6.9646357
20220601_Field13_before_cell1_crop.mldatx_tracked.trxyt	606	2	Mobile	0.9999671	0.7127051507741522	1.6707221	7.8566539
20220601_Field13_before_cell1_crop.mldatx_tracked.trxyt	614	0	Immobile	1.0	0.05040348902070188	1.4294847	6.0221555
20220601_Field13_before_cell1_crop.mldatx_tracked.trxyt	623	1	Hybrid	0.99863297	0.6363700683850773	0.90944856	2.2988
20220601_Field13_before_cell1_crop.mldatx_tracked.trxyt	644	0	Immobile	0.9999999	0.10778014116077286	0.90446925	7.4870869
20220601_Field13_before_cell1_crop.mldatx_tracked.trxyt	646	0	Immobile	1.0	0.03824386436501935	1.7677261	1.3409677
20220601_Field13_before_cell1_crop.mldatx_tracked.trxyt	655	0	Immobile	0.9999999	0.027460798587258896	1.497385	1.2017035
20220601_Field13_before_cell1_crop.mldatx_tracked.trxyt	663	0	Immobile	1.0	0.05205869877638124	1.7355319	8.0755088
20220601_Field13_before_cell1_crop.mldatx_tracked.trxyt	667	0	Immobile	0.99999964	0.1084043255096396	1.4811838	7.2253199
20220601_Field13_before_cell1_crop.mldatx_tracked.trxyt	684	0	Immobile	0.9999987	0.09917801500579641	1.746095	6.4050348
20220601_Field13_before_cell1_crop.mldatx_tracked.trxyt	702	1	Hybrid	0.89127177	0.7419057938605005	1.3466707	7.2296562
20220601_Field13_before_cell1_crop.mldatx_tracked.trxyt	715	0	Immobile	0.99999964	0.04903591361543092	1.7648539	1.5972365
20220601_Field13_before_cell1_crop.mldatx_tracked.trxyt	716	0	Immobile	1.0	0.03931293814064262	1.1228016	7.1082453
20220601_Field13_before_cell1_crop.mldatx_tracked.trxyt	749	2	Mobile	0.99518126	0.550295826670828	2.0370556	1.2440541
20220601_Field13_before_cell1_crop.mldatx_tracked.trxyt	753	2	Mobile	0.9999982	0.34034117347104803	1.2839696	6.4376744
20220601_Field13_before_cell1_crop.mldatx_tracked.trxyt	754	0	Immobile	1.0	0.045010441380861715	2.0413523	2.5151048
20220601_Field13_before_cell1_crop.mldatx_tracked.trxyt	767	0	Immobile	1.0	0.10420060960072215	0.91652082	4.7322894
20220601_Field13_before_cell1_crop.mldatx_tracked.trxyt	783	0	Immobile	1.0	0.039892709289417634	1.7967526	5.514691
20220601_Field13_before_cell1_crop.mldatx_tracked.trxyt	785	2	Mobile	0.999889	0.8516916290028042	1.1210436	1.7303401
20220601_Field13_before_cell1_crop.mldatx_tracked.trxyt	788	0	Immobile	1.0	0.04469080820146297	1.7799798	5.5116311
20220601_Field13_before_cell1_crop.mldatx_tracked.trxyt	820	0	Immobile	0.9994647	0.016559051793155418	0.88167719	2.5901662
20220601_Field13_before_cell1_crop.mldatx_tracked.trxyt	845	0	Immobile	0.9999999	0.09479182554207989	1.2449238	7.2733648
20220601_Field13_before_cell1_crop.mldatx_tracked.trxyt	867	0	Immobile	1.0	0.10610770404339175	1.3706986	6.8497291
20220601_Field13_before_cell1_crop.mldatx_tracked.trxyt	897	0	Immobile	1.0	0.0822454789846228	1.3398989	6.8409863
20220601_Field13_before_cell1_crop.mldatx_tracked.trxyt	911	0	Immobile	1.0	0.036962737682530764	0.95285147	7.1609156
20220601_Field13_before_cell1_crop.mldatx_tracked.trxyt	912	0	Immobile	1.0	0.06472899049058296	1.3982734	5.0482158
20220601_Field13_before_cell1_crop.mldatx_tracked.trxyt	918	1	Hybrid	0.9999907	0.6178630849520697	0.92937132	7.174881
20220601_Field13_before_cell1_crop.mldatx_tracked.trxyt	920	0	Immobile	0.9999995	0.07842977034532203	1.8432658	2.4216879
20220601_Field13_before_cell1_crop.mldatx_tracked.trxyt	924	0	Immobile	0.9999784	0.2338913784359095	1.2786412	7.8131023
20220601_Field13_before_cell1_crop.mldatx_tracked.trxyt	941	0	Immobile	1.0	0.05144976278944347	1.2645921	2.7540696
20220601_Field13_before_cell1_crop.mldatx_tracked.trxyt	942	0	Immobile	1.0	0.08162596419430541	1.9142247	5.1679047
20220601_Field13_before_cell1_crop.mldatx_tracked.trxyt	950	0	Immobile	1.0	0.04912465617721915	1.298414	2.7558068
20220601_Field13_before_cell1_crop.mldatx_tracked.trxyt	984	0	Immobile	0.99999964	0.18886124366105386	2.007122	5.8562666
20220601_Field13_before_cell1_crop.mldatx_tracked.trxyt	989	0	Immobile	1.0	0.0898144330630662	1.8535219	6.0021308
20220601_Field13_before_cell1_crop.mldatx_tracked.trxyt	1026	0	Immobile	0.99999976	0.06725557635304348	1.5705629	5.5573402
20220601_Field13_before_cell1_crop.mldatx_tracked.trxyt	1047	0	Immobile	1.0	0.08769661040473532	1.50521	7.20497
20220601_Field13_before_cell1_crop.mldatx_tracked.trxyt	1056	0	Immobile	1.0	0.07776843442594493	0.84663583	1.5227373
20220601_Field13_before_cell1_crop.mldatx_tracked.trxyt	1059	0	Immobile	0.99999964	0.06799680037067933	1.7810465	2.4128523
20220601_Field13_before_cell1_crop.mldatx_tracked.trxyt	1060	0	Immobile	1.0	0.08757413175207598	1.7834869	2.3806264
20220601_Field13_before_cell1_crop.mldatx_tracked.trxyt	1063	2	Mobile	0.99999976	0.3450798502425201	1.8040875	2.3830085
20220601_Field13_before_cell1_crop.mldatx_tracked.trxyt	1064	1	Hybrid	0.9999441	0.6005796770091119	0.94091213	1.7651245
20220601_Field13_before_cell1_crop.mldatx_tracked.trxyt	1082	0	Immobile	1.0	0.09719921286250213	1.7205317	6.7911594
20220601_Field13_before_cell1_crop.mldatx_tracked.trxyt	1088	0	Immobile	1.0	0.09920939129321842	0.90784112	3.5162036
20220601_Field13_before_cell1_crop.mldatx_tracked.trxyt	1089	1	Hybrid	1.0	0.8218042322892057	1.4652713	7.1378231
20220601_Field13_before_cell1_crop.mldatx_tracked.trxyt	1091	0	Immobile	1.0	0.033995765961919465	0.92822086	3.4991428
20220601_Field13_before_cell1_crop.mldatx_tracked.trxyt	1094	0	Immobile	1.0	0.11629650836762007	1.4437748	7.0772442
20220601_Field13_before_cell1_crop.mldatx_tracked.trxyt	1127	0	Immobile	0.99999964	0.052893532891362	0.87767458	5.2459358
20220601_Field13_before_cell1_crop.mldatx_tracked.trxyt	1148	0	Immobile	0.99999976	0.08430064899756097	2.0681121	2.5195016
20220601_Field13_before_cell1_crop.mldatx_tracked.trxyt	1158	0	Immobile	1.0	0.11536017389255311	0.87611719	7.0503623
20220601_Field13_before_cell1_crop.mldatx_tracked.trxyt	1171	0	Immobile	0.999998	0.10301195550347546	1.8168568	1.4904431
20220601_Field13_before_cell1_crop.mldatx_tracked.trxyt	1184	0	Immobile	0.9999999	0.03190107304523782	0.83484567	4.8314036
20220601_Field13_before_cell1_crop.mldatx_tracked.trxyt	1189	2	Mobile	0.8711734	0.6476907730808066	1.394255	6.2594229
20220601_Field13_before_cell1_crop.mldatx_tracked.trxyt	1199	0	Immobile	0.9999995	0.16679412172630653	1.3321374	6.2510945
20220601_Field13_before_cell1_crop.mldatx_tracked.trxyt	1201	0	Immobile	0.9999933	0.11770746189774887	1.2791363	6.2625194
20220601_Field13_before_cell1_crop.mldatx_tracked.trxyt	1236	2	Mobile	0.99999785	0.2280691200597091	2.0252956	6.3264905
20220601_Field13_before_cell1_crop.mldatx_tracked.trxyt	1250	0	Immobile	0.9999989	0.05521075400399819	2.0607971	2.3087011
20220601_Field13_before_cell1_crop.mldatx_tracked.trxyt	1277	0	Immobile	1.0	0.06339417812772698	0.84224518	3.9700717
20220601_Field13_before_cell1_crop.mldatx_tracked.trxyt	1304	0	Immobile	1.0	0.09308680377502485	1.7609524	4.7197183
20220601_Field13_before_cell1_crop.mldatx_tracked.trxyt	1319	0	Immobile	1.0	0.03744538486135367	0.87809506	3.3757479
20220601_Field13_before_cell1_crop.mldatx_tracked.trxyt	1322	0	Immobile	0.99999964	0.07624684963649304	1.4365731	5.6498013
20220601_Field13_before_cell1_crop.mldatx_tracked.trxyt	1324	0	Immobile	0.99989533	0.18045671505516195	2.0075266	1.7567467
20220601_Field13_before_cell1_crop.mldatx_tracked.trxyt	1349	0	Immobile	0.9999957	0.07789975845520934	1.2823705	7.2398487
20220601_Field13_before_cell1_crop.mldatx_tracked.trxyt	1357	1	Hybrid	1.0	0.9832180746106839	1.2856124	7.7386258
20220601_Field13_before_cell1_crop.mldatx_tracked.trxyt	1364	0	Immobile	0.84684646	0.2439381176279799	0.83412482	5.4498636
