# Supplementary material for: Single nucleosome imaging reveals principles of transient multiscale chromatin reorganization triggered by histone ADP-ribosylation at DNA lesions
Source: Nat Commun. 2025 Jul 19;16:6652. doi: 10.1038/s41467-025-61834-7 (PMC12276361; doi:10.1038/s41467-025-61834-7)
Supplement: Supplementary file 6 — Source Data [file 41467_2025_61834_MOESM6_ESM.zip › DATA_ALL_FIGURES/Fig 1C/before_damage/all experiments/20220601_Field13_before_cell1_crop.mldatx_tracked.trxyt_diffcoef.csv]

filename	h2b_id	diffusion_coef
20220601_Field13_before_cell1_crop.mldatx_tracked.trxyt	2	0.0016432311759999243
		0.0012445345699999874
		0.23429052711250176
		6.087625578369256
		0.02733661675024991
		0.003334165160500029
		0.011178378984999933
20220601_Field13_before_cell1_crop.mldatx_tracked.trxyt	23	0.15812860878500004
		0.013284505844500057
		0.04524880259825068
		0.017983177789250168
		0.06233085829125031
		0.0521083950962498
		0.06374949809624958
20220601_Field13_before_cell1_crop.mldatx_tracked.trxyt	35	0.1643698215759986
		0.47351477026249905
		0.008165677120250157
		0.12488340052324953
		0.09721965429325034
		0.009741945257999892
		0.05031164764525074
		0.06544690452624981
		0.04472576691324993
		0.002531335354000027
		0.02004589634049958
		0.10328119015624988
		0.12319063719249948
		0.16010417988725067
		0.004154880597249966
		2.031585515049889
20220601_Field13_before_cell1_crop.mldatx_tracked.trxyt	41	0.05381761597224999
		0.0356496015362502
		0.13046289899625002
		0.05026917693024976
		0.10046753787250016
		0.06555378324625004
		0.014014128232999816
		0.012510986833999841
		0.05060113413325062
		0.02070374411125004
		0.007965423274250058
		0.024713774282500055
		0.05769081498024981
		0.042219683625250165
		0.01630733183725007
		0.05760259542649988
20220601_Field13_before_cell1_crop.mldatx_tracked.trxyt	47	0.0029545614005624375
		0.014181082044312182
		0.04143623422792276
		0.1047640669010913
		0.00421540605724985
		0.013248001832290596
		0.008239240538290525
		0.004214820236890147
		0.048077876783540474
		0.0760741500986524
		0.10620302816106256
		0.027099922568201776
		0.0400261926238099
		0.047043289380249986
		0.006339951846022422
		0.06056110440003796
		4.1222618766345125
		0.00453045478825023
		0.013106264922499793
		0.01661071430125003
		2.461611356786249
		3.105186739346501
		0.009848856865000283
		0.0065306085700001385
		0.02982915834924991
		0.00695072367249992
		0.07525563939999963
		7.096211196417245
		0.2512734544849983
		0.0953183329779986
		0.03775560852724977
		0.0029448186604999803
20220601_Field13_before_cell1_crop.mldatx_tracked.trxyt	82	0.004856320592500391
		0.041841731801248325
		0.0034766917089999855
		0.002622410518250158
		0.05090588293000049
		0.003064712611999907
		0.6544124130050157
		0.12233686347624727
20220601_Field13_before_cell1_crop.mldatx_tracked.trxyt	83	0.25019031292224364
		0.046378751058250914
		0.04004312802099892
		0.017249135209000416
		0.04496990484324917
		0.25026474636850493
		0.039091177395998794
		0.016768010053000375
		0.036502918696250955
		0.0030697288082499915
		0.040370060810000746
		0.05771263017699893
		0.010025995080500333
		0.0002718329312499655
		0.017123508244250314
		0.007719772650499936
		0.02469135153050066
		0.01274257604424976
		0.021320859653000405
		0.10147741296849741
		0.12291050692325288
		0.013802636693249687
		0.018279366055250393
		0.044071057088499094
		0.0027097547622500855
		0.004604467167249956
20220601_Field13_before_cell1_crop.mldatx_tracked.trxyt	85	0.03556996444122143
		0.04252425598620972
		0.002919623240499899
		0.005724607891999954
		0.03512102731606155
		0.09737046282306533
		0.04539328706348948
		0.01626357205629002
		0.13552145283624398
20220601_Field13_before_cell1_crop.mldatx_tracked.trxyt	89	0.006341860372500092
		0.04226388824824891
		0.010907299746500268
		0.022829655756499794
		0.03970257901025088
		0.059016202111250776
		0.024480207748999647
		0.008554023930250235
		0.014777529952249647
		0.007626540190250211
		0.0007421949649999857
		0.01781043502025014
		0.019950081915249555
		0.008802741824500178
		0.0008127132812499642
		0.009210700980500156
		0.2011283061312453
		0.1100393710105023
		0.11452100947599705
		0.01931922585800027
		0.004158705037249937
		0.1123633009232524
		0.031532849510499276
		6.340876352791383
		6.1126150949328615
		0.004907678233249979
		7.477852939834328
		0.008934652066000075
		8.514204077485056
		0.006602607018000286
		0.07554432031250218
		0.05605848134124882
		0.031025696755250527
		0.006161393916999713
		0.06494954551650121
		0.03979978057999886
		0.029789826794500707
		0.004553688276999792
20220601_Field13_before_cell1_crop.mldatx_tracked.trxyt	122	0.022808287188249354
		0.01302280822849964
		0.017497149447999044
		0.04247219600000169
		0.03199621170499943
		0.0025730025662501948
		0.04673677713424818
		0.03394150011125107
		0.15156031990324842
		0.08390661821125198
20220601_Field13_before_cell1_crop.mldatx_tracked.trxyt	140	0.020581696431250414
		0.00935181714499953
		0.1427752591460031
		0.056959601140001086
		0.0009898440340000156
		0.00307874935124987
		0.0007155395965000387
		0.0534596482362513
		0.0001118360442500153
		0.03827132446824746
		0.00452174357300009
		0.013021997811250265
20220601_Field13_before_cell1_crop.mldatx_tracked.trxyt	152	0.11161149324972484
		0.26475048562077796
		0.0020040889432498517
		0.09948433841300247
		0.02707972586500068
		0.009001929220000185
		0.005792548636249558
		0.027565736449250738
		0.07178319825025133
		0.10258375582850177
		0.023890066407998338
		0.013315257940000307
		0.06727572035325134
20220601_Field13_before_cell1_crop.mldatx_tracked.trxyt	174	0.021968358238248477
		0.0018120422812500714
		0.0024381295022500226
		0.015952889551250387
		0.021548739999998637
		0.005028428229250036
		0.0074890856192502174
		0.01933129576250048
		0.0779125340562448
		0.0343581082400006
		0.029793004130250576
20220601_Field13_before_cell1_crop.mldatx_tracked.trxyt	182	1.3406952551945297
		1.2677935824392785
		0.08171491582225061
		0.00689552157624929
		0.2878612619165064
		0.21007008265825408
		0.013394673730250299
		0.028889263111997427
		0.05712006260650102
		0.09753677630600155
		0.20259430290325567
		0.04499688046849734
		0.023165991545000746
		0.030717215838501396
		0.09096068037125124
		0.23824638319023392
		0.07317164878900098
20220601_Field13_before_cell1_crop.mldatx_tracked.trxyt	185	0.013931852697722777
		0.011441614124259031
		0.026019881373250505
		0.03256090087684068
		0.03621615030081337
		0.023489465253248284
		0.0009330976133725041
20220601_Field13_before_cell1_crop.mldatx_tracked.trxyt	194	0.07417520419594169
		0.007037518076952708
		0.002804968939249788
		0.008795832679302748
		0.001652790225960045
		0.03715740094741077
		0.014668517409610431
		0.018316848605171337
		0.060118787714661434
		0.09183813200849203
		0.0026927070234400276
20220601_Field13_before_cell1_crop.mldatx_tracked.trxyt	203	0.01657332840500041
		0.013821618161000557
		0.012962247997000362
		0.01203127596849995
		1.6786681249995867e-05
		0.002684849089000145
		0.0029068743010001617
		0.01764947865125017
		0.00942556413249863
		0.00361919105299982
		0.06308705186600072
		0.01906740468000047
		0.002605275264999787
		0.007341876705250289
		0.021126270650500246
		0.046156709514499704
		0.02011130071249815
		0.04129897151025096
		0.009554248408500195
		0.020301813828000385
		0.01855625890624862
		0.060576183714250754
		0.06604727808125137
		0.013859793582500252
		0.033901848664997666
20220601_Field13_before_cell1_crop.mldatx_tracked.trxyt	207	0.014637214285000477
		0.030573363487247852
		0.005107991018500202
		0.09537987793825166
		0.01736168480050042
		0.01614420774649872
		0.07099673949250138
20220601_Field13_before_cell1_crop.mldatx_tracked.trxyt	216	0.003028106141000087
		0.0054795980532496855
		0.04751181118125122
		0.047562706828251325
		0.024595560951250692
		0.041002310774497605
		0.023574189062500465
		0.03157008566125062
20220601_Field13_before_cell1_crop.mldatx_tracked.trxyt	225	0.03162328589424814
		0.0012316884122499918
		0.008992084754250161
		0.003942438812500099
		0.008185811781249335
		0.002852779939249989
		0.49130224440626097
		0.43536730576725835
		0.009375487134250095
		0.0645104339112454
		0.826235342724519
		0.003562118611250098
		0.08028334381325196
20220601_Field13_before_cell1_crop.mldatx_tracked.trxyt	253	0.03292298730945313
		0.091873959303425
		0.09584130760047635
		0.06880691565731513
		0.06527935930737505
		0.04983831647500331
		0.025397889537403275
		0.15696182109946244
		0.03291157268532225
		0.13080808315496065
		0.07002318374166093
		0.10230499757162445
20220601_Field13_before_cell1_crop.mldatx_tracked.trxyt	263	0.14315159971025285
		0.059529742740001605
		0.07354351678325176
		0.0026956313882500285
		0.15538315390525367
		0.030510310860495528
		0.13040790616925246
		0.079028259892002
		0.19439217732625402
		0.05006729399125122
20220601_Field13_before_cell1_crop.mldatx_tracked.trxyt	272	0.10371950029800184
		0.06445459229600146
		0.13631794383247872
		0.30167004527525704
		0.12385907377225248
		0.031427247865000396
		0.032801378150500694
		0.036256812063250994
20220601_Field13_before_cell1_crop.mldatx_tracked.trxyt	277	0.03516024130450073
		0.6596640230930138
		0.4161005839861851
		0.08541814451525237
		0.04520572436825107
		0.048522415097250776
		0.03242227906125021
		0.03549357905125099
		0.10634007584250245
20220601_Field13_before_cell1_crop.mldatx_tracked.trxyt	300	0.06822843619725093
		0.04933167991925119
		0.013689389362500547
		0.004052912498500272
		0.17466877102250405
		0.23423249396000442
		0.044667318056002124
		0.1087768193262336
20220601_Field13_before_cell1_crop.mldatx_tracked.trxyt	310	0.0032491258425000947
		0.04059210825050132
		0.08544081183300188
		0.023554160789000324
		0.008715428972500197
		0.11476745617250267
		0.0819845765052369
		0.0832964960812518
		0.13760223962000337
		0.4353288006012587
		0.07374560134500135
		0.23334797500250434
		0.17975462438825388
20220601_Field13_before_cell1_crop.mldatx_tracked.trxyt	335	0.1479911792824775
		0.056414622121252665
		0.027077501520000612
		0.22202641814525353
		0.0667577626422516
		0.23244897750850496
		0.1142175015370026
20220601_Field13_before_cell1_crop.mldatx_tracked.trxyt	359	0.01713770032625005
		0.026988206731250703
		0.01809118010250049
		0.01805005921450068
		0.008979579470250122
		0.01679503200524725
		0.008610781101250338
		1.2731047804845288
20220601_Field13_before_cell1_crop.mldatx_tracked.trxyt	372	0.03733873353125036
		0.0027444214249997298
		0.03730235701925076
		0.0036443484250000633
		0.027867729732245265
		0.029728345692500407
		0.002393490660250039
		0.08518373850325132
		0.006330929447249881
		0.014824373618000599
		0.008282022351250298
		0.06593859439250037
		0.06310916929125074
20220601_Field13_before_cell1_crop.mldatx_tracked.trxyt	399	0.033970788226251124
		0.023076524566251446
		0.03765178696625143
		0.03483522214650079
		0.007566976648248846
		0.09882798396200085
		3.7320266816493333
		0.09642088826000215
		9.090812694938723
		0.027579290988172425
		0.02000064616900348
		8.929611591052794
		0.0026800404962497477
		0.026671148021250504
		0.04988987281800029
		0.5685600690392619
		0.3261737353025091
		0.0853727920932509
		0.08606084388725158
		0.03244360277225023
		0.015496012889997836
		0.053291288258001154
		0.016189535496250334
		0.017744248291251163
		0.03998500572500077
		0.01974907432125052
		0.12937697114850255
		0.03222574704850061
		0.23762305952325616
		0.013542416286247626
		0.10084728855625216
20220601_Field13_before_cell1_crop.mldatx_tracked.trxyt	406	0.03958014091525065
		0.005670879506500034
		0.0194032890405003
		0.0031641751700001467
		0.05199988604200139
		0.01583489681000025
		0.002197737511250068
		0.1707215224204736
		0.25141135790125524
		0.006249619632250172
		0.16458326614325408
20220601_Field13_before_cell1_crop.mldatx_tracked.trxyt	409	0.04567898725000131
		0.03911054322500094
		0.009488331579250423
		0.0011783599885000615
		0.0031338893762501807
		0.01176326021725036
		0.012628246747250287
		0.20011788085721824
		0.2863863898025041
		0.06438400663825074
		0.06340471632625161
		0.0007869044472500358
		0.001359050325250083
		0.023844645486250465
		0.005367423709000166
		0.004734853405249342
		0.011484198949249612
		0.03599150679624977
		0.02889590923825141
20220601_Field13_before_cell1_crop.mldatx_tracked.trxyt	417	0.10103776250000368
		0.03657542240025087
		0.051780308506242934
		0.002946636594250127
		0.01785946348124965
		0.00427140101000008
		0.004756562694249833
		0.005035597854500093
		0.009503275569999772
		0.017176673320999297
		0.01182583546249808
		0.02024352789625072
		0.02119306802625016
		9.421906599997358e-05
		0.002650053902499929
20220601_Field13_before_cell1_crop.mldatx_tracked.trxyt	420	2.080643416895296
		0.003844654566250298
		0.010695275161248149
		0.025529952032500535
		0.000887467953250035
		0.010832771131250191
		0.006588458172250126
		0.019398282381250645
		0.0032287357652503188
		0.021774406826249607
20220601_Field13_before_cell1_crop.mldatx_tracked.trxyt	421	0.05482261157424976
		0.0331915225689948
		0.002083897488500086
		0.00971611638650009
		0.024752451950500458
		0.01071054274925021
		0.059195648611251046
		0.053546422397001234
		0.006685020976250453
		0.01620301407125086
		0.0008637913232499194
		0.008187822679250308
		0.01387865736200009
		0.009901863929249974
		0.02577738947450029
		0.0010416954639998544
		0.020936755802501032
		0.008979660312500118
		0.037257994932492905
		0.036028074593250435
		0.01960597296250085
		0.00909687874224979
20220601_Field13_before_cell1_crop.mldatx_tracked.trxyt	426	0.0195672201692505
		0.12270844729300256
		0.29441361323525655
		0.20265362845325413
		0.011886806955249794
		0.09522523486448352
		0.01875993085625065
		0.039332656122499844
		0.17694901423225431
		0.28304052952900494
		0.1513068706465029
		0.035641305940251146
		0.011058921835250474
		0.019394435448247007
		0.055721629757002525
20220601_Field13_before_cell1_crop.mldatx_tracked.trxyt	439	0.14829821424997652
		0.09969364813300176
		0.00840321135250035
		1.9301984063860402
		3.140641932625065
		0.0011649552362499624
		0.01966445200250035
		0.2608608432542563
		4.441202256241345
20220601_Field13_before_cell1_crop.mldatx_tracked.trxyt	465	0.004938240708999234
		0.007414607515249925
		0.00144559374250003
		0.02917744493450115
		0.028500023377250903
		0.015772613725250035
		0.0024721339122500043
		0.056053783921001375
		0.0058531785184991695
		0.005306879906000066
20220601_Field13_before_cell1_crop.mldatx_tracked.trxyt	476	0.009275423105402664
		0.051713814753304076
		0.0849363106292925
		0.02511928563524608
		0.014590731454812328
		0.1836389763528444
		0.35519897744084855
		0.0439928810547034
		0.064502584652254
		0.003957673070502525
20220601_Field13_before_cell1_crop.mldatx_tracked.trxyt	478	0.0008915134625000315
		0.004520904159249598
		0.012419840424500717
		2.0788806250007527e-05
		0.02222909691250003
		0.01703312203624967
		0.009448869662500331
		0.01071674092925066
20220601_Field13_before_cell1_crop.mldatx_tracked.trxyt	479	0.16057149990625513
		0.02815566605000073
		0.07522981855700209
		0.07167795669700133
		0.231847012102465
		0.04032638533125102
		0.11121327610900253
		0.14288373450000502
		13.654805930821537
		0.12611761965725327
		0.004697095161999848
		0.01553215824625018
		0.006555947524250039
		0.03441384264249445
		0.0009993461770000194
		0.002528152234250188
		0.001984630330249958
		0.003174624015250018
		0.01893872855225029
		0.005728943434000049
		0.008773061406250282
		0.005640590090499356
		0.002219719752000051
20220601_Field13_before_cell1_crop.mldatx_tracked.trxyt	504	0.10357405182323302
		0.028301104542505704
		0.05706384612424165
		0.01628998157649751
		0.009484682683252105
		0.007750737139999117
		0.048375094280509935
20220601_Field13_before_cell1_crop.mldatx_tracked.trxyt	505	0.3745549205059414
		0.04099707464225794
		0.016698555253247514
		0.07262222620526408
		0.05268513295249359
		0.1332424104850283
		0.08900331018648712
		0.1407743351372283
		0.0032533850682507186
		0.10220958012498395
		0.013111672443252523
20220601_Field13_before_cell1_crop.mldatx_tracked.trxyt	530	0.009760333010501915
		0.008386796034248674
		0.029821331502256385
		0.3913054747581879
		0.6644155286411482
		0.008344066108251301
		0.07526814854448799
		0.06813682237701399
		0.16942624203697382
		0.11365549948452204
		0.24233858674246217
		0.1884338571369699
		0.1719511322810344
		0.22998925821596308
		0.009649683692501838
		0.007687579783998904
20220601_Field13_before_cell1_crop.mldatx_tracked.trxyt	539	0.007028989480999044
		0.0005560822345000646
		0.001501111836250305
		0.002489971850499645
		0.022384421854254048
		0.020549861565247685
		0.015082074170503843
		0.22968406938321412
		0.48768376866617413
20220601_Field13_before_cell1_crop.mldatx_tracked.trxyt	544	0.21724277725921531
		0.036824460545007036
		0.012323994288248173
		0.2179611842262158
		0.08594865270126752
		0.20763533544621768
		0.004654571584000895
		0.016094469681997372
20220601_Field13_before_cell1_crop.mldatx_tracked.trxyt	552	0.0675082361252397
		0.07343450712901449
		0.0095512287684984
		0.0013469554885002799
		0.0016097390584998107
		0.003399959312500703
		0.002601409998499556
		0.014445960579997663
		0.03952924999850786
		0.0001355431544999752
		0.02041300644500389
		0.004678941364249356
		0.010193791245252118
		0.007104804531248817
		0.0031829839730006296
20220601_Field13_before_cell1_crop.mldatx_tracked.trxyt	566	3.772407259408407
		0.49583199127410327
		0.3941602576241911
		0.0023153309600004958
		0.0061839604842489964
		0.009529650907248723
		0.031613791810006495
		0.009331173184998362
		0.023448387344504676
20220601_Field13_before_cell1_crop.mldatx_tracked.trxyt	591	0.016906470156503095
		0.01068198294849847
		0.005223722489001044
		7.425852214395084
		7.303197217501356
		0.18648844220728555
		8.963438376934844
		0.006348937340500968
		7.008240636923157
20220601_Field13_before_cell1_crop.mldatx_tracked.trxyt	606	0.05665740388626144
		5.73881016238759
		0.24976598389246474
		1.99626091088782
		0.3490804423883207
		1.1608513816414834
		0.08658146507123599
20220601_Field13_before_cell1_crop.mldatx_tracked.trxyt	614	0.00909196086625185
		0.0004377846902499155
		0.0038763947312507913
		0.014468801455247555
		0.017907062608003586
		0.006414910056998795
		0.011989644471248288
20220601_Field13_before_cell1_crop.mldatx_tracked.trxyt	623	0.03068604134416623
		0.02734988769873575
		0.08060818403530653
		0.05943260429799116
		0.02691930441386537
		0.016470838258849877
		0.020888689729199234
		0.03151739982120876
		0.0006707702536898846
		0.0388468739460183
		0.4670391985442675
		0.003584999509563162
		3.057949367573863
		1.405289524391049
		8.498205008221984
		0.044772387445632944
20220601_Field13_before_cell1_crop.mldatx_tracked.trxyt	644	0.018255064362337953
		0.008757565889411532
		0.0016598741066721537
		0.02801828293751802
		0.012044580559474783
		0.017102266501559826
		0.014535009492325321
		0.017533621683299836
		0.009781907795361871
		0.018461901370749576
		0.017662266994056226
		0.09489989800623506
		0.42793940852934187
		0.1357268381645169
		0.07636749772581099
		0.1146644380426262
		0.027991539894849194
		0.07443343925668759
		0.02808587941130837
		0.017082051327857343
		0.05876686714051178
		0.44045561241019143
		0.127749268948528
		0.00235141466840947
20220601_Field13_before_cell1_crop.mldatx_tracked.trxyt	646	0.036564829039244205
		0.10867389222048268
		0.007206237286251337
		0.004469400443249331
		0.006987746018501297
		0.010506577545248313
		0.031512649791256474
		0.011468978644248283
		0.004879554232250997
		0.016938201448997395
20220601_Field13_before_cell1_crop.mldatx_tracked.trxyt	655	0.0026823587082505994
		0.0030411763084994565
		0.0002201996112499701
		0.0024210250992504536
		0.0066194928769990015
		0.0028191662325004834
		0.009189320464998516
		0.0026613983225004917
		0.005793716341249014
20220601_Field13_before_cell1_crop.mldatx_tracked.trxyt	663	0.0677527029572634
		0.012481242322247567
		0.01296770253425247
		0.002806637201999443
		0.013839613988502369
		0.006244683847999217
		0.05522004376251055
		0.014434184472497695
		0.013538156451996852
		0.01526302293700295
		0.0011069772129998986
20220601_Field13_before_cell1_crop.mldatx_tracked.trxyt	667	0.021708775652003732
		0.006301648278498995
		0.10661973816252057
		0.10803975563123148
		0.06310782193826286
		0.0189195215539972
		0.07068092775251432
		0.026954855425995294
		0.007949187811998307
		0.0036709790682508715
		0.011012476911248237
		0.01983114452125434
		0.002461886013249695
		0.08197195464626666
		0.07840188875298795
20220601_Field13_before_cell1_crop.mldatx_tracked.trxyt	684	0.0991983820564849
		0.18950327245003842
		0.05185708335649115
		0.015500202729998127
		0.02064307676425384
		0.10933137527423309
		0.2651629705213006
20220601_Field13_before_cell1_crop.mldatx_tracked.trxyt	702	0.015878737491248057
		0.02117348624525451
		13.539830293708379
		14.67760134355717
		0.07885879065123774
		0.011780296046502239
		0.030669332234494882
		0.02249317763725463
20220601_Field13_before_cell1_crop.mldatx_tracked.trxyt	715	0.03164451562900627
		0.023283447362496393
		0.012555113306502549
		0.005018112628249096
		0.0013976881202502616
		0.005890598905249137
		0.0029518140042505275
		0.008563587904998655
		0.016097125752497454
		0.003146395152500568
20220601_Field13_before_cell1_crop.mldatx_tracked.trxyt	716	0.0012905937752502982
		0.010308948088498984
		0.004808930790501004
		0.05393952702799174
		0.022923038557004696
		0.005029765656249827
		0.0027408376624998877
		0.010630462497252604
		0.0035144383022494815
		0.0024547088425001377
		0.003525144753249488
		0.01243623386125268
		0.0004973733409999361
		0.0005912583402501303
20220601_Field13_before_cell1_crop.mldatx_tracked.trxyt	749	7.570637421284756
		3.9684323828298784
		0.004130847505250867
		0.021852230944996602
		0.038721105540007454
		0.0648719889062396
		0.005475541863999231
		0.037028817125007656
		0.0036020300444994063
		0.007599040906251538
20220601_Field13_before_cell1_crop.mldatx_tracked.trxyt	753	2.8958028589907974
		7.68050594581679
		0.010790344843248487
		0.011626235525002708
		0.01739716198024722
		0.00821820984025167
		0.0009582695532500176
		0.0019371087544997844
20220601_Field13_before_cell1_crop.mldatx_tracked.trxyt	754	0.01645991039249744
		0.0010148405425002356
		0.009246292776498737
		0.0005088120972501529
		7.449562900000254e-05
		0.005356277031251074
		0.02894059709224543
		0.002553437344249598
		0.004867468805001236
		0.012709028247248044
		0.011675075025252332
20220601_Field13_before_cell1_crop.mldatx_tracked.trxyt	767	0.016129587012999783
		0.041976540753961254
		0.19590747701587044
		0.022169155535806093
		0.06471990135836567
		0.07608941130530042
		0.0006398290065625549
		0.046374776522633145
20220601_Field13_before_cell1_crop.mldatx_tracked.trxyt	783	0.03978570636125762
		0.0033986192004993557
		0.020191563396004267
		0.008035347406249093
		0.00976470603249861
		0.0025402510325004167
		0.02488544748724578
		0.048286839706258494
		0.027314131158245488
		0.015187623915252987
		0.005041460796999265
		0.0008617302542497325
20220601_Field13_before_cell1_crop.mldatx_tracked.trxyt	785	0.0003196040502500711
		0.0010661970072498488
		0.006116982111251267
		0.0030882462969995294
		0.000762940574499937
		0.013710157669002885
		0.00742932596049879
		18.212416162396625
20220601_Field13_before_cell1_crop.mldatx_tracked.trxyt	788	0.005803150765001185
		0.026015865234245816
		0.0691777107552633
		0.008558982641248436
		0.00021205216400007785
		0.0008239089992499234
		0.004635677044999375
		0.0033820980965005073
		0.006272405426248882
20220601_Field13_before_cell1_crop.mldatx_tracked.trxyt	820	0.006855054907209021
		0.0008085123460023832
		0.004726713079810904
		0.004962334734739246
		0.0028902661458731485
		0.005212363450759323
		0.0008865845626027417
		0.0007910947575023905
		0.0007304117449026265
		0.0005114843689224186
		0.0025076630302220946
20220601_Field13_before_cell1_crop.mldatx_tracked.trxyt	845	0.030876775006245364
		0.06093615547326209
		0.11360714873648237
		0.11545646520727319
		0.11860181909223194
		0.18609943469222137
		0.02652377620725564
		0.03095450118324524
		0.012752844936502689
20220601_Field13_before_cell1_crop.mldatx_tracked.trxyt	867	0.023060186635254595
		0.14864343883422693
		0.16339987056397448
		0.03957986136725751
		0.07375903287123632
		0.09063746102901746
		0.04755692269699163
		0.23459285492454549
		0.5557162817564143
		0.08818371662848752
		0.005068316815250991
		0.20657810127721837
20220601_Field13_before_cell1_crop.mldatx_tracked.trxyt	897	0.023000864006246784
		0.002868727054250503
		0.012483924368498009
		0.007986441032501151
		0.02062039984649634
		0.018912945792504316
		0.005512572731249584
		0.10052102986898465
20220601_Field13_before_cell1_crop.mldatx_tracked.trxyt	911	0.002009602013472144
		0.031350075547908716
		0.020187609334559882
		0.0018269429656402674
		0.0029975249362496734
		0.008639759483503817
		0.004948072316499185
		0.041641596987017825
		0.01722531863924708
		0.0036075633768219446
		0.008753640474291622
		0.039421959627853824
		0.040373896049410885
		0.008575501848289159
		0.005671201934261346
20220601_Field13_before_cell1_crop.mldatx_tracked.trxyt	912	0.017655738722503266
		0.18920298472222094
		0.1527975901642807
		0.013885098756997767
		0.005985991586501465
		0.0007912051224999699
		0.008533636897251274
20220601_Field13_before_cell1_crop.mldatx_tracked.trxyt	918	0.1465905597115376
		0.041657316806730786
		0.015352503622657759
		0.05177311054913287
		0.004424432118421741
		0.07452973372357885
		9.069112847663595
		0.004940388960499126
		0.015552486010003004
20220601_Field13_before_cell1_crop.mldatx_tracked.trxyt	920	0.015006659619247563
		0.08116270212726585
		0.13564206873122828
		0.01507112962000295
		0.037249402600994276
		0.07319352920498849
		0.04738112179400876
		0.12969329817047962
		0.006044142559251224
20220601_Field13_before_cell1_crop.mldatx_tracked.trxyt	924	0.0691791210184888
		0.005726318431251093
		0.03775318452999415
		0.008268512487998154
		0.10070979496427114
		0.010484835651998611
		0.013608959269252477
		0.016778597167248034
		0.11439644228127209
		0.10010846027823549
		0.010968883708252395
		0.19062500694246992
20220601_Field13_before_cell1_crop.mldatx_tracked.trxyt	941	0.03507161745923278
		0.013375683544502715
		0.013187579756502237
		0.07462598140621123
		0.058533442299261586
		0.018073567373003554
		0.020881176257253796
		0.006536439039246675
		0.004409315724500789
		0.01342907499400262
20220601_Field13_before_cell1_crop.mldatx_tracked.trxyt	942	0.03254842773225649
		0.0521637619392605
		0.016946261878241116
		0.02307174227650467
		0.04162019236525833
		0.0300794596512562
		0.04619674985722607
		0.01758526800125331
20220601_Field13_before_cell1_crop.mldatx_tracked.trxyt	950	0.023273700680504675
		0.0029791143752484306
		0.003820259589250773
		0.059239226293011614
		0.002842936262500545
		0.1708966824061629
		0.14065102075052865
		0.02082323011700419
20220601_Field13_before_cell1_crop.mldatx_tracked.trxyt	984	0.3503163001025691
		0.006374154625246948
		0.050274555344009784
		0.03431358579650708
		0.04831178220501063
		0.01368957480049313
		0.07532335995426458
		0.006418185013251187
		0.022473265024238687
		0.004022409620000664
		0.009208722394001948
		0.007624435249001361
		0.012816472904993314
20220601_Field13_before_cell1_crop.mldatx_tracked.trxyt	989	0.1884414797290363
		0.0034811299025006275
		0.00444785478849762
		0.009208494536002036
		0.0038263036722508115
		0.0020601904849988947
		0.0033222033362508424
		0.005428854706251232
		0.04295666574725857
20220601_Field13_before_cell1_crop.mldatx_tracked.trxyt	1026	0.021746584340004614
		0.00800002588250159
		0.02108741598498937
		0.06289337144501231
		0.026070785481254702
		0.052452837606261155
		0.03488874373123268
20220601_Field13_before_cell1_crop.mldatx_tracked.trxyt	1047	0.016566638418252448
		0.022417787040988645
		0.05344017241626161
		0.13614073897627732
		0.01752316538400415
		0.006812004520246386
		0.017973981652503808
		0.05757322417851153
		1.1761449249996502e-05
		0.012029300871252495
		0.0313376814325059
		0.024110942649253578
		0.1152913113844403
		0.13316321560102598
		0.08406188338601543
		0.0793511143922074
		0.05308522947026057
		0.012265414981252642
		0.10559772378102036
		0.026554429380236753
		0.18023539855628778
		0.08207435732826762
		0.0014103095202502992
		0.019046645491240247
		0.025045108606254616
		0.028651966167256394
		0.024214131937237236
		0.04436605545850754
		0.00998942250500202
		0.018316511026253465
		0.005622271705247184
		0.01634838859525333
		0.02595283787125473
		0.008637806626245415
		0.0379532532650066
		0.0189674920202535
		0.011419772733002286
20220601_Field13_before_cell1_crop.mldatx_tracked.trxyt	1056	0.019113388232003856
		0.0006609887312721767
		0.04361251105541109
		0.0016747056718228433
		0.09954183513549243
		0.07620646279446124
		0.09278074836545842
		0.0028730607778106034
		0.11534773619979352
		0.03875511606389756
		0.016887875915005877
		0.014586870544205427
		0.059315409143259994
		0.1164685817332761
20220601_Field13_before_cell1_crop.mldatx_tracked.trxyt	1059	0.015531200829253146
		0.015612573101003224
		0.012372331464252444
		0.01285805934324346
		0.0001842084765000303
		0.03006663327250621
		0.03371332730898298
20220601_Field13_before_cell1_crop.mldatx_tracked.trxyt	1060	0.12506354896827426
		0.08728729314845533
		0.0010425070692501768
		0.011552595210002186
		0.014103141391252615
		0.011865246465243737
		0.0002455494425000451
		0.00866413440100173
		0.016074099033242
		0.009060463831252055
		0.01988327332100441
		0.0566008309832613
		0.017199378902241255
		0.03568874014525689
		0.037525541916257094
		0.04772015241622547
		0.11840657580927257
		0.0612131066982619
		0.002093263792250383
		0.07593108508521021
		0.06557891308626271
		0.04952634319625996
		0.012294362329993685
20220601_Field13_before_cell1_crop.mldatx_tracked.trxyt	1063	0.1062368720712716
		0.0012791875422492997
		0.002433492253250387
		1.0006414848434482
		0.006538788839251126
		0.12422668148193634
		0.8317419152494154
		0.4605407708433422
20220601_Field13_before_cell1_crop.mldatx_tracked.trxyt	1064	0.024764918572817585
		0.05311656871421312
		0.008827175192557851
		0.0052888869667235975
		0.020074990156294
		0.052276328985223164
		0.0001463848520900297
		0.06021034282711413
		8.227539498914142
		0.00035793615999981515
		9.230810659076393
		0.010324492455824423
		0.038454271928302766
20220601_Field13_before_cell1_crop.mldatx_tracked.trxyt	1082	0.04654433824200979
		0.003736771764248037
		0.010977405042502456
		0.006201093718251149
		0.025142082422505173
		0.06307315553221782
		0.07674013700901544
		0.04109455680050724
		0.009495513988001322
		0.004583725056997615
		0.01144550519325229
		0.020231885462504012
		0.01977344210123961
		0.002322289278250241
		0.01991904792125366
		0.10005233090001994
		0.06944727538621503
		0.04807774762625914
		0.2396151689000486
		0.024669651555237978
		0.03582987825850727
		0.0036994590852508433
		0.012243077894502647
		0.05247153571247399
		0.00783906057800152
		0.00564647207650117
		0.040753799706228964
		0.016134954072253793
		0.010521286442502786
20220601_Field13_before_cell1_crop.mldatx_tracked.trxyt	1088	0.007880348703935947
		0.0018266281995628175
		0.00700878417415387
		0.022748384638807073
		0.02225611827405132
		0.019180248137363808
		0.04720708828118187
		0.017743505475663342
		0.0006261198673026292
		0.020360628753676967
		0.07767388039132812
		0.022056194424051233
		0.11652593034534563
		0.02195330488066443
		0.16117095840727047
		0.014434772482425447
		0.07134507403907761
		0.015945280888175914
		0.016719225388553687
		0.0026421291430404853
		0.013822963993692771
		0.016291777673201682
		0.0026274263752404676
		0.0011562216228127138
20220601_Field13_before_cell1_crop.mldatx_tracked.trxyt	1089	0.017371841181253535
		0.02911270310648501
		0.07002275051226416
		0.13717007718127738
		16.065152027233694
		0.3197384541648394
		0.011708938818001696
		0.0072094232832517315
		0.03474969191423163
		0.0014868353825002241
		0.042825553620258035
		0.03651379852625743
		0.002699381280248638
		11.80748535511161
		0.010630873581251418
		0.059128887692469774
		0.00906051151450178
		0.010485459476001505
		0.024150307546254676
		0.060662357352469574
		0.04371066360125899
		0.004888986642000971
		0.004693377451250901
20220601_Field13_before_cell1_crop.mldatx_tracked.trxyt	1091	0.01112518258197454
		0.06785300213482526
		0.08931690487451725
		0.024516379433239834
		0.03270809003876625
		0.01083534427042458
		0.005046886962810014
20220601_Field13_before_cell1_crop.mldatx_tracked.trxyt	1094	0.04879214525600885
		0.017395736762491225
		0.003541619143250586
		0.005415492991251492
		0.03823410707825854
		0.02633163855248635
		0.00010359915725001182
		0.009357216915252068
		0.027665627154235345
		0.007077847062501333
		0.002031657743250337
		0.007022278701251452
		0.001386200212999171
		0.0025577312882504935
		0.012149794994501709
		0.022903945057238237
		0.0633896286385116
		0.21831447965004327
		0.03139527186325686
		0.003766870066248236
		0.02025158329325347
		0.035174102052507324
		0.0007314815780001524
		0.001292321548999385
		0.005123297262250997
		0.015042333781002221
		0.1201754879364372
		0.07219137167051384
		0.015915242578253386
		0.009392686566251848
20220601_Field13_before_cell1_crop.mldatx_tracked.trxyt	1127	0.015207006492563268
		0.10057759501051221
		0.017562034513613402
		0.2078334086665342
		0.0123775509638625
		0.007661453687291485
		0.08038442177683842
20220601_Field13_before_cell1_crop.mldatx_tracked.trxyt	1148	0.0036213686480008676
		0.0029653598465006056
		0.1879035715681539
		0.14574890636502935
		0.0012322587012502234
		0.0012168426912502446
		0.00996479102124487
20220601_Field13_before_cell1_crop.mldatx_tracked.trxyt	1158	0.05855731105307223
		0.1147523953929941
		0.04227014197246779
		0.10136123089603032
		0.05303830280164965
		0.009651909212741996
		0.024449997265839903
		0.2805636275587959
		0.12380317187558659
		0.07246875355845492
		0.05430376124628452
20220601_Field13_before_cell1_crop.mldatx_tracked.trxyt	1171	0.016535958577003407
		0.23034032783038216
		0.16970264695528361
		0.16004744549128166
		0.2198414169185429
		0.10574138298419646
		0.2917919386293078
		0.3859436643050773
		0.06273147622921808
		0.07500418689251502
20220601_Field13_before_cell1_crop.mldatx_tracked.trxyt	1184	0.014558040275525356
		0.004102446483070392
		0.017139356627493177
		0.056565063916261205
		0.00017751417866005863
		0.010772508635167058
		0.055513616653574155
20220601_Field13_before_cell1_crop.mldatx_tracked.trxyt	1189	0.12939376882827608
		0.06377240322846733
		0.13464512080652694
		0.31599134842606313
		0.1386246521731774
		0.20157967826004033
		5.87812550902358
		0.06291392457043457
		7.586140457832926
20220601_Field13_before_cell1_crop.mldatx_tracked.trxyt	1199	0.28887416430930773
		0.2077461744663931
		0.003406292016250759
		0.8136786726254097
		1.8323146422613623
		0.33708343001107827
		0.02636874179325507
20220601_Field13_before_cell1_crop.mldatx_tracked.trxyt	1201	0.04726909764100904
		0.1497639346250292
		0.016773122202252726
		0.10326826971019662
		0.28440679468830393
		0.3482678703465676
		0.062256958737967966
		0.15411030949452972
20220601_Field13_before_cell1_crop.mldatx_tracked.trxyt	1236	1.0066630857807037
		0.622360862755375
		1.1841862146156394
		0.5441097481863566
		0.08311110555251613
		0.25309529479405246
		0.007571161198246074
20220601_Field13_before_cell1_crop.mldatx_tracked.trxyt	1250	0.018047000928990583
		0.004920644792500899
		0.005803734951251287
		0.012895560264493419
		0.02441046562600433
		0.01930433472900326
		0.012550197005002562
		0.019501655497990197
		0.015309119080003375
20220601_Field13_before_cell1_crop.mldatx_tracked.trxyt	1277	0.08733009128310727
		0.05870214207719218
		0.023531768245695164
		0.016920120634253712
		0.0619792940630645
		0.05104352458126374
		0.015892643429325868
20220601_Field13_before_cell1_crop.mldatx_tracked.trxyt	1304	0.15192766349227932
		0.33674128003283
		0.010396180309252784
		0.0463628588580098
		0.08305910025851626
		0.08162083634620947
		0.048820161622509045
		0.01497105750725353
20220601_Field13_before_cell1_crop.mldatx_tracked.trxyt	1319	0.025781820885207578
		0.003114309011538356
		0.013841875220892917
		0.030022972041646046
		0.04233203165209832
		0.028434248128087942
		0.005277308112603574
		0.013208642634554783
		0.014721580765505702
		5.6348633322474376e-05
		0.03735936988426741
		0.0522538244857627
20220601_Field13_before_cell1_crop.mldatx_tracked.trxyt	1322	0.004968192663247482
		0.048254147336260156
		0.018978574839254476
		0.034793369116233146
		0.019877491881254688
		0.023927213457254945
		0.06368071283426294
		0.012838253627243015
		0.020331930996253918
		0.004830568849000991
		0.01923148622524015
		0.011449953596252374
		0.03521463729925707
		0.03824016561250792
		0.003864811356247941
		0.01667272583450344
		0.001422218812500275
		0.020704183965004053
20220601_Field13_before_cell1_crop.mldatx_tracked.trxyt	1324	0.01249686880450228
		0.006478421361251259
		0.06644784881721613
		0.04616252835050906
		0.029298693362506036
		0.1022804220522705
		0.5435913129969716
20220601_Field13_before_cell1_crop.mldatx_tracked.trxyt	1349	0.1031686247791964
		0.021768307581254913
		0.08137380149001691
		0.02156612103198912
		0.030160755466255365
		0.0010933670812502403
		0.23097888037854492
		0.18568516217440495
		0.14768978963302812
		0.20355840360003924
		0.024071711332504877
		0.04781361689722575
20220601_Field13_before_cell1_crop.mldatx_tracked.trxyt	1357	0.013566197918502429
		0.01616013771249169
		0.008586094159251809
		0.018350599901004305
		0.0383059300932577
		0.03202191459623267
		0.015809251331253053
		0.0007965688050001285
		0.008963149815245394
		0.024449461376004674
		0.011531242242502196
		0.025241697724255198
		0.016564450671241307
		0.017199730561003674
		0.025166786217254874
		0.05571100705001101
		0.03402563199998254
		0.011990137646502171
		0.003866555799250452
		0.004288815999247817
		0.04867844486901012
		0.009065035001251913
		0.0022242849512505974
		0.01008024603399438
		9.778460625824216
		1.74041627796459
		0.00966770352424516
		0.003345235823250733
		0.010360519193252277
		0.030201220505006395
		0.06594882493521535
		0.0019112503450001994
		0.02329156180100504
		0.12440985404518572
		0.08139478371726584
		0.1278872405325253
		0.15388711961652995
		0.014393371389242671
		0.021534917559254525
		0.02958399782425599
		0.07683493225251567
		0.0433703649999778
20220601_Field13_before_cell1_crop.mldatx_tracked.trxyt	1364	0.8648193019165124
		0.019862881405566062
		0.010883372845412681
		0.28037946400920805
		0.45440285210503933
		0.2317356981948586
		0.0066173716086411925
		0.09676426293776007
