# Supplementary material for: Single nucleosome imaging reveals principles of transient multiscale chromatin reorganization triggered by histone ADP-ribosylation at DNA lesions
Source: Nat Commun. 2025 Jul 19;16:6652. doi: 10.1038/s41467-025-61834-7 (PMC12276361; doi:10.1038/s41467-025-61834-7)
Supplement: Supplementary file 6 — Source Data [file 41467_2025_61834_MOESM6_ESM.zip › DATA_ALL_FIGURES/Fig 1C/before_damage/all experiments/20220601_Field13_before_cell2_crop.mldatx_tracked.trxyt.csv]

filename	h2b_id	predicted_class_id	predicted_class_name	probability	maximum_radius	first_x_position	first_y_position
20220601_Field13_before_cell2_crop.mldatx_tracked.trxyt	2	1	Hybrid	1.0	0.833240499085408	1.3715572	2.1233027
20220601_Field13_before_cell2_crop.mldatx_tracked.trxyt	29	1	Hybrid	1.0	0.6563811839740261	0.92422638	3.6950227
20220601_Field13_before_cell2_crop.mldatx_tracked.trxyt	30	1	Hybrid	0.96899664	0.5164632366309339	1.1284521	1.2834476
20220601_Field13_before_cell2_crop.mldatx_tracked.trxyt	38	0	Immobile	1.0	0.03412596422271452	1.3978649	3.9110359
20220601_Field13_before_cell2_crop.mldatx_tracked.trxyt	40	0	Immobile	0.9999975	0.07889889715909157	1.0242534	6.7274288
20220601_Field13_before_cell2_crop.mldatx_tracked.trxyt	68	0	Immobile	0.99999976	0.05737927207514595	0.8600212	6.2418945
20220601_Field13_before_cell2_crop.mldatx_tracked.trxyt	73	0	Immobile	1.0	0.045913111035101935	0.94989562	3.1229322
20220601_Field13_before_cell2_crop.mldatx_tracked.trxyt	78	0	Immobile	1.0	0.08215216669883323	0.98133026	3.1069503
20220601_Field13_before_cell2_crop.mldatx_tracked.trxyt	79	0	Immobile	0.9999999	0.02589857891796415	1.9716319	6.391213
20220601_Field13_before_cell2_crop.mldatx_tracked.trxyt	84	0	Immobile	0.99999976	0.1202383206959411	1.5971457	4.2283002
20220601_Field13_before_cell2_crop.mldatx_tracked.trxyt	86	0	Immobile	1.0	0.05073669083740076	1.947561	6.3307737
20220601_Field13_before_cell2_crop.mldatx_tracked.trxyt	87	0	Immobile	1.0	0.07378894378760285	0.9469783	3.3710484
20220601_Field13_before_cell2_crop.mldatx_tracked.trxyt	89	0	Immobile	0.9999887	0.05060930053853747	1.7564366	1.7362782
20220601_Field13_before_cell2_crop.mldatx_tracked.trxyt	91	0	Immobile	1.0	0.12428506686042314	1.5372791	6.8362556
20220601_Field13_before_cell2_crop.mldatx_tracked.trxyt	98	1	Hybrid	0.99999404	0.34600323658374865	1.1459422	1.2961915
20220601_Field13_before_cell2_crop.mldatx_tracked.trxyt	104	0	Immobile	1.0	0.07869454728410363	1.3999905	6.9219062
20220601_Field13_before_cell2_crop.mldatx_tracked.trxyt	123	2	Mobile	0.97887486	0.47560720887911256	1.2432727	7.0126764
20220601_Field13_before_cell2_crop.mldatx_tracked.trxyt	124	0	Immobile	1.0	0.07445324631613864	0.94512246	6.3570389
20220601_Field13_before_cell2_crop.mldatx_tracked.trxyt	126	0	Immobile	1.0	0.05580091739747651	1.2791039	1.877144
20220601_Field13_before_cell2_crop.mldatx_tracked.trxyt	128	0	Immobile	1.0	0.06993890092423542	1.4786791	4.76178
20220601_Field13_before_cell2_crop.mldatx_tracked.trxyt	129	0	Immobile	0.9999999	0.14372812067747887	1.5840263	5.514147
20220601_Field13_before_cell2_crop.mldatx_tracked.trxyt	132	0	Immobile	0.9999993	0.16689216413702543	1.7170264	5.4861857
20220601_Field13_before_cell2_crop.mldatx_tracked.trxyt	146	0	Immobile	1.0	0.039091174541576644	1.7160342	1.8022888
20220601_Field13_before_cell2_crop.mldatx_tracked.trxyt	147	0	Immobile	1.0	0.03458979743753937	1.3321441	4.9982563
20220601_Field13_before_cell2_crop.mldatx_tracked.trxyt	152	0	Immobile	0.9999995	0.2208181613240314	0.820903	6.8337153
20220601_Field13_before_cell2_crop.mldatx_tracked.trxyt	156	1	Hybrid	0.9999242	0.4030800699645315	1.2199475	6.6241267
20220601_Field13_before_cell2_crop.mldatx_tracked.trxyt	163	0	Immobile	1.0	0.04961186123196741	1.6874704	5.9036573
20220601_Field13_before_cell2_crop.mldatx_tracked.trxyt	164	0	Immobile	1.0	0.08434190289589147	1.302586	1.50736
20220601_Field13_before_cell2_crop.mldatx_tracked.trxyt	176	0	Immobile	1.0	0.13975312568157472	1.9305352	1.2551781
20220601_Field13_before_cell2_crop.mldatx_tracked.trxyt	179	0	Immobile	1.0	0.1025102109804188	1.9830221	1.2109272
20220601_Field13_before_cell2_crop.mldatx_tracked.trxyt	182	0	Immobile	0.9999988	0.1296704352379522	2.0057321	1.1929393
20220601_Field13_before_cell2_crop.mldatx_tracked.trxyt	187	0	Immobile	1.0	0.11113706096599837	1.896325	1.2060471
20220601_Field13_before_cell2_crop.mldatx_tracked.trxyt	189	0	Immobile	0.9999877	0.09583420701492745	1.6418479	6.8692922
20220601_Field13_before_cell2_crop.mldatx_tracked.trxyt	190	0	Immobile	0.9999995	0.07819590428666963	1.9578356	1.2417443
20220601_Field13_before_cell2_crop.mldatx_tracked.trxyt	192	0	Immobile	0.99999607	0.1661709751396133	1.8088463	6.9582571
20220601_Field13_before_cell2_crop.mldatx_tracked.trxyt	212	0	Immobile	1.0	0.07356657926111854	0.92826958	6.4997612
20220601_Field13_before_cell2_crop.mldatx_tracked.trxyt	219	0	Immobile	0.9999999	0.04917400152926348	1.2328885	1.3446371
20220601_Field13_before_cell2_crop.mldatx_tracked.trxyt	248	0	Immobile	0.9999951	0.1424327345775057	1.1161793	4.1356368
20220601_Field13_before_cell2_crop.mldatx_tracked.trxyt	251	0	Immobile	1.0	0.07366697094363264	1.3221554	2.6961898
20220601_Field13_before_cell2_crop.mldatx_tracked.trxyt	254	0	Immobile	0.9999999	0.062399926298834674	0.89916612	0.88600816
20220601_Field13_before_cell2_crop.mldatx_tracked.trxyt	274	0	Immobile	0.99999964	0.14706992921698836	1.0858594	5.181165
20220601_Field13_before_cell2_crop.mldatx_tracked.trxyt	287	0	Immobile	1.0	0.05934033722046148	0.92013013	2.2051137
20220601_Field13_before_cell2_crop.mldatx_tracked.trxyt	295	0	Immobile	1.0	0.05255925564132324	1.1999365	4.908687
20220601_Field13_before_cell2_crop.mldatx_tracked.trxyt	299	0	Immobile	1.0	0.06834154502211634	1.2396646	4.9023052
20220601_Field13_before_cell2_crop.mldatx_tracked.trxyt	309	0	Immobile	0.99997854	0.023473770698652738	0.9554894	4.8904785
20220601_Field13_before_cell2_crop.mldatx_tracked.trxyt	310	1	Hybrid	1.0	0.3262538869354512	1.2301272	3.3116225
20220601_Field13_before_cell2_crop.mldatx_tracked.trxyt	318	0	Immobile	1.0	0.11142414250724837	1.0282589	5.1859124
20220601_Field13_before_cell2_crop.mldatx_tracked.trxyt	320	0	Immobile	1.0	0.10228852697394751	1.9854669	1.8442992
20220601_Field13_before_cell2_crop.mldatx_tracked.trxyt	323	0	Immobile	1.0	0.06779684790661335	0.86502587	5.7198384
20220601_Field13_before_cell2_crop.mldatx_tracked.trxyt	331	0	Immobile	0.9999995	0.1310297487028808	1.40333	6.4251326
20220601_Field13_before_cell2_crop.mldatx_tracked.trxyt	341	0	Immobile	0.99999845	0.1279266079678893	1.0243058	5.3881977
20220601_Field13_before_cell2_crop.mldatx_tracked.trxyt	364	0	Immobile	1.0	0.07628628618205244	1.2288664	6.2154089
20220601_Field13_before_cell2_crop.mldatx_tracked.trxyt	366	0	Immobile	1.0	0.13629740381973515	1.1982635	3.6534117
20220601_Field13_before_cell2_crop.mldatx_tracked.trxyt	372	0	Immobile	0.9999999	0.14597816923149848	1.1121314	3.5548584
20220601_Field13_before_cell2_crop.mldatx_tracked.trxyt	383	0	Immobile	1.0	0.09326026429558355	0.92826433	2.7248297
20220601_Field13_before_cell2_crop.mldatx_tracked.trxyt	384	0	Immobile	1.0	0.1034321913551881	0.83211195	5.449353
20220601_Field13_before_cell2_crop.mldatx_tracked.trxyt	385	2	Mobile	0.9999964	0.21272927554076781	1.704992	1.3494733
20220601_Field13_before_cell2_crop.mldatx_tracked.trxyt	386	0	Immobile	0.99999917	0.10534017400498265	1.6948441	1.4583452
20220601_Field13_before_cell2_crop.mldatx_tracked.trxyt	387	0	Immobile	0.9999999	0.12191205212840944	1.3602605	7.0170884
20220601_Field13_before_cell2_crop.mldatx_tracked.trxyt	394	0	Immobile	0.9999994	0.15207963162320548	1.3456034	6.9760374
20220601_Field13_before_cell2_crop.mldatx_tracked.trxyt	398	0	Immobile	0.9999999	0.09375904396298247	1.0671939	2.4351212
20220601_Field13_before_cell2_crop.mldatx_tracked.trxyt	400	0	Immobile	1.0	0.059325127314570555	1.4606135	2.3313077
20220601_Field13_before_cell2_crop.mldatx_tracked.trxyt	402	0	Immobile	1.0	0.05648875071737774	2.0212899	4.8553719
20220601_Field13_before_cell2_crop.mldatx_tracked.trxyt	403	0	Immobile	1.0	0.06627282274537583	2.023005	4.8448056
20220601_Field13_before_cell2_crop.mldatx_tracked.trxyt	417	0	Immobile	0.9999931	0.05998667680493714	1.8210978	4.7282576
20220601_Field13_before_cell2_crop.mldatx_tracked.trxyt	418	0	Immobile	0.9999994	0.10426641696826439	1.4609933	3.0445486
20220601_Field13_before_cell2_crop.mldatx_tracked.trxyt	422	0	Immobile	1.0	0.11069229125810902	1.3147779	6.0161831
20220601_Field13_before_cell2_crop.mldatx_tracked.trxyt	461	0	Immobile	0.9999194	0.16541823778607403	1.3284869	4.4255488
20220601_Field13_before_cell2_crop.mldatx_tracked.trxyt	463	0	Immobile	0.9999999	0.16869701743925453	1.4286636	7.1616973
20220601_Field13_before_cell2_crop.mldatx_tracked.trxyt	467	0	Immobile	1.0	0.051957507850646636	1.5603723	2.9979284
