# Supplementary material for: Single nucleosome imaging reveals principles of transient multiscale chromatin reorganization triggered by histone ADP-ribosylation at DNA lesions
Source: Nat Commun. 2025 Jul 19;16:6652. doi: 10.1038/s41467-025-61834-7 (PMC12276361; doi:10.1038/s41467-025-61834-7)
Supplement: Supplementary file 6 — Source Data [file 41467_2025_61834_MOESM6_ESM.zip › DATA_ALL_FIGURES/Fig 1C/before_damage/all experiments/20220601_Field13_before_cell2_crop.mldatx_tracked.trxyt_diffcoef.csv]

filename	h2b_id	diffusion_coef
20220601_Field13_before_cell2_crop.mldatx_tracked.trxyt	2	0.47162390894224926
		11.841284168785002
		0.023112657726499973
		0.00451657835525006
		0.06013206271250024
		0.06288263295725016
		0.012587912431250051
		0.030957842049999865
		0.07906466654050008
		0.024302368782500066
		0.012673247215250092
		0.08161628376100014
		0.19898596111699962
		0.19072496116125007
		0.03865625046424997
		0.08860654105699976
		0.3183508327382504
20220601_Field13_before_cell2_crop.mldatx_tracked.trxyt	29	10.40688858477345
		0.07075161926049893
		0.022948925055249748
		0.055079904733249564
		7.837201963943559
		8.886950703893802
		0.027233754920999786
		0.0695960024172498
		0.05709174766824938
		5.659392729565249
		8.671060973116244
		0.04923617306500011
		0.003930372163250077
		0.05125383057250149
		0.0040687209809998496
20220601_Field13_before_cell2_crop.mldatx_tracked.trxyt	30	0.25676625229250005
		0.3238915070364987
		0.14130862171624958
		3.962864329089244
		0.9651659439162484
		1.7741189096604988
		0.2693189762484994
		0.03876833061624997
		0.6602614571532481
		4.991956171082492
		1.5424421361372482
		0.37463024566599934
		0.6866849515010143
20220601_Field13_before_cell2_crop.mldatx_tracked.trxyt	38	0.008830998686249914
		0.005641256726500206
		0.003015711920499913
		0.0016284163930000122
		0.0027811132602499214
		0.011628332516250218
		0.013251882556249761
		0.029345927618000395
		0.004543154242249929
		0.0257079589092504
		0.05896747581249868
		0.033763905496250586
		0.005941388104999876
		0.04315489445800063
		0.028445205160999458
		0.007633342075250244
		0.005299228801249971
		0.03313121918825073
		0.026209722528249605
		0.04488667988225122
		0.005726111058000179
		0.008578120687249878
		0.013427938530500337
		0.02698749843924897
		0.019329429980500062
		0.002690459416249937
		0.010682504991999884
		0.01663458721999975
		0.035088694409001156
		0.006212317112499709
		0.019837143666500367
		0.002522798156249835
		0.008222687606250325
		0.001816166042499982
		0.0006284800925000433
		0.017209027433249077
		0.007188185351250485
		0.009341505672500118
		0.03960792025000106
		0.0015073118832500535
		0.01901467263625042
		0.0077797928682498746
		0.030359362952500614
		0.0025094197329999113
		4.710947650000489e-05
		0.00304590449649999
		0.030730602694499037
		0.01875815548450044
		0.013121425242499579
		0.010143759840250195
		0.043553090055248975
		0.004887297031250009
20220601_Field13_before_cell2_crop.mldatx_tracked.trxyt	40	0.04280426533288907
		0.006945202647272473
		0.0014325811956722165
		0.003969646147010084
		0.0024414433489024505
		0.004837504472052292
		0.059236209833058634
		0.17880446629732616
		0.019562096328401928
		0.026709831652340466
		0.0004984930992499968
		0.00820210530564004
20220601_Field13_before_cell2_crop.mldatx_tracked.trxyt	68	0.07098298232256076
		0.013850677495210163
		0.009448863853122267
		0.03465592606489096
		0.08476211702347057
		0.0295124198216528
		0.01733041003002191
20220601_Field13_before_cell2_crop.mldatx_tracked.trxyt	73	0.045280569653703785
		0.002543484232249976
		0.06153587370412365
		0.023177225464811782
		0.002032269794172554
		0.000367966522689992
		0.0960146888568117
		0.10919270598288756
		0.012053523031562602
20220601_Field13_before_cell2_crop.mldatx_tracked.trxyt	78	0.10554602178010462
		0.016623466583822962
		0.030369967845310167
		0.005972799853840165
		0.06304250403022343
		0.026431035654340268
		0.004221895993639856
		0.027104831964973188
		0.050375304857773986
		0.041780891082173935
		0.0346357194386882
		0.026736868142690554
		0.013924891549022921
		0.24807911457585852
20220601_Field13_before_cell2_crop.mldatx_tracked.trxyt	79	0.0035721352982502836
		0.001817859586250003
		0.012590386326499134
		0.0036942838985000908
		0.008235863734500035
		0.005809245306499856
		0.004144236979999515
		0.0006343593902500881
		0.004147944686500167
20220601_Field13_before_cell2_crop.mldatx_tracked.trxyt	84	0.019311529747250457
		0.01830380575224986
		0.036941278129247586
		0.0767470275422525
		0.03117651989300084
		0.015020233052500295
		0.013874098165250263
		0.0022197842142498815
		0.07374009373625007
		0.060781979162000635
		0.06122725187625155
		0.4180360170722213
		0.07697220835450254
		0.12398371509725298
		0.05419878930850069
		0.1350985488024915
		0.1916520816020037
		0.020075801388250616
		0.004708556701000156
		0.051050490517247187
		0.054868582102501146
		0.07717527531425133
		0.02730281182525082
		0.01509082925649904
		0.007910299376499981
20220601_Field13_before_cell2_crop.mldatx_tracked.trxyt	86	0.0026035664409999933
		0.010254590394249126
		0.014242202714249965
		0.05501508756925121
		0.08116756632225174
		0.007258093959999692
		0.016553188610500598
20220601_Field13_before_cell2_crop.mldatx_tracked.trxyt	87	0.0849851946874544
		0.015852040504040342
		0.0824482292740639
		0.001447433334452524
		0.10789369906330452
		0.11607933413830497
		0.054178974874473686
		0.001533807324812528
20220601_Field13_before_cell2_crop.mldatx_tracked.trxyt	89	0.048865749024251066
		0.005699461093000038
		0.0024846157045000684
		0.003426171553249704
		0.001505524450000066
		0.002139883836249944
		0.0016020740124999934
		0.00625260033324961
20220601_Field13_before_cell2_crop.mldatx_tracked.trxyt	91	0.3861694461125044
		0.28021671946322974
		0.07126974786500165
		0.004230780590500184
		0.01658139072050067
		0.02634140135449814
		0.0338212202770012
		0.13665332068900127
		0.04662307596325046
		0.02815886957224818
		0.07894974233450182
		0.049004375124501426
		0.04005603971425014
		0.07016896217424408
		0.08394872774500174
		0.0019125763362500682
		0.14289455614325122
		0.13265493511400156
		0.0005602886672498914
		0.007620751406250057
		0.006930761224000447
		0.11077397042000431
		0.035450373718249
		0.02787917497649949
		0.010322971354250187
		0.005746399193000095
		0.0012698003365000914
		0.017516785216500613
20220601_Field13_before_cell2_crop.mldatx_tracked.trxyt	98	0.011026342012999133
		0.011211629130000218
		0.03521672925625093
		0.14867706487050392
		0.1596317353182396
		0.36214771790425754
		1.4652540628085213
20220601_Field13_before_cell2_crop.mldatx_tracked.trxyt	104	0.15482079430625387
		0.07892899943625196
		0.011338962446500582
		0.007415954844999241
		0.02441152784200102
		0.008165310307249707
		0.1749518130545037
		0.06118129500624689
		0.10497785218425253
		0.019889262417250905
		0.015257824850000297
		0.08606791392249301
		0.027884796480999445
		0.008580642981250108
		0.050610204715251
		0.011177932090000283
		0.015829686467999007
		0.004154211006500037
		0.006325711942250025
20220601_Field13_before_cell2_crop.mldatx_tracked.trxyt	123	0.18181823593250349
		0.026996762605249483
		0.011949594255250157
		0.20427824144650406
		0.46957523843017274
		0.20806184357725324
		1.3821461839805338
		0.1374348570242534
		7.554734899999825e-05
		0.00468586315124983
20220601_Field13_before_cell2_crop.mldatx_tracked.trxyt	124	0.029390896266397976
		0.019615324900053282
		0.024930938604260124
		0.04744289253330363
		0.03934359890000095
		0.0066412106730626514
		0.03585657561250091
		0.07480121702544074
		0.050200509904732245
		0.027345595880410675
20220601_Field13_before_cell2_crop.mldatx_tracked.trxyt	126	0.031132578516500697
		0.011268260097250191
		0.027586301316250464
		0.010286750100500269
		0.04462238122250094
		0.02899348730525068
		0.02316375253025047
		0.0067059350472489015
		0.01758396738500028
		0.002819172898000093
20220601_Field13_before_cell2_crop.mldatx_tracked.trxyt	128	0.005859568956250255
		0.021250726672500046
		0.0027239064992501012
		0.04675379937650116
		0.022391666450499715
		0.03243314597724953
		0.0027618311202496798
		0.0025876622702495104
		0.004854558271250143
		0.01839922304125019
		0.007777354584249904
		0.06676392131425134
		0.04162050779125116
		0.0028272422372499356
		0.025835528017000516
		0.0602094226564908
20220601_Field13_before_cell2_crop.mldatx_tracked.trxyt	129	0.3135368514812555
		0.17828329122025482
		0.0024079702659999783
		0.011927565274247664
		0.10889770369625304
		0.16243732452625242
		0.21652412799250473
		0.23032485483650691
		0.06757071268625184
		0.09378237180100266
		0.13429485471825336
		0.2797364904402061
20220601_Field13_before_cell2_crop.mldatx_tracked.trxyt	132	0.6963248612585108
		0.2560579834162524
		0.1616094895645038
		0.33968538965050865
		0.27699104045450623
		0.14738291232650214
		0.07306858003998747
20220601_Field13_before_cell2_crop.mldatx_tracked.trxyt	146	0.015855944770247585
		0.0017423042412499708
		0.00769166026600029
		0.007428184809250185
		0.012610156481000436
		0.011402174208500312
		0.005059665812000093
		0.02122849387025049
		0.017656065864997388
		0.0012588471152500482
20220601_Field13_before_cell2_crop.mldatx_tracked.trxyt	147	0.007065381805000274
		0.003910380020499784
		0.006640308780500182
		0.0015410191812498173
		0.0030037062324995
		0.023379543788500424
		0.048935858730500985
20220601_Field13_before_cell2_crop.mldatx_tracked.trxyt	152	0.17771738238552498
		0.05938831777881402
		0.2831039609963585
		0.022997959860248114
		0.1103745270652114
		0.06024829699631272
		0.010107020308010247
		0.0018908632456898515
		0.11546247410594145
		0.025810055287872953
		0.012878236289472808
		0.284341592608095
		0.08154066492722632
20220601_Field13_before_cell2_crop.mldatx_tracked.trxyt	156	0.17550055688200256
		0.0024140266825001646
		0.016426113504250814
		0.009393107300000732
		0.01567951402625023
		0.017271110514247078
		0.003267953497000341
		0.010498396511250702
		0.0023052971442501314
		0.007342278734250337
		0.021393483510500685
		0.07243669620050219
		0.029194587080500312
		0.04456042674625206
		0.015731041615247722
		0.02303073940049998
		3.653690264256119
		0.297445506787014
20220601_Field13_before_cell2_crop.mldatx_tracked.trxyt	163	0.011424942862249952
		0.0017913990282496367
		0.0015859330852501068
		0.011552971479250385
		0.002512264567250109
		0.006672147709250047
		0.037135764266500906
		0.08419066877800159
		0.0016169901805000676
		0.026664909506495974
20220601_Field13_before_cell2_crop.mldatx_tracked.trxyt	164	0.04532638646650084
		0.0018884158605000428
		0.041851407308501176
		0.018916439792500576
		0.05286455937999198
		0.007744765869250247
		0.04277330650400056
		0.21648672138925376
		0.14854686921425325
		0.07975936177625152
		0.01816663501525045
		0.13762045112625304
20220601_Field13_before_cell2_crop.mldatx_tracked.trxyt	176	0.4882734034441742
		0.11257449504102274
		0.008964522505248393
		0.11503102038798155
		0.03601924070500685
		0.00506763237824919
		0.28751518060455683
20220601_Field13_before_cell2_crop.mldatx_tracked.trxyt	179	0.025397992992254932
		0.04446872215249293
		0.06893438040423915
		0.0873427505262672
		0.015654084548497333
		0.043882674753258875
		0.0020316520764997164
		0.06987578442726337
		0.01716242604049717
		0.23530358172929625
		0.05552606039649103
		0.024801017896996097
		0.05707055031626122
		0.12399016720098065
20220601_Field13_before_cell2_crop.mldatx_tracked.trxyt	182	0.03999327316450786
		0.019238697324996723
		0.18363121038047106
		0.15919001337128058
		0.027518175103245612
		0.42915446758608333
		0.3081949952224516
		0.28637971481430663
		0.28368953119445495
		0.35847923114257124
		0.06631888458023961
20220601_Field13_before_cell2_crop.mldatx_tracked.trxyt	187	0.05074995879849194
		0.15521215976497565
		0.039104082306257386
		0.06798994308723902
		0.21719891556204335
		0.06867254067048932
		0.06233315755301239
		0.14853464774422645
		0.008326050408248627
		0.05529261478901078
20220601_Field13_before_cell2_crop.mldatx_tracked.trxyt	189	0.0258992387302458
		0.2639727022725519
		0.09806279019023446
		0.04458771755600858
		0.027082954736996016
		0.181751221648286
		0.00804354636624895
20220601_Field13_before_cell2_crop.mldatx_tracked.trxyt	190	0.0015284900569997911
		0.15955451945328195
		0.4001036845044378
		0.09246135863726886
		0.026928853660995785
		0.04198658118124318
		0.08133702807251598
		0.051794227706491974
		0.05735497647401149
20220601_Field13_before_cell2_crop.mldatx_tracked.trxyt	192	0.19469430129821919
		0.10669488089602075
		0.002051638809999643
		0.013426938018002661
		0.07090486452648885
		0.0012278569925000937
		0.018726284046497132
		0.272251771215304
		0.04395738322899351
		0.04217864613624317
		0.05725607715426053
		0.04695958749699238
20220601_Field13_before_cell2_crop.mldatx_tracked.trxyt	212	0.009612557530754372
		0.007930397936271021
		0.043853019714131164
		0.13436738226029138
		0.07939508510730038
		0.06353752074532498
		0.04106203549446642
		0.008941561576604307
		0.08905264127823623
		0.047405702106259114
		0.013667257982258565
20220601_Field13_before_cell2_crop.mldatx_tracked.trxyt	219	0.023199781358496374
		0.005164174865001042
		0.00170343139299973
		0.010875433520252175
		0.0017767537802497466
		0.002027792058500471
		0.019109227491247008
		0.0011965777924998254
		0.0042555148172509485
20220601_Field13_before_cell2_crop.mldatx_tracked.trxyt	248	0.019114314456247034
		0.05738745994226162
		0.07154823966248863
		0.011246515933248468
		0.017725150906003836
		0.08368502514123906
		0.2351250000499989
		0.38146016786299597
20220601_Field13_before_cell2_crop.mldatx_tracked.trxyt	251	0.02538535448499598
		0.0627669456432624
		0.042826614229243595
		0.0010653272142499214
		0.04828577692450965
		0.04703153482324342
		0.010861404807252369
20220601_Field13_before_cell2_crop.mldatx_tracked.trxyt	254	0.020575868138859324
		0.034853169632969354
		0.08552114934048911
		0.22631557409419747
		0.054336046354736406
		0.12410517880974702
		0.015367617482730135
		0.004310718703501754
		0.0053568427074659865
		0.01706145508009736
		0.0019245663741803646
20220601_Field13_before_cell2_crop.mldatx_tracked.trxyt	274	0.20809237739054132
		0.09121893290098534
		0.17100188045803202
		0.21599357357596508
		0.1943722836185385
		0.15034583005022553
		0.3179287307643136
		0.7649631026551308
20220601_Field13_before_cell2_crop.mldatx_tracked.trxyt	287	0.006182773657171527
		0.007545852789313955
		0.0028261627831019974
		0.04051266555466815
		0.014889572462250176
		0.004872986464073308
		0.03420179122300436
		0.012178486624870505
		0.03393791782901661
		0.01827922175414976
		0.014502222355142922
		0.05647761940040076
		0.022961561146066962
		0.0018001389843122313
		0.007193500641011378
		0.012030789738310692
		0.0023838960757021363
		0.043662238398381334
		0.1110303271521927
		0.021669076818504208
		0.0056877961591516105
		0.003220573607023069
		0.03340116550305451
		0.02504389925224618
		0.0014801196901527156
		0.0022782503345621257
		0.023514174128844496
20220601_Field13_before_cell2_crop.mldatx_tracked.trxyt	295	1.88587512499985e-05
		0.016428239977997566
		0.021507248870504005
		0.0821736645624869
		0.07661009716098806
		0.047596990995259
		0.023334421376246254
		0.01934985557700414
		0.019328891796996858
		0.03555768551725778
		0.025942463754246088
20220601_Field13_before_cell2_crop.mldatx_tracked.trxyt	299	0.02607834856449605
		0.053328990065011274
		0.06290488589849007
		0.01716704790525399
		0.06366333086224069
		0.06623837978126373
		0.025123587195245888
		0.013037981508247967
		0.042457251960259804
		0.037395957406244684
		0.021855491716254567
		0.05477211088449165
		0.006115783156251142
		0.021545262184996368
		0.10799598100852091
		0.062493207698491836
20220601_Field13_before_cell2_crop.mldatx_tracked.trxyt	309	0.009902243735412038
		0.00656677875988918
		0.0024026041896398707
		0.010902426538254566
		0.01114928417112111
		0.008319002866011642
		0.0019821745752495487
20220601_Field13_before_cell2_crop.mldatx_tracked.trxyt	310	0.06120357058123999
		0.026481524065255207
		0.005096622580249413
		0.08001324793226651
		0.11011323737448309
		0.09481222178123566
		0.02286284302850502
		0.008626081784498632
		0.07791932798326526
		0.0018791603884997046
		0.006672982066251229
		0.0692025875844891
		0.039011059962493724
		0.00016190345250001112
		0.009430072356248568
		0.0005625110582501394
		0.005144668783249075
		0.013538366140502526
		0.00040925425849990324
		0.03329955074450654
		0.032862350117244914
		0.0249226613552458
		2.9372024835408346
		0.05383985755524157
		0.0014350415540002753
		0.023618282757246374
		2.1020114235849197
		0.022431977133246697
		0.05139960017826015
		0.05524478760399134
		0.09072370658898568
		0.01433104478425284
		0.02894652350499508
		0.011912019381252274
		0.011410829080998348
		0.023862942538255136
		0.013769354067997588
20220601_Field13_before_cell2_crop.mldatx_tracked.trxyt	318	0.21341613972488374
		0.002982957008210586
		0.013396142364203169
		0.02995484700425564
		0.024537898232294516
		0.003947933974520313
		0.00958020415950446
20220601_Field13_before_cell2_crop.mldatx_tracked.trxyt	320	0.01523595792200314
		0.014673850778502927
		0.016824988316253463
		0.004235409958247799
		0.021918927463254342
		0.021366952441254087
		0.04962588967451016
		0.057468380418470494
		0.03213679978450622
		0.10764429774052132
		0.21755181043113805
		0.015616114737253233
		0.03325802957600652
		0.013764888370002648
		0.004381909287997686
		0.006352410512501273
		0.02803157887725582
		0.03377140535923288
		0.007327287738001529
		0.09024007026601794
20220601_Field13_before_cell2_crop.mldatx_tracked.trxyt	323	0.006526384908741034
		0.05687952190223339
		0.004507297681899685
		0.010944356308175439
		0.02202418098810685
		0.00257961746265282
		0.1011924745761705
		0.14187038382678888
		0.04429731076957175
		0.06085073829007227
		0.058214535732261645
		0.031176160414028063
20220601_Field13_before_cell2_crop.mldatx_tracked.trxyt	331	0.007627047252501331
		0.10477922321419574
		0.3042869687173105
		0.13093736556627716
		0.2603319783093037
		0.6092569811616877
		0.0135444788922528
		0.30096388485130854
		0.28175201718505455
20220601_Field13_before_cell2_crop.mldatx_tracked.trxyt	341	0.0035666955342507868
		0.026137066400005463
		0.00873784868725146
		0.00023178541699988246
		0.08834190453926774
		0.07713056517726535
		0.016027775155241748
		0.0697848156265128
		0.49746840527460323
20220601_Field13_before_cell2_crop.mldatx_tracked.trxyt	364	0.014629153123992404
		0.004967566262500815
		0.01761413928850374
		0.00375995382499803
		0.010806178690252646
		0.015887277925003353
		0.0020536369902504886
		0.01711015143624122
		0.006749774676501729
		0.011957545653252435
		0.03487022067248238
		0.015656916087253586
		0.02135911004500449
		0.030885227570256083
		0.010121138306495043
		0.020460283285004106
		0.07585558774326501
		0.1034234447291968
		0.028447784450004513
		0.013013307191252446
		0.07166980153326379
		0.053767550866223805
		0.026925215541255876
		0.019552085916254115
		0.019638801639254074
		0.0044228392712472525
		0.03237304371025631
		0.009222143035251673
		0.016110790920491523
		0.014822589601003406
		0.0006188442170001034
20220601_Field13_before_cell2_crop.mldatx_tracked.trxyt	366	0.18148160755253548
		0.17110271456903361
		0.022788475468988267
		0.03266559538450695
		0.132116985446527
		0.2993866688605593
		0.13108994497118281
20220601_Field13_before_cell2_crop.mldatx_tracked.trxyt	372	0.06094091582501203
		0.004743256126250893
		0.07242970410851489
		0.0717657272304635
		0.33047075746106475
		0.3957570453556523
		0.1906542941272751
		0.046270679371259865
		0.08958995735626797
		0.3250710524905652
20220601_Field13_before_cell2_crop.mldatx_tracked.trxyt	383	0.049444121906077686
		0.0014385715168228207
		6.322839525000838e-05
		0.007303578443853947
		0.0007371469615620957
		0.04040730327657072
		0.027613455034208246
		0.024674892582457218
		0.010139236541534815
		0.0006964153720626192
		0.04561726523554925
		0.008764519410147897
		0.028609525561928625
		0.011946679417574954
		0.02311779517706435
		0.016965364966053612
		0.001910630372803026
		0.11673194209603317
		0.05011963337122511
		0.0019343142388528944
20220601_Field13_before_cell2_crop.mldatx_tracked.trxyt	384	0.05533352187151237
		0.008029482287563953
		0.04544269479197958
		0.06152665174898379
		0.008320446910813708
		0.06919039482461764
		0.1814577479877088
20220601_Field13_before_cell2_crop.mldatx_tracked.trxyt	385	0.09558128986251857
		0.300945821649846
		0.18870134738603772
		0.16122837690503244
		0.2889489148330573
		0.3855533858860519
		0.6185983775086218
20220601_Field13_before_cell2_crop.mldatx_tracked.trxyt	386	0.029774397081255868
		0.09517346995851936
		0.07433377567451487
		0.18370964393115566
		0.2318887207602959
		0.0357746202400074
		0.16089469066103182
		0.1786874988961588
		0.007330846825251461
		0.13907007149652742
		0.01596731183449158
		0.01645568208500336
		0.0763997139912651
		0.016066214856253466
		0.2753328487631096
20220601_Field13_before_cell2_crop.mldatx_tracked.trxyt	387	0.1126556238050228
		0.040894010746229406
		0.0032979574712503385
		0.01565635730650297
		0.10166301403252054
		0.3718957885050572
		0.24257077468629487
		0.01105488768400174
		0.013134386050243816
		0.11100909368252306
		0.006392653575251191
		0.06508162352051326
		0.11535870817694012
		0.05457343964426129
		0.05213006141426044
		0.005563043785997208
		0.052786955118260565
		0.04544122640625884
		0.0010291409000003032
		0.005319509820247
		0.07061445294726398
		0.16002117551928077
		0.005341452942247323
		0.03782553588225772
		0.0005389924160001102
		0.011695748096252349
		0.017768813516490588
		0.04324118119250879
		0.006503455651251563
		0.0009902234500002661
		0.05684619170497094
		0.0607239948152619
		0.06776249406426323
		0.00609532320624693
		0.08066018185626755
		0.007759105200251212
		0.2215420596162934
20220601_Field13_before_cell2_crop.mldatx_tracked.trxyt	394	0.07366116969796245
		0.24546370253005104
		0.06457674320801328
		0.013095875281002726
		0.21739252831513842
		0.06332889731726263
		0.06771704220126354
		0.03624459829248057
		0.31706647396631354
		0.0054572411172508625
		0.575087304692613
		0.012261687567993134
		0.0954761712445173
		0.11692746894727216
20220601_Field13_before_cell2_crop.mldatx_tracked.trxyt	398	0.007039394953001445
		0.03435368931250685
		0.022829912042488323
		0.034286106117256784
		0.031843785945256414
		0.010986837666252048
		0.02154652627398861
		0.02639714615022792
		0.015911105705413507
		0.036788242860543593
20220601_Field13_before_cell2_crop.mldatx_tracked.trxyt	400	0.004651437480497665
		0.010208664922252348
		0.01994133416050414
		0.001092170506249446
		0.014716120601252995
		0.02817573092650561
		0.0005424044625000743
		0.009136067976495217
		0.017859143704503352
		0.019467184466503636
		0.023653008202487908
		0.039241342081007775
		0.011472221449252227
		0.0021478941700005154
		0.041275490784978795
		0.04487877720625882
		0.0012408305652501915
		0.005186164842501036
		0.02706712682648587
		0.06318392387851257
		0.012269931040252419
		0.03242577651998376
		0.008714704484251658
		0.005117771354001081
		0.006348169764001239
		0.05806764768997065
		0.010413618556502295
		0.0060117534602511565
		0.09349418444445179
		0.1919442119672878
		0.09101233585226792
		0.0076068110900013785
		0.013276311276992957
		0.020748170594504328
		0.002209122408250476
		0.007556814646246178
		0.002134416648500311
		0.029604492660255964
		0.011374612526502284
		0.13093371660843242
		0.0037597828532507853
		0.025403023101254984
		0.053042373453259864
		0.024990485692486943
		0.044182830640259026
		0.0025931168785004867
		0.08386287324845697
		0.022230351954004485
		0.04290839536250859
		0.03168673701625632
		0.012984052446243366
		0.007058960937251481
		0.00954960857525193
		0.0615758644044682
		0.010356247176502
		0.028513673797255584
		0.06174170307701184
		0.025123675250487098
		0.058574045092011584
		0.089983257890018
		0.011552293153994113
		0.022774982465254535
		0.005924492143251182
		0.0019426166772503247
		1.779152124998618e-05
		0.042547233960258786
		0.04504037757250919
		0.02686663022500498
		0.016724609905241508
		0.1184101364825237
		0.08694017364126769
		0.07953842547120933
		0.0233708028962548
		0.011409388281252276
		0.010612196972502232
		0.045397541326226504
		0.00015457062250001842
		0.028994499031255606
		0.011221255098244351
		0.004331333451250868
		0.006060483733001037
		0.015767292812503095
		0.010363854816494725
20220601_Field13_before_cell2_crop.mldatx_tracked.trxyt	402	0.007081115617001133
		0.0018239006012506255
		0.002722280122000596
		0.01858930727124097
		0.04221287876000899
		0.12419900580927525
		0.030215683277006074
		0.025897154325236548
		0.0060701176652514025
		0.014477902075252872
		0.002218886431249084
		0.02228342844050402
20220601_Field13_before_cell2_crop.mldatx_tracked.trxyt	403	0.04578789006626019
		0.03710879918100829
		0.10020294781019873
		0.017755890422503695
		0.06594073944201338
		0.042238325572009044
		0.010576483581244574
		0.010369840680252016
		0.015243071321003231
		0.015061249620492224
20220601_Field13_before_cell2_crop.mldatx_tracked.trxyt	417	0.01716297420725305
		0.07534083400996136
		0.18257413500628564
		0.22428609319454282
		0.0658799492984656
		0.12625121602002495
		0.10274696330627005
20220601_Field13_before_cell2_crop.mldatx_tracked.trxyt	418	0.03763679421625758
		0.019631657991254187
		0.03291070121798321
		0.1000304550745207
		0.09122785968926829
		0.06827641214601371
		0.008354139786245622
		0.017143043188503397
		0.05431105257126091
		0.3078054843150932
		0.05047340021125963
20220601_Field13_before_cell2_crop.mldatx_tracked.trxyt	422	0.004757780882497778
		0.0031620458322505663
		0.0004133281352500918
		0.011589288428502315
		0.0018096163449990246
		0.00022002853625002956
		0.004324589779250571
		0.008320309936245879
		0.0007589681112502828
		0.004023471094250725
		0.008201395276251576
		0.001840885157248847
		0.000434886566500096
		0.011481916475251628
		0.002478491836998527
		0.021517054073004412
		0.01562564679625362
		0.002143802077000376
		0.1056547348164462
		0.15195773756253064
		0.02363163298025476
		0.027840571505004994
		0.025584533070487074
		0.140535048146027
		0.14016281872902805
		0.0024006186362487314
		0.07262547937251414
		0.11060875748202172
		0.1251968579380249
		0.03447400696648187
		0.012029050362502222
		0.014438015931252882
		0.033249764358482405
		0.012605512489002855
		0.03935091447625837
		0.017868692673003745
		0.005811422578247071
		0.09961877233852061
		0.013388262176252797
		0.0009953089944993553
		0.010509088545002052
		0.005006631903250783
		0.018599691532253507
		0.1351136122624309
		0.0596663772085124
		0.009411342171252562
		0.0028978774820009015
		0.007401263510496653
		0.024643773984255893
		0.030794130444505945
		0.0013986965049993406
		0.021958093192504653
		0.019701010351253722
		0.02099727437450408
		0.016963184028241114
		0.0071880721960016
		0.010380466649252197
		0.022051688500988462
		0.01305074403250287
		0.011835703228502433
		0.004360634606250845
		0.029793894031234815
		0.043156702850009075
		0.016251214728253367
		0.0035393398852481247
		0.01568545770625327
		0.0239866531982549
		0.011157606016252332
		0.00712521040624694
		0.3032655429343123
20220601_Field13_before_cell2_crop.mldatx_tracked.trxyt	461	0.1387919765612768
		0.03576726776900689
		0.0012792791124993051
		0.03364265419425747
		0.02886083561725536
		0.0023446781845006064
		0.2494764007111241
		0.15641918682653125
		0.06321119648626279
		0.002376177720248546
		0.014723937601252858
		0.01599152000525339
		0.052931289118261365
		0.6242520287166817
		0.6372400420813784
		0.5269895112823543
		0.6782611104569058
		0.34384665119656777
		0.00514255825625109
		0.04952861181850922
		0.21807195491113865
		0.013175610493003182
		0.12477011294227504
		0.061662301834262016
		0.15589271580417027
		0.11361852583627324
20220601_Field13_before_cell2_crop.mldatx_tracked.trxyt	463	0.1073456874482711
		0.002130372558248951
		0.055723296143261346
		0.012863935424502588
		0.025320222610255134
		0.27821520528385507
		0.10109716528252048
		0.040871182615258614
		0.2783918912400556
		0.20960916569114377
		0.029865555414255725
		0.055435143821010065
		0.5839039122722
		0.14036439438127873
		0.07112353108901306
		0.08130336270501529
		0.01880151555999056
		0.06764722484001509
		0.06315314352251263
		0.04193458411322802
		0.05242751618601184
		0.0746872577382666
		0.0898931143045173
		0.09508050431120095
		0.016469304589253594
		0.046565302426259954
		0.06429796714396696
		0.04411612706500905
		0.04026133643600711
		0.04425001627400928
		0.22581567096088528
		0.08835963281726729
20220601_Field13_before_cell2_crop.mldatx_tracked.trxyt	467	0.059967200439261854
		0.11652610136494078
		0.018670738321253644
		0.028591099958505534
		0.02256961266223865
		0.019735728034254035
		0.02175058322050417
		0.01662871240925326
		0.017722711810240818
		0.03581440972925719
		0.007599872160251498
		0.014395353961252744
		0.012671725255243764
		0.006417321125001485
