# Supplementary material for: Single nucleosome imaging reveals principles of transient multiscale chromatin reorganization triggered by histone ADP-ribosylation at DNA lesions
Source: Nat Commun. 2025 Jul 19;16:6652. doi: 10.1038/s41467-025-61834-7 (PMC12276361; doi:10.1038/s41467-025-61834-7)
Supplement: Supplementary file 6 — Source Data [file 41467_2025_61834_MOESM6_ESM.zip › DATA_ALL_FIGURES/Fig 1C/before_damage/all experiments/20220601_Field1_before_crop.mldatx_tracked.trxyt.csv]

filename	h2b_id	predicted_class_id	predicted_class_name	probability	maximum_radius	first_x_position	first_y_position
20220601_Field1_before_crop.mldatx_tracked.trxyt	1	0	Immobile	1.0	0.0511681272862404	0.8992013	7.5094633
20220601_Field1_before_crop.mldatx_tracked.trxyt	4	0	Immobile	0.99999964	0.16171434583344804	1.4539518	6.8044469
20220601_Field1_before_crop.mldatx_tracked.trxyt	7	0	Immobile	0.9999745	0.19694790238855056	1.5478064	6.7930815
20220601_Field1_before_crop.mldatx_tracked.trxyt	8	0	Immobile	0.9998184	0.19942586324840153	1.5589911	6.8019135
20220601_Field1_before_crop.mldatx_tracked.trxyt	10	0	Immobile	0.99999905	0.15274107026631678	1.5317891	6.7896235
20220601_Field1_before_crop.mldatx_tracked.trxyt	11	0	Immobile	0.99997056	0.2432860231541878	1.9374925	8.068687
20220601_Field1_before_crop.mldatx_tracked.trxyt	14	0	Immobile	1.0	0.10046871930884807	1.9729341	9.4646946
20220601_Field1_before_crop.mldatx_tracked.trxyt	25	0	Immobile	0.99984527	0.20731661203063287	2.0419819	6.4610103
20220601_Field1_before_crop.mldatx_tracked.trxyt	27	0	Immobile	1.0	0.1046904326064707	1.542129	2.0867125
20220601_Field1_before_crop.mldatx_tracked.trxyt	34	0	Immobile	1.0	0.12381770420237197	0.98665181	7.8525846
20220601_Field1_before_crop.mldatx_tracked.trxyt	35	0	Immobile	0.9999999	0.09036158018982467	1.0044337	6.8740477
20220601_Field1_before_crop.mldatx_tracked.trxyt	40	0	Immobile	0.9997477	0.20886658338851735	0.99974535	7.9135401
20220601_Field1_before_crop.mldatx_tracked.trxyt	41	0	Immobile	1.0	0.08021603058641119	1.2770657	4.8495148
20220601_Field1_before_crop.mldatx_tracked.trxyt	45	0	Immobile	1.0	0.10874759863891241	1.7300016	1.3765712
20220601_Field1_before_crop.mldatx_tracked.trxyt	52	0	Immobile	0.99999976	0.10006085613190613	1.7462712	1.3953161
20220601_Field1_before_crop.mldatx_tracked.trxyt	53	0	Immobile	1.0	0.1291124403017773	1.7429449	1.3545848
20220601_Field1_before_crop.mldatx_tracked.trxyt	54	0	Immobile	0.99999964	0.10739492558384685	1.7373388	1.4328614
20220601_Field1_before_crop.mldatx_tracked.trxyt	64	0	Immobile	1.0	0.1174737294936192	1.6826089	1.4858627
20220601_Field1_before_crop.mldatx_tracked.trxyt	69	0	Immobile	0.9999951	0.09069050984232027	1.6747411	1.4031564
20220601_Field1_before_crop.mldatx_tracked.trxyt	74	0	Immobile	0.9999999	0.2032140327765286	1.769608	1.4152418
20220601_Field1_before_crop.mldatx_tracked.trxyt	82	0	Immobile	1.0	0.2184036570364607	1.6341353	1.3599676
20220601_Field1_before_crop.mldatx_tracked.trxyt	84	0	Immobile	1.0	0.1357576256829795	1.7436904	1.4742407
20220601_Field1_before_crop.mldatx_tracked.trxyt	86	0	Immobile	0.47538665	0.246762815858569	1.6059834	1.3298367
20220601_Field1_before_crop.mldatx_tracked.trxyt	92	0	Immobile	1.0	0.14054039091069095	1.4540633	7.455301
20220601_Field1_before_crop.mldatx_tracked.trxyt	101	0	Immobile	1.0	0.14558898554773986	1.7438168	1.4580394
20220601_Field1_before_crop.mldatx_tracked.trxyt	106	0	Immobile	0.9999999	0.16529782980704916	1.0791408	6.9110991
20220601_Field1_before_crop.mldatx_tracked.trxyt	112	0	Immobile	1.0	0.08662767678865667	1.2153084	6.7977961
20220601_Field1_before_crop.mldatx_tracked.trxyt	129	0	Immobile	1.0	0.08355773490760753	1.0636634	7.6690841
20220601_Field1_before_crop.mldatx_tracked.trxyt	130	0	Immobile	0.9999994	0.15646202129238898	1.7867371	1.5109739
20220601_Field1_before_crop.mldatx_tracked.trxyt	133	0	Immobile	1.0	0.13669898281673423	1.0922628	9.888886
20220601_Field1_before_crop.mldatx_tracked.trxyt	134	0	Immobile	0.9999895	0.18762100456241518	1.2807109	7.0174774
20220601_Field1_before_crop.mldatx_tracked.trxyt	135	0	Immobile	1.0	0.11398378405808453	1.1645299	6.9392943
20220601_Field1_before_crop.mldatx_tracked.trxyt	136	1	Hybrid	0.80007637	0.3164331238436966	1.2400886	6.9730669
20220601_Field1_before_crop.mldatx_tracked.trxyt	137	0	Immobile	0.9999995	0.09783803098477363	0.84380334	4.0230063
20220601_Field1_before_crop.mldatx_tracked.trxyt	146	0	Immobile	1.0	0.11467733267101042	0.82897506	4.0836545
20220601_Field1_before_crop.mldatx_tracked.trxyt	148	0	Immobile	1.0	0.09446966518888539	1.1280767	9.7775957
20220601_Field1_before_crop.mldatx_tracked.trxyt	149	0	Immobile	1.0	0.10423783421426244	1.565196	4.3248394
20220601_Field1_before_crop.mldatx_tracked.trxyt	158	0	Immobile	0.9999999	0.0525257788450584	1.7849201	9.6599795
20220601_Field1_before_crop.mldatx_tracked.trxyt	170	0	Immobile	1.0	0.11413726553864843	1.5701194	4.2404458
20220601_Field1_before_crop.mldatx_tracked.trxyt	172	0	Immobile	0.9999999	0.1496450105422163	1.5006054	4.2510507
20220601_Field1_before_crop.mldatx_tracked.trxyt	196	0	Immobile	0.9999982	0.07075691995134888	1.977751	0.86659421
20220601_Field1_before_crop.mldatx_tracked.trxyt	224	0	Immobile	1.0	0.04869078614756225	0.8024049	8.0234266
20220601_Field1_before_crop.mldatx_tracked.trxyt	239	0	Immobile	0.99999976	0.14176292917512104	0.8416956	7.8176482
20220601_Field1_before_crop.mldatx_tracked.trxyt	242	0	Immobile	1.0	0.08341507767364334	1.1237361	9.584593
20220601_Field1_before_crop.mldatx_tracked.trxyt	248	1	Hybrid	1.0	0.4397236261537116	1.356015	9.5799794
20220601_Field1_before_crop.mldatx_tracked.trxyt	251	0	Immobile	0.9998851	0.20234981120861037	1.0226401	9.3129307
20220601_Field1_before_crop.mldatx_tracked.trxyt	252	0	Immobile	0.99962544	0.24044617676066293	1.7837142	7.5794703
20220601_Field1_before_crop.mldatx_tracked.trxyt	254	0	Immobile	0.99998	0.1822065578226263	1.6680835	7.5254143
20220601_Field1_before_crop.mldatx_tracked.trxyt	255	0	Immobile	1.0	0.11834597701979571	1.187571	2.8552351
20220601_Field1_before_crop.mldatx_tracked.trxyt	258	0	Immobile	0.9999994	0.18304663124460896	1.7180263	7.70125
20220601_Field1_before_crop.mldatx_tracked.trxyt	263	0	Immobile	0.9998497	0.18535887555037683	1.7721666	7.6399885
20220601_Field1_before_crop.mldatx_tracked.trxyt	265	0	Immobile	0.9999999	0.06795502930850664	1.2647442	9.4662135
20220601_Field1_before_crop.mldatx_tracked.trxyt	268	0	Immobile	0.99999976	0.13984129525676592	1.9285214	7.3121148
20220601_Field1_before_crop.mldatx_tracked.trxyt	269	0	Immobile	1.0	0.08346577296413177	1.9116177	4.1255455
20220601_Field1_before_crop.mldatx_tracked.trxyt	270	0	Immobile	0.9999999	0.1665074752451972	1.886074	7.2320471
20220601_Field1_before_crop.mldatx_tracked.trxyt	277	0	Immobile	0.9999809	0.18133036598675334	2.0378882	7.2846543
20220601_Field1_before_crop.mldatx_tracked.trxyt	281	0	Immobile	0.9999999	0.17596325511695593	0.98733347	1.6314879
20220601_Field1_before_crop.mldatx_tracked.trxyt	294	0	Immobile	0.99999964	0.0407746680459817	1.8265689	9.70049
20220601_Field1_before_crop.mldatx_tracked.trxyt	337	0	Immobile	0.9946995	0.18633607033255767	1.7252847	5.3108135
20220601_Field1_before_crop.mldatx_tracked.trxyt	338	2	Mobile	0.94123316	0.21735958280170173	1.7804239	5.4418915
20220601_Field1_before_crop.mldatx_tracked.trxyt	341	2	Mobile	0.9999974	0.3394404069317615	1.7760706	5.3825921
20220601_Field1_before_crop.mldatx_tracked.trxyt	346	1	Hybrid	0.96556115	0.2221822126695565	1.7576328	5.4298315
20220601_Field1_before_crop.mldatx_tracked.trxyt	348	0	Immobile	1.0	0.16674754753219004	1.8789573	5.4114085
20220601_Field1_before_crop.mldatx_tracked.trxyt	349	0	Immobile	1.0	0.1186391526335638	1.6834857	7.008369
20220601_Field1_before_crop.mldatx_tracked.trxyt	350	2	Mobile	0.9949764	0.3379664779424284	1.9235323	5.3643413
20220601_Field1_before_crop.mldatx_tracked.trxyt	351	1	Hybrid	0.69257957	0.25517350037503866	1.8230644	5.4303432
20220601_Field1_before_crop.mldatx_tracked.trxyt	354	0	Immobile	1.0	0.06455689192526219	1.6611076	2.6077345
20220601_Field1_before_crop.mldatx_tracked.trxyt	374	0	Immobile	1.0	0.12186339230700151	1.8792814	6.3526297
20220601_Field1_before_crop.mldatx_tracked.trxyt	382	1	Hybrid	0.9982583	0.22926848006860862	1.544083	5.8209443
20220601_Field1_before_crop.mldatx_tracked.trxyt	384	0	Immobile	1.0	0.0872036881537131	1.003199	4.2895402
20220601_Field1_before_crop.mldatx_tracked.trxyt	399	0	Immobile	0.9999976	0.11413993862447995	1.4083392	9.0907517
20220601_Field1_before_crop.mldatx_tracked.trxyt	426	0	Immobile	1.0	0.15599621728420196	1.6599099	1.0300875
20220601_Field1_before_crop.mldatx_tracked.trxyt	427	1	Hybrid	0.8111829	0.2968734539315528	1.5471798	8.4425326
20220601_Field1_before_crop.mldatx_tracked.trxyt	428	0	Immobile	0.9999114	0.29107038226398035	1.3882095	8.274184
20220601_Field1_before_crop.mldatx_tracked.trxyt	431	0	Immobile	1.0	0.15873908192779773	1.706742	5.6069329
20220601_Field1_before_crop.mldatx_tracked.trxyt	434	0	Immobile	1.0	0.07566975212276045	1.3159621	1.679941
20220601_Field1_before_crop.mldatx_tracked.trxyt	435	0	Immobile	0.9985178	0.21513446969151526	1.2801182	8.9271938
20220601_Field1_before_crop.mldatx_tracked.trxyt	436	0	Immobile	1.0	0.13499200352680174	1.7651589	8.6668296
20220601_Field1_before_crop.mldatx_tracked.trxyt	441	2	Mobile	0.9735398	0.9023031794045521	0.88580096	4.1040892
20220601_Field1_before_crop.mldatx_tracked.trxyt	446	0	Immobile	1.0	0.06313941459445115	1.6710736	1.8353923
20220601_Field1_before_crop.mldatx_tracked.trxyt	447	0	Immobile	0.9999994	0.12269403057122402	1.031736	8.8191613
