# Supplementary material for: Single nucleosome imaging reveals principles of transient multiscale chromatin reorganization triggered by histone ADP-ribosylation at DNA lesions
Source: Nat Commun. 2025 Jul 19;16:6652. doi: 10.1038/s41467-025-61834-7 (PMC12276361; doi:10.1038/s41467-025-61834-7)
Supplement: Supplementary file 6 — Source Data [file 41467_2025_61834_MOESM6_ESM.zip › DATA_ALL_FIGURES/Fig 1C/before_damage/all experiments/20220601_Field1_before_crop.mldatx_tracked.trxyt_diffcoef.csv]

filename	h2b_id	diffusion_coef
20220601_Field1_before_crop.mldatx_tracked.trxyt	1	0.016124737901062964
		0.09544759649680991
		0.005187539374009724
		0.23650962042474025
		0.09345549384041006
		0.07317729567208967
		0.040697066432502246
20220601_Field1_before_crop.mldatx_tracked.trxyt	4	0.5623902317562509
		0.2772512230585023
		0.12484094697050004
		0.21210988655025018
		0.04729924530500122
		0.3162098007559971
		0.6680140483704957
		0.04285092147024917
		0.06805493040124905
		0.25613432702099836
		0.010418183720500018
		0.0884558731932494
		0.07156468207250118
		0.05663215039250095
		0.11678060568400152
		0.23523538478524908
		0.11247744396249965
		0.02352181225525024
		0.15258805812649995
		0.07811688311050015
		0.14726739969124863
		0.05136284181624973
		0.2685697936824999
		0.00426118663524997
		0.8498288786649939
		1.0967587393600058
		0.05758203777925061
		0.40654418070499954
		0.38928395414224837
		0.17632972911024947
		0.0818882925625001
20220601_Field1_before_crop.mldatx_tracked.trxyt	7	0.1728954869832495
		0.03340256207424982
		0.06120940865000083
		0.07357876707724811
		0.3096016683572514
		0.14592412677125194
		0.03693117859224989
		0.3167601264744991
		0.30066597197299855
		0.07940281965625108
		0.05970104031050032
		0.17437312410125108
		0.007231564144249941
		0.012289766502499576
		0.19530205133850093
		0.31224093265524894
		0.0351814423699992
		0.46985528006049976
		0.02993020021250015
		0.12689057454050012
		0.060958653152499986
		0.04329291605224991
		0.18526791128900108
		0.6732149021932501
		0.8640591778565007
		0.18187080595625005
		0.11001297975125132
		0.40922617149624985
		0.3794376552812467
		0.21708821340049841
		0.5954119336682496
		0.5667709391922506
		0.3148012097644999
20220601_Field1_before_crop.mldatx_tracked.trxyt	8	0.05005905537825045
		0.05121726935725029
		0.2659145666912525
		0.5797930015685003
		0.47044665463625285
		0.24371838445249902
		0.5247009028944981
		0.35797021081699976
		0.6929297662585008
		0.24871746832249875
		0.6608409060252494
		1.5288132165182475
		0.7141886847582465
		0.1369586062362503
		0.04707301359824972
		0.3343108946532492
		0.38896210144225013
		0.0764505527049992
20220601_Field1_before_crop.mldatx_tracked.trxyt	10	0.05473507294625012
		0.1329786394450011
		0.1139601151090014
		0.41264939871725137
		0.6230749873325028
		0.08593371580525014
		0.25882415965600275
		0.01640059323624987
		0.07151563940625034
20220601_Field1_before_crop.mldatx_tracked.trxyt	11	0.08008867308125055
		0.07916707926249947
		0.2617211319124987
		0.05795627683250026
		0.26917649749249994
		0.05199857075300064
		0.23614700695625507
20220601_Field1_before_crop.mldatx_tracked.trxyt	14	0.07871527657799943
		0.05224100856249963
		0.025200455224249685
		0.004413733041999932
		0.013149927123250485
		0.015717085314250125
		0.09791669909125053
20220601_Field1_before_crop.mldatx_tracked.trxyt	25	0.01651347716624956
		0.20407923105525447
		0.020082424440499295
		0.04929680066225099
		0.13489682559124683
		0.03171525068125058
		0.014799845456999501
		0.005092827636250137
		0.015964744144500134
		0.056967816987248975
		0.03377427739925066
		0.0017131559412499348
		0.03821213379425009
		0.01467656815299961
		0.0008455403540000779
		0.043871147379249305
		0.0015450627380000025
		0.01676743440199981
		0.05801957513125075
		0.004221606286249986
		0.0826215101725015
		0.03966311571699923
		0.2028080082100033
		0.04119075736249832
		0.053134729008999994
		0.10278678183249695
		0.006733344004000042
		0.006935391781000145
		0.001536921333249852
		0.005011480641250223
		0.0019932475690000906
		0.14693149135124695
		0.029051943976251233
		0.0804381604212516
		0.08056983670624934
		0.040984881714502305
		0.011946543148999846
		0.0376531239290008
		0.11274019778124593
		0.0454023635072512
		0.009106099668249611
		0.015136062890000246
		0.00502294167249977
		0.03734690368225153
		0.025243241652499384
		0.015018216200000368
		0.0230057039889991
		0.0990066832385024
		0.14376060734799506
		0.024058032357250726
		0.015576885612499307
		0.026177558206251787
		0.01883744739400005
		0.009455943661250113
		0.0431090157782489
		0.003826544544999874
		0.06059361711325017
		0.04641480738325143
		0.0027840486050003024
		0.14980696937125484
		0.023947182346248888
		0.03369689404250052
		0.11229348780725251
		0.037460273571251215
		0.030204989256998008
		0.164541902862503
		0.016438450315251162
		0.03503533816625057
		0.02343050032499874
		0.04934533574425067
		0.04617915968025122
		0.022137714823250942
		0.00762928385849944
		0.006060128516500035
		0.011577347284000448
		0.016852703806249886
		0.039458673751247696
		0.03814523914400039
		0.030673379596500544
		0.032709596186500614
		0.0649830377312466
		0.01552180512125029
		0.060031359786251653
		0.08242815548500296
		0.017122989662499682
		0.2400250591849817
		0.30693286156250643
		0.025898538704000697
		0.12051447858025299
		0.07046810792499526
		0.006900696979250114
		0.16241244081725284
		0.031984944842500335
		0.003561931941249629
		0.02700176976250052
		0.0016107731642498785
		0.05395559658425186
		0.03561781610124721
		0.015406482798499706
		0.09230913034225222
		0.05441752844125128
		0.0072834476849999
		0.3537488381450062
		0.16606259218000252
		0.07328782072250165
		0.07251740585999494
		0.017883142202500285
		0.0819811843625024
		0.03643293426125086
		0.012357512966500115
		0.0686523837699957
		0.020223740225000494
		0.07747848338650158
		0.03058713216625062
		0.04037439606649665
		0.054146077821251345
		0.040018550193000844
		0.03139872461125052
20220601_Field1_before_crop.mldatx_tracked.trxyt	27	0.038420205718250756
		0.04173148573849948
		0.04134856732200142
		0.0953135067312474
		0.11632895836250233
		0.0013225861662499675
		0.01855060511825028
		0.00022217765725001304
		0.011353624201250252
		0.02655699108624902
		0.00538011423700011
		0.018278975851249497
		0.054067004066250694
		0.000510894991999988
		0.03380890107625096
		0.062376675591248876
		0.06656724658250146
		0.06867023901249883
		0.04598688614225091
		0.09392256852424777
		0.020310261122500374
		0.06419003677424893
		0.028061148200000666
		0.008442968697249755
		0.0007520515540000335
		0.03412275346925108
		0.008745883268000323
		0.012884888031249245
		0.06621341011300097
		0.15794970597250382
		0.015310780452250162
		0.04774764342624691
		0.07579595849800208
		0.05316085348900137
		0.0894301450685016
		0.04399426024099704
		0.07900812231425178
		0.12886840453825263
		0.005318255412500023
		0.0008208817864999317
		0.0619074632340016
		0.01884962271250031
		0.03941337410000061
		0.007713740131249421
		0.0045132982130000904
		0.03230419380250073
		0.026122079306250767
		0.017443842969998784
		0.06912899235250174
20220601_Field1_before_crop.mldatx_tracked.trxyt	34	0.0277485311392529
		0.017848216376958943
		0.003974260396302775
		0.025945281412603223
		0.033026844394752904
		0.05838308282224852
		0.0003271878205000625
		0.003410290256500148
		0.10207008075325294
		0.06548094432499642
		0.05096841699825126
		0.1772853009685032
		0.12027994631825206
		0.00886505755249936
20220601_Field1_before_crop.mldatx_tracked.trxyt	35	0.054196695833649146
		0.026148693770103093
		0.07992166663532428
		0.008360636288810242
		0.030678744061757697
		0.00013908236194002296
		0.04054042950994073
		0.024505928401753092
		0.07658146255699806
		0.02064512741357257
		0.01592402932525064
		0.02439342500346045
		0.025829348754340613
		0.01382580136708916
		0.03524427470181311
		0.002535356552290026
		0.015465018391840484
		0.012249996732061386
		0.022766851174610407
		0.03651604090922348
		0.024167975549210425
		0.005709134589490054
		0.007056634770702147
		0.004969699564840214
		0.13327206525189247
		0.07755911224100397
		0.005590983159890555
		0.10816712791825363
		0.06797883668904062
		0.008174402712201562
20220601_Field1_before_crop.mldatx_tracked.trxyt	40	0.13535532116275512
		1.378677505757746
		0.9036222861865192
		0.007068916529539999
		0.04157619296782317
		0.12226460073519427
		0.2320213867306667
		0.06945513166276138
		0.1567879521042546
		0.16794625588900397
		0.17139601875624044
		0.06226091373250256
		0.024600478810000395
		0.027139989976249727
20220601_Field1_before_crop.mldatx_tracked.trxyt	41	0.09996386028625244
		0.03898687998125081
		0.010825786215250167
		0.017436895504248658
		0.04610689085650071
		0.14759395578500303
		0.02563266264325096
		0.10943622060649245
		0.11963446497125278
20220601_Field1_before_crop.mldatx_tracked.trxyt	45	0.008109846912499497
		0.006792580861250316
		0.0005753714420000262
		0.0008514350065000912
		0.007687906719999385
		0.027778283245250793
		0.007685473322250237
		0.051626792002500844
		0.05532642698500118
		0.004539546164249757
		0.0005724616272500061
		0.006764648326250026
		0.014141429246250295
		0.013165960062498927
		0.030652323518500637
		0.02196355786825029
		0.018785377081250422
		0.011733474808249147
		0.004406413745000051
		0.007640175834250117
		0.04161068504125098
		0.04263614934924733
		0.027901463296250678
		0.031987646753000816
		0.038397171421250806
		0.04672167117649713
		0.014136791560000318
		0.0030489301265000475
		0.020300633641250388
		0.03994995767049763
		0.027924058221250686
		0.0033594761525001
		0.003711833973250102
		0.019345966866250577
		0.0078106005432494125
		0.018924640057000484
		0.009288448808500233
		0.014671097842500315
		0.11126078880649216
		0.01749673332325016
		0.0005937989882499946
		0.011786987866250124
		0.003052982034499812
		0.018695301122500396
		0.003050028416500095
		0.02068451503450041
		0.018382844358498802
		0.13894746328125313
		0.03005334917000091
		0.021877327854500493
		0.028994877800497962
		0.026451504867250435
		0.11685252168650276
		0.08348059521325164
		0.02761893784324821
		0.03835433022625056
		0.1763727275825032
		0.028836909091250522
		0.020519537422250482
		0.0008894425624999384
		0.003311849871250149
		0.009030668969250335
		0.03901396827250086
		0.02613804304024804
		0.004639379088500057
		0.026128075543250587
		0.005395501989250151
		0.05137984322224662
		0.13420056895325305
		0.026218939777000735
		0.01946802397025032
		0.027083892087247985
		0.0023233969332500425
		0.045539589216500836
		0.028619104058000812
		0.00945146622724943
		0.009560737306250167
		0.031560009082000594
		0.012074468697000218
		0.014790284912498923
		0.01440884198525019
		0.010725641461250157
		0.039005574610000746
		0.04192433776250101
		0.013414232640999254
		0.024270189162500632
		0.000755712370250021
		0.021883004122500258
		0.0075447057304993586
		0.004744993705000018
		0.01415578391725036
		0.03156978076250088
		0.04461133154049685
		0.003254485151249979
		0.031889208969000854
		0.0656540341925012
		0.014338415806249068
		0.012719249770250287
		0.00287487392725008
		0.031561716481250626
		0.047294094729246644
		0.0018403868622500438
		0.010118604439250181
		0.08256282322025164
		0.05025282156049665
		0.022747122826250587
		0.0059538039865000975
		0.020955994167250306
		0.07552853793250215
		0.07026308163124566
		0.005497472577250174
		0.00518028953525
		0.025374490105000546
		0.042874211362247054
		0.05649554470500127
		0.023215970166250283
		0.06408052753700096
		0.02340937806424847
		0.030332937393000657
		0.027798496025000362
		0.03835471260025054
		0.04589169716424708
		0.03357445482625057
		0.024525979136500772
		0.012466495970000381
		0.028769730828248217
		0.105792596390502
		0.11676855009250249
		0.004917704044500097
		0.020794499994498897
		0.015430398931250292
		0.009279204131250274
		0.07206767791450179
		0.05663604278125137
		0.0029221996899998137
		0.006708660910250235
		0.03178166103400051
		0.03494204433250082
		0.043943350431247204
		0.006294294045000226
		0.008415696809250256
		0.023279449062500693
		0.00390940411249984
		0.00012115197799999114
		0.006111248666500117
		0.05504325163025124
		0.024024306628248424
		0.025779311075250493
		0.07365245179525204
		0.049054158744501176
		0.0012249207969999305
		0.038144077930000804
		0.016600108681250423
		0.06575799512500138
		0.09038491303024343
		0.08282619893725132
		0.08524959617925175
		0.039164478410000904
		0.09631884143125186
		0.024744514826248284
		0.05213501534525106
		0.058407457477001226
		0.01694774999300021
		0.005754841526249506
		0.006116308424500116
		0.06863306657125091
		0.020139775456250446
		0.016177669068498917
		0.04057105628250099
		0.009900979085000086
		0.01882045744625047
		0.016577784090248807
		0.10678588960325186
		0.019377977952250314
		0.02927987567650041
		0.14925009631724007
		0.008153029496250234
		0.02773650571625065
		0.06495258269250162
		0.056159439219995985
		0.051017926196251194
		0.008537331966500026
		0.08482227921625189
		0.01219133524025033
		0.05759562797000115
		0.06650313549700147
		0.039420280740243605
		0.030731756570500746
		0.044403240456251054
		0.03677545243600092
		0.01724415797025041
		0.008404613701250108
		0.11590856449325258
		0.04078335396825079
		0.002234065371249604
		0.019947153049000278
		0.030040694676250673
		0.021701251684250362
		0.08058633376825157
		0.022996158272000543
		0.011953706713250233
		0.017845345686250385
		0.014913724056997828
		0.03226830597800095
		0.05692091508025124
		0.03612135047625082
		0.0012423209922499993
		0.003099917682250087
		0.08048597159825197
		0.07032706555850168
		0.04035438637625068
		0.0005321079112499243
		0.0004949080524999938
		0.013178089703250195
		0.02997238998650067
		0.05623262464500132
		0.05612332024325113
		0.05964761140000149
		0.04604440393700117
		0.025420925820996195
		0.011988470841250315
		0.042720251522000985
		0.0856893606850016
		0.0627868442142514
		0.012943679564500427
		0.04874138916250102
		0.017053396734250232
		0.028103826702495602
		0.006021265969000178
		0.031997457031250745
		0.00246856108025
		0.007968563066250019
		0.070237507184501
		0.02087768736325018
		0.01919072337250039
		0.037646391136251095
		0.08136987868848741
		0.08387793288125145
20220601_Field1_before_crop.mldatx_tracked.trxyt	52	0.021313959187996667
		0.060424376130001387
		0.032619812267250824
		0.0037522257625000454
		0.09268595598600188
		0.36042896651725814
		0.2759759256672569
		0.35243807854725856
		0.34727112739625793
		0.19717672658646895
		0.0348388005330006
		0.08210752997000147
		0.06653823254425144
20220601_Field1_before_crop.mldatx_tracked.trxyt	53	0.11196529081250237
		0.44302400976500955
		0.48417107826617345
		0.06435473965600143
		0.2673610322162567
		0.10300275787600283
		0.06224042973600129
		0.370567596356508
		0.15009779830250283
		0.15193232814600324
		0.07904694748998776
		0.2042573404625049
20220601_Field1_before_crop.mldatx_tracked.trxyt	54	0.04015005258125085
		0.015087890632250479
		0.07783658009450149
		0.11102645782225289
		0.0013604466604999958
		0.2670029129725057
		0.1934098350232203
		0.3596846643850082
		0.5989465025562627
		0.05832424226425139
		0.05753175813125137
		0.47085590351125933
		0.17924169575250315
		0.02276664101300062
		0.14900618156122628
		0.04902204388850092
		0.2171152927152552
		0.08695147267850196
		0.08007658223725198
20220601_Field1_before_crop.mldatx_tracked.trxyt	64	0.04086022957325095
		0.04581744910625117
		0.04541630800899324
		0.08023474100650214
		0.21954320718500522
		0.2645467117025069
		0.07090690282325203
		0.03568416871325082
20220601_Field1_before_crop.mldatx_tracked.trxyt	69	0.08592687066050136
		0.2121952445345046
		0.2715292377342567
		0.033587872324250465
		0.09611809471450221
		0.014507130971250226
		0.04186613142650088
		0.1595307085092252
		0.2284708055082554
		0.09873742167700204
		0.0517592088770012
		0.20401858577000412
		0.019297008365000323
		0.010521042470500366
		0.12476486788200251
20220601_Field1_before_crop.mldatx_tracked.trxyt	74	0.4084143348612587
		0.05613206235025128
		0.3051177548425057
		0.50320545447251
		0.43748894438525965
		0.00020603699524999366
		0.038249456331243596
		0.18080966233850385
		0.10231306735050279
		0.041978326981000576
		0.007109756000500213
		0.09907004852725232
		0.19079162982500364
		0.285432077221006
		0.1677450700464732
		0.04885936141850095
		0.048512413075250914
20220601_Field1_before_crop.mldatx_tracked.trxyt	82	0.3971258174622583
		0.023426100034000315
		0.1949273272885039
		0.040068688537000824
		0.39695994200025797
		0.04047066411125077
		0.4384286478641819
		0.12662369767225234
		0.04024667742925095
		0.0967262099802519
		0.041462915422500586
		0.09848530556825215
		0.3998365344200075
		0.2521543558810051
20220601_Field1_before_crop.mldatx_tracked.trxyt	84	0.06065060491450104
		0.11973800657650292
		0.10390734522500239
		0.11488945926250264
		0.3662131232785081
		0.07348879380800175
		0.20720141427325459
		0.11521782533123194
		0.3894589152642582
		0.13122302642125308
		0.0066969703610001595
		0.08505434730625154
		0.42175507643200894
		0.05752246547525085
		0.4302560032782589
		0.01681586481649733
20220601_Field1_before_crop.mldatx_tracked.trxyt	86	0.4782937648302604
		0.07234398984025159
		0.14085234713800313
		0.010769200362500174
		0.14057437333025263
		0.08439382879850182
		0.2475749523324611
		1.2298099181065243
		1.0701621741665226
		0.20633362858250498
		0.05283577068800113
20220601_Field1_before_crop.mldatx_tracked.trxyt	92	0.03185977416500063
		0.01410399402424979
		0.035606812371249776
		0.148689742152504
		0.04313918511125151
		0.04715342453125045
		0.008945672323998496
		0.06685334512925085
		0.04720448101700065
		0.00028443404650001957
		0.01921941435325069
		0.20096686445625447
		0.06171555536525113
		0.04471537654600072
		0.06709469349923973
		0.419472551250006
		0.06466875391250157
		0.018877710184999463
		0.016781888661251212
		0.041049401376251016
		0.09661318481825415
		0.028669213586001264
		0.18785572955050442
		0.02413526394849623
		0.0039692311302501615
		0.00567704526650004
		0.059144048992251064
		0.038770653389000743
		0.2442203966822549
		0.08135592993250083
		0.027595267220250807
		0.014464979212497358
		0.09311878769850153
		0.09068554382225222
		0.07369283291850164
		0.14244585952325237
		0.04692332049525022
		0.05353797984250141
		0.03980483334325116
		0.020340638923246446
		0.007776339770250309
		0.03295149484250149
		0.008717554085000329
		0.05863286627125241
		0.035225047045002164
		0.023446290323250168
		0.027140973281000003
		0.08444857165025191
		0.3009996946024521
		0.6734446283052617
		0.04701823264825075
		0.05277389802500101
		0.06850624840000127
		0.10991836272625251
		0.09161323843250176
		0.07884416906525299
		0.06140843303049067
		0.12260719235700134
		0.2480575173162539
		0.13385471188850248
		0.17761692902125234
20220601_Field1_before_crop.mldatx_tracked.trxyt	101	0.0473734452542512
		0.09556552123625199
		0.11712996372500216
		0.42838234593625796
		0.4174496657832583
		0.33597234234400747
		0.44037655666425973
		0.16134405709322452
		0.1263785917952524
		0.07780610523025128
		0.07517400391625115
		0.7526661918005145
		0.5916940823042612
		0.0194768775090004
		0.10995570988250256
		0.2925842188252564
		0.20604953134446807
		0.03588252983200089
		0.014006722764500228
20220601_Field1_before_crop.mldatx_tracked.trxyt	106	0.0449982050180024
		0.20780630369225386
		0.18498346306900398
		0.005804423580250366
		0.0046017728359999234
		0.08307781373123654
		0.1546286337905027
		0.15814184823125382
		0.0039700518924999555
		0.11883251620250165
		0.04404081982525074
		0.8465155654652662
		0.8685426392345204
		0.031599515556245905
		0.08069384292625047
		0.1942823527422528
		0.07036666465700188
20220601_Field1_before_crop.mldatx_tracked.trxyt	112	0.060054027336250926
		0.035500487226250654
		0.17224284213000388
		0.07636363994825165
		0.1530983277812546
		0.008587555427250286
		0.0421728096252506
		0.027686564156495685
		0.16601545639825344
		0.10972444412525434
		0.005233053265250337
		0.012437362232500054
		0.011551252122500263
		0.009222930996500386
		0.024334827210000225
		0.07418429889248881
		0.02166796764800058
		0.07109713021000234
		0.07975332325300136
		0.08773236245000261
		0.13336885870225568
		0.0577769902090026
		0.25057585315625586
		0.0039001975262501136
		0.16835850059622398
		0.06054486826050101
		0.02873701682000059
		0.03435437747124957
20220601_Field1_before_crop.mldatx_tracked.trxyt	129	0.024336514204250287
		0.04407497097250165
		0.025609289905000568
		0.015930114772500326
		0.041688781949250596
		0.0920209891252361
		0.030313694701250483
		0.03293883274724976
		0.0007021233545001581
		0.17971047439650553
		0.0015501012932502046
		0.015097351026250077
		0.045365225292250885
		0.05766822504324203
		0.021652223589251073
		0.034353523995251364
		0.027316444400500656
		0.03208416132849961
		0.04814698889970356
		0.12222878940600619
		0.005602676516000207
		0.0018065068025000302
		0.035771007558494314
		0.0015887698712500336
		0.04001086197725102
		0.062332835604251055
		0.15873833993125328
		0.1294783925000026
		0.1587714195125023
		0.020234946362499832
		0.021798906163246
		0.024982127327249345
		0.08866028048125096
		0.028492694996000628
		0.03510170004925135
		0.05769228526450197
		0.04143505039700117
		0.05786321961600042
		0.03135388404249407
		0.012479398525000872
20220601_Field1_before_crop.mldatx_tracked.trxyt	130	0.013662770766250354
		0.1572405516992528
		0.13291732943525256
		0.2229602750912547
		0.03344913644225066
		0.003557941983250005
		0.009536173481250174
20220601_Field1_before_crop.mldatx_tracked.trxyt	133	0.10188632695625167
		0.020321523454501132
		0.09639670428050107
		0.1503988719582513
		0.03590983709524843
		0.00038142402500006425
		0.03270156027625099
		0.3518080468340055
		0.048804354010002104
		0.023159808682000883
		0.013904471550250153
		0.0005511318702499837
		0.0684098363312539
		0.02497800041224819
		0.05908094241650276
		0.1507514703250027
		0.06364248782450083
		0.0771696686569983
		0.18427979570224912
		0.04021413311049978
		0.010785197892999778
		0.04337351561225064
		0.037801516839994255
		0.0010118515144999967
		0.04191752566525178
		0.03763391277050103
		0.008964073881249746
		0.003285361944499978
		0.048583464661250124
		0.04108071179700094
		0.04694732684499346
		0.06795894727025191
		0.0133204261292501
		0.041357437265001
		0.012280305361250575
		0.014660136154250355
		0.08888571589300094
		0.09631705688125211
		0.05992901104623998
		0.029616945610249613
		0.017818948631249307
		0.04454840740925043
		0.1169449454125019
		0.08390079543925184
		0.07234047164525184
		0.02606950389824986
		0.024137679058001144
		0.00491002943124889
		0.15912925476650214
		0.07021910091925174
		0.024390431948500938
		0.17458324275925613
		0.061500884514501926
		0.015774675288500305
		0.023360528272999722
		0.003572813707249672
		0.011825606720499971
		0.0416498705732514
		0.013350929851250404
		0.03612816517025138
		0.012724963085000143
		0.002386021957250099
		0.0694190630022539
		0.07722367223048798
		0.12381645063250166
		0.007384549396251092
		0.04910932871650051
		0.016718397460000152
		0.006271501231249676
		0.0003788398159999745
		0.049510650037251094
		0.030920056820000465
		0.020762120472496138
		0.04333914172250013
		0.08290781430650093
		0.019034854381250327
		0.026036182293251352
		0.013650814805000085
		0.015236143644499755
		0.03790924387400212
		0.005316596386248833
		0.022925094436251243
		0.017842614643250876
		0.019472039930000563
		0.007331358866000286
		0.08564039453700187
		0.03695722693925159
		0.06364593615625173
		0.006286021564249025
		0.03410877422500132
		0.005844076777999475
		0.023147574446500327
		0.01482070200499985
		0.01918376749225077
		0.00815923420624993
		0.0363942075025017
		0.004648393479999947
		0.04498547814049505
		0.023675347261250486
		0.02047521593650055
		0.017705941211250742
		0.0719600820339996
		0.002338164416250174
		0.04335871448524916
		0.0007164374912497895
		0.056785438206240935
		0.00490654760499998
		0.024816810661250483
		0.012765032014248405
		0.03536068712725097
		0.04050080968824904
		0.09194332374925232
		0.03647990634325097
		0.007726531456998424
		0.005825223019250593
		0.0050169874992505884
		0.00873206029224976
		0.0055451255624994365
		0.07690379716225194
		0.05957103342025466
		0.014046653260250378
		0.026641434546500906
		0.015179346126247724
		0.005836465062249744
		0.06628792428125212
		0.04219202726100221
		7.753769725004675e-05
		0.02893190565625119
		0.022239021652249596
		0.012178047589250215
		0.02669576094724577
		0.06743495568050241
		0.09334709435300358
		0.01362380812525043
		0.13769841089825105
		0.11097004578250415
		0.12710601233300445
		0.24485684650850423
		0.0871679703642328
		0.0881131684340014
		0.03284096058224975
		0.004672223714250017
		0.008092425853249458
		0.0036877430142499426
		0.06719239840725386
		0.002850498666499667
		0.004746999538000575
		0.08865520889623514
		0.011354619748000925
		0.00207727912100001
		0.008059023540499524
		9.389148050007691e-05
20220601_Field1_before_crop.mldatx_tracked.trxyt	134	0.14128690712625286
		0.024481763828000058
		0.10775301837248329
		0.0021984237965001576
		0.053254522370251516
		0.03727647140050067
		0.053848045143251366
		0.07741243153625144
		0.07803209917925172
		0.21411090645925368
		0.024801080577995842
		0.026626314125000054
		0.061016897776251584
		0.02345379810649989
		0.06266419002000044
		0.019307918496250492
		0.019220420355250546
		0.026846127480251412
		0.004243321622250045
		0.1350793861569777
		0.14857113369925212
		0.07846007445250112
		0.0436331779412505
		0.03989787189125152
		0.015909752506000414
		0.027966087024249596
		0.019741926676249775
		0.0137287218904974
		0.04513560324325038
		0.0031008984822501213
		0.018212710809250163
20220601_Field1_before_crop.mldatx_tracked.trxyt	135	0.019287642005000227
		0.14250793646050294
		0.03309276013700033
		0.0786009252342522
		0.010169496062500548
		0.022543591744251072
		0.013345672594499758
		0.08920062136250151
		0.04758538411299265
		0.2697888404745057
		0.059094604470251146
		0.15188947737925282
		0.004623848000500165
		0.0005746864292499649
		0.12672770956625273
20220601_Field1_before_crop.mldatx_tracked.trxyt	136	0.07944618060900269
		0.00585442936249982
		0.0005673228222500055
		0.0006229363850000298
		0.03654160751650105
		0.017967935413250674
		0.06876197098600152
		0.05181949059724231
		0.030504831889250374
		0.025638743044001194
		0.02069639501850051
		0.027416284661250453
		0.008683734685000506
		0.15353370454025342
		0.11326666408650198
		0.19600959202625529
		0.17806230450847185
		0.027019143242500623
		0.12002857563650243
		0.0625590114610008
		0.03839426612450061
		0.04192113090625092
		0.02785865639300056
		0.05677114635125157
		0.09788171682723545
		0.07588305113000254
		0.054802387322500784
		0.9244060437800237
20220601_Field1_before_crop.mldatx_tracked.trxyt	137	0.023522128370473516
		0.21776228678442713
		0.00028002075631251415
		0.007511924920022675
		0.06226464567461164
		0.09127514343710293
		0.14099253912387472
		0.006193182135410152
20220601_Field1_before_crop.mldatx_tracked.trxyt	146	0.32877226571344687
		0.1512031735335753
		0.1513388662497876
		0.018631399577810116
		0.11799359430050428
		0.04973185201300107
		0.025810414380302453
		0.13509469124031578
		0.027133399616840748
		0.025790959831060247
		0.007047099288552476
20220601_Field1_before_crop.mldatx_tracked.trxyt	148	0.008623860199250277
		0.008893285300000145
		0.05415844489524839
		0.03308222809799467
		0.02177880869125053
		0.02138596572625076
		0.011229703116250442
		0.049295285424999793
		0.008178002742499912
		0.12614543094625472
		0.03560849621225251
		0.08288633957050154
		0.027394683661245988
		0.014957678125001105
		0.02929657465125045
		0.04514964645250078
		0.04721919754500268
		0.01941350281250149
		0.0006839408552500174
		0.02588996461599999
		0.03529407122899236
		0.010934079952501011
		0.04811847642100088
		0.03668587932650015
		0.06118257065050002
		0.008806455415250915
		0.023203178104999733
		0.016164665285001014
		0.010831895949248114
		0.0028075693000003507
		0.006450949261249887
		0.018356581636250608
		0.01194192921125032
		0.026411196781245573
		0.0029317188102506104
		0.017156371999996884
		0.004365028345250813
		0.011692359444248015
		0.028796840228255318
		0.008968538916499388
		0.07988490966251664
		0.0024043806672498966
		0.025400079642246057
		0.09221321733051757
		0.09900334604898403
		0.02379414634825451
		0.027756305296244874
		0.019720157941255874
		0.09526089304098864
		0.014843365173247119
		0.03126351914900792
		0.021059127058494772
		0.027866869078505403
		0.08486204606498608
		0.011683300694501908
		0.005440730883249216
		0.04087147569700699
		0.022229771339245332
		0.0032246323624996963
		0.0038572436425007967
		0.01769894082024552
		0.07863880722101589
		0.06735912762498955
		0.0011816666752497164
		0.04939916548223949
		0.08678729931251537
		0.02499365760124548
		0.004060886628999467
		0.007550425695251869
		0.007027287511249293
		0.024980085306254854
		0.05129010419524039
		0.005640262802001399
		0.04496516041724322
		0.27209174174495737
		0.061106112098011214
20220601_Field1_before_crop.mldatx_tracked.trxyt	149	0.2716381520420556
		0.0793606679252378
		0.05359939104251083
		0.01443600519399754
		0.057071852844511516
		0.028779070212495927
		0.015092514531247773
		0.029929173940005757
		0.0019353875644996165
		0.029816960825005817
		0.024029468910496638
		0.000977199400000228
		0.040863943680243785
		0.01184455750924832
		0.018846668565003593
20220601_Field1_before_crop.mldatx_tracked.trxyt	158	0.04082584693324247
		0.031124952756995287
		0.028643489316006188
		0.09653842544723243
		0.03442015803200597
		0.03905011773624556
		0.08895075645027004
20220601_Field1_before_crop.mldatx_tracked.trxyt	170	0.03685220100849474
		0.019539297331254715
		0.024085625896995824
		0.012731064716252044
		0.0047508985592495554
		0.03809381504724382
		0.02848705912625539
		0.00783592254624878
		0.06124485721301263
		0.02256999969849638
		0.08226431493126554
		0.023345123142495865
		0.06879725270048867
		0.12482917456527615
		0.011420282249998843
		0.13268074488927545
		0.1959873494124696
		0.0702209952652643
		0.009485032656248863
		0.09856600769726885
		0.03362710801524449
		0.0003989243852499403
20220601_Field1_before_crop.mldatx_tracked.trxyt	172	0.1467179264165291
		0.06989879118398813
		0.13688686686652984
		0.3270978469849524
		0.07046679926726349
		0.15847000626422575
		0.1914025311312203
		0.00042544897225014366
		0.2704799498402081
		0.05371732450626016
		0.13167753207697916
		0.22917549990629493
		0.2688119516312077
		0.32546904409695115
		0.01874508888050365
		0.0587126886702416
		0.03344377954600652
		0.0007756446849999281
		0.05829754060451197
		0.050696956912490876
		0.025817117348254506
		0.06217165224099153
		0.018049400748247298
		0.054776814725011544
		0.0064627593032487805
		0.26786177842255465
		0.08071761617223841
20220601_Field1_before_crop.mldatx_tracked.trxyt	196	0.027157415413005457
		0.05058694447123191
		0.016802434514069847
		0.0299886266219282
		0.0004579954360524374
		0.02044336031549405
		0.07797012285923756
		0.0452811821550715
		0.03516555884524455
		0.009231244516454356
		0.022750243987808956
		0.0038555644872393944
		0.09256157365892102
		0.12234904802498094
		0.02656331771337783
		0.0310763651518176
		0.006409482878411268
		0.0006532121062024012
		0.02087252567957658
		0.10557905055158597
		0.07495642637123824
		0.0839844317268264
20220601_Field1_before_crop.mldatx_tracked.trxyt	224	0.0020639409915630107
		0.002794444534302067
		0.05970748744901219
		0.065853411481951
		0.04580717563090016
		0.02859776041139912
		0.008469447616563871
		0.021589814929058523
		0.0020922230162494985
		0.00035419839250006426
		0.03219116459721683
20220601_Field1_before_crop.mldatx_tracked.trxyt	239	0.5024182022076811
		0.08667101312715736
		0.07735109905679069
		0.08202469580771897
		0.14260600388560077
		0.17554841042503483
		0.24055860600121254
		0.08356052077979637
20220601_Field1_before_crop.mldatx_tracked.trxyt	242	0.007002983396001677
		0.0561932977152408
		0.058653270056240506
		0.008758969746251821
		0.010938629689248504
		0.02114869931525312
		0.0071150777952486395
		0.005999706628001111
		0.023373789754496152
		0.007482433926248927
		0.020249852874254137
		0.00784032223224883
		0.0039036721152506397
		0.024065758132996287
		0.026494895657254797
		0.005460864639248496
		0.006181597594252058
		0.013401396004996756
		0.0005986631982498907
		0.005373451050500792
		0.002633224108999988
		0.0026216521565007615
		0.0017171155212499934
		0.01051961423125182
		0.0015394785604996128
		0.003266429430500072
		0.0030288616212498483
		0.03813155598924356
		0.08381681264501603
20220601_Field1_before_crop.mldatx_tracked.trxyt	248	0.020018303202247057
		0.024702066465254736
		0.07449635145723826
		0.20384034670021295
		0.18837764557303183
		0.056591899948991074
		0.1841694765025343
		5.90968354239033
		0.0010273272942498976
		0.03595093239249317
		0.06486407227323812
		0.02283821834050481
		0.03567500543449322
		0.02213063216225409
		0.016999476316997747
		0.01514116515050283
		0.0032637791292493817
		0.004671162936500935
		0.14905630890623095
		0.03556990060649617
		0.08728012028426828
		0.048766380565244884
		0.09115724706626807
		0.26941769990720904
		0.39230396165032944
		0.021398032662246984
		0.012315095536252988
20220601_Field1_before_crop.mldatx_tracked.trxyt	251	0.12734796132498444
		0.011845089461251915
		0.020642013892246746
		0.23266058856674598
		0.10574002280633653
		0.018407155241247534
		0.017862681558253227
		0.018306207571246933
		0.04881537106825961
		0.07174291684499058
		0.30415126304831
		0.10921903479623302
		0.06199180742726203
		0.1786948555824719
		0.38120293273243494
		0.19051356787653384
		0.007725137532499282
		0.6772306449066401
		0.8386476377831096
		0.14000549118627686
		0.03906096006124525
		0.0803954898125143
		0.048687827697993506
		0.020410909412496854
		0.20149449289628932
20220601_Field1_before_crop.mldatx_tracked.trxyt	252	0.05545330434124014
		0.043827243684258416
		0.02968525007124558
		0.0019388951732502374
		0.016715428845247512
		0.13955275036622877
		0.1346678905052768
		0.07795897144648765
		0.28636736111455646
		0.10588623622648324
		0.03259373120900658
		0.04889620869849244
		0.1765683523600366
		0.029409048000995613
		0.030331190796245022
		0.047768639074010716
		0.2280274461742152
		0.04421761060625936
		0.41392597696393735
		0.11453077463127335
		0.11214164928998191
		0.1698720586842234
		0.06175009239201221
		0.028516888242246123
		0.06467471509226286
		0.0010518679862498706
		0.1082094558812717
		0.057640964674241534
		0.03216866427725653
		0.25779854584021095
		0.6306324766181494
		1.3406725411267642
		0.222263221278466
		0.04329990758525943
		0.0368906551312438
		0.022613379266254563
		0.017719585609996882
		0.16070143025002886
		0.03998768356524323
		0.037436991156494175
		0.14750076920502972
		0.15557479802597635
		0.023194183158254847
		0.04632576363699337
		0.08164960210326645
		0.2969587374384527
		0.47585514228117143
		0.034265894681257306
20220601_Field1_before_crop.mldatx_tracked.trxyt	254	0.11459881466323288
		0.008473062756251823
		0.16889876275622445
		0.003937270062500879
		0.04291407204499275
		0.05381857954624141
		0.02695619548250511
		0.17590881836897362
		0.09618570186027095
		0.10539556998498403
		0.1761974928650353
		0.052937613529992635
		0.1824532838462883
		0.07796498757523933
		0.171809176249973
		0.13437935206527662
		0.11092087209648198
		0.014651290086252818
		0.006618545318249107
		0.49345726961260145
		0.5005609443901735
		0.08482822485798643
		0.02789285512900541
		0.010574453695248053
		0.18753076282529038
		0.2611700587902123
		0.23419286298504619
		0.05354357376799163
		0.09442733258827021
		0.04404241224499241
		0.17497069171297192
		0.12117129864652339
		0.05717138961249052
		0.0638526849265128
		0.030007690810245156
		0.05667372919025959
		0.09668388045623331
		0.18362647501253695
		0.10065148315623523
		0.07514408930898828
		0.11438062351327263
		0.12061207857722989
		0.1740522941600355
20220601_Field1_before_crop.mldatx_tracked.trxyt	255	0.019076018686253807
		0.07576812187423819
		0.05669385774026126
		0.0032094117984993553
		0.2250874268622955
		0.09424373745998503
		0.017215790242497215
		0.03912736032325839
		0.07561350790248897
		0.009779731146252057
		0.014967649586247552
		0.03430408379850669
		0.04846246409524284
		0.10237880458252051
		0.21359058606921652
		0.22295694356446571
		0.25734353887930106
		0.001898938812999762
		0.053559542984010285
		0.2591165626182104
20220601_Field1_before_crop.mldatx_tracked.trxyt	258	0.3984535785041875
		0.03986321293524409
		0.019288140211253708
		0.09102776733723579
		0.002521009818500482
		0.2403462440402129
		0.20882583762504284
		0.0012509359532497824
		0.15032652884652803
		0.0018786772809997307
		0.029900757247245318
		0.05571627329701125
		0.03290805546424429
		0.5548691441093605
		0.17135251038922256
		0.06592844848501407
		0.02830300505124554
		0.043806407346008186
		0.06468629588324007
		0.26353332607395896
		0.13167936127027596
		0.01393232322924805
		0.016334288233003206
		0.09262513932498546
		0.01002092729625163
		0.001438053481250018
		0.26305227866896025
		0.09721122487526866
		0.09421409121123572
		0.03240864606425701
		0.0532549673944913
		0.12925012304927577
		0.16395257453622544
		0.0981089108502702
		0.0551137038579905
20220601_Field1_before_crop.mldatx_tracked.trxyt	263	0.16728928316497618
		0.05397661494251151
		0.20233618698046688
		0.4758925293305942
		0.42974627559918455
		0.158127224936031
		0.1279485036499798
		0.08863674710848583
		0.11335681352827151
		0.033562584607244046
		0.01565082324625259
		0.026745141144995203
		0.08864835691326704
		0.24302914137021353
		0.2036028573072199
		0.05790191090126197
		0.01982957494249594
		0.011915466722001994
		0.21376981353846586
		0.41336759757808383
		0.019060561081247027
		0.12525005448252363
		0.27488518669620404
		0.15238343638622567
		0.03009830962500673
		0.04897094519124246
		0.050567611502510275
		0.030201951448996078
		0.0818552524892671
		0.06834726039123853
		0.20325171502029038
		0.004033808486499339
		0.0968848681689846
		0.2512429475690515
		0.12984180155197939
		0.172988618391285
		0.07843312703923754
		0.17758499642053457
		0.08521510936723757
		0.0367661968842453
		0.14652082540102984
		0.04265041510924326
		0.12042597936852344
		0.046235183932993036
		0.19320080709253895
		0.0678322711059896
		0.10140133290426845
		0.15290368467247387
		0.12856120365248028
20220601_Field1_before_crop.mldatx_tracked.trxyt	265	0.0593258282532627
		0.010450467320498593
		0.029661563236255555
		0.009386963764998904
		0.018169711683247068
		0.0027124753872507564
		0.039091144208493064
		0.002967181256250457
		0.003006372876999214
		0.005071731681250897
		0.020818876071246446
		0.04627356211400975
		0.02962283485599544
		0.034598551202492764
		0.01542684061250229
		0.005582224519999666
		0.0343387864885095
		0.033118600221245326
		0.010802771634501173
		0.01281772175049812
		0.012487598314252543
		0.0061646542812502135
		0.04905719376849302
		0.043644613116259834
		0.007445589475248468
20220601_Field1_before_crop.mldatx_tracked.trxyt	268	0.03497811183249516
		0.1518690165305303
		0.027598658055995085
		0.01416539692250274
		0.03438158986249558
		0.024728758838505328
		0.13157697387023057
		0.1171128410122733
		0.05528769211299181
		0.0016716486892497447
		0.282765089269057
		0.14158487114822763
		0.14456604579627877
		0.03895710907249405
		0.08781399610001643
		0.049004569572492385
		0.25426963780030026
		0.19077743541322081
		0.017482416422497545
		0.014243656701253106
		0.4640299359301779
20220601_Field1_before_crop.mldatx_tracked.trxyt	269	0.05301645798501074
		0.007203573394248831
		0.01795075663225283
		0.0263904812562455
		0.0010347968192497648
		0.05783057112126098
		0.037932606562493004
		0.017820358330252965
		0.05340101577849083
		0.0240736385492545
		0.056142406011241916
		0.3391364289625691
20220601_Field1_before_crop.mldatx_tracked.trxyt	270	0.2355019610050452
		0.5695133686901599
		0.12744103163297965
		0.10887582473226938
		0.14354542313122717
		0.11223669732852447
		0.0658663075864908
		0.17177153075728305
		0.15860015865322497
		0.39011271723132585
		0.08605390508723637
		1.139664836981072
		0.38684285402632623
		0.28548111108045193
		0.26380790803030246
		0.42428553902318406
		0.9658320010454368
		0.857539225809865
		0.2465542100345513
		0.13744875603247864
		0.0674095644559892
		0.07681660635651501
		0.16421661641797336
		0.6669920636163821
		0.1765208231312205
		0.14493161570627844
		0.8277601711981167
		0.5228861163624148
		0.24711428669004934
		0.3282758388969508
20220601_Field1_before_crop.mldatx_tracked.trxyt	277	0.09471281748927068
		0.17398413717722344
		0.01716003252925388
		0.15061619462522685
		0.06673400486101295
		0.14774371431297664
		0.31319709369331455
		0.13068789687622887
		0.09819992026523539
		0.03991184664925797
		0.015007111406497608
		0.0374963502002568
		0.04621157388899255
		0.39745375527932875
		0.34299898195519535
		0.11087496173698189
		0.3516178043183196
		0.0672933513442388
		0.03444803053250731
		0.13747543083697833
		0.016652155490503022
		0.0036564996762494415
		0.14493673138052918
		0.20365797582321776
20220601_Field1_before_crop.mldatx_tracked.trxyt	281	0.30361897457278314
		0.7484847644153559
		0.9823109544802688
		0.2520008596264613
		0.023951326596254707
		0.007090784004998891
		0.0370548485049941
		0.0211426332812542
		0.03062044909249537
		0.10472046976578114
		0.12116831116904134
		0.1510608525050298
		0.05321735470024187
		0.009970692692001935
		0.20462419405246837
		0.06334597553299023
		0.2732589803803044
		0.2725323783649581
		0.3637979174553225
		0.42135260095714433
		0.16408570469669223
		0.0019035286492497382
		0.25648720378855044
		0.08948343171723584
		0.134155803558229
		0.07829763436526542
		0.07025830170156169
		0.1433371877396507
20220601_Field1_before_crop.mldatx_tracked.trxyt	294	0.0012468478409996067
		0.002806364465000923
		0.004966489271249361
		0.01444894937825282
		0.0033363965244990797
		0.01498775638900286
		0.00314664355999958
		0.01588711633649739
20220601_Field1_before_crop.mldatx_tracked.trxyt	337	0.5956274104513711
		0.4428069548703383
		0.7049093765413892
		0.3288927221620801
		0.8986442480981752
		0.47446077243209556
		2.0941936609456664
		0.4274943438210313
		0.05672288778051099
		0.17633712925003459
		0.38151694715630324
		1.0611549789492067
		0.18073902867053573
		0.5985160598823699
		0.22189555142313724
		0.1835762153000366
		0.40618475228133066
		0.4687591116647601
20220601_Field1_before_crop.mldatx_tracked.trxyt	338	0.9598374933944411
		0.6255590027459321
		0.2754645640730548
		0.033040220850506195
		0.015681272128241736
		0.7322186418501473
		0.16966552755703268
		0.0974361801010188
		1.0487939307597152
20220601_Field1_before_crop.mldatx_tracked.trxyt	341	1.093096906815941
		0.1311711698112762
		0.42395549946108735
		0.0190369886425037
		1.3182567403825725
		0.4501079280783359
		0.6858624071643864
		0.18288511524015583
		0.16447278883603178
20220601_Field1_before_crop.mldatx_tracked.trxyt	346	0.13023600001918265
		0.09700497152126829
		0.20841218173454049
		1.6203830135831645
		1.1440645953547268
		0.39684155434107743
		0.08991557084026777
		0.12521258932018586
		0.32085107632106086
		0.7580068155733978
		0.013423781196243352
		0.456932073282588
		0.21777269858004236
		0.045614455261259894
		0.33455554978608043
		0.3030432827673107
		0.0866417734800171
		0.6491005373581668
		0.31382307553256267
		0.21426026165304357
		0.23590776095329682
		0.3043250072823436
		0.7124012618443925
		0.5608622894443615
		0.12151140467052379
		0.5620317939519659
		0.2133944852185432
		0.12500692918027528
		0.4434599307602735
		0.29713570794855815
		0.2428222949545481
		0.03427969574825698
		0.15036080737617313
		0.21411466787604264
		0.26722689724255405
		0.8286302617388284
		0.018846070671253774
		0.034135673401007115
		0.09327074177126903
		0.10001206350919906
		0.6638451920326334
		0.31154428532206097
		0.1294427579401844
		0.08478277467126599
		0.10926366104252189
20220601_Field1_before_crop.mldatx_tracked.trxyt	348	0.6643616602921619
		0.6981541601283899
		0.22034138001629452
		0.04618190492047682
		0.21469170040629265
		0.1749331684812843
		0.13041476890652653
		0.17755146432491029
		0.006205867362501416
		0.14269192608627873
		0.22540784473688524
		0.686322388006386
		0.4540218925450904
		0.35496354751431825
		0.10420202300619484
20220601_Field1_before_crop.mldatx_tracked.trxyt	349	0.029694888811234298
		0.008952229141252257
		0.036768902132007876
		0.04814385967522549
		0.03118241866400623
		0.03245101573625648
		0.041008737377258034
		0.07535394847921169
		0.0758896743250152
		0.00859729085125169
		0.009087442256245254
		0.07655224597526439
		0.05541134368101101
		0.08901475685051763
		0.14462536973517612
		0.025183277239255116
		0.009938983936251481
		0.0014777892602500886
		0.02348102946623789
		0.0006670049262500885
		0.006241760506251213
		0.031161781365234613
		0.00206407280650044
		0.022712478061254534
		0.03582985347625707
		0.047804145532225145
		0.2608692014503031
		0.2618163900033037
		0.046170056626225024
		0.024474905450004858
		0.011033932313002148
		0.012634301431252258
		0.027027971029236503
		0.006858152297001849
		0.20698051142604096
		0.13224477662593237
		0.03422199957025674
		0.09264393790626978
		0.0036240347600010494
		0.021762427956988774
		0.04189935776800841
		0.03310916058125651
		0.01867427255250385
20220601_Field1_before_crop.mldatx_tracked.trxyt	350	2.0168708416802197
		4.031653641570803
		0.6683858158923867
		1.100382880753216
		0.9582674148607551
		0.07542937000001318
		0.11362162585002061
		0.12341610966502334
		0.3096723555560933
		1.436966581151542
		0.104821836320521
		0.19418652221115054
		0.20229480762504118
		0.07986436186626629
20220601_Field1_before_crop.mldatx_tracked.trxyt	351	0.20922786977004124
		1.106666119210722
		0.04153695786122823
		0.23484925141429724
		1.0949858510964665
		0.5247025100331048
		0.7194454920621349
		1.0158770402404522
		0.6769232820013815
		0.16171538456816692
		0.07542508123601488
		0.38431600906257857
		0.10707295007527098
		0.3328897336178291
		0.041076059125007995
		1.0320459798627057
		0.9452651268214429
20220601_Field1_before_crop.mldatx_tracked.trxyt	354	0.07547071618926487
		0.008017911798495793
		0.06269164803201223
		0.017202877445003366
		0.014188311986492818
		0.026259008019255143
		0.005201898521001056
		0.14326412503252917
		0.01375224619924323
		0.03733805840425774
20220601_Field1_before_crop.mldatx_tracked.trxyt	374	0.05579375447201144
		0.09644336114645023
		0.025768731529004753
		0.08480323942026785
		0.02417291042523851
		0.03286036221925638
		0.09307956161651727
		0.004576729812250678
		0.012619610852493331
		0.06478721855526284
		0.008961083966251756
		0.008693357824995631
		0.05063493871851025
		0.03781950787625795
		0.1362262051662791
		0.01283619053049291
		0.03472596010600723
		0.016546533236503295
		0.0636213307824675
		0.03847350015450796
		0.0011999235025003487
		0.011102105292502341
		0.020630976142239174
		0.019205263456253386
		0.010859044926502085
		0.026993657742504777
		0.003305837639248329
		0.009250119724251759
		0.06559378487126304
		0.04821105736247576
		0.026815170484004745
		0.060116864596011184
		0.016768861539253208
		0.008476019997246233
		0.032050089742256115
		0.02443566528625518
		0.04984846159222496
		0.0027012206772505233
		0.05747839096925944
		0.19479246502528633
		0.05112505686022424
		0.18835971621528763
		0.011592873895252443
		0.00032239545124986414
		0.005367083262501042
		0.020618642648504153
		0.002062140786000632
		0.004541753171247693
		0.0032788469012508146
		0.050185996956259804
		0.007055150976250775
		0.03282961337823383
		0.0617538453185121
		0.01631522154400326
		0.008389315545246006
		0.03565522490000689
		0.03879483304525733
		0.02051698482125409
		0.013016016778243404
		0.03983091259325779
		0.00886412540500156
		0.08421899781420664
		0.11964696597027502
		0.059921480057011756
		0.008714444151252172
		0.04140357007397902
		0.01721190013700352
		0.06633592508501393
		0.028505814344485216
		0.0320421125000062
		0.08911168202051763
		0.013918611378502848
		0.09615820455420007
		0.03259206133025625
		0.009479430079251878
		0.0015254395212504499
		0.0010276705299995456
		0.05872103724851108
		0.004796067085000976
		0.0062462426762471416
		0.06741264427926402
[truncated: 323 more rows]
