# Supplementary material for: Single nucleosome imaging reveals principles of transient multiscale chromatin reorganization triggered by histone ADP-ribosylation at DNA lesions
Source: Nat Commun. 2025 Jul 19;16:6652. doi: 10.1038/s41467-025-61834-7 (PMC12276361; doi:10.1038/s41467-025-61834-7)
Supplement: Supplementary file 6 — Source Data [file 41467_2025_61834_MOESM6_ESM.zip › DATA_ALL_FIGURES/Fig 1C/before_damage/all experiments/20220601_Field3_before_crop.mldatx_tracked.trxyt.csv]

filename	h2b_id	predicted_class_id	predicted_class_name	probability	maximum_radius	first_x_position	first_y_position
20220601_Field3_before_crop.mldatx_tracked.trxyt	2	0	Immobile	0.9999993	0.1942233364393928	0.86075528	9.9726095
20220601_Field3_before_crop.mldatx_tracked.trxyt	4	0	Immobile	1.0	0.11958346694712625	0.80963946	10.149257
20220601_Field3_before_crop.mldatx_tracked.trxyt	10	0	Immobile	0.9999856	0.25115467975960065	0.80981616	3.325943
20220601_Field3_before_crop.mldatx_tracked.trxyt	17	0	Immobile	1.0	0.13123997141985996	0.82003484	3.4842468
20220601_Field3_before_crop.mldatx_tracked.trxyt	32	2	Mobile	0.9999988	0.2557348274963736	1.2540247	2.0304333
20220601_Field3_before_crop.mldatx_tracked.trxyt	36	2	Mobile	0.9999957	0.22384000005450308	1.2117175	2.2036569
20220601_Field3_before_crop.mldatx_tracked.trxyt	43	2	Mobile	1.0	0.2586497175366717	1.4763344	2.0491002
20220601_Field3_before_crop.mldatx_tracked.trxyt	58	0	Immobile	0.9999622	0.20198891762473017	1.3023268	9.9678459
20220601_Field3_before_crop.mldatx_tracked.trxyt	69	1	Hybrid	1.0	0.7147501205156961	0.93343395	10.832639
20220601_Field3_before_crop.mldatx_tracked.trxyt	70	0	Immobile	0.9996197	0.21305917888891818	1.3918506	3.7860668
20220601_Field3_before_crop.mldatx_tracked.trxyt	74	0	Immobile	0.9995347	0.22262630924483393	1.0108528	10.832023
20220601_Field3_before_crop.mldatx_tracked.trxyt	75	0	Immobile	1.0	0.15640385622229694	0.87122046	10.964223
20220601_Field3_before_crop.mldatx_tracked.trxyt	77	0	Immobile	1.0	0.14368546673934135	0.81445406	10.934633
20220601_Field3_before_crop.mldatx_tracked.trxyt	96	0	Immobile	0.99999964	0.15308055910747267	0.89598068	10.82431
20220601_Field3_before_crop.mldatx_tracked.trxyt	98	1	Hybrid	0.9994436	0.23639800542629177	0.94262128	10.864263
20220601_Field3_before_crop.mldatx_tracked.trxyt	102	0	Immobile	1.0	0.16501007579079474	0.94570476	10.803773
20220601_Field3_before_crop.mldatx_tracked.trxyt	103	2	Mobile	0.9999999	0.25209629735743855	1.9649094	8.1982275
20220601_Field3_before_crop.mldatx_tracked.trxyt	104	0	Immobile	0.9999988	0.20337279616269313	0.93923518	10.880222
20220601_Field3_before_crop.mldatx_tracked.trxyt	118	2	Mobile	0.9775468	0.2663084190057834	1.4324984	8.0184395
20220601_Field3_before_crop.mldatx_tracked.trxyt	119	2	Mobile	0.9999875	0.4570958518740355	1.6488992	8.0329513
20220601_Field3_before_crop.mldatx_tracked.trxyt	121	0	Immobile	1.0	0.08343373856863898	1.4785	3.8367265
20220601_Field3_before_crop.mldatx_tracked.trxyt	129	0	Immobile	1.0	0.1526339554386573	1.2476761	1.3243357
20220601_Field3_before_crop.mldatx_tracked.trxyt	138	0	Immobile	1.0	0.09913171778956556	0.96169731	4.0434025
20220601_Field3_before_crop.mldatx_tracked.trxyt	143	0	Immobile	1.0	0.11171315142332074	1.3317069	8.0133661
20220601_Field3_before_crop.mldatx_tracked.trxyt	148	0	Immobile	0.9999999	0.168143193406364	1.2285604	5.3806604
20220601_Field3_before_crop.mldatx_tracked.trxyt	163	0	Immobile	1.0	0.09218986815415224	1.2441051	3.2236823
20220601_Field3_before_crop.mldatx_tracked.trxyt	177	0	Immobile	0.9999995	0.11990811766098848	0.90380743	11.107951
20220601_Field3_before_crop.mldatx_tracked.trxyt	178	0	Immobile	0.9069981	0.24075127260399873	0.98197594	11.158453
20220601_Field3_before_crop.mldatx_tracked.trxyt	184	2	Mobile	0.99999845	0.6871232547972473	0.88021413	1.6204654
20220601_Field3_before_crop.mldatx_tracked.trxyt	205	0	Immobile	0.9999995	0.1666519003297355	0.87534651	10.992965
20220601_Field3_before_crop.mldatx_tracked.trxyt	228	1	Hybrid	1.0	0.49228963743370585	2.0247153	8.531607
20220601_Field3_before_crop.mldatx_tracked.trxyt	232	0	Immobile	1.0	0.21584430098073007	1.4602622	2.436298
20220601_Field3_before_crop.mldatx_tracked.trxyt	278	2	Mobile	0.8581265	0.2140511000897912	1.3027589	7.1575071
20220601_Field3_before_crop.mldatx_tracked.trxyt	290	0	Immobile	1.0	0.10053769418899439	1.4526212	11.490751
20220601_Field3_before_crop.mldatx_tracked.trxyt	292	0	Immobile	0.9999999	0.14416825144285417	1.2404648	11.743481
20220601_Field3_before_crop.mldatx_tracked.trxyt	300	0	Immobile	0.9999851	0.08124526350384992	1.6394898	3.2392948
20220601_Field3_before_crop.mldatx_tracked.trxyt	306	0	Immobile	0.99999714	0.20852990826258058	1.3439556	4.393239
20220601_Field3_before_crop.mldatx_tracked.trxyt	307	0	Immobile	0.9999995	0.11818039872013474	1.2635728	1.8813572
20220601_Field3_before_crop.mldatx_tracked.trxyt	309	0	Immobile	0.99884063	0.12490664777220623	1.3486543	1.8348887
20220601_Field3_before_crop.mldatx_tracked.trxyt	319	0	Immobile	0.9998877	0.24688316857578613	0.8750625	1.4360923
20220601_Field3_before_crop.mldatx_tracked.trxyt	320	0	Immobile	0.9999993	0.10571492453688834	1.1727479	2.4358624
20220601_Field3_before_crop.mldatx_tracked.trxyt	335	0	Immobile	1.0	0.14501462394832604	0.87125708	1.3497023
20220601_Field3_before_crop.mldatx_tracked.trxyt	343	0	Immobile	1.0	0.1301159039188138	0.95135225	1.637705
20220601_Field3_before_crop.mldatx_tracked.trxyt	351	2	Mobile	0.99899906	0.23985290760891384	1.9361034	9.3772524
20220601_Field3_before_crop.mldatx_tracked.trxyt	363	0	Immobile	0.99999964	0.18645125287658956	1.1679571	2.5238413
20220601_Field3_before_crop.mldatx_tracked.trxyt	365	0	Immobile	0.9999877	0.1851158325420124	0.97308614	4.1714497
20220601_Field3_before_crop.mldatx_tracked.trxyt	374	0	Immobile	0.99999714	0.18249009738692645	1.9572444	3.2830384
20220601_Field3_before_crop.mldatx_tracked.trxyt	376	0	Immobile	0.9999995	0.16909988663476413	2.0192543	3.3487051
20220601_Field3_before_crop.mldatx_tracked.trxyt	379	0	Immobile	0.9999989	0.11809976245844007	1.673969	1.2215476
20220601_Field3_before_crop.mldatx_tracked.trxyt	404	0	Immobile	1.0	0.14142516157255222	0.83080974	4.984051
20220601_Field3_before_crop.mldatx_tracked.trxyt	424	1	Hybrid	1.0	0.9103226101732501	2.0620643	11.101147
20220601_Field3_before_crop.mldatx_tracked.trxyt	436	2	Mobile	0.9999963	1.0000016722959224	1.8359188	10.744645
20220601_Field3_before_crop.mldatx_tracked.trxyt	439	0	Immobile	1.0	0.12641884516657287	1.0650889	11.006713
20220601_Field3_before_crop.mldatx_tracked.trxyt	443	2	Mobile	0.9999993	0.2981550716560934	1.9740629	7.478687
20220601_Field3_before_crop.mldatx_tracked.trxyt	447	2	Mobile	0.9999962	0.3715972063809547	1.7782176	7.477122
20220601_Field3_before_crop.mldatx_tracked.trxyt	449	2	Mobile	0.9999999	0.45694688291959046	1.6289109	7.2192023
20220601_Field3_before_crop.mldatx_tracked.trxyt	450	2	Mobile	0.958394	0.7874075986966155	2.056874	7.0178084
20220601_Field3_before_crop.mldatx_tracked.trxyt	460	0	Immobile	0.9999999	0.07049255550772726	2.0621678	10.062314
20220601_Field3_before_crop.mldatx_tracked.trxyt	464	0	Immobile	0.9999989	0.11572991936353426	1.6610637	10.561915
20220601_Field3_before_crop.mldatx_tracked.trxyt	466	0	Immobile	0.99999774	0.09301920165068057	1.2654602	2.0983972
20220601_Field3_before_crop.mldatx_tracked.trxyt	468	0	Immobile	0.99999726	0.17106837268986913	1.3297202	11.794851
20220601_Field3_before_crop.mldatx_tracked.trxyt	469	0	Immobile	1.0	0.12307676324802352	1.280606	2.06595
20220601_Field3_before_crop.mldatx_tracked.trxyt	471	0	Immobile	1.0	0.21313388891248625	1.2334597	11.772389
20220601_Field3_before_crop.mldatx_tracked.trxyt	480	0	Immobile	0.9999999	0.1783049643916852	0.84067648	2.7478795
20220601_Field3_before_crop.mldatx_tracked.trxyt	481	0	Immobile	0.99999106	0.14102466371894012	1.6127478	10.492872
20220601_Field3_before_crop.mldatx_tracked.trxyt	485	0	Immobile	0.9999999	0.26251245635544596	1.2506088	2.7424727
20220601_Field3_before_crop.mldatx_tracked.trxyt	490	1	Hybrid	0.54325545	0.2201423818066164	1.278226	12.487342
20220601_Field3_before_crop.mldatx_tracked.trxyt	491	2	Mobile	0.99991405	0.22913967507267288	1.4090443	12.346931
20220601_Field3_before_crop.mldatx_tracked.trxyt	492	0	Immobile	1.0	0.09426424929208313	1.9615348	1.1186112
20220601_Field3_before_crop.mldatx_tracked.trxyt	497	0	Immobile	0.5493997	0.27086939573331276	2.0598326	1.0658128
20220601_Field3_before_crop.mldatx_tracked.trxyt	501	0	Immobile	0.99874544	0.17921271971877387	1.4407943	12.309025
20220601_Field3_before_crop.mldatx_tracked.trxyt	502	0	Immobile	0.99999774	0.08427073484460668	1.9937928	1.1587889
20220601_Field3_before_crop.mldatx_tracked.trxyt	503	1	Hybrid	0.99999964	0.3247461856191847	1.5289351	12.394146
20220601_Field3_before_crop.mldatx_tracked.trxyt	508	0	Immobile	0.9999999	0.07049365740838005	2.079254	11.101507
20220601_Field3_before_crop.mldatx_tracked.trxyt	509	0	Immobile	0.9963497	0.32206629467865777	2.0555963	2.2737357
20220601_Field3_before_crop.mldatx_tracked.trxyt	510	0	Immobile	0.9999906	0.1449509542102089	2.0379216	2.3690655
20220601_Field3_before_crop.mldatx_tracked.trxyt	520	0	Immobile	1.0	0.1115289406237682	1.6547964	9.6809255
20220601_Field3_before_crop.mldatx_tracked.trxyt	525	2	Mobile	0.9999889	0.33810977468656533	1.2583594	2.8449158
