# Supplementary material for: Single nucleosome imaging reveals principles of transient multiscale chromatin reorganization triggered by histone ADP-ribosylation at DNA lesions
Source: Nat Commun. 2025 Jul 19;16:6652. doi: 10.1038/s41467-025-61834-7 (PMC12276361; doi:10.1038/s41467-025-61834-7)
Supplement: Supplementary file 6 — Source Data [file 41467_2025_61834_MOESM6_ESM.zip › DATA_ALL_FIGURES/Fig 1C/before_damage/all experiments/20220601_Field3_before_crop.mldatx_tracked.trxyt_diffcoef.csv]

filename	h2b_id	diffusion_coef
20220601_Field3_before_crop.mldatx_tracked.trxyt	2	0.34256497025016797
		0.1420150283290015
		0.10090142892690271
		0.01531409526724857
		0.016798495590808996
		0.06749047003906265
		0.04925213078900058
		0.005146913983902196
		0.023618498535759733
		0.029077276602490515
		0.041569587040360706
		0.0032096663554899408
		0.05467047616301315
		0.21404809168672412
		0.07200789978988932
		0.09011116946432196
		0.12748929373720297
		0.05527629320899897
		0.009955870364322978
		0.0006434582280102852
		0.0705787023164192
		0.0007431837874099797
		0.11284553411188895
		0.20781635984056315
		0.007288844893062432
		0.027743283124422168
		0.01585431152499828
		0.0032482393784899677
		0.061011907859889906
20220601_Field3_before_crop.mldatx_tracked.trxyt	4	0.027371673897222195
		0.08611219481790335
		0.07703373699556226
		0.024405655824809958
		0.038225790335240414
		0.03850992728808877
		0.05178535150155896
		0.02643208534120125
		0.04617816872056233
		0.01011289516940311
		0.0012194924890625645
		0.023158384353062087
		0.04584862252056287
		0.06277693602256544
		0.03703760353540533
		0.002114588313010546
		0.05220031526469001
		0.06976306185108952
		0.018191757976222727
		0.05318992982656376
		0.016948395781250184
		0.005602124691703433
		0.0014095150547603287
		0.0119549912140102
		0.08859646160296
		0.013735666701562368
20220601_Field3_before_crop.mldatx_tracked.trxyt	10	0.01193867554688997
		0.21635114882140927
		0.001709410657000011
		0.021568813991572407
		0.000247930686889978
		0.024546856434822503
		0.03402380031865258
		0.14695805262676168
		0.005140963902740026
		0.14548994259055106
		0.014163759529422454
		0.01695105196916033
		0.024700954842640094
		0.020876975382249703
		0.03869266737624929
		0.007815007591559828
		0.13197275621557247
		0.03369118006864011
		0.0892067462502726
		0.07747239696550272
		0.0475419008929996
		0.002731019384340012
		0.026780177699860103
		0.0012877529005599936
		0.034296284148002405
		0.05190743886869035
		0.01852239046346043
		0.0769427824309528
		0.0007425336271025182
		0.009913393501840007
		0.017997072429859973
		0.002621879407059946
		0.0038027105476900903
		0.005206405363352495
		0.02904079212025006
		0.05309953967348957
		0.014499390000489982
		0.04066746087834025
		0.005720977107152674
		0.018709131946489904
		0.0005960665181724772
		0.02170297366524987
		0.04667536646143992
		0.004812877590852517
		0.0026411634315225115
		0.007503095318102519
		0.010239780241062198
		0.0026648724826026557
		0.038991054920209975
		0.21254401702466028
		0.028067803785409698
		0.004672881919040099
		0.0017371842306724886
		0.0018293415894024812
		0.0020600679182900265
		0.004676262952040096
		0.03309736529142301
		0.06169394580531238
		0.04729527765624981
		0.0011205911606899791
		0.06154536078940999
		0.014375654498472607
		0.020635267998872588
		0.02832405812356238
		0.04210668137461003
		0.007385543718872507
		0.009325554117002538
		0.04820609956677228
		0.045033910842609624
		0.01251609039340229
		0.07472775584737176
		0.030371678942222383
		0.004226742552872369
		0.015101560523562445
		0.01581305665020244
		0.03214813519048984
		0.022978082278490346
		0.023611524206210287
		0.004186843982499888
		0.0020513376249999766
		0.23430721030440085
		0.026647270775522456
		0.004266870341062476
		0.07461984423634023
		0.02458249433600013
		0.056464933906002365
		0.007790921558702604
		0.021436668820260022
		0.015924392693889636
		0.0054049691020900195
		0.006099819694752718
		0.0033297165230399255
		0.054283371836322515
		0.011585757468409908
		0.13258308642244004
		0.03563331980155257
		0.03228836572885287
		0.032860111066250086
		0.13197600298540346
		0.16821069212100162
		0.005110696695139919
		0.16026440817481621
		0.04388253038461006
20220601_Field3_before_crop.mldatx_tracked.trxyt	17	0.19799394874906026
		0.15942946461443974
		0.26655469029556234
		0.10278505882874006
		0.05723432727495259
		0.23373038723010356
		0.07969644163315155
		0.28557601359367185
		0.05997608234020982
		0.015404558609312936
		0.05573102884308894
		0.12843777424095607
20220601_Field3_before_crop.mldatx_tracked.trxyt	32	1.635007549865034
		1.1785059858279203
		0.5938059180105137
		0.1838671252065047
		0.0216257066412504
		0.6920789026832043
		0.36410593007050834
20220601_Field3_before_crop.mldatx_tracked.trxyt	36	0.253020105554005
		0.8843249124111907
		0.35688076538825786
		3.847147770151334
		0.9459378671780209
		0.875696508679943
		0.15350197196525261
		0.7172507553842644
		0.006851477844500305
20220601_Field3_before_crop.mldatx_tracked.trxyt	43	1.1155949605824278
		0.7179205834250169
		0.7516941672645153
		0.05550556929300168
		0.8749199375501909
		2.1132649597422937
		2.9585295544025585
20220601_Field3_before_crop.mldatx_tracked.trxyt	58	0.35963073884250524
		0.17557539424825142
		0.07875043721800144
		0.024464754145001592
		0.010123491787249602
		0.007256744867249731
		0.15016955615225291
		0.15910349412500543
		0.06700957681524933
		0.011790348132249029
		0.06433234412900125
		0.10187175557225216
		0.0025919967890003534
		0.13472288749000502
		0.24410578911625602
		0.061817364382252264
		0.050726573662246664
		0.03592066558900056
		0.08884244818524908
		0.0007977911289999136
		0.10724673552499357
		0.2265720154025105
		0.02470503876125198
		0.01336771084100046
		0.0589014895832447
		0.09593249523700167
		0.017663427897250387
		0.1430167242410036
		0.156685538697254
		0.0013379425744998864
		0.10185534391700202
		0.03464310083600157
		0.009174531089000452
		0.06252254124249465
		0.027100627436248814
		0.021091288248498926
		0.03064009243325147
		0.10116485173699431
		0.0535595444932513
		0.048404015197250946
		0.027592226301250515
		0.04616874864224658
		0.04748242116025191
		0.013829107300000672
		0.02395534768925003
		0.4191144359224703
		0.1731332934010035
		0.021875880602000037
		0.007826829946000247
		0.009975094928999539
		0.010865907757001093
		0.010352078397000466
		0.09819897930400406
		0.06707027929600219
		0.01349899967724905
		0.05046134623225031
		0.013062307395250283
		0.06351643341850353
		0.18173210173623633
		0.076017069733251
		0.07972708552225098
		0.1457296452742529
		0.11368237583049545
		0.09776250567425385
		0.07451279987725128
		0.028253054512250728
		0.111041941006241
		0.002083836050000219
		0.10108332468124957
		0.05137852464900144
		0.11874261454224065
		0.174495362140257
		0.06824083482050408
		0.05056980658225108
		0.015627818815997122
		0.10076809648825187
		0.03622330680424967
		0.18140761769425065
		0.03130609302924998
		0.07035118310124608
		0.1748789138982515
		0.6369582356132624
		0.3769597777952557
		0.0023708172312499917
		0.008488900812499929
		0.09203509205050504
		0.14490378907225424
		0.03798011812224505
		0.12566528269025226
20220601_Field3_before_crop.mldatx_tracked.trxyt	69	10.50728589574186
		0.03782425500624913
		0.06029970408100078
		0.0032515467139995445
		0.043652070931246865
		0.0325683117522503
		0.0349733750260033
		0.016187252047251313
		0.1682439676249868
		0.2911933292422519
		0.17883363769225324
		0.1693405348422541
		0.6164193982609544
		0.09493045953024766
		0.055047500433998364
		6.536940332525139
		0.01816396000429271
		0.000513715854490036
20220601_Field3_before_crop.mldatx_tracked.trxyt	70	0.050989052333000905
		0.03267826500250042
		0.018548523039248813
		0.022591797592250665
		0.05919976356850137
		0.027136195923250735
		0.09964470688249294
		0.12532381345700222
		0.014147508494500255
		0.021567367156250693
		0.026874913648500684
		0.03865318450224742
		0.09422723066125145
		0.03347361161825062
		0.06358436140625134
		0.008324219362499356
		0.024438412572250233
		0.007144327025000204
		0.049711172410001774
		0.07712150006499502
		0.10485764149625232
		0.09936137554450288
		0.0650743505132516
		0.06702540019024472
		0.009288699752000319
		0.015743676136000112
		0.1251554148972523
		0.04389719439724699
		0.025343092939250616
		0.01673436450050061
		0.01014660669025044
		0.014706234762498927
		0.026789614745000676
		0.025347765375250682
		0.002478452871249963
		0.10311856197800215
		0.012629390649999158
		0.01217547658000032
		0.0022046861582500844
		0.15069127641850302
		0.05481418731399576
		0.04089022146850052
		0.026835938442000547
		0.6670522341362648
20220601_Field3_before_crop.mldatx_tracked.trxyt	74	0.27331401739756833
		0.18060784749702632
		0.03786039470429092
		0.12332332120025245
		0.10116030062500338
		0.35161150865240864
		0.27102907242304997
		0.14538828538306284
		0.10925520541025188
		0.22793979802514863
		0.6116072751072632
		6.26052491599967e-05
		0.06637383074652282
		0.2375265140483419
		0.2426889105514091
20220601_Field3_before_crop.mldatx_tracked.trxyt	75	0.6115541560301363
		0.2381684258372052
		0.02473353001216007
		0.08553783586921179
		0.08397971041660393
		0.024415395306758826
		0.03794186997160324
20220601_Field3_before_crop.mldatx_tracked.trxyt	77	0.09041214487402541
		0.14923596387350568
		0.07950746813400635
		0.04365051839881072
		0.005412871692522153
		0.048622041016611356
		0.025978088909608073
		0.0010558903180625434
		0.014364727901890606
		0.164598692708095
		0.03372374673523955
		0.03975809874703578
20220601_Field3_before_crop.mldatx_tracked.trxyt	96	0.07353182106261184
		0.8453387912873892
		0.6827710628141819
		0.37357038987174845
		0.1570405518892078
		0.10077641938672534
		0.14221818751400295
		0.06865697315789102
		0.23484522902656718
		0.004695918587240348
		0.38433563927663306
		0.06966931725343051
		0.035433883158438886
		0.21121075231796366
		0.023675464597250038
		0.03073698326756112
20220601_Field3_before_crop.mldatx_tracked.trxyt	98	0.05044317110700286
		0.12172695211489282
		0.03255957891861695
		0.4333669542324384
		0.6494426895145691
		0.2725503075967077
		0.20625388173125525
		0.14131388497481237
		0.18481950203200675
		0.9904789052907217
		4.669838855133263
		1.0511540736906562
		0.5983172056036286
		0.09671868175080561
20220601_Field3_before_crop.mldatx_tracked.trxyt	102	0.04731688365736263
		0.11305265479732408
		0.2675123770824155
		0.09165662188672172
		0.255218651088322
		0.8406074512838324
		0.07568868331067943
		0.3637454156706163
20220601_Field3_before_crop.mldatx_tracked.trxyt	103	0.2703503969845096
		0.4448603083129241
		0.02757099403125028
		0.04760269827125213
		0.49552715931026003
		0.16902686863400543
		0.04797955106424992
		1.1069844177712702
20220601_Field3_before_crop.mldatx_tracked.trxyt	104	0.0018392457805024083
		0.08257118126069148
		0.05735104497361314
		0.1137195364479079
		0.035494460752017135
		0.013125907063004245
		1.0405809000000497e-05
		0.046357489762250216
		0.03714790706099976
		0.14191974133025337
		0.128975415030248
		0.0705769278422494
		0.05214553703124311
		0.19692101643399829
		0.16352766608900324
		0.0571169173250036
		0.12640823142500407
		0.10246400952100436
		0.043933066036001465
		0.11724800892500317
20220601_Field3_before_crop.mldatx_tracked.trxyt	118	0.00986076868049952
		0.3193626149412631
		0.2714812991300041
		0.15502031200122732
		0.24114006473000466
		0.2650362394862569
		0.00040212044525006984
		0.036057963589000125
		0.5270752388200123
		0.44651072781200896
20220601_Field3_before_crop.mldatx_tracked.trxyt	119	0.44026107680001336
		0.18884856461825456
		0.010314408265250366
		0.11248985117450208
		0.09056081817425168
		0.6544832073700155
		0.005663622497000011
		0.07402450339250082
		0.4169367768271855
		0.1269861235602517
20220601_Field3_before_crop.mldatx_tracked.trxyt	121	0.08684904962925223
		0.04507848933425135
		0.021237948505250355
		0.07927539789850199
		0.1505341634782537
		0.04394467894049319
		0.010784275476250323
		0.05887834010500059
		0.0362564599050007
		0.0179087045312502
		0.006026756413000005
		0.012548683018000384
		0.011685781861000152
		0.031299263690500734
		0.02307714506099622
		0.10172760933625313
		0.06974226730850183
		0.13287507127450351
		0.17983719717300475
		0.07162218089000146
		0.052899297145000905
		0.07402765968050133
		0.03439713675324455
		0.13131325273925326
		0.08819502603250251
20220601_Field3_before_crop.mldatx_tracked.trxyt	129	0.014323253012500451
		0.02261994716425056
		0.011743203438500053
		0.05010001805125066
		0.11141091036023212
		0.013263835892500195
		0.00863074885825028
		0.002310283317250053
		0.06892182688000127
		0.27096847865425566
		0.03230650278725058
		0.08437054521025181
		0.11814171882123159
		0.1426710729572538
		0.10049570526125236
		0.06853121863625118
		0.02595347913650051
		0.07284773555050157
		0.04119905240650109
		0.019004013386000267
		0.03141979705925093
		0.07040795541623904
		0.0599526071382509
		0.03374660937625065
		0.04138150523125081
		0.003267450362500063
		0.04701485875925093
		0.0013138834322499742
		0.011850457452500374
20220601_Field3_before_crop.mldatx_tracked.trxyt	138	0.1135178323990045
		0.022293190677299148
		0.025528379469953042
		0.03790169196325071
		0.08614227189289184
		0.005381745927902616
		0.0012282019875625358
		0.033152780015290755
		0.09673702898412566
		0.03295829963354071
		0.024833827620058688
		0.017830357981960532
		0.11378566177081285
		0.012158695376000384
		0.03794551268929034
		0.022884541057689604
		0.09825728865117259
		0.022675750970423066
		0.05746688436625263
		0.19111579263041473
		0.017691991200000198
		0.0034804576082898735
		0.0010552937205726498
		0.15675482965912477
		0.10041463570925213
		0.09355690230502461
		0.008342539830338534
		0.03357237651109109
		0.015040346582203361
		0.07791092856746197
		0.0570055384865008
		0.031144605245000546
		0.12007848737250217
		0.011182358253122129
		0.004934939684000277
		0.011991705091008194
		0.08696812362910408
		0.0033406914602500735
		0.002877789126500298
		0.05856584526325046
		0.03507162366250038
		0.04809158958670427
		0.06974039274031431
		0.0033330391120619724
		0.011781781402152762
		0.058109159364403806
		0.011795988349602765
		0.017502252676250267
		0.03468196673881107
		0.10596183776474219
		0.015016390844672711
		0.07360789522498806
		0.00972885700003999
		0.024278615044160345
		0.04543916908756413
		0.02838038265462301
		0.052565020571903605
		0.00705286113650026
		0.1278127844662547
		0.04571275336452379
20220601_Field3_before_crop.mldatx_tracked.trxyt	143	0.10267373351300123
		0.004080149662500228
		0.012581419674500396
		0.018770511609000506
		0.13552047753625143
		0.0259652015010007
		0.007849349872999022
20220601_Field3_before_crop.mldatx_tracked.trxyt	148	0.028115182982500507
		0.0501742169770007
		0.014990846700249649
		0.08056476976825264
		0.05026769280025095
		0.046064033082492725
		0.09171956848850264
		0.013219708172500441
		0.04163377374850069
		0.03270570597650089
		0.053355328308001305
		0.03762517391125144
		0.0190598009810008
		0.025636114141245142
		0.0004340186412500437
		0.03155616857000152
		0.04176429573125157
		0.0050684976942499994
		0.07160132099125069
		0.012968038710250662
		0.0010131504820000358
		0.016557064384996958
		0.0582902750050009
		0.006461818085000342
		0.02218880323125048
20220601_Field3_before_crop.mldatx_tracked.trxyt	163	0.061442928384501064
		0.006682060925000165
		0.008816621128250194
		0.003236814756250001
		0.06628785055923998
		0.022957615837000518
		0.021373765065000386
		0.0030347200182500697
		0.0001250802440000041
		0.0352021377250005
		0.028314682878250164
		0.0007845506210000136
		0.034988566204994756
		0.004304449340500059
		0.004996310752250356
		0.04612211600125124
		0.016762005957250102
		0.02339878817225038
		0.012203478160250518
		0.01751975320250038
20220601_Field3_before_crop.mldatx_tracked.trxyt	177	0.028875234963995664
		0.28819810008120506
		0.004888038187102879
		0.09077522611430712
		0.3413139891460672
		0.12251964482898045
		0.2105409376783674
		0.09889088312194445
		0.12977321853027576
		0.010211042672801374
		0.04236841485395357
20220601_Field3_before_crop.mldatx_tracked.trxyt	178	0.06619616118262377
		0.03142485287880554
		0.04637366510170937
		0.061592087990812984
		0.06368613413263524
		0.003770214085721537
		0.0038459471160094193
		0.04720703964753178
		0.1048381679295864
		0.320842605258766
		0.15103684603027803
		0.060452292534734546
		0.18742378095280657
		0.042188219049993134
		0.09504193999177955
		0.19667162934721896
		0.5739519327301781
		0.44618699336249423
		0.01883465977520614
		0.08667753362214724
		0.012460432315325941
		0.046939213306202265
		0.361918999181033
		0.4927542899726186
		0.7348082282546913
		0.07309208919863956
		0.2107256435104079
		0.024112146950564614
		0.07100214279987854
		0.15459467634043322
		0.35627294664610165
		0.6631157104447387
		0.061983448989236696
		0.12892641957687012
		0.0336682477654288
		0.019400871477246413
		0.0723815446100767
		0.6583907877264688
		0.6306912438954161
		0.04156662721501097
		0.0203918863248368
		0.025918289987206206
		0.004146847601201729
		0.10800617701683383
		0.14698438234573938
		0.027498411929006036
		0.3156462444010745
		0.06117304212771577
		0.04590654324590191
		0.07460804230431312
		0.027913059475029103
		0.08264768540294616
		0.1231505232160243
		0.015783144739060888
		0.1414866828221874
		0.1173092524909901
		0.1862234716119825
		0.03430298606662999
		0.0652992317062296
		0.06764838687401409
		0.043363259692241723
		0.016307013325004123
		0.030449330201497562
		0.2866014860442607
		0.26180541775405514
		0.33796829374534354
		0.04951646507423226
		0.17330490695503392
		0.15126224646045514
		0.07780710724218987
		0.036315459371529274
		0.21585960847396923
		0.12537469426523437
		0.036403869637617325
		0.03760648063399537
		0.06058772231057122
		0.23752357074338215
		0.09890070404904316
		0.2379533799169186
		0.06478544204863385
		0.003936399727601898
		0.1492080952628643
		0.0032121130954912537
		0.009317141170488367
		0.034002625823418405
		0.06438508212555273
		0.11839390978027407
		0.10883948683723291
		0.012644707380998722
		0.02898514324225548
		0.02067675346899734
		0.024556939541004477
		0.010306361649998236
		0.02814101039940835
		0.005985086029201593
		0.22474757390280273
		0.7034477662158933
		0.2625776701257802
		0.11088075286004355
		0.15421745434241552
		0.07421306528885378
		0.363776147078467
		0.7211898677129734
		0.07351472055822969
20220601_Field3_before_crop.mldatx_tracked.trxyt	184	3.0602209321478773
		2.976033567507784
		1.171997943123817
		0.20199714460254042
		0.9881135614123454
		1.9892869773988964
		0.12604085037248042
		0.01047657071425212
20220601_Field3_before_crop.mldatx_tracked.trxyt	205	0.07684474608099007
		0.20190513881494662
		0.21062190844060583
		0.10866219572646296
		0.3232455163451996
		0.44503346950353384
		0.04821956994851227
20220601_Field3_before_crop.mldatx_tracked.trxyt	228	0.0039149805504991135
		0.02541421893800464
		0.11269062467998003
		0.014577165636248095
		0.6259254967946244
		0.039017187418243816
		0.06014208537851162
		0.20023711948822254
		0.3440814334600721
		0.0067859916769990765
		0.11649584585527085
		0.05051180624849191
		0.6314279752591524
		0.04274727377825636
		0.1997586459912195
		0.07487206736501505
		0.014998761036997047
		0.033725451197007345
		0.07182861783324022
		0.09556736481448573
		0.12689028047827458
		0.011870065080247355
		0.044245271395260084
		0.02500409817049455
		0.04318043795425822
		0.00781932822499881
		0.05270816241001032
		0.029998128302495562
		0.10711741587123431
		0.3347510673825612
		0.030722093540994557
		0.06659814736251152
		0.00038366505124998477
		0.015497723676251466
		0.04330134235224016
		0.09634691711251926
		0.007146560677248899
		0.040570275440493596
		0.07841049909726512
20220601_Field3_before_crop.mldatx_tracked.trxyt	232	0.03498452242849487
		0.0004708301860000678
		0.15087419888497647
		0.16206522843122392
		0.002167652881000431
		0.4862371757304253
		0.5041863535526012
		0.2785630361299568
		0.788095276767406
		0.27624624155195665
20220601_Field3_before_crop.mldatx_tracked.trxyt	278	0.3636374168383229
		0.19862285715921865
		0.23403213439696433
		0.15373150453127954
		1.1207986865438242
		0.06027948306251187
		0.8176411810411183
		0.5058167284011003
		0.07203702444498962
		0.039656991456258506
		0.03764621283049348
20220601_Field3_before_crop.mldatx_tracked.trxyt	290	0.07530595926101362
		0.0016154579609997893
		0.006199919040251281
		0.026955259640994437
		0.014077316899996924
		0.028408551031253986
		0.024621743135244668
		0.07397869505226494
20220601_Field3_before_crop.mldatx_tracked.trxyt	292	0.22557918946897074
		0.10776906453027492
		0.00810243778899893
		0.059657215920990575
		0.04355149168100684
		0.18052033292497183
		0.14484400357228305
		0.14277708565622835
		0.27010937675605295
		0.5280875231139157
		0.06353737968398965
		0.07702570369601268
		0.0034965516999999413
		0.14544074869027668
		0.2933248611459502
		0.007940232301001564
20220601_Field3_before_crop.mldatx_tracked.trxyt	300	0.09072607469001778
		0.15388489343822617
		0.08833959882098592
		0.08483271949451658
		0.26776491790620793
		0.20740269664929056
		0.09846869868098448
		0.1751794074640349
20220601_Field3_before_crop.mldatx_tracked.trxyt	306	0.27751963567055704
		0.025966366770496265
		0.06259414642001211
		0.01065581046849819
		0.18836320220503883
		0.037392995871244825
		0.08428420893423767
		0.016291205931253362
		0.1100361628542326
		0.29477937759305806
		0.10940956654398187
		0.19844636532254092
		0.012573491481998503
20220601_Field3_before_crop.mldatx_tracked.trxyt	307	0.17344636394822283
		0.1559724239225309
		0.03692587073124451
		0.0941843595985184
		0.14234527222322732
		0.1431063260462276
		0.1315473996040262
20220601_Field3_before_crop.mldatx_tracked.trxyt	309	0.2772179304792067
		0.2213560285325442
		0.3935245568044383
		0.45111859088392975
		0.329642698861315
		0.07416490006248817
		0.09798396363126921
		0.007144778472248871
		0.17367054433003426
		0.11959474258098066
		0.10420810237827087
		0.0807742418012376
		0.326007898581199
20220601_Field3_before_crop.mldatx_tracked.trxyt	319	0.059263201852824424
		0.04426496734584537
		0.030965806222557592
		0.0094712152434119
		0.013260042438007854
		0.02212159618624424
		0.24850440154628395
		0.021788460880776822
		0.03393354270174705
		0.06988441955547407
		0.16037708648946475
		0.09319336463298514
		0.07255025738037417
		0.055984644322951145
		0.05269037255205037
		0.001431271974559766
		0.04231497030329826
		0.038946023205403774
		0.03759055747425774
		0.25936666300902217
		0.06186378779024288
		0.014589280059315354
		0.03048395442146755
		0.16311477238909533
		0.02057154476624681
		0.19941623513607945
		0.10117409436533664
		0.00013826242224998316
		0.014190514796252916
		0.010144433049998616
		0.010340906797002095
		0.008553325981248692
		0.22180646836398404
		0.2887461670065579
		0.06670261205717333
		0.1619967021732874
		0.03683621374524438
		0.035676834517257394
		0.027525504191405373
		0.11034663654678203
		0.056071557447241724
		0.042880750173008464
		0.05132494516249178
		0.23018376195129514
		0.004857082172499259
		0.039607133552993765
		0.0503354279362598
		0.10714888496579561
		0.15682020253984363
		0.029889858247995362
		0.015412257670503202
		0.020013560310246693
		0.05583312811700092
		0.02484623507692744
		0.05947018063896301
		0.04760596478969932
		0.07886748971631004
		0.03526090674057962
		0.1280075076513526
		0.05466026011418344
		0.01631400393033743
		0.10626466004233584
		0.014253560025605348
		0.21094204183428938
		0.007725338934661605
		0.06232567027488042
		0.016371410083693378
		0.0017188612010522594
		0.11928135685906394
		0.1583404697677474
		0.07700872115014742
		0.2164256413953557
		0.06424380444249025
		0.13092965595452627
		0.00022947856424996625
		0.04283585832425881
		0.031268419678367396
		0.04058604891911596
		0.09060146425290803
		0.0465249713862029
		0.031826079296568936
		0.03623935844124695
		0.11265902965271211
		0.05614819347734378
		0.03383405576212943
		0.0014968095289997962
		0.03782251532524411
		0.19215876034066068
		0.0044322437304718494
		0.08288418959231904
		0.0631876258600424
		0.15840048484903171
		0.11178622917323273
		0.08130539870435603
		0.055090889852490964
		0.062100757333830095
		0.11023419512502221
		0.01935445246249718
		0.15338907260903126
		0.17513167553997253
		0.16513035775828228
		0.008802561602498626
		0.06946317319823925
		0.11900179859811383
		0.12825995398304207
		0.016158090484755763
		0.022082395431898872
		0.07927027673611822
		0.024353680044996176
		0.03130950409225617
		0.019276528007247197
		0.006940534860499063
		0.013950151754502706
		0.049329642576992176
		0.04278297684250856
		0.08606169470723661
		0.035448502634506746
		0.013388022883247858
		0.05964209785251177
		0.017130751692497344
		0.1371340170102287
		0.04624983868250922
		0.026245961279235983
		0.027210541624745604
		0.18850810305922028
		0.08203178906636867
		0.11172435241528521
		0.07591638347759827
		0.02201674899661425
		0.03971337263040369
		0.011345339653064775
		0.06825030497301196
		0.06932104364526437
		0.07082032039323881
		0.08244860656251626
		0.1803027827412738
		0.18407213294678115
		0.058865432323614186
		0.0228820472998188
		0.06545887817178568
		0.004224295104061911
		0.06636009910036565
		0.0494587174073149
		0.09716043188242958
		0.019329967240037004
		0.03777019709863439
		0.04029683159807026
		0.05407905172148132
		0.02782073244461557
		0.14509151863639982
		0.10309958588252074
20220601_Field3_before_crop.mldatx_tracked.trxyt	320	0.028238656100005456
		0.02420261350224603
		0.03453944822500648
		0.06864423618123988
		0.14527719940222572
		0.18408518026453569
		0.01032468526799839
		0.11851743028002368
		0.06224833090099039
		0.0873881064400173
		0.09742849692998448
		0.07503544278026487
		0.09683152164048506
		0.06179259599999039
		0.0700900523780136
		0.04548639658449266
		0.004836466296250964
20220601_Field3_before_crop.mldatx_tracked.trxyt	335	0.07434918097710472
		0.01877412667569952
		0.10421431381951062
		0.03742475194799669
		0.06749375004707339
		0.004941751825439212
		0.210805065916332
20220601_Field3_before_crop.mldatx_tracked.trxyt	343	0.12063764206304356
		0.01117153428181459
		0.007231126669311485
		0.1596385855313221
		0.04104254928723354
		0.018543991686776142
		0.13685811487013821
		0.0011627605256902315
20220601_Field3_before_crop.mldatx_tracked.trxyt	351	0.04002067020499294
		0.03849881112200655
		0.15815326278022496
		0.190805990057038
		0.8290269954918713
		0.5483233375961624
		0.8069052125414098
		0.6034288774929079
		0.23377739585004675
20220601_Field3_before_crop.mldatx_tracked.trxyt	363	0.08287033598498662
		0.013609269414502294
		0.08980102815123626
		0.08091460147701607
		0.033904255997245024
		0.015268117169003345
		0.265185760899958
		0.011302605066248297
		0.06262797553026253
		0.005289533031249177
		0.025116236852505087
		0.09525608368248546
		0.1494519228925299
		0.22678746725121537
		0.09589262383023495
		0.01649615818600329
		0.031302951811245115
		0.01373556534650251
		0.005722644817249173
		0.0014262602645002717
		0.07510202557223848
		0.08900006692251762
		0.009667934905998541
		0.014550445922002542
		0.020495622897989525
		0.025122268218505203
		0.011113497940502428
		0.08317728980101645
		0.019024731224989867
		0.0948009677625185
		0.0699945144812638
		0.008143121616495712
		0.004894374332500947
		0.015355399978253501
		0.031883926037006315
		0.025098217873237176
		0.12307656183052558
		0.16001800846528189
		0.03569605266825698
		0.03477349563123236
		0.008803747265001745
		0.019208685558503656
		0.006573134192496745
		0.018980775933253858
		0.021101264964503937
		0.03089846248625588
		0.0012627689544993724
		0.03666533122125735
		0.08737582530626742
		0.1080317632091951
		0.07956585448426645
		0.0033546642740006198
		0.0072873414202517086
		0.004273326061247857
		0.012559824949252734
		0.009321217560251943
		0.014556723604992725
		0.021992550690504622
		0.01352766006400275
		0.03737282276050768
		0.01626801343249168
		0.025473200841254828
		0.16225144677128162
		0.013073412917252655
		0.1478751382099247
		0.008864543885001719
		0.057218041132261845
		0.09471517196120188
		0.0491134788192596
		0.07029983849301365
		0.08395032629051644
		0.10036893467019824
		0.09735126453626851
		0.028275804673005972
		0.02855411978498542
		0.013716159943252927
		0.01624570931600334
		0.010668359693002045
		0.08060437000245921
		0.07105519722926315
		0.03712081184500736
		0.00795791470049586
		0.057033394238260954
		0.07723965645651545
		0.022394806778004612
		0.016666013184991432
		0.05416967864726042
		0.041472503131257894
		0.1713894453405341
		0.2927557468510993
		0.20911871721629116
		0.08573254502501673
		0.0459083597164758
		0.05746595003301084
		0.10801646420052094
		0.003741808933000714
		0.14691124260117436
		0.07375944603401446
		0.06670062066626346
		0.024356090436487402
		0.0010881790512502934
		0.10661286407427223
		0.007635978195251493
		0.025948405630236905
		0.02963336936225633
		0.003577216832500709
		0.0638642012449669
		0.03032405547725606
		0.04902216603925997
		0.010130526809002118
		0.0065400582612467175
		0.03029033130325652
		0.02975960837125569
		0.01365782425250273
20220601_Field3_before_crop.mldatx_tracked.trxyt	365	0.8566967864432298
		0.3222164942896365
		0.1196425481690262
		1.0115563086305026
		0.17055277715228442
		0.10151181476494775
		0.873965586794615
		1.0854744183237055
		0.3465366386463192
		0.06360619780921624
		0.1928458361185373
		0.4480483600580897
20220601_Field3_before_crop.mldatx_tracked.trxyt	374	0.3353632225723168
		0.1023344535644466
		0.005101494970501001
		0.20338330939254004
		0.0063870125785013
		0.053876446021222484
		0.0011018854112501996
		0.05511358789451055
		0.35517779279631917
		0.2754558528200552
		0.40186924936257795
		0.08544117801926633
		0.4908219607207486
		0.1332177603650265
		0.17988351328253638
20220601_Field3_before_crop.mldatx_tracked.trxyt	376	0.08555641079051694
		0.02190774602900461
		0.1226155896099364
		0.08241768428126585
		0.5080543441686013
		0.38394173628030376
		0.15044738197527976
		0.44278573990033826
		0.10743545886252177
		0.6633233335581609
		0.15793057394653193
20220601_Field3_before_crop.mldatx_tracked.trxyt	379	0.1563004680592804
		0.03941357738822974
		0.23465088763929695
		0.036984027831257454
		0.03784245522500758
		0.13360318996893147
		0.030972405130006438
		0.007529756282501516
		0.12866909102493443
		0.028977177521005523
		0.0560635186392615
		0.028899398893005752
		0.04446552918922766
		0.024088062940254795
		0.127148083038525
		0.009285760696245303
		0.09812039605526914
		0.02271758490025463
		0.15054196327203054
20220601_Field3_before_crop.mldatx_tracked.trxyt	404	0.10484638789252156
		0.010388425043212258
		0.06839937380867367
		0.1066688715048482
		0.004812091980341226
		0.03555932717127975
		0.027390061846338406
20220601_Field3_before_crop.mldatx_tracked.trxyt	424	0.7503599520251429
		0.8475324187724146
		0.3004035391008466
		0.5690912015441125
		0.7782652460261558
		0.15023827538892234
		0.3099120197153107
		0.08887880734101807
		0.10815176897602181
		0.03848699942898028
		0.08109376586226785
		0.004458570250000849
		0.006804269632245898
		0.024231660145254106
		0.05880176822501157
		0.03637938744100945
		0.10303309509720066
		0.10456755365227068
		0.015957813946003062
		0.12528474958602595
		0.1860816858739051
		0.0036994730922512353
		0.021656270857254745
		0.18375746986890615
		0.0377336957960074
		0.026853552234002726
		0.24626081198029978
		0.005858479825247035
		0.004487263124000946
		0.01914865045025461
		0.007970090073995552
		0.024536709236005417
		0.061139467405261744
		0.09207422968902124
		0.003357433962248352
		0.061610417425261896
		0.010296654461002069
		0.006089508610246737
		0.03217639076100867
		0.045848213835259756
		0.05426207399225934
		0.15537396658592112
		0.0023904870760005177
		0.00029547205025001695
		0.20392776444103725
		0.02608943292498729
		0.15499555532502468
		0.1419258521102743
		0.04230946988222859
		0.019137207520253524
		0.013212297055253308
		0.1768565241640353
		0.09738551628119939
		0.0331768961622561
		0.015425584597254427
		0.29714603814085166
		0.10246250947727302
		0.13330386147602574
		0.01489553913125279
		0.03114345037723383
		0.01450676794400292
		0.018487364564003662
		0.21822594900713416
		0.256200985594046
		1.1217390933724813
		0.5746463660161109
		1.7166539180951192
		0.6167007246411275
		0.7633883033314032
		0.19026737056403922
		0.2882816346151058
		1.2313618944755078
		2.182462633325431
		0.08583691834520799
		2.1658293068214096
		0.19639555362503675
20220601_Field3_before_crop.mldatx_tracked.trxyt	436	1.3657416227975152
		1.393150015903298
		2.04431049874266
		0.18715161080728673
		0.39249570749532764
		0.7945727849420955
		0.6866431571426319
		4.103998612289821
		0.8425541684548291
20220601_Field3_before_crop.mldatx_tracked.trxyt	439	0.0717894239060134
		0.0386485968752585
		0.022812135150256277
		0.022745566452237215
		0.023178949576004682
		0.055638755062260466
		0.016953250470253402
		0.01151019108124424
		0.06196043669226259
20220601_Field3_before_crop.mldatx_tracked.trxyt	443	0.060988041306260725
		0.21602700482504308
		0.8098706328958413
		0.1715527578982852
		0.011488339284502703
		0.4081131742810417
		0.7612693979834031
20220601_Field3_before_crop.mldatx_tracked.trxyt	447	0.6536828267223778
		0.0665939612942161
		0.07199243067326437
		0.16994364432803316
		0.5221187015847327
		0.4251539984253354
		0.3696142188963235
		0.4628535261065946
20220601_Field3_before_crop.mldatx_tracked.trxyt	449	1.2275381917816188
		0.05186634069851097
		2.7896899227150547
		1.7415510068128448
		0.8804923057160486
		1.0154330877066957
		0.6223774495413725
20220601_Field3_before_crop.mldatx_tracked.trxyt	450	0.11532442735127199
		7.365196477282713
		0.12282649465018988
		0.040688957263257365
		0.14504145345028074
		0.00510517398824718
		0.012227922751252578
		0.040639710376008026
		0.6194465713303726
		0.10207789965419879
		0.1180371808802748
		0.024397710772254486
		0.24269349787254862
		0.1516730994179248
		0.33377520591856374
		0.012534865460002615
20220601_Field3_before_crop.mldatx_tracked.trxyt	460	0.00785655712900071
		0.021698966249989144
		0.036908245806257275
		0.15666284170103342
		0.04810899002897568
		0.03283928046100809
		0.010201991325251195
20220601_Field3_before_crop.mldatx_tracked.trxyt	464	0.005030735906246534
		0.11620388474527228
		0.11161897398101904
		0.05296471964897311
		0.0006280206252503051
		0.13175991423727476
		0.21421266552504453
		0.009030987540995168
		0.0487091452702592
		0.07725168678101585
		0.01939424529024076
		0.005626043189001587
		0.009374480881002113
		0.055373322769012474
		0.016909500624991573
		0.029670890026005883
		0.09787475960102028
		0.07572401822526523
		0.002432949520998688
		0.011098000432251964
		0.1552413363560312
		0.009726812995245061
		0.04874406918025952
20220601_Field3_before_crop.mldatx_tracked.trxyt	466	0.04179185896500814
		0.07814840596526558
		0.3968642110982953
		0.10168896309052043
		0.2812390929313069
		0.08135342623995849
		0.010130094834252118
		0.01954389766100436
		0.13333801740202642
		0.047833213864975146
		0.06521037988626324
		0.1906266297812872
20220601_Field3_before_crop.mldatx_tracked.trxyt	468	0.20001917563228966
		0.1621422358290356
		0.2673568170523037
		0.020114403633990134
		0.16221002340103252
		0.08669292720101976
		0.24240204598087728
		0.1780435452500317
		0.05337721330626091
		0.037276252225007155
		0.022512415380988856
		0.08047117823401473
		0.2030280789410442
		0.5731139810269537
		0.4682585212210917
		0.2479610133702995
		0.5212080459073534
		0.21488551313114057
		0.008791794502253033
		0.17975765883403466
20220601_Field3_before_crop.mldatx_tracked.trxyt	469	0.06993527132501393
		0.5321216025926072
		0.112186722572442
		0.8142240260314123
		0.27997247474505566
		0.01779535311325349
		0.11411271379294129
		0.022681785029004427
		0.04390010139600911
20220601_Field3_before_crop.mldatx_tracked.trxyt	471	0.45363902011534196
		0.6992236386313944
		0.016488572682241107
		0.24549718807529808
		0.11304433423227275
		0.028155205408985674
		0.03340587999400581
		0.07177260846601544
		0.28010788762505495
		0.2056004022451461
		0.09408906502527134
		0.043211405354011315
		0.16709836864716504
		0.13085821860102717
		0.17203842357727936
		0.13958355245227902
		0.22259230078013653
		0.0972532508772725
		0.03825353994025808
		0.0505792822572236
		0.4542699586760844
		0.6355176483291196
		0.1382782823502782
		0.09057593981720305
		0.39849802667608064
		0.5812499639291131
		0.023654460274003208
		0.6058260229059315
20220601_Field3_before_crop.mldatx_tracked.trxyt	480	0.02747732668136555
		0.001036269864061916
		0.011681308989812383
		0.0344854119910165
		0.011746229433754637
		0.017752541330231034
		0.020579815449894
		0.011259357688892245
		0.07125730362503688
		0.0023338330712488367
		0.019476568954963826
		0.09141214185149125
		0.02769906469362586
		0.0088462151059419
		0.07791031817490601
		0.0019699796644528865
		0.003637813694438145
		0.10315105598631064
		0.02246261193630693
		0.010222447703884767
		0.002745164040610544
		0.11339300093609514
		0.06849299590995445
		0.12176564002606083
		0.1553723834095936
		0.6293022443172839
20220601_Field3_before_crop.mldatx_tracked.trxyt	481	0.26935997236530534
		0.44985739210577025
		0.26621698729530224
		0.020448831160254345
		0.35532349123231804
		0.10453146390619616
		0.008939464897252372
		0.021454849375254288
		0.09176196640001748
		0.02362871566898773
		0.02324349638900368
		0.015246321844003291
		0.12488138731218565
		0.10989703642727362
		0.0693978798010138
		0.2126471026562926
		0.10752289298219592
		0.01642497802600381
		0.10561401360002316
		0.23951497723388207
20220601_Field3_before_crop.mldatx_tracked.trxyt	485	0.13356611754243128
		0.07672338582501508
		0.0198080548512538
		8.030760050003791e-05
		0.0064910484112466905
		0.002388017900250553
		0.0032001953380006356
		0.0485087571332256
		0.013071641856252609
		0.024769995648255175
		0.13765305462502783
		0.001362309152499252
		0.0512288399702603
		0.025691441836255303
		0.2534949484608703
		0.05430055232051093
		0.1894331800832875
		0.008075433329001567
		0.1788678207021583
		0.08549232689726725
		0.034293345120256974
		0.015603510658003347
		0.04804615148447549
		0.04643591663250936
		0.020795498265254144
		0.029877196653234964
		0.007248718370001458
		0.012006069181252625
		0.0511237625202593
		0.038946566271979774
		0.23214414758129526
		0.18178573656503655
		0.19961922990014763
		0.06832668505701359
		0.08054176890501616
		0.1479037725572795
		0.17397955388116135
		0.060749354202511464
		0.029975186394505478
		0.009495062961245354
		0.026359358371255352
		0.09801206033652
		0.06431954631251291
		0.027044994993236898
		0.014858480406502646
		0.1071183426372709
		0.022876717520004305
		0.02607366107123625
		0.04530046492225865
		0.037206391514007446
		0.05959013083596903
		0.04137591546125773
		0.025884130600255326
		0.002073574692500417
		0.03290799209823312
		0.04061828602925808
		0.039306136208007915
		0.016734334331241343
		0.14946793569852912
		0.056188931162511536
		0.014780675931252825
		0.07950845040620944
		0.10019277128902021
		0.09919363392426933
		0.0005699321904996632
		0.008967729174501787
		0.008180523978501664
		0.08387278202501663
		0.24296119818712603
		0.0773971078490149
		0.0010278297092502426
		0.026377261903255622
		0.002564077518498641
		0.0641312662962627
		0.011579709681252404
		0.02341778806248798
		0.030530908662505914
		0.08538574672451657
		0.12496580336502423
		0.04060173086122928
		0.011344527045002122
		0.04962629418500963
		0.08782450653695466
		0.04098197092100878
		0.19831610253053894
		0.06241938522251258
		0.3571705323450679
		0.032885472471256484
		0.08291083719051659
		0.03962902388447981
		0.05356704999126083
		0.004646414629251088
		0.08103952175126584
		0.049531521392974606
		0.11805618040852348
		0.15327108752052981
		0.038216088654507666
		0.001655651403249169
		0.019243967458253942
		0.0011952759552501554
		0.10036158808994822
		0.02789305085300568
		0.03715661342725822
		0.0035738363825006895
		0.03542159166248228
		0.058047479569011254
		0.04352619719650917
		0.005592551377997105
		0.039966080942257745
		0.03754072544625744
		0.10446675045202054
		0.0385207737609801
		0.2729988374050541
		0.05683179330001137
		0.15135926709117245
		0.012614169476252341
		0.166001466231283
		0.1329038596562762
		0.03461001840223237
		0.05789163005001149
		0.0601665263525122
		0.05163024792826036
		0.025182558904487302
		0.046309051178009424
		0.1239463825745241
		0.10080521232619787
		0.06668445816501294
		0.008339822778501822
		0.011681475678502232
		0.07347755751846223
		0.06339873520626253
		0.12476592725127426
		0.027510862322485726
		0.08599578906251765
		0.28895428606630735
		0.23060918031854558
		0.22810513650613323
		0.19044900281653837
		0.02034396806125421
		0.05358740701022261
		0.012108260927252226
		0.19479554900653906
		0.055449385539260855
		0.01671445604424132
		0.026115765500505112
		0.007235879762501456
		0.08866477847126754
		0.01025187076249488
		0.053605650582260925
		0.0025783773282505268
		0.0758726644524612
		0.01413321728825296
		0.03641447527925758
		0.053894379532510556
		0.1335321099071809
		0.03155587314025574
		0.03562246711525692
		0.040374195392479585
		0.0647976462462634
		0.04842921537050908
		0.012932628015252252
		0.13062875238918256
		0.06242712625001189
		0.007993753368251519
		0.015706490932242093
		0.06293453056026266
		0.1281903105762753
		0.05481603147701122
		0.041176491437229006
		0.06990165590051371
		0.06526154809001283
		0.07112553306726448
		0.11186895112844279
		0.02586833122525525
		0.012762403512502539
		0.05382151184497264
		0.015522552890002855
		0.0800230220862652
		0.001701674106500328
		0.0295747771892344
		0.15000684518728113
		0.037036327734257316
		0.0017527219999991777
		0.05569524092901095
		0.07697646916526485
		0.008713214945001694
		0.022289899422488317
		0.03696367108025758
		0.39996892452108085
		0.015512485653241667
		0.07473630560451515
		0.12378359675702472
		0.0002688879062500037
		0.09709896046619934
		0.12580345810602525
		0.2713753822323039
		0.06963431001251354
		0.03387230633723251
		0.07147699140626419
		0.006625799496501379
		0.015773198214491732
		0.0026512036362505353
		0.08377606893251625
		0.12189548406427399
		0.08221235114495727
		0.08608560204026618
		0.13340253512202557
		0.01977001808498963
		0.018562084580503794
		0.013605722841252743
		0.07237088653251382
		0.01702892430499115
		0.00999686350250191
		0.021101802525254173
		0.13988039731692917
		0.008173061257251906
		0.0242048530580049
		0.016319311056003125
		0.016863490708991204
		0.003726911253250752
		0.06168483368826265
		0.005502897940001243
		0.018526367713990532
		0.030686315006506263
		0.009104430610252064
		0.05368349207122244
		0.042985448131258194
		0.13360471315252678
		0.06580025442251275
		0.10668136367119495
		0.005012491680251081
		0.11358790274252223
		0.09986364727294883
		0.07389759241926493
		0.04270004934425869
		0.04351777316525812
		0.124868067229186
		0.20671725268029179
		0.1887819458012884
		0.00041154163524975766
		0.010840102440502238
		0.09038392897226794
		0.07619060884501583
		0.15804259191241918
		0.027549081556255264
		0.08358033386926635
		0.01695255217325322
		0.018192874418490542
		0.04378700439700888
		0.11590633597252367
		0.06324855997921745
		0.06366427509651279
		0.0719507081450145
		0.03260375993125624
		0.0009716805409994729
		0.010183688404001922
		0.0627456118545124
		0.022581072164488555
		0.24490134346629805
20220601_Field3_before_crop.mldatx_tracked.trxyt	490	0.2323432521250459
		0.5848706826559522
		0.10936634627027403
		0.35324138082507
		0.44286116186233676
		0.2878068853158517
		3.9218910389847714
		2.496135103754494
		0.506742427024738
		0.15706049755627813
20220601_Field3_before_crop.mldatx_tracked.trxyt	491	0.08379136598720761
		0.5868855898813677
		0.03956042811400684
		0.2037421056408955
		0.5368852837961026
		1.3109436721025056
		0.6301174663461243
		0.026006733324987086
		0.022588394997252743
20220601_Field3_before_crop.mldatx_tracked.trxyt	492	0.04861470780050992
		0.02445636057648745
		0.011834701671252248
		0.034603919930007075
		0.022483936166488618
		0.008882801852501725
		0.04975803153451036
		0.13358152409427665
		0.10687065516419555
		0.1889391012500371
		0.22651528980254498
20220601_Field3_before_crop.mldatx_tracked.trxyt	497	0.29474856722130877
		0.05669896417451105
		0.0818884531532075
		0.6218485769473734
		2.5354514353350046
		0.44658419507627184
		0.0878204626292678
		0.26689252196655355
		0.2771907911545559
		0.11971684328643889
		0.05302683525126044
		0.09080409074851839
		0.203377292614147
20220601_Field3_before_crop.mldatx_tracked.trxyt	501	0.29386039648030476
		1.7371193270843501
		0.015035098625002513
		0.04459127314525874
		0.1705584370802813
		0.09824702200394884
		0.25413416036905084
		0.4018296962673283
		0.2959781147020971
20220601_Field3_before_crop.mldatx_tracked.trxyt	502	0.08423164926801682
		0.020291691151239643
		0.22670078733129487
		0.10016412021851964
		0.2517086476125501
		0.036528816151231276
		0.0705625086492643
		0.014979496998253126
20220601_Field3_before_crop.mldatx_tracked.trxyt	503	0.15839180928128682
		0.40312936539379257
		0.1495687577360241
		0.7164558702251346
		0.43137997232477965
		0.2283013996062963
		0.1724796457060358
		0.7465643831811433
		1.5669949997052
		0.140180180725277
		0.013413575512253636
		0.16111956988091797
		0.052037938576009926
		0.3283561743313143
		0.2108757007202886
		0.0419524685059791
		0.15858969132503295
		0.023878007581255342
		0.046536350309010155
		0.035402116708980615
		0.21306709025229228
		0.10594574324102135
		0.059620959175969775
		0.01645055693600282
		0.002969840055250451
		0.5040220508960993
		0.4979344944997449
		0.17414696552503042
		0.2971624674440597
		0.09109842866720343
		0.09588696812501706
		0.01621186238125293
		0.08625368646901703
		0.37306916230005216
		0.11278139976726897
		0.26916806096105095
		0.5378706491309667
		0.015891465109003113
		0.03289373008900656
		0.018218412345254485
		0.021926043624988602
		0.008019099117251415
		0.014568060156252468
		0.01980524485525381
		0.03259343581598429
		0.3190936279203154
		0.13436154012502738
		0.03703263570098186
		0.10678031919402345
		0.0033998678562506828
		0.08606715026726641
		0.08302831567220761
		0.16453666160102984
		0.040480232634006755
		0.0074170930689966205
		0.06576110782526297
		0.14893805865628007
		0.052405608296010216
		0.03494647144398225
		0.05156968836725894
		0.03691648932100641
		0.06600944607721768
		0.009080310381251839
		0.02660105461225691
		0.018298812820255233
		0.019137999556240147
		0.03945126452500818
		0.022367470249003575
		0.09438177600401777
		0.07535924018520988
		0.15494760562503093
		0.17623465579403516
		0.06599277130096665
		0.1455544773152786
		0.11152195864102153
		0.05021746900626196
		0.018448093288990018
		0.0810987946172683
		1.7315080062705768
20220601_Field3_before_crop.mldatx_tracked.trxyt	508	0.0040023437152506055
		0.013734648831252569
		0.005583759194001396
		0.000977077942249625
		0.015558078821003853
		0.02613862208725606
		0.04933386351397642
		0.10735011904902474
		0.056034442441013875
		0.09753010816402148
		0.010445724997244922
20220601_Field3_before_crop.mldatx_tracked.trxyt	509	0.45665626007734006
		0.07706215842121075
		0.06972664186001422
		0.5147708955571029
		0.2594479595201189
		0.07689408974526539
		0.18272964258628538
		0.04532645768900963
		0.04328597583122806
		0.0012042589662501937
		0.28170419162655574
		0.0063535083862467975
		0.04839143918725966
		0.028249114345005634
		0.0328023610692566
		0.027135920252236274
		0.051843552485010366
		0.03230078315225647
		0.10289537342102079
		0.03260220277023339
		0.015768441396253483
		0.18639907676103698
		0.10783548944994624
		0.06420036667851302
		0.21813370692254264
		0.04385171253025864
		0.0065692911699966145
		0.013128069355252181
		0.04390139512900857
		0.1514544752889213
		0.009543531633251895
		0.2017029080312897
20220601_Field3_before_crop.mldatx_tracked.trxyt	510	0.010086649283251863
		0.1365793432689307
		0.13215258244002615
		0.45207167187734143
		0.03361366032025646
		0.13016697028618293
		0.12029845080052486
20220601_Field3_before_crop.mldatx_tracked.trxyt	520	0.2792841873380538
		0.202343986026398
		0.03814741075925895
		0.41108434452108294
		0.16812794349253266
		0.07815691392496217
		0.008620649685001749
		0.6506747267373785
		0.3967106389582963
		0.1802318238500353
		0.5764405191626136
		0.08669514001326654
		0.24110686551637206
		0.4794957491545876
		0.09095310721126415
		0.22019087409114
20220601_Field3_before_crop.mldatx_tracked.trxyt	525	0.1101961010825225
		0.5849413227699501
		0.5715984200833643
[truncated: 10 more rows]
