# Supplementary material for: Single nucleosome imaging reveals principles of transient multiscale chromatin reorganization triggered by histone ADP-ribosylation at DNA lesions
Source: Nat Commun. 2025 Jul 19;16:6652. doi: 10.1038/s41467-025-61834-7 (PMC12276361; doi:10.1038/s41467-025-61834-7)
Supplement: Supplementary file 6 — Source Data [file 41467_2025_61834_MOESM6_ESM.zip › DATA_ALL_FIGURES/Fig 1C/before_damage/all experiments/20220601_Field4_before_cell1_crop.mldatx_tracked.trxyt.csv]

filename	h2b_id	predicted_class_id	predicted_class_name	probability	maximum_radius	first_x_position	first_y_position
20220601_Field4_before_cell1_crop.mldatx_tracked.trxyt	2	1	Hybrid	0.99999404	0.3877327791080476	1.0988654	2.563469
20220601_Field4_before_cell1_crop.mldatx_tracked.trxyt	3	0	Immobile	1.0	0.12739103613900776	1.4039282	3.6802603
20220601_Field4_before_cell1_crop.mldatx_tracked.trxyt	25	0	Immobile	1.0	0.12450516552147538	1.8700144	6.0561846
20220601_Field4_before_cell1_crop.mldatx_tracked.trxyt	26	0	Immobile	1.0	0.05353670660257304	1.5432212	2.1870392
20220601_Field4_before_cell1_crop.mldatx_tracked.trxyt	41	0	Immobile	1.0	0.1392844561062717	1.4125402	5.1899517
20220601_Field4_before_cell1_crop.mldatx_tracked.trxyt	69	1	Hybrid	1.0	0.6808565513873316	2.0239682	3.2302189
20220601_Field4_before_cell1_crop.mldatx_tracked.trxyt	71	0	Immobile	1.0	0.1495609047839048	1.8686725	8.4593822
20220601_Field4_before_cell1_crop.mldatx_tracked.trxyt	78	1	Hybrid	1.0	0.5746575522480933	1.8167463	3.7575199
20220601_Field4_before_cell1_crop.mldatx_tracked.trxyt	94	0	Immobile	1.0	0.17247408017626883	1.6963915	3.7597619
20220601_Field4_before_cell1_crop.mldatx_tracked.trxyt	96	0	Immobile	1.0	0.12330376190910047	0.85982456	3.3131184
20220601_Field4_before_cell1_crop.mldatx_tracked.trxyt	97	0	Immobile	0.9999999	0.15980791848347167	1.7618792	3.7387442
20220601_Field4_before_cell1_crop.mldatx_tracked.trxyt	101	0	Immobile	1.0	0.1162305578936107	1.7778295	3.881527
20220601_Field4_before_cell1_crop.mldatx_tracked.trxyt	102	0	Immobile	1.0	0.21782414888118803	0.84727327	6.617
20220601_Field4_before_cell1_crop.mldatx_tracked.trxyt	139	0	Immobile	0.9999627	0.21540057216342895	1.1986203	4.7782606
20220601_Field4_before_cell1_crop.mldatx_tracked.trxyt	145	0	Immobile	1.0	0.16344138742329012	2.0481408	2.5040158
20220601_Field4_before_cell1_crop.mldatx_tracked.trxyt	149	0	Immobile	0.99999106	0.09462587981392839	2.0163202	2.4954925
20220601_Field4_before_cell1_crop.mldatx_tracked.trxyt	171	0	Immobile	1.0	0.08370405179320758	1.6437899	8.6958975
20220601_Field4_before_cell1_crop.mldatx_tracked.trxyt	189	0	Immobile	0.99999964	0.151691472876659	1.4355475	8.4872217
20220601_Field4_before_cell1_crop.mldatx_tracked.trxyt	196	0	Immobile	1.0	0.12488362508647807	1.137065	3.2190899
20220601_Field4_before_cell1_crop.mldatx_tracked.trxyt	199	0	Immobile	1.0	0.06720346743323621	1.3632946	2.2597498
20220601_Field4_before_cell1_crop.mldatx_tracked.trxyt	201	0	Immobile	1.0	0.11788186373539361	1.4761453	7.7873676
20220601_Field4_before_cell1_crop.mldatx_tracked.trxyt	202	0	Immobile	0.9999994	0.09148846974969033	1.6167337	8.031658
20220601_Field4_before_cell1_crop.mldatx_tracked.trxyt	203	2	Mobile	0.9965928	0.36128765326537254	1.5242085	1.6990612
20220601_Field4_before_cell1_crop.mldatx_tracked.trxyt	212	2	Mobile	0.81452054	0.7332477663218219	2.0005616	8.6254859
20220601_Field4_before_cell1_crop.mldatx_tracked.trxyt	217	0	Immobile	0.999997	0.23579640545182745	0.89657215	3.6925505
20220601_Field4_before_cell1_crop.mldatx_tracked.trxyt	221	0	Immobile	1.0	0.08667697016076388	1.7991022	6.808107
20220601_Field4_before_cell1_crop.mldatx_tracked.trxyt	231	0	Immobile	0.9999995	0.12255378489806025	1.9892387	2.8359061
20220601_Field4_before_cell1_crop.mldatx_tracked.trxyt	236	0	Immobile	0.9978807	0.2556595905799743	1.9419239	3.0098506
20220601_Field4_before_cell1_crop.mldatx_tracked.trxyt	251	0	Immobile	0.99999774	0.13496325696499778	2.0236995	2.9877995
20220601_Field4_before_cell1_crop.mldatx_tracked.trxyt	258	0	Immobile	1.0	0.08016451920357284	1.5722101	1.6989456
20220601_Field4_before_cell1_crop.mldatx_tracked.trxyt	259	0	Immobile	1.0	0.08790756047491027	1.9888743	2.9843902
20220601_Field4_before_cell1_crop.mldatx_tracked.trxyt	260	1	Hybrid	1.0	0.45176776000775026	1.9326081	2.9080482
20220601_Field4_before_cell1_crop.mldatx_tracked.trxyt	270	0	Immobile	0.9999994	0.1337458245117956	2.0539222	2.9496183
20220601_Field4_before_cell1_crop.mldatx_tracked.trxyt	271	0	Immobile	1.0	0.10717836411370558	2.0547463	3.046733
20220601_Field4_before_cell1_crop.mldatx_tracked.trxyt	272	0	Immobile	1.0	0.15597050059424672	1.9969805	3.0531783
20220601_Field4_before_cell1_crop.mldatx_tracked.trxyt	273	0	Immobile	0.9999999	0.17858387023247663	2.0210014	3.0110004
20220601_Field4_before_cell1_crop.mldatx_tracked.trxyt	275	0	Immobile	1.0	0.13423809991522515	1.9883385	3.0145852
20220601_Field4_before_cell1_crop.mldatx_tracked.trxyt	280	0	Immobile	1.0	0.12158112853605216	1.9666764	1.2522002
20220601_Field4_before_cell1_crop.mldatx_tracked.trxyt	289	0	Immobile	0.99999905	0.1546563733280009	1.8635625	8.0540326
20220601_Field4_before_cell1_crop.mldatx_tracked.trxyt	294	0	Immobile	0.9999999	0.10192213881022034	1.9186616	8.064149
20220601_Field4_before_cell1_crop.mldatx_tracked.trxyt	316	2	Mobile	0.9961971	0.423081984578994	1.5466403	8.408179
20220601_Field4_before_cell1_crop.mldatx_tracked.trxyt	328	0	Immobile	0.9999995	0.12933463111285443	0.95180749	4.5309504
20220601_Field4_before_cell1_crop.mldatx_tracked.trxyt	334	0	Immobile	1.0	0.12221974268341419	1.9148443	2.5433383
20220601_Field4_before_cell1_crop.mldatx_tracked.trxyt	335	0	Immobile	0.9999877	0.23411668278251765	1.8405144	2.3837481
20220601_Field4_before_cell1_crop.mldatx_tracked.trxyt	336	1	Hybrid	0.9999807	0.3488318391400932	1.7936734	2.2371786
20220601_Field4_before_cell1_crop.mldatx_tracked.trxyt	337	0	Immobile	1.0	0.16191037817116613	1.9753579	2.4806428
20220601_Field4_before_cell1_crop.mldatx_tracked.trxyt	338	0	Immobile	0.99999857	0.14723436764984582	1.9361251	2.5009223
20220601_Field4_before_cell1_crop.mldatx_tracked.trxyt	342	0	Immobile	1.0	0.081586501895963	1.906621	2.5007006
20220601_Field4_before_cell1_crop.mldatx_tracked.trxyt	343	0	Immobile	0.9999999	0.09787424027051275	1.8901909	2.5223742
20220601_Field4_before_cell1_crop.mldatx_tracked.trxyt	347	0	Immobile	0.9999999	0.10377024064624688	1.8763149	2.4950277
20220601_Field4_before_cell1_crop.mldatx_tracked.trxyt	355	0	Immobile	0.9999994	0.1473005794110124	1.8668578	2.5221528
20220601_Field4_before_cell1_crop.mldatx_tracked.trxyt	369	0	Immobile	0.9999993	0.16545065544146392	1.2142502	2.5060663
20220601_Field4_before_cell1_crop.mldatx_tracked.trxyt	370	0	Immobile	1.0	0.10824752987648248	2.0511215	3.9698353
20220601_Field4_before_cell1_crop.mldatx_tracked.trxyt	377	0	Immobile	1.0	0.0786723027872579	2.0335522	4.0366994
20220601_Field4_before_cell1_crop.mldatx_tracked.trxyt	385	2	Mobile	0.9940363	0.32915371509258384	2.0577433	2.1452134
20220601_Field4_before_cell1_crop.mldatx_tracked.trxyt	393	0	Immobile	0.9999999	0.09365980042928973	0.90202393	7.2394615
20220601_Field4_before_cell1_crop.mldatx_tracked.trxyt	395	0	Immobile	0.9999999	0.14611968936799738	2.0626904	7.5640324
20220601_Field4_before_cell1_crop.mldatx_tracked.trxyt	400	0	Immobile	1.0	0.05857599840796562	2.0134168	4.0419872
20220601_Field4_before_cell1_crop.mldatx_tracked.trxyt	425	0	Immobile	0.9999995	0.1347966119862068	1.2918387	2.7567795
20220601_Field4_before_cell1_crop.mldatx_tracked.trxyt	426	0	Immobile	1.0	0.06606907185764002	1.5765454	6.0436534
20220601_Field4_before_cell1_crop.mldatx_tracked.trxyt	427	0	Immobile	0.9999999	0.1222167244329519	0.93155742	3.6696842
20220601_Field4_before_cell1_crop.mldatx_tracked.trxyt	428	0	Immobile	0.9999994	0.14326692745333797	1.3663234	2.7919248
20220601_Field4_before_cell1_crop.mldatx_tracked.trxyt	444	0	Immobile	0.9999949	0.1299829703318415	1.9848686	1.035641
20220601_Field4_before_cell1_crop.mldatx_tracked.trxyt	446	0	Immobile	1.0	0.07503877555784084	0.92492323	1.3691881
20220601_Field4_before_cell1_crop.mldatx_tracked.trxyt	450	2	Mobile	0.990258	0.32010535083753194	1.5114744	8.1456039
20220601_Field4_before_cell1_crop.mldatx_tracked.trxyt	452	2	Mobile	0.9940764	0.2267864625563224	1.6372283	8.0105129
20220601_Field4_before_cell1_crop.mldatx_tracked.trxyt	454	0	Immobile	1.0	0.12349265904372622	1.6421916	1.518651
20220601_Field4_before_cell1_crop.mldatx_tracked.trxyt	455	0	Immobile	0.9999994	0.11077505697053373	1.0360366	5.0183178
20220601_Field4_before_cell1_crop.mldatx_tracked.trxyt	458	0	Immobile	1.0	0.09353948875982798	1.7086173	1.4827177
20220601_Field4_before_cell1_crop.mldatx_tracked.trxyt	460	0	Immobile	1.0	0.07545714204738953	1.9151563	4.1148579
20220601_Field4_before_cell1_crop.mldatx_tracked.trxyt	466	0	Immobile	1.0	0.12739720789483577	1.6844918	1.5265472
20220601_Field4_before_cell1_crop.mldatx_tracked.trxyt	491	0	Immobile	1.0	0.09640220061067087	1.1056629	3.0577835
20220601_Field4_before_cell1_crop.mldatx_tracked.trxyt	497	1	Hybrid	0.9998411	0.30197005920885583	1.7006152	1.4227829
20220601_Field4_before_cell1_crop.mldatx_tracked.trxyt	504	0	Immobile	1.0	0.1396669765855904	1.8245771	6.9083855
20220601_Field4_before_cell1_crop.mldatx_tracked.trxyt	513	0	Immobile	1.0	0.149128204366746	1.8752638	6.8466076
20220601_Field4_before_cell1_crop.mldatx_tracked.trxyt	524	0	Immobile	1.0	0.09576305985127992	2.0475696	8.7725833
20220601_Field4_before_cell1_crop.mldatx_tracked.trxyt	526	0	Immobile	1.0	0.1180933170941116	2.0292545	8.7728595
20220601_Field4_before_cell1_crop.mldatx_tracked.trxyt	541	0	Immobile	0.9999753	0.17123239986217603	1.189326	7.1969748
20220601_Field4_before_cell1_crop.mldatx_tracked.trxyt	542	0	Immobile	0.9999918	0.1058536185150513	2.0588321	3.6579282
20220601_Field4_before_cell1_crop.mldatx_tracked.trxyt	549	0	Immobile	0.9999999	0.08541004935451132	1.4463305	8.0909214
20220601_Field4_before_cell1_crop.mldatx_tracked.trxyt	553	0	Immobile	0.9999982	0.11493336368056915	1.1022559	4.9750101
20220601_Field4_before_cell1_crop.mldatx_tracked.trxyt	557	0	Immobile	0.9999994	0.20160421509226936	2.0541146	3.7557108
20220601_Field4_before_cell1_crop.mldatx_tracked.trxyt	560	0	Immobile	0.99999964	0.10760725602602271	2.0465863	3.5511195
20220601_Field4_before_cell1_crop.mldatx_tracked.trxyt	567	0	Immobile	0.99983835	0.23217386149556143	1.9748604	3.5555269
20220601_Field4_before_cell1_crop.mldatx_tracked.trxyt	583	0	Immobile	0.9999969	0.15339593210838423	2.0545184	3.6702793
20220601_Field4_before_cell1_crop.mldatx_tracked.trxyt	588	0	Immobile	0.98942727	0.2932463667639211	1.8861685	1.9849126
20220601_Field4_before_cell1_crop.mldatx_tracked.trxyt	601	0	Immobile	0.9999994	0.13860484467506887	1.5775262	1.0952732
20220601_Field4_before_cell1_crop.mldatx_tracked.trxyt	602	0	Immobile	0.9999988	0.14810745590718918	1.6816645	1.0880527
20220601_Field4_before_cell1_crop.mldatx_tracked.trxyt	603	0	Immobile	0.9999993	0.08162034818873272	2.061264	7.91377
20220601_Field4_before_cell1_crop.mldatx_tracked.trxyt	635	0	Immobile	0.9999995	0.18279669827775896	1.6302086	1.169398
20220601_Field4_before_cell1_crop.mldatx_tracked.trxyt	642	0	Immobile	1.0	0.09558081831518261	1.1028364	8.1443336
20220601_Field4_before_cell1_crop.mldatx_tracked.trxyt	651	0	Immobile	0.99999547	0.12860584994781513	1.1074699	6.2105734
20220601_Field4_before_cell1_crop.mldatx_tracked.trxyt	656	0	Immobile	0.9999975	0.1254791158380151	1.7115092	2.7582237
