# Supplementary material for: Single nucleosome imaging reveals principles of transient multiscale chromatin reorganization triggered by histone ADP-ribosylation at DNA lesions
Source: Nat Commun. 2025 Jul 19;16:6652. doi: 10.1038/s41467-025-61834-7 (PMC12276361; doi:10.1038/s41467-025-61834-7)
Supplement: Supplementary file 6 — Source Data [file 41467_2025_61834_MOESM6_ESM.zip › DATA_ALL_FIGURES/Fig 1C/before_damage/all experiments/20220601_Field4_before_cell1_crop.mldatx_tracked.trxyt_diffcoef.csv]

filename	h2b_id	diffusion_coef
20220601_Field4_before_cell1_crop.mldatx_tracked.trxyt	2	0.06524651120424964
		0.03187208384099986
		0.0075189703062500095
		0.011661166297999986
		0.1307046625872497
		0.0252877414812499
		0.04705272396225032
		0.03167436744249981
		0.004316350850500027
		0.045192046187250104
		0.01042801822624999
		0.0053477956412498785
		0.008345084241250243
		0.0036103576212499866
		0.0005734516489999846
		0.12484355753524995
		0.0772430613529999
		0.004087523215249932
		0.020955137811249514
		0.02132769357000024
		0.09227828995249963
		0.0019780747459999825
		0.022296641766249833
		0.03894544193625009
		0.011617023169250026
		0.02697552211699976
		0.0074127074082499834
		0.051925962676250534
		0.0091489467542501
		0.028690502006499915
		0.025400971154499817
		0.029569582657250022
		0.006946910901250132
		0.08852334757925139
		0.053553360180500297
		0.024332047729999893
		0.022123459280500076
		0.0062307852580000544
		0.010537346056250039
		0.06203828477250005
		0.13217906721824968
		0.017964494625999604
		0.003622781496249918
		4.653395137202497
20220601_Field4_before_cell1_crop.mldatx_tracked.trxyt	3	0.28860431051425034
		0.1567200015679997
		0.047612920205250146
		0.03820365523325
		0.03134018575249989
		0.002955989761249875
		0.02195648369525004
		0.09650727777049936
		0.11010754761924949
		0.1385808610924996
		0.055467877962250035
		0.006803125710249947
		0.04713568756450009
		0.03861020107599961
		0.02024131667650003
		0.05378692075849962
		0.000595466760999953
		0.01247979692124996
		0.039578181476000285
		0.005713200792499921
		0.1597924999262497
20220601_Field4_before_cell1_crop.mldatx_tracked.trxyt	25	0.08577806427225089
		0.015907442776999858
		0.011926385071249915
		0.025216295048499725
		0.0162188459930003
		0.011760220806249791
		0.08893061879225156
		0.05067894647449958
		0.022451908524250257
		0.005602398772500023
		0.03131896203724895
		0.061665323784500355
		0.07912694966525245
		0.19220678633525057
		0.0815075455802493
		0.16885788071424873
		0.13218002070124996
		0.00479913251849994
		0.1481179322449986
		0.12425588896825018
		0.03251709233049956
		0.01428497424500013
		0.008114362482249718
		0.03367484492125002
		0.021062136510500234
		0.03878442673699974
		0.004833278944249986
		0.006470435171249947
		0.015881881182250424
		0.11073472647249949
20220601_Field4_before_cell1_crop.mldatx_tracked.trxyt	26	0.0037372575864999986
		0.04694747641625084
		0.0015227540112500114
		0.0005313125162499866
		0.027291654295249594
		0.021650396650000073
		0.0013096294249999743
		0.006368090745250044
		0.06514247086099983
		0.0652410690132495
		0.10598633225125006
20220601_Field4_before_cell1_crop.mldatx_tracked.trxyt	41	0.020582622235248902
		0.027822285156250605
		0.04026998004624895
		0.004459469911250233
		0.09910898872224709
		0.020716874292250904
		0.08048658486649789
		0.05866812404000195
		0.11545595147599771
		0.047552029893001904
		0.03230032037199989
		0.03840214612625085
		0.09243661681299813
		0.05232897251725107
		0.0157541518512495
		0.04090582935700116
		0.03509210577624821
		0.004484653881250132
		0.024208573586500054
		0.04209900984649966
		0.01623115750625106
		0.0024725269842501116
		0.015040953259250155
		0.013787984349249207
		0.10430524958725142
		0.0021021696332499265
		0.02730751686125081
		0.010328030561249535
		0.11371533091325382
		0.0038030331662497556
		0.040659758428251674
		0.03686492211924872
		0.08182057485200234
		0.028267799662249744
		0.016803909209000788
		0.06102757527724959
		0.017836497225000175
		0.0374481947024997
		0.025172006586501188
		0.02017298853124997
		0.04596941861425087
		0.09444261637624586
		0.08495565219850092
		0.02304215709625015
		0.031397551077249654
		0.000695468542250106
		0.0397133279009992
		0.0004372372822500256
		0.12117305877924747
		0.05968076849300178
		0.006928343301249887
		0.013005278018500247
		0.04293678809299879
		0.0008070722112502238
		0.01564631334850014
		0.057987233525001965
		0.03597034407049968
		0.009111138546250083
		0.00012475789624992898
		0.017656514863250154
		0.025786649641999355
		0.005854558212500224
		0.0018516984400001777
		0.03817885965125084
		0.049803573240998884
		0.025117558001000375
		0.053618792398249425
		0.004424922938249992
		0.0063610287209999415
		0.0365753229662505
		0.031965545152250086
		0.04558374873450006
		0.012402755581250886
		0.05040373740524966
		0.03067264126225187
		0.022040027578250167
		0.009997924417000183
		0.02035762704199993
		0.06248425204850113
		0.02592359467324952
		0.02796474888500052
		0.07545131136099795
		0.0790600370692536
		0.06062219908925001
		0.07587877254025147
		0.048069464304999455
		0.06876540009250162
		0.010294983865000043
		0.04828498332500088
		0.0056878062962498616
		0.03237179995600073
		0.002364285568499862
		0.07200876822850023
		0.035811770502250546
		0.0035523072572502057
		0.018169722612500692
		0.06256354285624861
		0.04334948416250165
		0.006066498629250286
		0.034775487375251365
		0.052896923948498244
		0.056108346365001394
		0.0016537546352498904
		0.0016851204652500434
		0.001302105537999946
		0.032608307492501085
		0.028274592012999495
		0.0267448120412499
		0.023436133281249678
		0.038354894862499864
		0.03226812198124917
		0.0292448913192504
20220601_Field4_before_cell1_crop.mldatx_tracked.trxyt	69	9.282433624938694
		0.03724756161250078
		0.11941043654424173
		0.1846165204122544
		0.08463414478625211
		0.0999500563362524
		0.03470132334824774
		0.007850831005000227
		0.06329078742650157
		0.08643801922425239
		0.13853616396798996
		0.0030255004385000895
		0.016693939336500242
		0.05668720919325135
		0.034725083414497676
		0.06972466303850187
		0.007557542182250243
		0.06066796593250184
		0.006285444208249753
		0.019448144245000222
		0.11970933007925247
		0.023454183026250415
		0.015556476260249185
		0.0042650574812500746
		0.03438079074450063
		0.021364550930000267
		0.051610731282500696
		0.05924253514049635
		0.07626468109450252
		0.007150747789250139
		0.05417804580525117
		0.14198162439049028
		0.16618725711625348
		0.10775181076225197
		0.17863854043025354
		0.016829332876249017
		0.0027225712212501133
		0.013578047509000081
		0.19121468915300366
		0.11909137915624235
		0.04965898466125099
		0.24385124148850654
		0.18713099371250433
		0.09864736281649326
		0.09942720556250245
		0.198499372964004
		0.014938128591250304
		0.07290745327124536
		0.05165379252125145
		0.032509305042500845
20220601_Field4_before_cell1_crop.mldatx_tracked.trxyt	71	0.37690373434497276
		0.5284925816050062
		0.032554317882500475
		0.34459705494500914
		0.6953041041005164
		0.2889415191632305
		0.012735428245249297
20220601_Field4_before_cell1_crop.mldatx_tracked.trxyt	78	0.026435434831250784
		0.07922479621325218
		0.10184488925650204
		0.0470560794739968
		0.0669443624012508
		0.13633998886525253
		0.022873623361000746
		0.1252162891142421
		0.027152000061250747
		5.85726839920138
		0.03637204123325062
		7.504191448637743
		0.03962072320825084
		0.11996242275400187
		0.02949131210500056
		0.048071537312501474
		0.018851645012498967
		0.005684838660500158
		0.10764634196125213
		0.07147134302125166
		0.20445186127923556
		0.2706494583722549
		0.08523884281450196
		0.03130560775625047
		0.006353255112249552
		0.08700980145525197
		0.057524891225000825
		0.0081560175782502
		0.012300307170499269
		0.053033012876501126
		0.049822623964251495
		0.003086001002499962
		0.012004873287249177
		9.86146103317871
		0.009672319117000243
20220601_Field4_before_cell1_crop.mldatx_tracked.trxyt	94	0.19247013107425426
		0.024444197426498414
		0.02390109549425038
		0.0640689786842509
		0.01605977724200005
		0.03974761005800086
		0.222361526680235
		0.02761092247300073
		0.043181847146000256
		0.013819549474250233
		0.017317027386498828
		0.0014846701772500638
		0.058812052712501256
		0.050940421112501424
		0.09189387715624449
		0.13944525242850314
		0.2945982312202572
		0.05385463649800127
		0.011416079431249242
		0.11959383828800127
		0.2291188906892547
		0.05931582758725126
		2.8922618249993896e-05
		0.037107839832500544
		0.004014674546000168
20220601_Field4_before_cell1_crop.mldatx_tracked.trxyt	96	0.12507943252106546
		0.040185770476903436
		0.01888134100315123
		0.03490976864456073
		0.013590465412062819
		0.09761340855990494
		0.016042409281458957
		0.0316118091714112
		0.06245895947681143
		0.032482992210313
		0.011775289089289997
		0.0005877917876224291
		0.028255989842353158
		7.739130807249716e-05
		0.012372908772250082
		0.0652360940304958
		0.04605159977041142
		0.059514617500041285
		0.020159634341802925
		0.03922215090094918
		0.009931599116622612
		0.009438324864340455
		0.03036016880441094
		0.08712631215861696
		0.07811358590600155
		0.007359991341722618
		0.18115900933906362
20220601_Field4_before_cell1_crop.mldatx_tracked.trxyt	97	0.06835715819125082
		0.008994181788999947
		0.037692255216250886
		0.009708878202250476
		0.021543722418499004
		0.0021428034500000706
		0.1345884498405024
		0.07075642746400175
		0.039069276028247044
		0.04962923859400057
		0.09917167692125199
		0.27063277274500674
		0.30783992412022976
		0.021064738696000545
		0.08568143297425111
		0.1236145679345022
		0.006730288762499549
		0.016622554068500366
		0.010392144181250226
		0.022552873250000615
		0.030480150781247932
		0.01999351309324992
		0.07491944177125207
		0.020261470517000352
		0.14314149087024067
		0.17624108573000283
		0.3951856947962579
		0.028622046125250426
		0.07377925005625212
		0.006961232821249438
		0.1596753273082535
		0.09140137672450169
		0.02975488674650055
		0.09407121655324371
		0.03658751944900103
		0.128197044612503
		0.09129283138625191
		0.18692451949698685
		0.17413230357800366
		0.03472488278225086
		5.773183649999532e-05
		0.01599849853449887
		0.005316782992250021
		0.03568462497025054
		0.23374664853025537
		0.1219092358624922
		0.0245044126705005
		0.030736710944000687
		0.0005799359172499905
		0.0014459110119999232
		0.04613575098050112
		0.2013599968805031
		0.08248172652625133
		0.007790016460250101
		0.019604573286498714
		0.11327079825725284
		0.08726784376250174
		0.015334592836000199
		0.028877031586248023
		0.0664248821650017
		0.039511673950251146
		0.044683508356000684
		0.030625908862247725
		0.09049424487625195
		0.02713744804450092
		0.044741993830250223
		0.02720413666924781
		0.0009754313164999764
		0.06557730914425094
		0.04154107230800087
		0.11220326728249233
		0.07308946149425129
		0.12606407436100275
		0.01037664306725029
		0.21890724266923503
		0.042301007868500946
20220601_Field4_before_cell1_crop.mldatx_tracked.trxyt	101	0.05227798209925113
		0.06801004868499531
		0.07079024668250163
		0.014598916712000429
		0.03893671106825111
		0.01305566324524926
		0.006615004971250019
		0.021169723489000425
		0.01033678912900044
		0.08078952173299479
		0.3416186744640082
		0.1741288660850032
		0.276106289713256
		0.12357985504524112
		0.01676226070850033
		0.04362356592500092
		0.0325766619012512
		0.006927319181249632
		0.007986780222500173
		0.03823448561225077
		0.028261879818500625
		0.11516948899624237
		0.12923149141625323
		0.13531839229250317
		0.09215291050225247
		0.0920193754062523
		0.13702285609999018
		0.46292541520026026
		0.22744433893725569
		0.02063532063400037
		0.011956126051249292
		0.18443995720000275
		0.012784700887250316
		0.041421448542501065
		0.013432175656248931
		0.09478868181250176
		0.09136569932125205
		0.02123448597000019
		0.0982262530632431
		0.01854251887225057
		0.020705441350250105
		0.027310516521250747
		0.015990938306498843
		0.13309536716050194
		0.013402554456250092
		0.16709687776325338
		0.14859565176323947
		0.06810086416400081
		0.10951817371300195
		0.1626492093210035
		0.04134450024125101
		0.007827701121999292
		0.02430680722000022
		0.349735178971257
		0.4957090644042601
		0.0643170686599946
		0.04423332900100061
		0.030465451551250675
		0.002545258570000042
		0.12084775681249196
		0.044291473298000955
		0.10783699478100264
		0.011139613864000444
		0.04205820672499695
		0.06087711335225126
		0.04814458465625121
		0.2121988370725056
		0.015306018895249207
		0.009065909450250292
		0.005078545903250152
		0.16311186347725287
		0.014843692896498941
		0.01038376091925023
		0.03343438036800064
		0.014692010339250295
		0.014893913385000365
		0.08342816522124455
		0.09367995664625155
		0.04868829225325136
		0.16110718738825366
		0.0015675061904999055
20220601_Field4_before_cell1_crop.mldatx_tracked.trxyt	102	0.12989874493004497
		0.07822687476434183
		0.05853442348600354
		0.01650011199717292
		0.057797362170286117
		0.05318866879849944
		0.07501296563156354
		0.027323578397373073
		0.04545115616380727
		0.06611283866125417
		0.06902059409981147
		0.1890156377068143
		0.045256600748960846
		0.0948461865165671
		0.1358784162480432
		0.24493781839696593
		0.03647237800000125
		0.05732094050320568
		0.01758857920255314
		0.03558117739194036
		0.056793567214573314
		0.040334257012169916
		0.06407210499556389
		0.02650634661180284
		0.03924808342669058
		0.011251023830371756
		0.06756404502610455
		0.03262134315505308
		0.009793790336822386
		0.013011333745139075
		0.032289711457813314
		0.032889544539860295
		0.0086145263022601
		0.011134655120551652
		0.013442109006439334
		0.05671895490057339
		0.033536043706563025
		0.07370245010023999
		0.0703396651980671
		0.020818382718250164
		0.0063837283267401635
		0.022055784688153036
		0.06023142679161835
		0.08190440630082386
		0.014162925005072822
		0.02646112781565296
		0.0052555606282096755
		0.09593079550450595
		0.06100995976400148
		0.018960911240499874
		0.044235988637948705
		0.029539692226563233
		0.05058743517282391
		0.3177526882583589
		0.09518383343033321
		0.046810603408123215
		0.056586314359572995
		0.034408986157063406
		0.09896367278563335
		0.1042998005986048
		0.12315201976129231
		0.042119202899053285
		0.0014374391899399108
		0.023873644311007924
		0.0286562039855626
		0.18462853752097633
		0.0640239930715641
		0.13920005246724182
		0.4314315015664494
		0.075013273299611
		0.2408832097723096
		0.16336514777561245
		0.05435710258849127
		0.04597000025445261
		0.04828397758426055
		0.22625541763682472
		0.0731825626758741
		0.2422404739690289
		0.22007652506031972
		0.010688256113209355
		0.054144802343772995
		0.08296786735225213
		0.00490782733815246
		0.004496740928122105
		0.044743654784322295
20220601_Field4_before_cell1_crop.mldatx_tracked.trxyt	139	0.01975898017124705
		0.026989727247250416
		0.04942928981425078
		0.03257995281700125
		0.023607337716500407
		0.01284927712225061
		0.0038571724285002764
		0.009945291266499734
		0.15963150687647434
		0.028229911368250045
		0.018223483014251016
		0.018571564845250205
		0.034321635061251715
		0.21327025419556675
		0.051616085937813465
		0.024473185053250537
		0.00014448723925001555
		0.009423572522498674
		0.054980369026251
		0.02541165627325034
		0.04589216045000123
		0.08887183636500136
		0.04799772853250031
		0.006459045556250072
		0.04139110102900139
		0.1423184433924796
		0.003906945354500234
		0.020275331805250218
		0.024203147332500907
		0.0037459025000000533
		0.0012854361532499477
		0.029966950129250932
		0.10388606294900146
		0.02170442845299665
		0.01724812351700035
		0.007577873140999993
		0.05519270766125123
		0.10777431840500097
		0.025914597946000154
		0.04255528433425086
		0.14683364111125288
		0.056296907290000475
		0.04397415073249287
		0.021165830806250414
		0.050034875059249535
		0.08658677045425238
		0.11938614625600212
		0.032784818512000324
		0.05249563001125301
		0.05042274118825117
		0.0007742608959998401
		0.05192551255625101
		0.01004158143700003
		0.006416481316500239
		0.15814286900525384
		0.009635074256250152
		0.061863369984250655
		0.060394065494501104
		0.01847805572124697
		0.04123440907450136
		0.07818030183650113
		0.05680829354500125
		0.019522132629250642
		0.024281550478250504
20220601_Field4_before_cell1_crop.mldatx_tracked.trxyt	145	0.1699209724452546
		0.02028235705250027
		0.11961751308848123
		0.16762420463625385
		0.10754364526425245
		0.24507783285800494
		0.1587554016100032
		0.05948181287050183
		0.024291002406500856
20220601_Field4_before_cell1_crop.mldatx_tracked.trxyt	149	0.03137830572424508
		0.05130327108025065
		0.003879096104500379
		0.09747293618500275
		0.06668672416200173
		0.35214394418600853
		0.2907818114605072
		0.11935634282125286
20220601_Field4_before_cell1_crop.mldatx_tracked.trxyt	171	0.030227128496501648
		0.004965749163250172
		0.005743826169250198
		0.07881411247525115
		0.14933242404100217
		0.0764294182992507
		0.04894121013524208
		0.0041144553472502255
		0.044621468993000395
		0.004709227953999995
		0.024455836105001467
20220601_Field4_before_cell1_crop.mldatx_tracked.trxyt	189	0.02270049309125358
		0.003513830827249356
		0.005419152784000936
		0.019526799537247022
		0.013439483070498744
		0.011109339725002231
		0.016214697223247424
		0.015497557870251763
		0.01568922258424749
		0.04239645938125874
		0.0035365193404996846
		0.017224342059252152
		0.004635956851998601
		0.10526590668248367
		0.007638448052251415
		0.07440402602123862
		0.0012913394050001578
		0.07848745853823781
		0.05348044506926009
		0.05742751503724185
		0.025169616412246208
		0.13734253498252758
		0.03901682796324419
		0.026420805805254355
		0.12897197614022948
		0.17663779223053808
20220601_Field4_before_cell1_crop.mldatx_tracked.trxyt	196	0.1098340115912324
		0.037455814877007665
		0.040932656976493696
		0.01698038494525323
		0.016492162432497334
		0.024950990296246294
		0.0028293531942505602
		0.054378612841241555
		0.14895679131252945
		0.13366588756847889
		0.0011440787762502954
		0.08070078128123755
		0.014259937121002689
		0.0030193214499994615
		0.11109983001723238
		0.044535187400008565
		0.03806022178924433
		0.10972489613202199
		0.06671191104798978
		0.0006758393472501384
		0.0537784640319917
		0.05759867160624176
		0.006466413462501255
		0.007547700449248815
		0.03427995231050653
		0.03697039100199436
		0.04835094584850991
		0.05216144097124165
		0.021719035191254336
		0.03507705547649466
		0.013566370274498103
		0.02919513222250611
		0.030149817209994705
		0.025894722404005085
		0.046070754976242856
		0.0008675534802502195
		0.020395856356246887
		0.014606225000002806
		0.017828212089996923
		0.102162610562484
		0.006574871155251275
		0.023161020846496475
		0.007333595878501447
		0.06777735919248908
		0.00649589108500152
		0.023949544506496057
		0.032263702104244764
		0.10559791387127151
		0.09352286093223584
		0.01944425753225422
		0.014874409852247776
20220601_Field4_before_cell1_crop.mldatx_tracked.trxyt	199	0.055653150306490706
		0.08356212969251632
		0.04652674419424227
		0.05432606785126056
		0.022093313688996457
		0.11618839386927324
		0.011677440568247977
		0.0035769197409995382
		0.010975879851252167
		0.024248338576996164
		0.017050301774503247
		0.028108816218495394
		0.009019802550251895
		0.08916146757123625
		0.021394663405004104
		0.012409508672498371
		0.0016127736249998946
		0.01026259656925222
		0.05764145757924082
		0.06339757886901193
		0.008021937543998733
		0.018408702783253714
		0.021129658784996827
		0.001851134522500429
		0.0038722225332494396
20220601_Field4_before_cell1_crop.mldatx_tracked.trxyt	201	0.027130805892505046
		0.05394606773724191
		0.05708024211701233
		0.039658075486244074
		0.11375763701827137
		0.17906974044022186
		0.021432278526496557
		0.0914732047962684
		0.1022666720642328
		0.0008976115600000245
		0.02704261826249632
		0.03601662990025719
		0.01204127331524799
		0.05495902014599141
		0.024098819413255073
		0.13306118281248044
		0.002263990654250518
20220601_Field4_before_cell1_crop.mldatx_tracked.trxyt	202	0.0015075572129998145
		0.005988949261251394
		0.03130485360524524
		0.02787634131124523
		0.03668595821725823
		0.005214140066499273
		0.0669004527010126
		0.3282942830161978
		0.07576415812126362
		0.0009096085292497885
		0.15128353603527825
		0.1453112374044796
20220601_Field4_before_cell1_crop.mldatx_tracked.trxyt	203	0.11352250086848213
		0.09989707108823409
		0.05157081112626024
		0.014717676508997895
		0.00018804382900002215
		0.20669428700321787
		0.06410881725926276
		2.8254685298445588
		0.04364187128500862
		0.8830066092003623
		0.3696952399871924
20220601_Field4_before_cell1_crop.mldatx_tracked.trxyt	212	0.7856521517801612
		0.02093083981224616
		0.035520305028505596
		0.3485736518759448
		0.25952796496855235
		0.5041508834024194
		1.0964860379138281
		2.559098942344747
		0.13664330228197716
		0.4920736353320967
		0.025490578092495608
		0.4697186666163419
		1.1090239097370735
		0.16827487349427867
		0.3071193398292038
		0.024044225376997193
20220601_Field4_before_cell1_crop.mldatx_tracked.trxyt	217	0.01875933109394418
		0.05400243085288128
		0.03539604591356715
		0.2263137136012172
		0.06371002233249011
		0.06633427666230281
		0.020947122938099593
		0.0738695206225145
		0.00012641485080248284
		0.17215300699307387
		0.05820282340505135
		0.037008880074556764
		0.062095365309261796
		0.07052101819298821
		0.06194633621408487
		0.03238438076619707
		0.08284706703218923
		0.004732811770771762
		0.030362090853318462
		0.20946261686422774
		0.051725671461532355
		0.010798877305942086
		0.16676003339994658
		0.021369882882177126
		0.008377059170088744
		0.04446978915232112
		0.0701408883452388
		0.036043337348494124
		0.11298520404627158
		0.04985201520324273
		0.005096779320251134
		0.010459305366248445
		0.15616617573099167
		0.0439462332778029
		0.18818886446370992
		0.0067054658386515205
		0.09909284799658648
		0.022450159841566918
		0.006112005753701603
		0.006636804203773539
20220601_Field4_before_cell1_crop.mldatx_tracked.trxyt	221	0.1314622313005236
		0.035871455522493635
		0.03932311620625803
		0.005629072287249215
		0.09167002437126744
		0.025645877040245253
		0.010441955497002676
		0.09462582273248553
		0.020266298958246495
		0.006526753751251006
20220601_Field4_before_cell1_crop.mldatx_tracked.trxyt	231	0.11577493368448115
		0.08345409374126576
		0.05135921464999147
		0.08004391611048756
		0.023607364566504713
		0.025582346284996005
		0.1721206289002847
		0.05350571751849132
		0.001867588614250263
		0.168694710858223
20220601_Field4_before_cell1_crop.mldatx_tracked.trxyt	236	0.3854179538033265
		0.06249468430924008
		0.1074816420845219
		0.06418990156623978
		0.006246149133251196
		0.030881117675245075
		0.06284815825001176
		0.12985570548047987
		0.002454218716999602
		0.01516939113125313
		0.006144367429249081
		0.1728739561960346
		0.10023716046623404
		0.06162694932201211
		0.029143830340245085
		0.10394397897648384
		0.06566538845651304
		0.12857478103822984
		0.046811618621008945
		0.1531711854332266
		0.20393637281229088
		0.09239485890623624
		0.029733041016505677
		0.05605208183724032
		0.041675510191243784
		0.1269522067772756
		0.014746519651997844
		0.04568604656525948
		0.20684364248121734
		0.0012693225442502926
		0.03149436820624499
		0.004083756259250801
		0.02912428521424548
		0.14610325297247723
		0.013750778392252576
		0.008943977379248668
		0.0038303081892508187
		0.019464822526246827
		0.02131630431850424
		0.08265298923623673
		0.06326043912248977
		0.07112731357801462
		0.018680259600997347
		0.12896607182227615
		0.25577102462820894
		0.1368553326582768
		0.16401923703847376
		0.054386834259260615
		0.08930059900248527
		0.01639841903449741
		0.05786148039851127
		0.05099298990924188
		0.12384430506127499
		0.011000396241248135
		0.211910011756292
		0.06328553174499017
		0.0870273313205176
		0.03386140494424449
		0.023866366622496225
		0.0896941177130181
		0.037336704826244314
		0.027316775392255552
		0.024225186129995992
		0.04338502119425838
		0.03686717653824396
		0.08356468860648678
		0.1426243370760283
		0.12353781866423166
		0.038060054379257725
		0.10525237296848468
		0.026760837672505266
		0.1432379967502274
		0.03651494260625701
		0.040502202756243444
		0.2023797679622186
		0.2815234719265565
		0.2382859897064626
		0.09154135434251837
		0.113697023304482
		0.05385205110851081
		0.03410304009124513
		0.10800240575127165
		0.010350005194248389
		0.02462018852924614
		0.00398144098900082
		0.013160515195247992
		0.0209503512500044
		0.15710246931647667
		0.03333279146000716
		0.10246814499998462
		0.005855301457999126
		0.0013664454762502116
		0.016703336899997614
		0.025073059911254934
		0.00034646816199991197
		0.06451432385601305
		0.09029712226448601
		0.10784518444927113
		0.008703515599998485
		0.010717623272248506
		0.0009116251862502003
		0.021898533238246268
		0.1680602420305331
		0.035486770647244335
		0.06592339090826316
		0.007100780404998829
		0.026757240601254968
		0.0036346710432494235
		0.01879834146124726
		0.0703999165945139
		0.13102144796222867
		0.08003709656501543
		0.2876277554642055
		0.08901945562001772
		0.20229330392521971
		0.043278191131243246
		0.13175507606052594
		0.2111852845122161
		0.0029475025345004095
		0.016921385634247336
		0.11854299918427333
		0.1726834321929722
		0.08561797006101618
		0.013937965861247565
		0.03232831781224457
		0.045033870031258555
		0.01972067400224697
		0.09050212459026773
		0.0015106261392497607
		0.021693110956254386
		0.04478573455249286
		0.0484063486632602
		0.01602551627524771
		0.03741588646899453
		0.016150130440003473
		0.08989419002498583
		0.06969860179651356
		0.10946906071248297
		0.10720722009702208
		0.25811994061246124
		0.03317548346124492
		0.023204988941004655
		0.1055358825049831
		0.01316996164850254
		0.2008421296802194
		0.08558761718126724
		0.06190728841999013
		0.03553538467250721
		0.07006674656123882
		0.009064284001998895
		0.286403627796559
		0.002425569438499582
		0.07433808248226521
		0.06788085193323871
		0.08164114914251598
		0.02928227002099495
		0.03535957994500722
		0.05140979002924166
		0.028467857076245398
		0.24258274044254868
		0.09130196061023625
		0.1797937910922858
		0.1118275267632331
		0.24278427735529853
		0.12333568698423009
		0.02106626081624619
		0.019640094506003833
		0.06987246977048925
		0.011435305712501937
		0.16907568140197338
		0.05205131593626091
		0.019365168684997176
		0.008606088461001903
		0.019773008759246865
		0.06598164496923961
		0.18075902057453522
		0.5954970521891556
		0.03572483971225684
		0.04318676345649318
		0.07371761069451442
		0.09237255627823569
		0.07985435297651605
		0.03325678410624462
		0.04078306566099399
		0.03813311873050773
		0.14500337980022812
		0.00766338246900148
		0.045593474836992796
		0.08390243075626744
		0.10845141196323312
		0.004443756014249286
		0.09200237908901825
		0.06229096143398961
		0.045948329136258965
		0.052212051123991396
		0.009485516511251886
		0.04772455297424218
		0.03622502063225701
		0.11374699654898182
		0.05673513289049088
		0.009865525522251915
		0.04323229250499296
		0.19094216339228826
		0.02019188556899683
		0.13150955994627567
		0.045574691206241934
		0.06055814438126155
		0.10341372876323349
		0.020751223280496958
		0.048163198730009814
		0.055551246718241354
		0.04111610305700794
		0.01734739209449726
		0.05731791598826139
		0.09333159108198524
		0.03932134074124378
		0.010328464146501931
		0.08181223682898711
		0.0016715830585002627
		0.09690800115998517
		0.005322781172251043
		0.06924140737298996
		0.06878740881026382
		0.03232074395599488
		0.03934274182899401
		0.07815554966026542
		0.009214899306498554
		0.04010038868050784
		0.14132322371047792
		0.35739532210832026
		0.07997892609123697
		0.004455400793001105
		0.04036529833849388
		0.0075928938499988784
		0.09703570023626971
		0.08922118192198683
		0.034655516956256675
		0.04198470614124344
		0.030377155423256082
		0.015268257804997867
		0.11616779947923218
		0.13617627675702731
		0.03429108611524491
		0.12101015943727343
		0.02246110704799666
		0.022789070626254744
		0.12852862014248076
		0.13449284933627745
		0.10479910050923326
		0.06591408776498973
		0.0511981396682603
		0.012735135585248195
		0.009859027004502096
		0.027094390413246017
		0.1122767109865219
20220601_Field4_before_cell1_crop.mldatx_tracked.trxyt	251	0.07813109747598851
		0.007219405118251494
		0.16865105232097344
		0.34819876454506904
		0.0019786453244997142
		0.01838976003850325
		0.119026291239232
		0.13874332583047871
		0.03812884533025741
20220601_Field4_before_cell1_crop.mldatx_tracked.trxyt	258	0.16065875347847486
		0.030370464105255977
		0.013179144647247877
		0.013979382924997785
		0.081089548062516
		0.03762988714449381
		0.006711365704501331
		0.0030783552649995033
		0.0029415323412505206
		0.0014780588862497975
20220601_Field4_before_cell1_crop.mldatx_tracked.trxyt	259	0.05774867405599114
		0.018792094028504118
		0.08077931033123747
		0.04959941658499176
		0.008694150617251624
		0.048890249730493066
		0.016224495377003014
		0.09085644637698656
20220601_Field4_before_cell1_crop.mldatx_tracked.trxyt	260	0.33996613787531726
		0.007485524748998659
		0.1511017751142262
		4.035046641370052
		0.013754877321997877
		0.022763132886254346
		0.012802266436997766
		0.09479771731026873
		0.011269525544998459
		0.11133402524223325
		0.0637307029372635
		0.04330556208199308
		0.004382993333000982
		0.02302379173799662
		0.07461877339826486
		0.07420150299248884
		0.015712888911253213
		0.022985116748496483
		0.028064444709245785
		0.03956408424425756
		0.015303264552997721
		0.1454460127465297
		0.03689419429124453
		4.815381359143456
		0.05185147746249218
		0.029797812398256546
		0.024954883213245974
		0.018352078620997476
20220601_Field4_before_cell1_crop.mldatx_tracked.trxyt	270	0.010496941247252232
		0.12125963840423147
		0.09474923893248591
		0.20233013752404003
		0.07426740646623792
		0.20272389208029054
		0.06719674577123906
		0.14294405190502846
		0.06695535916248917
		0.0406615833130078
		0.021120341202497218
		0.002826302602249514
		0.04900438355851007
		0.1429553397162283
		0.01507458873125299
		0.13148987112122995
		0.10555544224002125
		0.003788152722499466
20220601_Field4_before_cell1_crop.mldatx_tracked.trxyt	271	0.09511808815623518
		0.12314651556852405
		0.008995943351248675
		0.011188488154002176
		0.04016444421024458
		0.017913368689003617
		0.05337700809799238
20220601_Field4_before_cell1_crop.mldatx_tracked.trxyt	272	0.12272405304198009
		0.034824315514006644
		0.41723507371243285
		0.07963011691326519
		0.002182442451249665
		0.2562922112553009
		0.014019156883997968
		0.0028660570684993785
20220601_Field4_before_cell1_crop.mldatx_tracked.trxyt	273	0.07291041703451412
		0.0125446367359979
		0.016365282207253286
		0.037028308377994264
		0.0024556566799995194
		0.03740834095225707
		0.019261399142496794
		0.009051715733001682
		0.33154918410319706
		0.1094662266325223
		0.055855921262490844
		0.10310657359027119
		0.06131970841224051
		0.3834987784061915
		0.12846640990452496
		0.08204887364048721
		0.13100583945702668
		0.5249620074721681
		0.003882699844250778
		0.19736905730646842
		0.1761376755890348
		0.03694514670649393
		0.0007244668472499091
		0.0849017625605175
20220601_Field4_before_cell1_crop.mldatx_tracked.trxyt	275	0.03807740256199399
		0.026199175580495674
		0.06400038980526282
		0.02225498672499682
		0.19619917855028873
		0.1625146536049735
		0.048811134258509165
		0.12154902926498141
		0.042612029008258806
		0.18043778265847238
		0.3778206912124401
		0.0009514167200002405
		0.06139767086499009
20220601_Field4_before_cell1_crop.mldatx_tracked.trxyt	280	0.06138136817801257
		0.085040299901237
		0.04778785949425944
		0.05188166577224189
		0.0033722210125005903
		0.11572035990923145
		0.05215227867424212
		0.054847488710260885
		0.017899560144246974
		0.03886875375025786
		0.10603045834923366
		0.07695813451826575
		0.10615092068123402
		0.06841357026251375
20220601_Field4_before_cell1_crop.mldatx_tracked.trxyt	289	0.019582028238247142
		0.04351591325524326
		0.09605339889026845
		0.010748774131247626
		0.0027298949450002123
		0.06991242819198693
		0.0809872711482652
20220601_Field4_before_cell1_crop.mldatx_tracked.trxyt	294	0.03748729296649613
		0.0857832586970167
		0.3908579292961913
		0.08295741151323723
		0.02760134811925492
		0.06564588072248913
		0.023044336258004693
		0.04571219382324164
		0.1072038616405252
20220601_Field4_before_cell1_crop.mldatx_tracked.trxyt	316	0.19672331574803326
		3.666077682883935
		3.7592871818452673
		0.6970661301061464
		0.1469451012964774
		0.4310374215633369
		0.27318230863295406
		0.07343841763626524
		0.1713169974689728
20220601_Field4_before_cell1_crop.mldatx_tracked.trxyt	328	0.011245822225065073
		0.08681646124019649
		0.057865527322972926
		0.04926944798028311
		0.018220716296893733
		0.11827194482232384
		0.03477843628281991
		0.06460208011419258
		0.07010085811323864
		0.07976364771743825
		0.06400945312266258
		0.016263022736503267
		0.003027304368499805
		0.007352470417623748
		0.0012009976050723265
		0.01866755077906613
		0.0022051189184894024
		0.04194834767908299
		0.0308387295953187
		0.04667854311405441
		0.018622863883243922
		0.09250732604608827
		0.06923216209250298
		0.08332482641430021
		0.04437209766833269
		0.2610924430533549
		0.030182247658317497
		0.026926708456777533
		0.015474183848997597
		0.010659973764502088
		0.05390562883224093
		0.015039642064502683
		0.035051891202244806
		0.004188438276249232
		0.02974872108500532
		0.07054340681248937
		0.0078474746322521
		0.003130978862499673
		0.02534501561800487
		0.013234550646248304
		0.037028009284258034
		0.0038328429804995465
		0.04245426814499329
		0.05454355345826065
20220601_Field4_before_cell1_crop.mldatx_tracked.trxyt	334	0.3734416375399411
		0.10894642980052124
		0.03370650450849449
		0.10972526547727168
		0.056771413202491086
		0.10811930816523266
		0.2011429349472892
		0.12070266527698112
		0.30732319616656134
20220601_Field4_before_cell1_crop.mldatx_tracked.trxyt	335	0.059211004327261535
		0.08571512605048638
		0.15521393823247545
		0.441923075149088
		0.43365797904018255
		0.2551551711763015
		0.13714661509647827
		0.041838366060508496
20220601_Field4_before_cell1_crop.mldatx_tracked.trxyt	336	0.13940211682447873
		0.33840699560831744
		4.068176292780369
		0.09451497463401867
		0.1577974245612258
		0.03122218936625606
		0.0861125798562372
		0.18980542112896978
		0.0777011250982646
		0.014367367906247644
		0.08985361133251779
		0.038552217545243954
20220601_Field4_before_cell1_crop.mldatx_tracked.trxyt	337	0.6553742639883812
		0.5768444073964085
		0.156911762442475
		0.0016408975562503432
		0.03530220537849452
		0.08338944756201619
		0.02279173551849625
20220601_Field4_before_cell1_crop.mldatx_tracked.trxyt	338	0.0031935703045006232
		0.015289936789247466
		0.004405271607249321
		0.12386557842502495
		0.01261315414599824
		0.25309028718630044
		0.6912253122041421
		0.07072467016051405
		0.047971171377992505
		0.10243651897223416
		0.06789472721226293
		0.011978005906247905
		0.10808256146002145
		0.041868659851243314
		0.02911992795450562
20220601_Field4_before_cell1_crop.mldatx_tracked.trxyt	342	0.12029782898248213
		0.27994376676255656
		0.010842953772998242
		0.17680721964028503
		0.2217358952704652
		0.5491994532663562
		0.5021159821031714
		0.2714388968544578
		0.039930817791257324
20220601_Field4_before_cell1_crop.mldatx_tracked.trxyt	343	0.19069875573421924
		0.03317393821300649
		0.09297955189448628
		0.03667706230600687
		0.013821278505248067
		0.15232957632922492
		0.39025064166807627
		0.07466041757248759
		0.21228752693729203
		0.07261226729523883
		0.42398509336908535
		0.3070367247082019
		0.05999807536426169
		0.44434843371242966
		0.3851476945861895
		0.08924515005126735
		0.09651684574223482
		0.4987772382730989
		0.32800901364719764
		0.03141287686400592
		0.08666733889598668
		0.2462524727649623
		0.09018480578051823
		0.08625223141923616
		0.17482427193628303
		0.1653976039204729
		0.15429677332052963
20220601_Field4_before_cell1_crop.mldatx_tracked.trxyt	347	0.2692065710944576
		0.80393629119066
		0.2561818392449601
		0.09874326335623451
		0.33670288040631735
		0.29457442886420293
		0.09662046665126874
		0.07503114638823856
		0.21300525449129198
		0.05187965464124164
20220601_Field4_before_cell1_crop.mldatx_tracked.trxyt	355	0.5339998604011656
		0.16484200938003293
		0.2931546580329542
		0.18930263734228783
		0.13376298499247982
		0.18978893123453738
		0.12021748072998094
		0.045768963074008816
		0.04104342170124367
		0.0856304222929866
		0.05733711292251186
		0.019579907256997063
		0.014447698906252898
		0.014539621054247684
		0.06128702730101224
		0.005656695075999174
		0.15174909496127972
20220601_Field4_before_cell1_crop.mldatx_tracked.trxyt	369	0.035701796785007296
		0.018669610528990518
		0.18621416959828718
		0.021928270957004278
		0.07976076100251514
		0.0965624533502007
		0.11204178996652248
		0.009012111786251598
		0.08665409500220564
		0.05533445474001068
		0.8895093715204264
		0.18969803352653752
20220601_Field4_before_cell1_crop.mldatx_tracked.trxyt	370	0.023837336770004245
		0.04178329664497815
		0.031218314693006306
		0.002597838753250542
		0.03840735482050788
		0.08421339965620751
		0.10492475425227221
20220601_Field4_before_cell1_crop.mldatx_tracked.trxyt	377	0.011262955291251884
		0.08307275884901728
		0.11541338269244159
		0.013621265218252163
		0.010302466448502452
		0.09748936279627027
		0.049521243906224435
		0.009448600432501795
		0.06804403338726375
		0.09108000555620359
		0.020942008206254525
20220601_Field4_before_cell1_crop.mldatx_tracked.trxyt	385	0.7643810410131513
		3.2445662138186506
		0.8769476065158007
		0.05131936303225985
		0.027449180146255376
		0.3438363874985673
		0.707943297029886
		0.06157883153826227
		0.045740000857258614
		0.06620502553246622
		0.13930619961327761
		2.6369583316330236
		2.3322176278067173
		1.0339084964644705
20220601_Field4_before_cell1_crop.mldatx_tracked.trxyt	393	0.07713851321810607
		0.015198738562816238
		0.010217569390504319
		0.05354082982733223
		0.06798610555115353
		0.14279779181435012
		0.07412662057971368
		0.004390721013060948
		0.3033709018768711
		0.00933887149831503
		0.01166310970640425
		0.14872073251784085
20220601_Field4_before_cell1_crop.mldatx_tracked.trxyt	395	0.25234760891912095
		0.03986546085625681
		0.09526473978026764
		0.041278562011228946
		0.13361154014527704
		0.03472458734225584
		0.16170564582903213
		0.15222754730442428
		0.08345304220901824
		0.06456456091301233
		0.016994318881253554
		0.06408380932846779
		0.2338745122170463
20220601_Field4_before_cell1_crop.mldatx_tracked.trxyt	400	0.02139633096050347
		0.09622688564001833
		0.029664127056235026
		0.015351688820252701
		0.07576331694426529
		0.047051399905258806
		0.040092440976229514
		0.018655573522253964
		0.016590263581004034
		0.015820848637241872
20220601_Field4_before_cell1_crop.mldatx_tracked.trxyt	425	0.0030055752250005697
		0.1756608967962837
		0.5316793817383549
		0.03724613953998116
		0.07895052212126583
		0.013777878186252888
		0.16336045281116607
		0.21082498450004203
		0.05516363021001098
		0.19160278677253706
		0.29171102438910024
		0.02675704833050519
		0.16855110945228458
		0.0846835990812674
		0.21309709158039059
		0.1535685650285302
		0.025749703662504796
		0.027002131100485972
		0.0031593592862506834
		0.004652328030500832
		0.26195155973205214
		0.5584017440737149
		0.27642515557230535
		0.11143472960727227
		0.08208603871695833
		0.04732202400125915
		0.019581808450003894
20220601_Field4_before_cell1_crop.mldatx_tracked.trxyt	426	0.033421435540006754
		0.0069751861692465104
		0.010424207485001833
		0.06704930118126277
		0.0503614427822598
		0.02821464577323573
		0.007871733025001592
		0.11327715810227179
		0.017287679282491045
		0.05635686993626185
		0.019849430748253852
		0.0933549380485174
		0.022320842806238604
20220601_Field4_before_cell1_crop.mldatx_tracked.trxyt	427	0.003553506935373245
		0.011622292440966648
		0.009785136200811869
		0.06609980912456619
		0.016787330381213158
		0.015931257936804197
		0.17337788316608707
		0.019720888697253865
		0.01297563574641611
		0.0016316768938902946
		0.0013511179203402387
		0.020705755684356696
		0.02783253730705848
20220601_Field4_before_cell1_crop.mldatx_tracked.trxyt	428	0.07102012172526437
		0.007100688824501296
		0.1736403670331615
		0.11563415975202337
		0.004913041684501036
		0.03460469156450694
		0.10743287586519508
		0.13923747650652749
		0.271172902900054
		0.1943215384100389
		0.030715988160484094
		0.07068188444651413
		0.03308207427250646
		0.1922414087764014
		0.14337843525627847
		0.06012641253126176
		0.03343670636525671
		0.0050396157244974125
		0.018016000897003552
		0.047319215427259545
		0.13787584160492936
		0.05707200510626132
		0.04981726350801029
		0.014345883432002816
		0.22527267424838576
		0.26117971061130285
		0.14577014608852926
		0.0038891082249979604
		0.012435972137002272
		0.0258329497562556
		0.08720420142251759
		0.08130128005020887
		0.06622210837126322
		0.2067375360272904
		0.3512975339113192
		0.06378526376496838
		0.17774005162403606
		0.12030750329627454
		0.02215450747223862
		0.00995765383825179
		0.08052971728101621
		0.01896335861225397
		0.01735416594324088
		0.17034898605053375
20220601_Field4_before_cell1_crop.mldatx_tracked.trxyt	444	0.05629066576522085
		0.07451238071862505
		0.0034023412938606443
		0.026838757084459333
		0.22827736271731794
		1.2829511361719457
		0.8094866858765705
20220601_Field4_before_cell1_crop.mldatx_tracked.trxyt	446	0.09376143635077487
		0.0013790504450727574
		0.013290423307242592
		0.00878739080903559
		0.0013350351822527529
		0.02234532404669442
		0.006713727023251288
20220601_Field4_before_cell1_crop.mldatx_tracked.trxyt	450	0.11027966649127091
		0.0287556095544852
		0.17178720850628296
		0.48369063523634115
		0.11723099531718999
		0.21167485407854436
		0.018761046438503102
		0.40700536235607726
		0.10105619690044794
20220601_Field4_before_cell1_crop.mldatx_tracked.trxyt	452	1.2858024899705114
		1.7721283807928574
		0.15228514737317078
		0.2275156489722949
		0.008209557605001482
		0.15647018036492058
		0.011606683566252855
		0.4100993037250819
20220601_Field4_before_cell1_crop.mldatx_tracked.trxyt	454	0.09498338120501879
		0.04329931654625882
		0.012159892992243782
		0.044017922586258786
		0.040561944901007965
		0.06979907385051368
		0.08581947204995671
		0.009404510521251939
		0.06201514213926285
		0.07348905328026467
		0.006271881630246796
		0.03246083829225637
		0.052997373445010376
		0.14192094109242726
		0.03083079582925619
		0.01962072316900375
		0.05946023779226178
		0.09664170162095057
		0.16758583261653373
		0.03820197760250753
		0.12503112524493604
		0.1644946527685327
		0.04060178231225763
		0.15152106936627951
		0.09341197243820192
		0.01050791935625208
		0.12417191862127502
		0.23575246094512894
		0.0006357291245000942
		0.0006094400000001571
		0.006563513854251268
		0.017907462673990977
		0.019917105841253873
		0.036550959502507266
		0.02878641682900588
		0.0531268671442229
		0.049511026231259705
		0.02424525667525489
		0.22996807683188206
		0.1741743901145349
		0.020245417597254
		0.04178327078225808
		0.05544631128622117
		0.03088125973000592
		0.009165006906251855
		0.12659229330493485
		0.038672509229007335
		0.1401407935425277
		0.18116588692253538
		0.048625828418225235
		0.03148250010250627
		0.07966069345926541
		0.3777160382898062
		0.1113463483225224
		0.08904520432526754
20220601_Field4_before_cell1_crop.mldatx_tracked.trxyt	455	0.07185002036201449
		0.04658717336651031
		0.03060432999323485
		0.011843503360002222
		0.03122644390117912
		0.08318812100923888
		0.09350797284902422
		0.22472274762504657
		0.13022663031860018
20220601_Field4_before_cell1_crop.mldatx_tracked.trxyt	458	0.17568275262028502
		0.049645075394509824
		0.04979242149022466
		0.0466367662465097
		0.029584835953006157
		0.04056408924122917
		0.05397977661701085
		0.15879220567628227
		0.014885779986252843
		0.15742722432417014
		0.07721918958051573
		0.2559474705770516
		0.16723271920991445
		0.034804269675256835
		0.015527718362502947
		0.0022672260162504548
		0.008532592696995736
		0.0023050442952504756
		0.14625770420652903
		0.03979052637847999
		0.030812392562505807
		0.024357751753004853
		0.08647694837001735
		0.00024862703849985827
		0.04679514913825968
		0.002450658409000509
		0.0560616127690113
		0.054879805127222306
		0.002728412625250474
		0.07005800269251386
		0.046157520753226135
		0.022674595136504282
		0.053799346831260426
		0.12721382515227517
		0.030122748264234857
		0.08808622853051798
		0.05689346842526088
		0.2303403361141318
		0.04157324430250802
		0.08460939908526635
		0.044705422550508835
		0.040425614150479086
		0.031171316398256144
		0.006161007994001293
		0.04995965900247445
		0.04058421109250801
		0.019299093417253575
		0.0363213631782573
		0.09176490026420323
		0.07775213933226588
		0.01753871506525348
		0.027500972407255454
		0.020744890783239153
		0.047222122342509276
		0.1102128520025215
		0.112421272863942
		0.044881681971258684
		0.04638712062625904
		0.002038080996250446
		0.06083189757621888
		0.09110183238026773
		0.17553845657003464
		0.43348643703002765
		0.1425317381380279
20220601_Field4_before_cell1_crop.mldatx_tracked.trxyt	460	0.00048119632024961766
		0.027958320891256123
		0.005171445106250992
		0.10371175608027138
		0.0042642323132479005
		0.13392683095327532
		0.25875907845630036
		0.020050999728989757
		0.03401654225625706
		0.026234405109255537
		0.00048619177625012805
20220601_Field4_before_cell1_crop.mldatx_tracked.trxyt	466	0.015614554706503086
		0.0330234766862331
		0.05575400659251142
		0.036395694414507455
		0.048330989204009495
		0.002101944959998906
		0.08131657193326597
		0.1880776843752872
		0.03806738169425769
		0.13944660391292882
		0.0012925467565003176
		0.0406424231965081
		0.18977740115615285
		0.013008249136252608
		0.1122623640925226
		0.14070911973652755
		0.05050531305622369
		0.005474713075251137
		0.0014111716225003183
		0.04688510923397624
		0.13266099811327722
		0.16415571982503332
		0.006758988697251314
		0.03458439901448219
		0.09154474664051822
		0.05692210900101161
		0.0015005687809992135
		0.012007723138252518
		0.07742326494126583
		0.10041832166527052
		0.07170928064196311
		0.3424053538893182
		0.03390480397800683
		0.00010418812625002257
		0.01731843414799101
		0.03100909289425635
		0.030315603194505943
		0.013484021088492996
		0.007625994050001493
		0.014111346885252767
		0.08059474052426609
		0.17200096308641138
		0.09080609456426797
		0.09705263465301905
		0.14177029023617707
		0.06880255586651383
		0.04138095606125815
		0.033568990926256814
		0.0606227323224687
		0.12757795146902512
		0.5325014941641055
		0.33722917433982774
		0.011725998843252296
20220601_Field4_before_cell1_crop.mldatx_tracked.trxyt	491	0.03046547025625606
		0.006628886466246738
		0.03473631552500674
		0.0934407437225186
		0.06434622352451283
		0.062380087143217786
		0.023369089224504664
		0.05737164712451137
		0.016214782936991978
		0.08148735519626651
		0.06297721864101267
20220601_Field4_before_cell1_crop.mldatx_tracked.trxyt	497	1.025507567017974
		0.20923426331304174
		0.030478781550505773
		0.006329832902496878
		0.023065566862504442
		0.031140655428505987
		0.004253212838500849
		0.050011496112474435
		0.013841641908002893
		0.014678001245002906
		0.004713702002501007
		0.004048885102247864
		0.00018329486500002866
		0.014015479340252823
		0.009906831642494767
		0.0029097255370005427
		0.04579750270225925
		0.09067143194826788
20220601_Field4_before_cell1_crop.mldatx_tracked.trxyt	504	0.09480035953626967
		0.4145410487593317
		0.8008324908560901
		0.6354795488263774
		0.0022668878385004973
		0.04586189054447593
		0.12645855578602494
		0.0374326870272576
		0.560605242925111
20220601_Field4_before_cell1_crop.mldatx_tracked.trxyt	513	0.09410578344920414
		0.3955027188423297
		0.003801367942250791
		0.023056583218237718
		0.0722896421120141
		0.24215209624454623
		0.3886959692785748
		0.09444590517820178
		1.1581608725547263
20220601_Field4_before_cell1_crop.mldatx_tracked.trxyt	524	0.02040711849625338
		0.00020964534650017814
		0.16604139613691707
		0.0355188258272565
		0.019614658760003918
		0.1260735949061829
		0.05670098084651191
		0.029372209698504955
20220601_Field4_before_cell1_crop.mldatx_tracked.trxyt	526	0.03723760758051054
		0.01862545969925422
		0.048790802306259894
		0.11807363739019187
		0.08238819347601703
		0.32961798649807406
		0.22865395209613532
		0.0431885411620085
		0.13512788021127428
		0.015517239861252403
		0.01713986656824042
		0.041106319574508166
		0.054704060352511956
		0.04388259950822858
		0.06479056240626167
		0.01732450253125272
		0.04467910796226091
		0.10636693869044521
		0.10966574507852189
		0.03746666353000785
		0.013011680823243695
		0.0018556849632506754
		0.17170731149528462
		0.10367173450927038
		0.03210034446248397
		0.017277836062503115
		0.3045557355425613
		0.016078682941253055
		0.061826756944215716
20220601_Field4_before_cell1_crop.mldatx_tracked.trxyt	541	0.027220037408485994
		0.08311287648626725
		0.029394096329005682
		0.056876093781220584
		0.04160133756425885
		0.04042013780650828
		0.08301478500126505
		0.009404604048495012
		0.05829086336826227
		0.0026496981782505287
		0.03329850741048211
		0.0696355625225132
		0.054072173476260386
		0.010984995485002758
		0.0010459845859994792
		0.025365307165254928
		0.010898715720252111
		0.01954083155125347
		0.0746847981402117
		0.105303758504022
		0.011403551744502739
		0.011839058804493732
		0.008533504648251767
		0.0202335988472532
		0.0868792164282662
[truncated: 391 more rows]
