# Supplementary material for: Single nucleosome imaging reveals principles of transient multiscale chromatin reorganization triggered by histone ADP-ribosylation at DNA lesions
Source: Nat Commun. 2025 Jul 19;16:6652. doi: 10.1038/s41467-025-61834-7 (PMC12276361; doi:10.1038/s41467-025-61834-7)
Supplement: Supplementary file 6 — Source Data [file 41467_2025_61834_MOESM6_ESM.zip › DATA_ALL_FIGURES/Fig 1C/before_damage/all experiments/20220601_Field4_before_cell2_crop.mldatx_tracked.trxyt.csv]

filename	h2b_id	predicted_class_id	predicted_class_name	probability	maximum_radius	first_x_position	first_y_position
20220601_Field4_before_cell2_crop.mldatx_tracked.trxyt	15	0	Immobile	0.99999917	0.10237437988637585	1.0373368	2.64247
20220601_Field4_before_cell2_crop.mldatx_tracked.trxyt	18	0	Immobile	1.0	0.16347212236564979	1.0697914	2.5523973
20220601_Field4_before_cell2_crop.mldatx_tracked.trxyt	51	0	Immobile	1.0	0.07051926622909488	1.48507	3.6388565
20220601_Field4_before_cell2_crop.mldatx_tracked.trxyt	73	1	Hybrid	0.6321294	0.24011659362241278	0.93313237	3.8516788
20220601_Field4_before_cell2_crop.mldatx_tracked.trxyt	74	0	Immobile	0.99998355	0.19987136176676237	1.8901615	2.342437
20220601_Field4_before_cell2_crop.mldatx_tracked.trxyt	82	0	Immobile	0.9999995	0.1310203707427911	1.0334814	6.2947432
20220601_Field4_before_cell2_crop.mldatx_tracked.trxyt	88	0	Immobile	0.99999964	0.21895896681709678	0.93842478	3.8165371
20220601_Field4_before_cell2_crop.mldatx_tracked.trxyt	91	0	Immobile	0.99974674	0.15022749556756398	0.98823932	6.2564363
20220601_Field4_before_cell2_crop.mldatx_tracked.trxyt	93	0	Immobile	1.0	0.08798902752553854	1.9374343	3.7776935
20220601_Field4_before_cell2_crop.mldatx_tracked.trxyt	125	0	Immobile	1.0	0.06170889826515198	0.97858234	3.3382744
20220601_Field4_before_cell2_crop.mldatx_tracked.trxyt	139	1	Hybrid	0.8769356	0.32843645353877826	1.7434432	3.1498065
20220601_Field4_before_cell2_crop.mldatx_tracked.trxyt	146	0	Immobile	0.99985063	0.2064057174662805	1.8196664	2.9506425
20220601_Field4_before_cell2_crop.mldatx_tracked.trxyt	161	1	Hybrid	0.9997969	0.2957437408439948	1.7259753	3.1195939
20220601_Field4_before_cell2_crop.mldatx_tracked.trxyt	211	0	Immobile	0.99999964	0.09023700006771064	2.0121839	6.9442698
20220601_Field4_before_cell2_crop.mldatx_tracked.trxyt	226	1	Hybrid	0.99943024	0.3035247023177028	1.7662885	3.1152968
20220601_Field4_before_cell2_crop.mldatx_tracked.trxyt	240	0	Immobile	0.9999993	0.1707489241878262	1.8494535	7.9904579
20220601_Field4_before_cell2_crop.mldatx_tracked.trxyt	242	0	Immobile	0.9999999	0.17417185884390157	1.1916966	1.2724681
20220601_Field4_before_cell2_crop.mldatx_tracked.trxyt	250	0	Immobile	0.9997855	0.2140087140928614	1.1126377	5.6216198
20220601_Field4_before_cell2_crop.mldatx_tracked.trxyt	311	0	Immobile	1.0	0.1511283722398939	1.4142277	2.1699605
20220601_Field4_before_cell2_crop.mldatx_tracked.trxyt	335	0	Immobile	0.9478804	0.2317097686403835	1.4768529	3.0938152
20220601_Field4_before_cell2_crop.mldatx_tracked.trxyt	348	0	Immobile	0.9999999	0.1429622476705305	1.8989198	6.739755
20220601_Field4_before_cell2_crop.mldatx_tracked.trxyt	356	0	Immobile	1.0	0.11508087091193767	1.8149346	7.9785911
20220601_Field4_before_cell2_crop.mldatx_tracked.trxyt	358	0	Immobile	0.9960658	0.2557243420621707	1.1788576	3.0736072
20220601_Field4_before_cell2_crop.mldatx_tracked.trxyt	371	2	Mobile	0.99998045	0.2250673008524339	1.1535142	2.9351503
20220601_Field4_before_cell2_crop.mldatx_tracked.trxyt	374	0	Immobile	1.0	0.1618950498146562	1.1298589	3.0243006
20220601_Field4_before_cell2_crop.mldatx_tracked.trxyt	382	0	Immobile	0.9999969	0.1794290352437418	1.727262	8.0157268
20220601_Field4_before_cell2_crop.mldatx_tracked.trxyt	386	0	Immobile	0.99999976	0.14745645327367013	2.0057276	6.9617947
20220601_Field4_before_cell2_crop.mldatx_tracked.trxyt	395	0	Immobile	0.99999976	0.15944556225276382	1.3720026	3.1074797
20220601_Field4_before_cell2_crop.mldatx_tracked.trxyt	396	0	Immobile	1.0	0.07435677254884013	1.0054928	4.9416389
20220601_Field4_before_cell2_crop.mldatx_tracked.trxyt	401	0	Immobile	0.999998	0.16009350303026068	1.9869024	6.9588771
20220601_Field4_before_cell2_crop.mldatx_tracked.trxyt	403	0	Immobile	0.99999917	0.1653221655829914	1.272095	3.1091913
20220601_Field4_before_cell2_crop.mldatx_tracked.trxyt	407	0	Immobile	1.0	0.13791960690692245	1.8789168	7.0019982
20220601_Field4_before_cell2_crop.mldatx_tracked.trxyt	411	0	Immobile	0.9999652	0.18328403998278198	1.8628729	6.9107075
20220601_Field4_before_cell2_crop.mldatx_tracked.trxyt	485	1	Hybrid	0.9999807	0.33886527110145126	1.7597303	7.7103985
20220601_Field4_before_cell2_crop.mldatx_tracked.trxyt	486	0	Immobile	1.0	0.11084960444566332	1.6976602	1.1670248
20220601_Field4_before_cell2_crop.mldatx_tracked.trxyt	494	1	Hybrid	0.7860152	0.323967262086233	1.5492894	2.1426306
20220601_Field4_before_cell2_crop.mldatx_tracked.trxyt	496	1	Hybrid	1.0	0.2380675106117796	1.7618628	7.7308945
20220601_Field4_before_cell2_crop.mldatx_tracked.trxyt	509	0	Immobile	0.9999993	0.14739070718847921	1.4248097	2.2757116
20220601_Field4_before_cell2_crop.mldatx_tracked.trxyt	537	0	Immobile	1.0	0.09311484574002221	0.84315858	2.2553869
20220601_Field4_before_cell2_crop.mldatx_tracked.trxyt	570	0	Immobile	0.9999747	0.1726988606493109	1.1324619	3.8946237
20220601_Field4_before_cell2_crop.mldatx_tracked.trxyt	574	0	Immobile	0.9999906	0.1979556193623866	1.141228	3.8742555
20220601_Field4_before_cell2_crop.mldatx_tracked.trxyt	576	0	Immobile	1.0	0.08167074430320823	1.767165	8.1316483
20220601_Field4_before_cell2_crop.mldatx_tracked.trxyt	593	0	Immobile	1.0	0.20301392901939047	0.93867749	3.9116896
20220601_Field4_before_cell2_crop.mldatx_tracked.trxyt	594	0	Immobile	0.9999999	0.11011555830671728	1.761767	8.1444024
20220601_Field4_before_cell2_crop.mldatx_tracked.trxyt	597	0	Immobile	0.9608771	0.22967355310893	0.99442954	3.9740956
20220601_Field4_before_cell2_crop.mldatx_tracked.trxyt	598	0	Immobile	0.99984956	0.15555201704413832	1.8359556	8.0713784
20220601_Field4_before_cell2_crop.mldatx_tracked.trxyt	608	0	Immobile	1.0	0.1170530000187098	1.7052283	8.082545
20220601_Field4_before_cell2_crop.mldatx_tracked.trxyt	620	0	Immobile	0.9999999	0.12506746861090634	1.0676753	1.3248284
20220601_Field4_before_cell2_crop.mldatx_tracked.trxyt	632	0	Immobile	0.9999995	0.0908095407754603	1.3905766	2.5715301
20220601_Field4_before_cell2_crop.mldatx_tracked.trxyt	644	2	Mobile	0.9999995	0.851302507556427	1.7672364	4.0284207
20220601_Field4_before_cell2_crop.mldatx_tracked.trxyt	646	2	Mobile	0.9738115	0.169834367408396	1.74575	4.678472
20220601_Field4_before_cell2_crop.mldatx_tracked.trxyt	667	1	Hybrid	1.0	0.4944390570278606	1.5362509	3.7414267
20220601_Field4_before_cell2_crop.mldatx_tracked.trxyt	682	0	Immobile	1.0	0.10550562325193819	1.9305733	6.499351
20220601_Field4_before_cell2_crop.mldatx_tracked.trxyt	690	0	Immobile	0.99999964	0.15022280513031308	1.995629	6.4252475
20220601_Field4_before_cell2_crop.mldatx_tracked.trxyt	698	0	Immobile	1.0	0.1415459909768554	1.9419159	6.4008985
20220601_Field4_before_cell2_crop.mldatx_tracked.trxyt	701	0	Immobile	1.0	0.1729233235374856	1.9235146	6.4462132
20220601_Field4_before_cell2_crop.mldatx_tracked.trxyt	739	0	Immobile	0.9999969	0.10432531220911857	2.046544	4.6990019
20220601_Field4_before_cell2_crop.mldatx_tracked.trxyt	754	0	Immobile	1.0	0.06037380219076778	2.0624423	4.697146
20220601_Field4_before_cell2_crop.mldatx_tracked.trxyt	770	0	Immobile	1.0	0.05031684734658919	2.0340338	4.7430328
20220601_Field4_before_cell2_crop.mldatx_tracked.trxyt	774	0	Immobile	0.9999999	0.13962922036182107	1.8243826	7.7142251
20220601_Field4_before_cell2_crop.mldatx_tracked.trxyt	784	0	Immobile	1.0	0.10726823658609272	1.8104464	7.7593913
20220601_Field4_before_cell2_crop.mldatx_tracked.trxyt	786	0	Immobile	1.0	0.14360736630636248	2.0405146	4.9082569
20220601_Field4_before_cell2_crop.mldatx_tracked.trxyt	794	0	Immobile	1.0	0.130230245479036	2.0259144	4.9054958
20220601_Field4_before_cell2_crop.mldatx_tracked.trxyt	796	1	Hybrid	0.99533135	0.7403596352618504	1.7468088	7.8069097
20220601_Field4_before_cell2_crop.mldatx_tracked.trxyt	814	1	Hybrid	0.99969566	0.2999871232223471	1.9598536	7.2786632
20220601_Field4_before_cell2_crop.mldatx_tracked.trxyt	823	1	Hybrid	0.99999905	0.4251345802377408	1.8331588	7.6690569
20220601_Field4_before_cell2_crop.mldatx_tracked.trxyt	825	0	Immobile	0.97742873	0.19963646176838537	2.0393097	4.8063356
20220601_Field4_before_cell2_crop.mldatx_tracked.trxyt	849	0	Immobile	1.0	0.09757867563012905	1.7263834	7.7945889
20220601_Field4_before_cell2_crop.mldatx_tracked.trxyt	862	0	Immobile	0.99784327	0.24099926594039664	1.7157962	7.8361503
20220601_Field4_before_cell2_crop.mldatx_tracked.trxyt	872	0	Immobile	0.9999982	0.15760086107036306	1.7256672	7.744543
20220601_Field4_before_cell2_crop.mldatx_tracked.trxyt	888	0	Immobile	0.99999964	0.11889503609234497	1.6897088	7.8480536
20220601_Field4_before_cell2_crop.mldatx_tracked.trxyt	907	0	Immobile	1.0	0.11085643238662306	1.9379106	5.2233922
20220601_Field4_before_cell2_crop.mldatx_tracked.trxyt	914	2	Mobile	0.9997987	0.3486417373198166	2.0388441	4.9825999
20220601_Field4_before_cell2_crop.mldatx_tracked.trxyt	915	0	Immobile	0.9875168	0.14686051256362218	1.9171575	5.2737152
20220601_Field4_before_cell2_crop.mldatx_tracked.trxyt	1013	0	Immobile	0.999796	0.22889846030605981	0.93678448	5.308673
20220601_Field4_before_cell2_crop.mldatx_tracked.trxyt	1023	0	Immobile	1.0	0.09793142288407698	1.6472406	6.5240838
20220601_Field4_before_cell2_crop.mldatx_tracked.trxyt	1024	0	Immobile	0.9999999	0.14123223325385179	0.85175812	5.2595095
20220601_Field4_before_cell2_crop.mldatx_tracked.trxyt	1025	0	Immobile	0.99999917	0.1780332436375012	1.6358513	6.4570515
20220601_Field4_before_cell2_crop.mldatx_tracked.trxyt	1026	0	Immobile	0.9999982	0.1303970028177417	0.88624232	5.2239156
20220601_Field4_before_cell2_crop.mldatx_tracked.trxyt	1030	0	Immobile	0.93867165	0.23031624309346893	1.5941533	6.4977659
20220601_Field4_before_cell2_crop.mldatx_tracked.trxyt	1034	1	Hybrid	1.0	0.6330627938459263	1.5191544	7.4276704
20220601_Field4_before_cell2_crop.mldatx_tracked.trxyt	1044	0	Immobile	0.9999999	0.1036477147465994	0.89555353	5.216088
20220601_Field4_before_cell2_crop.mldatx_tracked.trxyt	1049	0	Immobile	1.0	0.12943661078806687	0.81938818	5.261614
20220601_Field4_before_cell2_crop.mldatx_tracked.trxyt	1127	0	Immobile	1.0	0.1266188231890107	0.80037478	5.2868221
20220601_Field4_before_cell2_crop.mldatx_tracked.trxyt	1131	0	Immobile	1.0	0.07480743367249311	0.81496632	5.2485152
20220601_Field4_before_cell2_crop.mldatx_tracked.trxyt	1137	0	Immobile	0.99999964	0.12953974508373864	1.6455793	5.7002976
20220601_Field4_before_cell2_crop.mldatx_tracked.trxyt	1143	0	Immobile	0.9999999	0.10668258281692457	1.5820528	5.7411862
20220601_Field4_before_cell2_crop.mldatx_tracked.trxyt	1149	0	Immobile	1.0	0.11077603487149182	1.7222134	5.770535
20220601_Field4_before_cell2_crop.mldatx_tracked.trxyt	1191	0	Immobile	1.0	0.14435184841416335	1.1267624	3.2070663
20220601_Field4_before_cell2_crop.mldatx_tracked.trxyt	1200	0	Immobile	0.99999964	0.20137924417886316	1.8455822	6.1097188
20220601_Field4_before_cell2_crop.mldatx_tracked.trxyt	1202	0	Immobile	0.9999999	0.24458760787292563	1.9223309	6.094329
20220601_Field4_before_cell2_crop.mldatx_tracked.trxyt	1205	1	Hybrid	1.0	0.6878674084407912	1.8963676	6.226924
20220601_Field4_before_cell2_crop.mldatx_tracked.trxyt	1213	0	Immobile	0.99999964	0.14751570383881155	1.7448851	6.1880858
20220601_Field4_before_cell2_crop.mldatx_tracked.trxyt	1217	0	Immobile	0.9961725	0.24987919166737355	1.3003761	3.912065
20220601_Field4_before_cell2_crop.mldatx_tracked.trxyt	1229	0	Immobile	0.99999976	0.1398460816481462	1.8319166	6.192809
20220601_Field4_before_cell2_crop.mldatx_tracked.trxyt	1242	0	Immobile	1.0	0.12580120905213873	1.7322969	6.2458797
20220601_Field4_before_cell2_crop.mldatx_tracked.trxyt	1247	0	Immobile	1.0	0.05782290559639887	1.8751155	8.1351767
20220601_Field4_before_cell2_crop.mldatx_tracked.trxyt	1251	1	Hybrid	0.9999987	0.3537927727584505	0.84755675	7.6862636
20220601_Field4_before_cell2_crop.mldatx_tracked.trxyt	1252	0	Immobile	1.0	0.044650617665268864	1.8454619	8.1213185
