# Supplementary material for: Single nucleosome imaging reveals principles of transient multiscale chromatin reorganization triggered by histone ADP-ribosylation at DNA lesions
Source: Nat Commun. 2025 Jul 19;16:6652. doi: 10.1038/s41467-025-61834-7 (PMC12276361; doi:10.1038/s41467-025-61834-7)
Supplement: Supplementary file 6 — Source Data [file 41467_2025_61834_MOESM6_ESM.zip › DATA_ALL_FIGURES/Fig 1C/before_damage/all experiments/20220601_Field4_before_cell2_crop.mldatx_tracked.trxyt_diffcoef.csv]

filename	h2b_id	diffusion_coef
20220601_Field4_before_cell2_crop.mldatx_tracked.trxyt	15	0.005773712254249906
		0.10610598720625156
		0.19003627203249454
		0.19649636312200394
		0.024930257227249265
		0.25489180335464534
		0.06477703816783843
		0.10773839779825232
		0.2906085284302435
		0.02240931464725051
		0.24678995274945426
		0.36350686520356795
20220601_Field4_before_cell2_crop.mldatx_tracked.trxyt	18	0.3487062509904933
		0.01483155204325055
		0.020561603787249614
		0.06997736430625058
		0.05761502064049785
		0.1522908259625034
		0.21876241301299487
20220601_Field4_before_cell2_crop.mldatx_tracked.trxyt	51	0.03242464752025086
		0.04889310766925089
		0.03221451783124781
		0.020279941553250677
		0.014640788520250232
		0.013278649892500256
		0.042597743182247384
		0.10483339532500217
		0.0170596743812501
		0.0069146027972501675
		0.008669248166499341
		0.011823075816500018
		0.06714212344450152
		0.025892550245000884
		0.054731499044501454
		0.04000476214824702
		0.024221471832500393
		0.029824315313000123
		0.0226216261610006
		0.10882357643124296
		0.003984441028000208
		0.015401577260250487
20220601_Field4_before_cell2_crop.mldatx_tracked.trxyt	73	0.4547130243055736
		0.025359177865560717
		0.05055204265375361
		0.09386253354606426
		0.011935110905312749
		0.12789815408606378
		0.004921698785952664
		0.006165921363702772
		0.046824061788003475
		0.08750332783774616
		0.000918231969250043
		8.114357980249144e-05
		0.06885698875984216
		0.06526106510794234
		0.10149326818021634
		0.025975386807813416
		0.02221406480287293
		0.04137759249707314
		0.07783737074874678
		0.01768236618829037
		0.0007234431448900123
		0.19567238057896397
		0.05800205629349862
		0.0022246762394026245
		0.13842308839069278
		0.015261163574973053
		0.11192641289436463
		0.0016057575890900022
		0.011522259462152786
		0.10738064738767542
		0.29697001437548215
		0.2159539984650147
		0.024865233913953233
		0.04548260740457353
		0.03072211960156055
		0.0510026044886913
		0.0460462653205537
		0.09465381315209222
		0.2966405838100273
		0.2835565965854032
		0.14422897173017504
		0.005972969939060245
		0.007207283561040134
		0.1372238670668029
		0.1580385418598636
		0.022009244294560373
		0.07147123345825157
		0.06283501612444872
		0.022325106675290748
		0.03071015187889063
		0.04743907112269095
		0.01777599133543893
		0.01959376726352286
		0.003728294492740118
		0.020474692325052935
		0.017466717979021235
		0.007961142944500114
		0.12961576724827625
		0.04172896496261126
		0.07877133839655762
		0.029181967321000965
		0.015473175863690366
		0.035345717341011024
		0.021786914070472983
		0.0020320037314099245
		0.05089471038826134
		0.10212425088130514
		0.0991695017036749
		0.3447278298311292
		0.15266833140029293
		0.12094231138229275
		0.06824150511250175
		0.005459855567359578
		0.038530413981761054
		0.03736282563940321
		0.13725787772881295
		0.09687401594139612
		0.010354546982090127
		0.028251457322240346
		0.06936938427816164
		0.049402384592496934
		0.1276120479236545
		0.6517552522715854
		0.9605562012826249
		0.1440171217844634
		0.030415419255272948
		0.03133977077806252
		0.04156589763881096
		0.022545254287473105
20220601_Field4_before_cell2_crop.mldatx_tracked.trxyt	74	0.05689902669124642
		0.43386219425826106
		0.19502629927625442
		0.049241180208251197
		0.8006109870311946
		0.6493871950762636
		0.0648258400012513
		0.0016100847392500279
		0.0725560149729946
		0.16188633974825226
		0.23768689802500412
		0.30064630757300553
		0.047144514584246885
		0.1761660034262547
		0.20417747745425355
		0.5159574688112584
		0.14969124870250292
		0.18033507590123773
		0.04794271253125095
		0.06381586640200096
		0.1376102116045028
		0.09246753567049373
		0.7281435695202655
		0.9278358352250174
		0.033182789497250766
		0.23769389150648398
		0.12454331233250217
		0.005586439366250042
		0.22028626018100567
		0.08912784083724411
		0.032082012231250796
		0.25741343196625516
		0.18543618410000431
		0.10142202801849362
		0.018867188930500357
		0.14057545221450285
		0.3873040272902598
		0.9552616641799377
		0.5282594863570119
		0.09560425686050189
		0.01724047533650019
		0.09552274796025215
		0.08246765478124501
		0.022822431240500547
		0.06955399265300123
		0.01393151916500049
		0.053462139288996534
20220601_Field4_before_cell2_crop.mldatx_tracked.trxyt	82	0.04704154050430377
		0.09443453210142383
		0.10762273199056215
		0.34469603769841556
		0.08070791471424991
		0.1498089638414755
		0.25584088507930874
20220601_Field4_before_cell2_crop.mldatx_tracked.trxyt	88	0.5019545397178723
		0.15905591659624338
		0.2297383285178067
		0.1165422223210647
		0.13265757599861233
		0.09523826676725201
		0.08890880859015404
20220601_Field4_before_cell2_crop.mldatx_tracked.trxyt	91	0.028209595462501454
		0.48165866657941225
		0.37443503572511183
		0.03439724179536037
		0.04614753068028637
		0.06464133781636167
		0.000533767098489966
20220601_Field4_before_cell2_crop.mldatx_tracked.trxyt	93	0.015646822672000408
		0.17953499282225333
		0.01706339847249884
		0.10394006401850213
		0.008225323586500216
		0.013323016953000106
		0.0531828667292463
		0.0270624330250007
		0.009816126378500089
		0.03282214528325055
		0.008479090575249471
		0.02319210265250064
		0.0013578060505000224
		0.03246237907625077
		0.015815064210498633
		0.012939351125000161
		0.012818930954000215
		0.009102081354500333
		0.05711362228324618
		0.008482034076250207
		0.021766037618001007
		0.0366643694105014
		0.02732182647649864
		0.007451956670500119
		0.0013925882762500297
20220601_Field4_before_cell2_crop.mldatx_tracked.trxyt	125	0.050206737095291484
		0.0026055375944901223
		0.02760102818237287
		0.02055887436355273
		0.01295949886545039
		0.11030450513861116
		0.022093961050902534
		0.0017078168721725822
		0.016092541592402636
		0.04484767606084053
		0.00011047298290247758
		0.002933889676852543
		0.05913483835428047
20220601_Field4_before_cell2_crop.mldatx_tracked.trxyt	139	0.39331225825218924
		0.008975983916250237
		0.038762049612500044
		0.6469397549192658
		0.3765962790102593
		0.2587322244025049
		0.32861132301650553
		0.20986626468425468
		0.21362327840125367
		0.9990667986780929
		0.6429582500962652
		0.06296991970725156
		0.24355442772200614
		0.012404844663250475
		0.09016743550050138
		0.03037730526450067
		0.08326427812625181
20220601_Field4_before_cell2_crop.mldatx_tracked.trxyt	146	0.03834314186625078
		0.1903112416622543
		0.22325946432200522
		0.05724526388125115
		0.030006252853250454
		0.08765309443325217
		0.28677967355200523
		0.9665252661543472
20220601_Field4_before_cell2_crop.mldatx_tracked.trxyt	161	2.1866090062100456
		2.647929064908557
		0.2784126830344579
		0.19904532994925483
		0.0385011470132506
		0.09906791080000174
		0.3167646090660065
		0.4217501519170075
20220601_Field4_before_cell2_crop.mldatx_tracked.trxyt	211	0.034048184514501166
		0.11108169705800278
		0.5290942793824197
		0.35548743958825857
		0.264739936581006
		0.08071848923125206
		0.04245826838725146
		0.07751091642625255
		0.19149734303125307
20220601_Field4_before_cell2_crop.mldatx_tracked.trxyt	226	0.07978934280650193
		0.051861679825001096
		0.0004576354862499753
		0.21431745233050412
		0.16825966255625383
		0.2435440659005064
		0.7514193774871312
		0.15866290622800228
		0.017702754605000332
		0.6284810935752615
		0.20495894508325327
		0.036003980370500864
		0.4759626436232599
		0.035100276376251016
		0.5916286164784105
		0.2722708660262564
		0.08709314700825153
		0.8649587960660176
		0.10855510759700276
		0.1795792154050046
		0.1314508550885031
		1.678735432372536
		1.732884916128981
		0.03931431506450094
		0.00536161424625017
		0.004750813006250032
20220601_Field4_before_cell2_crop.mldatx_tracked.trxyt	240	0.1581475306280038
		0.6621629889632672
		0.7222028084042729
		0.1274965313604798
		0.07888704424900113
		0.006835652048250248
		0.020912936934250326
		0.4031123135410083
20220601_Field4_before_cell2_crop.mldatx_tracked.trxyt	242	0.13735543149850257
		0.006459086661250156
		0.021370200432500135
		0.024406662582250275
		0.011605002154000248
		0.0293133706120007
		0.05648045675400165
		0.0764914545124878
		0.01632298762250043
		0.34702832684825663
		0.20103865386100447
		0.2079843673542543
		0.10450142873125198
		0.011642884949250195
		0.008565728869000205
20220601_Field4_before_cell2_crop.mldatx_tracked.trxyt	250	0.6932425511720184
		0.4331782442142617
		0.014837539245250176
		0.00694606520199962
		0.014403193928500351
		0.06196473181000198
		0.03584771058725059
		0.034999885407244274
		0.08000874979025147
		0.016225044111249916
		0.6647499709300095
20220601_Field4_before_cell2_crop.mldatx_tracked.trxyt	311	0.005013030329001013
		0.02064790295724678
		0.024701947078246245
		0.027530313329005518
		0.0020382480999996664
		0.031682067706256443
		0.1882562663462205
		0.021600273050004695
		0.02262101559524657
		0.018126874966253412
		0.017695422616247167
		0.05428958337224179
		0.03443825409700715
20220601_Field4_before_cell2_crop.mldatx_tracked.trxyt	335	0.7670186909934028
		0.016229471556997135
		0.005579800215249053
		0.4926065279253481
		0.2567299523082099
		0.46985464682909317
		0.5003309866599212
		0.09037318558251745
		0.024223676646246358
		0.12312770907623044
20220601_Field4_before_cell2_crop.mldatx_tracked.trxyt	348	0.03426569421124533
		0.1083083223002714
		0.6874819725401424
		0.37159674185832386
		0.05007561189249212
		0.49484867680634637
		0.4354914382941815
		0.06958707892823994
		0.08174857020126675
		0.010687437601248568
		0.023778265278504053
		0.11400602563298116
		0.06809184832526242
		0.13257376622722877
		0.2513662608650501
		0.011872082738498286
		0.10320358466223371
		0.0369875313125073
		0.07711511537923722
		0.013294337481002495
		0.036845773164243825
		0.00153531242050021
		0.01559404358524762
		0.04289059208724382
		0.013003092980003
		0.0010762908812497788
		0.09087899692501782
		0.09231035039523569
		0.043190389563258706
		0.005087928990499296
		0.006281068160501668
		0.12972681153323076
		0.13701194766022953
		0.03450431186525636
		0.13532033478622849
		0.09588449616927008
		0.04776894562899228
		0.3590297567383213
20220601_Field4_before_cell2_crop.mldatx_tracked.trxyt	356	0.27481749000320943
		0.02426450634249734
		0.026252157652256174
		0.0392598222879938
		0.010447928281251847
		0.05226026518249376
		0.014565895904252725
		0.1703749890579716
		0.15412492478228107
		0.05104008894499257
20220601_Field4_before_cell2_crop.mldatx_tracked.trxyt	358	0.47390774828442533
		0.31773786584631475
		0.2056255777182179
		0.011949896382498257
		0.04924924396625969
		0.08288312328323667
		0.1038202192690194
		0.48454933296492436
		0.48081795682009654
		0.2780185880272077
		0.09210861469623546
		0.006412729901001323
		0.13792994467247835
		0.04924800117925926
		0.040580456547243356
		0.07641390327251546
		0.03766797643824454
		0.0494019124562602
		0.042707141990493344
		0.0424491829362434
		0.2390923352225468
		0.18094773943322134
		0.12947157633052567
		0.1954424665224683
		0.15131757045802968
		0.07808590050423865
		0.18735437121928758
		0.3168877147042005
		0.004357566768999484
		0.11415897381802254
		0.1102573328199829
		0.027970051610005774
		0.12845784914497996
		0.0688026868285136
		0.06204676490524079
		0.06692703724248972
		0.05797273191726185
		0.1559959447662261
		0.009163589220001616
		0.21751549250046548
		0.21570463490629338
		0.2300679266419655
		0.19942019971703998
		0.01968030619824706
		0.17101652670622305
		0.4135795677813314
		0.09241751745648508
		0.06811135347051334
20220601_Field4_before_cell2_crop.mldatx_tracked.trxyt	371	0.5158266701431687
		0.16665366214903382
		0.2731883291572074
		0.26187669381245937
		0.07394392657826472
		1.4566796915950213
		0.5832513933626184
		0.003283007943999297
20220601_Field4_before_cell2_crop.mldatx_tracked.trxyt	374	0.23874801043254876
		0.14091721459297848
		0.05605302118726112
		0.44973603929418016
		0.9006543156164301
		0.9051403765943593
		0.28877790190830693
		0.02992280873124516
		0.21719858022121652
		0.30306510593805963
		0.013317735203998054
		0.02611293380425508
20220601_Field4_before_cell2_crop.mldatx_tracked.trxyt	382	0.2039969165432923
		0.08992415509423751
		0.10698266924502253
		0.057552281736489366
		0.00026350693200021864
		0.2879392912232089
		0.07702432280223839
20220601_Field4_before_cell2_crop.mldatx_tracked.trxyt	386	0.05535102413599107
		0.06571437407826367
		0.16638448165247471
		0.0280734500210058
		0.10540959727623311
		0.0646185530665126
		0.029707598036495933
		0.12817150106727543
		0.01865154407424743
		0.4796222802871748
		0.7487373887353994
		0.09988415366498392
		0.03960044985425688
		0.10795100580623385
		0.19615284431829075
		0.21216296049996966
		0.1318818327685256
		0.2941322592244562
		0.3351496936411993
		0.12908042918502535
		0.030541302462494764
		0.056513617441262
		0.06916522122223838
		0.39531267021833066
		0.012503879903247493
		0.453932649166178
		0.2650419005585546
		0.001680180751249681
		0.36072437848332206
		0.10739612342498282
		0.09477952486601729
		0.03198712761224465
		0.030265542826006214
		0.038032655761992704
		0.11744825103048179
		0.08154095610926673
		0.415520621104185
		0.05677379627401194
		0.14299756864822885
20220601_Field4_before_cell2_crop.mldatx_tracked.trxyt	395	0.28092704806245666
		0.021854803861246577
		0.09510660874851895
		0.07810577500523781
		0.07667268822051557
		0.3580492270369436
		0.16888137439928472
20220601_Field4_before_cell2_crop.mldatx_tracked.trxyt	396	0.011908162228497967
		0.00011155283650001413
		0.0459182145444925
		0.008570545986501721
		0.01407345535249796
		0.1101411273925196
		0.034180378708994284
		0.026752566082505532
		0.07284625350423872
		0.015502871628247301
		0.0031093090165006344
		0.005273609546249115
		0.09117952515251793
		0.12721491768497953
20220601_Field4_before_cell2_crop.mldatx_tracked.trxyt	401	0.01752588105700345
		0.13645962723022903
		0.24404030838095978
		0.2687922289205525
		0.10171956060498416
		0.16677833337428366
		0.06540419188124132
		0.002534780966500875
		0.26488011972845793
		0.06367083840449056
		0.017769615904004176
		0.6217489839181554
		0.8599417808704234
		0.1356753315744787
		0.2051303569812904
		0.09898384782923579
20220601_Field4_before_cell2_crop.mldatx_tracked.trxyt	403	0.12808842158022973
		0.06792012546623928
		0.45606437855434007
		0.2277612422864655
		0.10974579473802172
		0.24092625146046315
		0.17749060199128447
		0.657065878731147
20220601_Field4_before_cell2_crop.mldatx_tracked.trxyt	407	0.47554544923392594
		0.03583461781250662
		0.3063840335532017
		0.03406141156925697
		0.05153186731249195
		0.24323992912829825
		0.5092573593004207
		0.002948568750250536
20220601_Field4_before_cell2_crop.mldatx_tracked.trxyt	411	0.028831182648505208
		0.24972826275621016
		0.5519331030003577
		0.12488531253847945
		0.26552271730005317
		2.023531239320936
		1.1262518241608235
		0.18377858290603613
		0.4825621780231741
		0.1275996096692746
		0.030080600379244614
		0.031188251398506422
		0.03882560175249382
20220601_Field4_before_cell2_crop.mldatx_tracked.trxyt	485	0.014268976851997557
		0.2245806090112963
		0.5105996831769222
		0.0894769811890177
		0.035206511944243624
		0.402665480516434
		0.19682675278253933
		0.1830901116062192
		0.12639419485852443
		0.1000878552049848
		2.4950918422267514
		0.04821663659824257
		0.020087947761997096
		0.1099445714450215
		0.03149629520049444
		0.029019773018006366
		0.026920137932495435
		0.027735448311256416
		0.03148477504249528
		0.09809420264827
		0.012417800724497914
		0.004772165833249631
		0.024907326906255186
		0.009596664380248733
		0.03141602740625632
		0.02924738486899588
		0.025852753156005003
		0.009587535131248538
		0.05086372551651047
		0.06442952680124009
		0.02858199719399525
		0.07163063470126467
		0.01417755416499814
		0.00353289800250071
		0.027105372378495435
		0.01615962057425378
		0.011613803836997493
		0.048946997617242395
		0.029235514868505445
		0.006602370106249155
		0.012878956712502623
		0.007432165958498883
		0.007540244655251598
		0.01853038487224731
		0.008431228578251548
		0.035343899413244444
		0.037878112179995004
		0.003262454741000766
		0.025311827484246197
		0.013321469541253291
		0.018314475991247133
		0.039368911123257834
		0.09278445953123604
		0.08320711644426675
		0.009658774908248353
		0.027526021554246112
		0.0010476304370002304
		0.08976189432623592
		0.005357089389250938
		0.03193244891424538
		0.027000557692255317
		0.136674290031229
		0.026353780041245323
		0.024065145661005125
		0.000691979985249919
		0.002516065198250537
		0.08952319523223781
		0.039737697288257934
		0.07042416140223973
		0.010876415342501757
		0.015871223331997388
		0.003840326482249381
		0.03467416249625743
		0.0026130537379993467
		0.029139706521256133
		0.0033001727922495204
		0.11223689830252274
		0.21735157248046635
		0.005431516056501087
		0.1698364556472235
		0.08157735328723652
20220601_Field4_before_cell2_crop.mldatx_tracked.trxyt	486	0.01929185170424695
		0.0029903812762506103
		0.025242210588246168
		0.026012776521246003
		0.0004267188662501181
		0.24657491585446217
		0.37869090472532635
		0.15044348531197693
		0.11104722831702168
		0.20621392607296743
20220601_Field4_before_cell2_crop.mldatx_tracked.trxyt	494	1.1136876411994725
		0.22787812849246428
		0.03562983090849437
		0.12105239854827429
		0.07057116339048873
		0.1803041185365356
		0.2128123111699666
		1.1725930469052335
		0.7975722273541245
		0.20147290933629025
		0.04438553251924276
		0.29517012377295326
		0.07459463001826479
		0.06052979821849047
		0.02204056040125475
		0.022539979652496295
		0.07702135746101549
		0.07494688753298823
		0.2240184187810441
		0.15001448100122694
		0.300717626464955
		0.671685210353384
		0.09691955617823485
		0.03262292624425622
		0.1360520185112282
		0.015297327831252896
		0.028722976424495547
		0.0463786891024927
		0.020517818289254114
		0.011993500232498254
		0.08657719701801761
		0.05221161362499152
		0.13509225299727637
		0.16943541089622374
		0.1748638939882844
		0.03277723785624528
		0.0028699365369995854
		0.14705427910627838
		0.049783483437242246
		0.2968882527693086
		0.2984922534979537
		0.09259775672451794
		0.8794375772511117
		0.13879353735927769
		0.0673785081572397
		0.10510316528123327
		0.017557566986253822
		0.023163732108496666
		0.13175441303652594
		0.08711672957648613
		0.042009678189258354
		0.052810330051241736
		0.04440900981924296
		0.5459562020613569
		0.08096913180798804
		0.06565739779526318
		0.01775469872424726
		0.0020433466332504175
		0.009173850681248505
		0.0018718497062503706
		0.031963398289995074
		0.0617192714252403
		0.02390876882500489
		0.08439921336248672
		0.1416115907642779
		0.1619145706862234
		0.12407468625002402
		0.0001929114944999564
		0.01628007277850331
		0.10556380260098401
		0.04793631068224225
		0.322926487227314
		0.5809124999701598
		0.20385145252629083
		0.024958708121246103
		2.491125578776743
		0.0699832996849892
		0.03080482953999528
20220601_Field4_before_cell2_crop.mldatx_tracked.trxyt	496	0.12706669009022964
		0.0431324755212578
		1.7743274897882197
		0.9704790840038441
		0.1195500811880223
		0.03225913258899473
		0.02498591611450474
		0.016885515832247105
		0.018650573914503664
		0.010207720693248525
		0.0032925478692504653
		0.12303113809822917
		1.8365001024849563
		1.8559388936843697
		0.05737386707124082
		0.1881624108172891
		0.11885047114923139
		0.082240053106016
		0.06571414899048961
		0.07229911743226454
		0.06248791030223924
		0.020595197954496474
		0.017091799867253114
		0.4480773900811793
		0.6988347804633884
		0.05009765281624211
		0.13085928768252536
		0.02504980661624563
		0.05645881906249151
		0.11331655387927243
		0.18174908670246878
		0.09830112055626924
		0.04049901588099437
		0.11861053701852146
		0.07542577228223772
		0.05958392379126178
		0.10969583025848256
		0.15077759828122614
		0.06352897068201348
		0.10705323985698366
		0.27028774667605443
		0.02221730429424708
		0.034699856356257636
		0.11975723159848047
		0.15257006180002797
		0.06886084738323921
		0.023787403873246512
20220601_Field4_before_cell2_crop.mldatx_tracked.trxyt	509	0.26382190977030423
		0.086754989331237
		0.09080452779923573
		0.43413103761808636
		0.412598730396937
		0.16551332758228401
		0.2737105469424566
		0.4329762300485857
		0.3337066747264484
		0.19452115458503855
		0.2140858139322161
		0.12434017555247977
		0.8942068201564265
20220601_Field4_before_cell2_crop.mldatx_tracked.trxyt	537	0.07304731288823883
		0.07535931984466751
		0.04875037311059488
		0.16918211750431325
		0.0020479970806104135
		0.01572601327720752
		0.029154637794728235
		0.039803427596166244
		0.046848811074071725
		0.008104202835721256
		0.028553339489495757
		0.03832004218024389
		0.050441019460594275
		0.0366211501785098
		0.060714282227612916
		0.03462733450357934
		0.05513583533568182
		0.009150532560001805
		0.030753069414847865
		0.19260540836635115
		0.05362488248469461
		0.10516475163485604
		0.09690595692644276
		0.2941010597904548
20220601_Field4_before_cell2_crop.mldatx_tracked.trxyt	570	0.140996922921028
		0.03435158296999451
		0.0043396086122508
		0.1626652340548271
		0.2361219136005659
		0.014263438951252986
		0.16458398857138465
		0.22934661171880602
		0.18175261549339425
		0.058249339574984155
		0.0016975354564997555
		0.1682431415412832
		0.22290112962046568
		0.10496769114623304
		0.07689004606451516
		0.24480987279621189
		0.06089298938501227
20220601_Field4_before_cell2_crop.mldatx_tracked.trxyt	574	0.16960709162822296
		0.00766906353650157
		0.01134245081124832
		0.9960130941138027
		0.23679073568270653
		0.3824595110393799
		0.1382765121725278
		0.23393356507181598
20220601_Field4_before_cell2_crop.mldatx_tracked.trxyt	576	0.06330656136124162
		0.06597017946026301
		0.049512861036492266
		0.08376085103851798
		0.08590938910448646
		0.049736238471241534
		0.019688370789255238
20220601_Field4_before_cell2_crop.mldatx_tracked.trxyt	593	1.0303663843970918
		0.19115079723328837
		0.11044010676023334
		0.5337473946095297
		0.15106409001939927
		0.11527990772002424
		0.10507469535623393
		0.11445367948427278
20220601_Field4_before_cell2_crop.mldatx_tracked.trxyt	594	0.002068435494249764
		0.06420104839826425
		0.2731621395392056
		0.18732257825003507
		0.09845976204248498
		0.15217979833122608
		0.023303204182253973
		0.6041178821689047
20220601_Field4_before_cell2_crop.mldatx_tracked.trxyt	597	0.12272388342751507
		0.06161075639223999
		0.14345950137622715
		0.11811130687143366
		0.14629659637798736
		0.05138766213870004
		0.27802295798845633
		0.07233604997526458
		0.018186169641247422
		0.009625918440502045
		0.008843375664998744
		0.0030889122304996242
		0.004928580047251137
		0.0016093469022498237
		0.10658533210227161
		0.30152245359620317
		0.0028641734290005905
		0.07212794606898934
		0.5074884312783512
		1.1646750294987775
		0.0032586921572894676
		0.05564755722390125
		0.12990883116507052
		0.010019672740612185
		0.025854950389058138
		0.12518499741558733
		0.08437832176314031
		0.04929896174934534
		0.09317646480783072
		0.007804460137920927
		0.004614983508253418
		0.04693425351624442
		0.013886141867565304
		0.1638017951435852
		0.07617114515818804
		0.04542956624855609
		0.08998300235630875
		1.0674583409333536
		1.026298629902168
		0.01875505415335587
		0.16723397515728675
		0.2416935507569707
		0.08211751996779948
		0.024022236396977308
		0.13069236678526996
		0.03657213919683411
		0.02372614897250486
		0.052784742600363234
		0.1875919879746473
		0.0914116991332762
		0.10394430602302952
		0.029144268521995094
		0.2653159280668103
		0.1839871343251955
		0.009538502578489112
		0.3730375312584466
		0.595103106650922
		0.1262424418362753
		0.3146441243437649
		0.07476049313407744
20220601_Field4_before_cell2_crop.mldatx_tracked.trxyt	598	0.22176746712254244
		0.15395779701247228
		0.5152095800769176
		0.35207016409632236
		0.0310546941902451
		0.022464729506506135
		0.1357846016692286
		0.6551754217813748
		0.5809774142124068
		0.46421946534634184
20220601_Field4_before_cell2_crop.mldatx_tracked.trxyt	608	0.18741959170447367
		0.014527095856247446
		0.10201631237127151
		0.10142756089248109
		0.02527517329025438
		0.09002952468923692
		0.04329711974125977
20220601_Field4_before_cell2_crop.mldatx_tracked.trxyt	620	0.02684863570324606
		0.010809901596502285
		0.17379453872497327
		0.027840562448495386
		0.030015344980005704
		0.21651658588321596
		0.07331513411513688
		0.048657981592815105
		0.0034853403665006805
		0.01778353570249703
		0.0027268031042505412
20220601_Field4_before_cell2_crop.mldatx_tracked.trxyt	632	0.20615931739621746
		0.10695220980198293
		0.0696792259085138
		0.015588400518497459
		0.049513203248509594
		0.022632347236995864
		0.0858147002862665
		0.09497440669698466
20220601_Field4_before_cell2_crop.mldatx_tracked.trxyt	644	5.769467476010407
		1.2944555987970494
		0.3011126717780561
		0.4907765234411703
		1.0457541233444585
		0.9702757408510974
		0.5244041668323531
		0.3081498546264507
		0.5947134875369053
20220601_Field4_before_cell2_crop.mldatx_tracked.trxyt	646	0.23006040364629698
		0.8326092996248705
		0.8695589673851732
		0.3844538668099412
		0.18752794953428684
		0.0352139591424945
		1.3683547148490312
20220601_Field4_before_cell2_crop.mldatx_tracked.trxyt	667	0.09969509409798448
		0.008705002442001838
		0.011180326224248137
		0.01104304966250209
		0.13139043249922971
		0.07361509912998843
		0.00769183065050164
		5.346667545537669
		4.915605721514231
		0.33868063465844744
		0.35227590838607026
		0.07878805689323856
		0.013775353300003002
		0.008770968279248652
		0.023375844595996523
		0.017532013001003564
		0.0374463112609943
		0.04957185906251073
		0.046577910901243184
		0.08998154266001761
		0.05063028124049162
		0.2666975261562097
		0.03545324931700715
		0.14062991546822737
		0.09880814645126873
		0.28692496542120455
		0.5461442786246096
		0.57850574292241
		1.0543276565474577
		0.18946479396022073
		0.0500826537369922
		0.1348005331952757
		0.06361599914523955
		0.09618097159026893
		0.1548387141159754
20220601_Field4_before_cell2_crop.mldatx_tracked.trxyt	682	0.03313977584524461
		0.282609260328206
		0.19875237666253934
		0.0011885374542498493
		0.039857735646257705
		0.039862290108493584
		0.143294196284529
20220601_Field4_before_cell2_crop.mldatx_tracked.trxyt	690	0.14010185634847666
		0.13811852201652763
		0.047800112824242534
		0.3196468759471993
		0.17792487047528605
		0.6281859319761541
		0.4360533235585882
		0.0801282418922381
		0.04964236425025996
		0.01906088546499729
		0.05683380071124041
		0.3939935744105794
		0.2177847817684658
		0.050593032360509604
		0.23651115868246253
		0.06956492008251419
		0.17246463219047412
		0.12634049995427457
		0.07022968974498803
		0.03302959750924481
		0.20062745123128903
20220601_Field4_before_cell2_crop.mldatx_tracked.trxyt	698	0.4714609516559254
		0.03709708062524476
		0.010381653075252012
		0.03465043822249505
		0.06384789819251231
		0.160232827569224
		0.03664010474125735
		0.01820588016049789
20220601_Field4_before_cell2_crop.mldatx_tracked.trxyt	701	0.7475618955811312
		0.19676644465728807
		0.04287778785424386
		0.05712458256851123
		0.04786375524324229
		0.07921535266001734
		0.06395860431999047
		0.04441353697449313
		0.08082991987851605
		0.02524617653124562
		0.035926132682507605
		0.01825110695299681
		0.03845695351625701
		0.3852483471584414
		0.6029333031606205
		0.07954459877823697
		0.007732330260248825
		0.0005081918725001619
		0.04438365015049246
		0.021514294388254664
		0.09825056425848416
		0.03160904328100663
		0.06931128663623824
		0.028586986454495363
		0.07591717011126509
		0.15422936348722655
		0.018885232569254562
		0.0404598396049929
		0.0017827260162504184
		0.06747956886648986
		0.0011539073285005068
		0.033964042809244324
		0.23316332200454593
		0.08354137044720743
		0.06646552026501397
		0.058028922277261426
		0.01171940079400203
20220601_Field4_before_cell2_crop.mldatx_tracked.trxyt	739	0.0011028895245000845
		0.03128531013250634
		0.0852203321132079
		0.1944946559965378
		0.024999624960505354
		0.2802506139048582
		0.2088044382825437
		0.15601201992453143
20220601_Field4_before_cell2_crop.mldatx_tracked.trxyt	754	0.08557995712926603
		0.07976102778626569
		0.0014553450439992147
		0.01293827043125241
		0.018016860154503486
		0.042352665526227275
		0.0005408343992500326
		0.017175484500503765
		0.00902362785725208
20220601_Field4_before_cell2_crop.mldatx_tracked.trxyt	770	0.03239361544000709
		0.02801558875700552
		0.005740727964246637
		0.02679413752825525
		0.03273958007125676
		0.01875635144999
		0.006126508250000979
		0.06260637064051297
		0.016008713217253192
		0.17653401379691108
		0.13171363207852704
		0.05935466141526085
		0.04197420843422786
		0.061333155471261926
		0.055360136031260575
		0.004403078212250847
		0.005047044696997338
		0.04114922985925889
		0.09377052432501994
		0.0009217504209993824
20220601_Field4_before_cell2_crop.mldatx_tracked.trxyt	774	0.13368360241627544
		0.028096641843254958
		0.23201006726213239
		0.26463386134230216
		0.05704617308526159
		0.2494555998125512
		0.0465202926652268
		0.15830030281253143
		0.19579714727403832
		0.09542289654895199
		0.5834028552481177
		0.3907797013165779
		0.3179085726580636
		0.22725037575238358
		0.09696861770001695
		0.040174971019258064
		0.2146413418692929
20220601_Field4_before_cell2_crop.mldatx_tracked.trxyt	784	0.28766186450730624
		8.819286125000301e-05
		0.36813307010831
		0.019319793241253488
		0.05264604365051007
		0.4137176989153332
		0.07180523771446301
		0.11135306565852195
		0.04087203762850861
		0.02459333933450459
20220601_Field4_before_cell2_crop.mldatx_tracked.trxyt	786	0.17635877793703406
		0.09355427565126846
		0.026225354154255292
		0.11502930565619042
		0.06162449186451264
		0.24093356285529766
		0.21419145919254334
		0.13421664289993113
		0.017253823406504113
		0.08073251640101696
		0.05857048112496924
		0.008028088071251535
20220601_Field4_before_cell2_crop.mldatx_tracked.trxyt	794	0.13322894061802712
		0.06384300714451309
		0.04732794621925856
		0.015377575356242389
		0.009537480812502176
		0.008775311948501487
		0.21041633276888963
		0.67227967744238
		0.18116923348328398
		0.22144206441429512
		0.16235937425791772
		0.09256889260901782
		0.10769344472502099
20220601_Field4_before_cell2_crop.mldatx_tracked.trxyt	796	7.683258065182326
		0.14532079214927887
		0.19022386346453812
		0.5962873128301961
		0.09680434905426905
		0.10273127329227075
		0.14950182824902922
		0.5766142370527028
		0.19752853450628965
		0.04379053904450897
		0.0773658509600152
		0.03309459630423302
		0.3308754781610644
20220601_Field4_before_cell2_crop.mldatx_tracked.trxyt	814	0.01190052738125181
		0.009938354008494929
		0.0664197271165131
		0.255324076920301
		0.8950863181544202
		0.9570792077500092
		0.6899116745633851
		0.2466667031450495
		0.2179405776528906
		0.1322700249662769
		2.6958209991347846
		1.9309654856566356
		0.20450985427614596
20220601_Field4_before_cell2_crop.mldatx_tracked.trxyt	823	2.109075918196416
		2.3468226208857152
		0.07910096157201585
		0.20399654752239532
		0.31001037845831314
		0.24709652772330115
		0.6072679082646909
		0.5255158930766036
		4.166150405551071
		0.2314371568680471
		0.1008820298169479
		0.04948082078651047
		0.3031735188033126
		0.05425622138726029
		0.15606177573117064
		0.17185377847703412
		0.4043853601885773
		0.593265871295947
		0.7872854967244044
		0.5759460608041111
		0.007194730231251406
		1.257368307939354
		0.4147384967525845
		0.026177977631255206
		0.11259169268819166
		0.2582881842050527
		0.5357504369103555
		0.555239503444361
		0.04579220962322696
		0.043657713829008064
		0.010214127354502093
20220601_Field4_before_cell2_crop.mldatx_tracked.trxyt	825	0.01745106696500351
		0.9403517558341877
		0.3722131109088102
		0.011084651174252422
		0.05011499627600872
		0.014166599138002898
		0.20343906928889335
		0.1458908494130278
		0.06808502664926394
20220601_Field4_before_cell2_crop.mldatx_tracked.trxyt	849	0.06411070340651334
		0.06107870772126221
		0.3777663378563069
		9.998260625003984e-05
		0.464536149770341
		0.2048207715185393
		0.016131303500491932
20220601_Field4_before_cell2_crop.mldatx_tracked.trxyt	862	0.3734900018230604
		0.020150398338253404
		0.01597894997725332
		0.2631119787088639
		0.3353256108485663
		0.6127263218921232
		0.4117554123523324
		0.09293784909520326
		0.09164567914826663
		0.12027118176727165
20220601_Field4_before_cell2_crop.mldatx_tracked.trxyt	872	0.337292302624828
		0.014332004405003375
		0.2541061895690507
		0.17814517832003451
		0.031963373773232766
		0.26033501710530366
		0.001129100432500134
		0.03776909533323087
		0.0331024320062563
		0.21932932117729298
		0.03280833565650664
20220601_Field4_before_cell2_crop.mldatx_tracked.trxyt	888	0.04437233528425904
		0.02109078207625407
		0.002116383564248923
		0.024989401685005144
		0.3515031357413197
		0.01539943266424203
		0.11175165890127237
		0.04199236439650832
20220601_Field4_before_cell2_crop.mldatx_tracked.trxyt	907	0.061022441845012265
		0.18976855611653679
		0.2098829594991423
		0.44160783165208756
		0.9200959875934303
		0.0770603916342649
		0.09846602193320109
		0.07592327408801698
		0.04112442593650836
20220601_Field4_before_cell2_crop.mldatx_tracked.trxyt	914	0.05044259616251099
		0.5473508773973581
		1.0005405096067
		0.028186314724985645
		0.02216814518500425
		0.3623500870723228
		0.49861637935634884
		0.04500214605622711
		0.06219737768526318
20220601_Field4_before_cell2_crop.mldatx_tracked.trxyt	915	0.146393771642029
		0.34689020870831966
		0.21464568274529117
		0.2294990739931331
		0.13020646123327584
		0.5321557582313557
		0.4977829227457419
20220601_Field4_before_cell2_crop.mldatx_tracked.trxyt	1013	0.18125624040628313
		0.13223443159440418
		0.1080024808685113
		0.11772680288712577
		0.001635547058572871
		0.2145180785605421
		0.32142097252167273
		0.04376581151782072
		0.07757442945471178
		0.10202821655403044
		0.12913184498682762
		0.09639125919414199
		0.11560393530943065
		0.0844200979152668
		0.06622900669322264
		0.1120130929202944
		0.16804835065712354
		0.10070914154999239
		0.07362061707968606
		0.021046992236551668
		0.0026178917998529966
		0.11348329559094518
		0.10121487939183017
		0.018773524367990083
		0.052883652114112854
		0.2744648191557445
		0.18181994795130976
		0.4169262609140063
		0.31012773779150293
		0.029591992204215482
		0.07458630781328467
		0.006527456278563765
		0.01707475636645618
		0.02613202619603882
		0.011022303520275025
		0.016543681431126372
		0.03680136140682989
		0.014910429775232414
		0.007796283290574537
		0.032811322494310145
		0.1140744526089417
		0.14984695596210346
		0.02353642520197751
		0.09316450764833954
		0.01589552047899465
		0.08020553582330654
		0.38096822414232656
		0.1689795786725551
		0.007667894538098769
		0.229708085142318
		0.07611115819662498
		0.00982342204714769
		0.06181057690868474
		0.038881167659247484
		0.09466981784229174
		0.00017243517475985044
		0.00985076090176199
		0.00396587630554089
		0.1263627539133097
		0.025717043928558662
		0.06169329964686558
		0.04731690854509934
20220601_Field4_before_cell2_crop.mldatx_tracked.trxyt	1023	0.025507022583255955
		0.08006199028520906
		0.07041667838226377
		0.010740911665251996
		0.04520872839047653
		0.05497555320326087
		0.019398791972503902
		0.05254609033001167
		0.07986394548096044
		0.11017503264402138
		0.13316513156227597
20220601_Field4_before_cell2_crop.mldatx_tracked.trxyt	1024	0.06623083416157569
		0.07316236451201402
		0.28862281367835896
		0.10181834971697327
		0.5602362264164727
		0.6622470555226215
		0.0006388234061526506
		0.02642635246084491
		0.06588744457043628
		0.03211144182943624
		0.027340936722278147
20220601_Field4_before_cell2_crop.mldatx_tracked.trxyt	1025	0.016254226843252704
		0.18002404974628597
		0.04615596700622685
		0.03962762711225777
		0.8084755808434111
		0.518599265125103
		0.05679414182122137
		0.03612945930100661
		0.23293230640254292
		0.009382140626495186
		0.2576040683683014
		0.4788359192363482
		0.061512851022512034
		0.1716548078064119
		0.04231155164125978
		0.050712471047259636
		0.013782076992493035
		0.009339946597001698
		0.013951613504252829
		0.22606532106504482
		0.11910926221618862
		0.06115898115726178
		0.012383734078253043
20220601_Field4_before_cell2_crop.mldatx_tracked.trxyt	1026	0.425084458596338
		0.30558180925106265
		0.02835384315822804
		0.26262312607013855
		0.022975389859214608
		0.20792021234750088
		0.13926253300725114
		0.08998120581747662
		0.006277267616563662
		0.010725476592814483
		0.09011646376845434
		0.1281524496963795
		0.02582453910569514
		0.008166881742058187
		0.0026509574402505593
		0.038621440236820605
		0.03308357011525647
		0.031137625189085607
		0.1096447713662808
		0.04401958953316837
		0.022015027910294242
		0.11272319769095022
		0.04799176952149936
		0.004012839745641095
		0.05092450925097751
		0.15597123226844162
		0.16160181982492217
		0.15202455678437032
		0.13835996329313166
		0.07592794450251479
		0.010176515809204553
		0.05963292029069165
		0.009674416676161843
		0.023524464865004643
		0.04510856728781889
		0.019349964354302772
		0.00394177231450078
		0.042992342250830234
		0.010417899078604902
		0.052900572020099686
		0.0008617469138526787
		0.11406916420002372
		0.12151762087353946
		0.015228077201856371
		0.060779497565714595
		0.029857602232045786
		0.010723365636884766
		0.23842150158029538
		0.02845229979535832
		0.12618780914694624
		0.00989613733410481
		0.20627158717629251
		0.16677150278828332
		0.15733529644055955
20220601_Field4_before_cell2_crop.mldatx_tracked.trxyt	1030	0.5219582961223554
		0.5158032821803549
		0.3390732951125656
		0.1584949068071692
		0.05536075385651014
		0.055711849178261226
		0.04647664202647636
		0.03842622739125817
		0.1668989307302847
		0.24879249031054929
		0.201005682108398
		0.03298229244925671
		1.0845219600412133
		1.8277278129735581
		0.007964427285001416
		0.22753054391129734
		0.1984820348320382
		0.198725308886146
		0.05898908864826235
		0.07423993902626502
		0.052251084364972666
20220601_Field4_before_cell2_crop.mldatx_tracked.trxyt	1034	0.022368696921254393
		0.007371011108496202
		0.04771614040251066
		0.01846375649425336
		0.012000942123243484
		0.04831953294625933
		0.08574641432201695
		0.19635461544203997
		0.11892993661918963
		0.048783598546509814
		0.03901665245825829
		0.037212163275257525
		0.0017386391204991048
		0.019641577686253773
		0.26223789942730347
		0.26170990581236636
		0.03235833836500642
		0.01624647825125317
		0.008964125390251584
		0.042091392009228214
		0.04995452630900929
		0.037136866265007666
		9.571916680643337
		0.014605439225002861
		8.936579030331002
		0.018606694596252825
		0.09773698164844984
		0.2440861477225492
		0.15184360698128177
		0.1345881941619321
		0.026512339606255507
		0.03357148293425691
		0.1557952176325307
		0.16617266858591542
		0.00621355581200164
		0.30002199741630997
		0.1678832823872827
		0.04266423921247715
		0.22309571477829307
		0.03214711446250605
		0.011980270832494028
		0.017146521882253418
		0.060084984338512296
		0.038058511880507954
		0.04410741373247779
		0.03899121114600796
		0.0004150037922500028
		0.05869688981646996
		0.0558037007252606
		0.06502415486801248
		0.003738272278250806
		0.017914518391240433
		0.09831198410126861
		0.05107233240326004
		0.06558866522321671
		0.021903413130254387
		0.06003392467251102
		0.02828033199700616
		0.07130906692621332
		0.012903273308502265
		0.037286713960007635
		0.07758780925626488
		0.056072035741220695
		0.06855675714926367
		0.17803176954528546
		0.05041850929647329
		0.013553877053253217
		0.004164392101250736
		0.022755093521004178
		0.12444860191393575
		0.08950727103701771
		0.008618802473251539
20220601_Field4_before_cell2_crop.mldatx_tracked.trxyt	1044	0.10589282552292337
		0.04211841014056143
		0.04467018284846796
		0.1496709000392507
		0.031887192010478654
		0.11763639949239421
		0.11724274721166299
20220601_Field4_before_cell2_crop.mldatx_tracked.trxyt	1049	0.15853593080423137
		0.23229052232228636
		0.09228196522107666
		0.003322180616658727
		0.033386029050255756
		0.07201746097482446
		0.09915181770734226
		0.0814116211649191
		0.0943182848556404
		0.001702458180123151
		0.08021880402208899
		0.10065727900660935
		0.05427032337626091
		0.03513709743770946
		0.021331693694161935
		0.018489642004693833
		0.07766478878653933
		0.1554762163302417
		0.4717559456336478
		0.050351903462812514
		0.2216730825279681
		0.06646084500721655
		0.04852684394389969
		0.16668748270650618
		0.11308520613127425
		0.29786406169138885
		0.15208674853188278
		0.07701683124607753
		0.045319865678629716
		0.15176877619126947
		0.15524217470563986
		0.10620056700474372
		0.18561177542715485
		0.06616298716101313
		0.025054794015377035
		0.004004836551903506
		0.005930814695219515
		0.19607967260888115
		0.1467086977000298
20220601_Field4_before_cell2_crop.mldatx_tracked.trxyt	1127	0.1143625384700332
		0.18184117285866488
		0.06356235495110248
		0.03883400440157143
		0.709734917955455
		0.2497392753878948
		0.0267063934466943
		0.3287359815978139
		0.18357061902455832
		0.032444235962208925
		0.06789470590502499
		0.20706677979070173
		0.03674879977248123
		7.744087855248062e-05
		0.024456412802444455
20220601_Field4_before_cell2_crop.mldatx_tracked.trxyt	1131	0.10644173659029289
		0.005277101500611008
		0.027287732064595262
		0.08279364088648866
		0.0008397820278127546
		0.2452327850609705
		0.027123479285338564
		0.08243296184746872
		0.01032182360110474
		0.11021738225378237
		0.1009849580632602
20220601_Field4_before_cell2_crop.mldatx_tracked.trxyt	1137	0.01803535545800332
		0.06488967434501375
		0.10716590296927142
		0.24537181350712345
		0.16477313295728302
		0.010992997940501945
		0.07123563735621335
		0.013032874928253394
20220601_Field4_before_cell2_crop.mldatx_tracked.trxyt	1143	0.2845293369123058
		0.18346548955028621
		0.019817847488490116
		0.014447634037002869
		0.19394371802003876
		0.1297631831450261
		0.011504216200994493
20220601_Field4_before_cell2_crop.mldatx_tracked.trxyt	1149	0.17338411730253445
		0.1786713720312865
		0.04934981108722583
		0.4017980037965811
		0.19178526255403805
		0.6771246772233873
		0.5500893172149682
20220601_Field4_before_cell2_crop.mldatx_tracked.trxyt	1191	0.013840463401002619
		0.36809823178411344
		0.08197140338469822
		0.03857057023625769
		0.06363699250851218
		0.15015613304242284
		0.0538287039440107
20220601_Field4_before_cell2_crop.mldatx_tracked.trxyt	1200	0.024733427490254277
		0.18260085820328623
		0.07884421148521029
		0.20853241102529438
		0.005662444272501079
		0.12694604372118476
		0.3584968538225708
		0.20464546036254053
		0.011005427984002208
		0.05877917222121983
		0.09026769140326923
		0.017711652312503882
		0.0370535727380075
		0.019306347459990658
		0.00747348820525191
		0.12827498306502488
		0.026893675469236322
		0.39759571507732777
		0.0072781456992514985
20220601_Field4_before_cell2_crop.mldatx_tracked.trxyt	1202	0.0401771400702584
		0.39506869310232856
		0.055262832471261354
		0.2625885004741192
		0.12953855670627776
		0.08273619816426742
		0.10458588995294618
		0.656670804871381
		1.140328523458227
		0.32913916524856546
		0.11654587208119038
		0.060367285554262344
		0.06236498984526394
		0.2422703237345477
		0.01779913588849105
		0.08473049993126743
		0.034307474166256756
		0.10753107632119688
		0.27534299131405643
		0.3066637184933111
		0.16842950125003334
		0.03436691473823293
		0.09897879002651996
		0.08721210862126703
		0.1538327394671712
		0.06613274522826351
		0.14504824029727967
		0.026053713668255284
		0.008218946816495654
		0.08016467140251696
		0.0012596069645002476
		0.0640553676842188
		0.0366257554532568
		0.02602569455425503
		0.2906858583925581
		0.41075243711279086
		0.2967123181300593
20220601_Field4_before_cell2_crop.mldatx_tracked.trxyt	1205	0.2978406826900594
		0.33520800010083035
		0.3455931827703203
		0.6427367802933815
		0.25424740298905074
		0.07724709232645995
		0.008312096106251788
		0.009909019446252021
		0.1013855721281982
		0.08311257726126581
		0.361177663730071
		0.2892874305813067
		8.182629082402315
		6.79162571749835
		0.022615102986503554
		0.09051663259295285
		0.07778019006226583
		0.03673688785325741
		0.03169725283850613
		0.09803077246794993
		0.05579865158651118
		0.1906184539382872
		0.31369982634130916
		0.2862377995723507
		0.32689275692131214
		0.01010658514850176
		0.12336097432243724
		0.022712890741004518
		0.1949748670962892
		0.17049226781203455
20220601_Field4_before_cell2_crop.mldatx_tracked.trxyt	1213	0.15383150844128027
		0.16894235905616356
		0.09397105921626862
		0.19840340185029032
		0.10725820423027128
		0.40228617373279374
		0.057411682381011964
		0.07112625358251387
		0.023411143400488405
		0.5560913210691109
		0.15073076358428172
		0.1252358775752749
		0.014892428631241688
		0.05949700014626347
		0.05108411412626152
		0.22803756058613284
		0.24641314831254868
20220601_Field4_before_cell2_crop.mldatx_tracked.trxyt	1217	0.07184355039701389
		0.012737719267993488
		0.16637682405803333
		0.2588668053800524
		0.17197635478616125
		0.0058699659062512064
		0.1571469899570298
		0.19610060919853786
		0.0156917573282416
		3.7630522000001056e-05
		0.008038523980251512
		0.10566132175619623
		0.043959784626009094
		0.008874268532001768
		0.044129028513258985
		0.1011124129129485
		0.48896617963309763
		0.09886103262101964
		0.20684216386829143
		0.364124611893063
		0.4208589572260843
		0.14199670633852823
		0.4456691153750216
		0.06978360554051369
		0.20126308522004002
		0.2209886874132932
		0.06303099696721771
		0.0047020844945008305
		0.1075076060500212
		0.005801857472497013
		0.5065263562970971
		0.08562905578251598
		0.12635978753527566
		0.011974575166244011
		0.14391771127252947
		0.13075357513002642
		0.04831521668822482
		0.01684588385450298
		0.1964430406385393
		0.14241239382502732
		0.004989243218497443
		0.05262351762051079
		0.009612602621001894
		0.21112761907629157
		0.17393413867816043
		0.26073797086030237
		0.2199408646272937
		0.08738663328095539
		0.009228866962252055
		0.06692289335126365
		0.007527143436501449
		0.01309930420499345
		0.0034464302842506715
		0.010157925130002087
		0.1783411240899078
		0.30222563741605996
		0.05146963303401023
		0.03868575309925775
		0.017418289746241204
		0.03351924478900699
		0.05841193497626109
		0.09606779166620007
		0.05420555715701079
		0.013161486431252582
		0.16205308912853186
		0.0931882741449521
		0.026047388441005098
		0.014835168248502796
		0.06726629071701386
		0.013943857248492892
		0.02110040850625441
		0.040826918626008055
		0.06347240743996738
		0.04669744936000978
		0.010615660358501942
		0.05360729187126063
		0.04622961141022622
		0.011039281606252165
20220601_Field4_before_cell2_crop.mldatx_tracked.trxyt	1229	0.018285823021004
		0.04361193100900848
		0.09653634216420143
		0.09941158717426914
		0.1858719883902875
		0.01816943845249072
		0.3104452513013108
		0.507414093322352
		0.05096664063650967
20220601_Field4_before_cell2_crop.mldatx_tracked.trxyt	1242	0.025883068801255685
		0.18178697994915724
		0.14256224302852902
		0.01662420166900357
		0.0365003098842564
		0.06145843687321839
		0.023465333541254494
		0.037221405000258126
		0.23139357934504706
20220601_Field4_before_cell2_crop.mldatx_tracked.trxyt	1247	0.0041236321624979625
		0.004568910921250893
		0.03016620331625639
		0.09235879639426794
		0.03512686360623302
		0.022612245630254598
		0.031143790897003396
		0.004125871926498253
		0.030632328488504505
		0.010143055624503294
		0.00992827796900139
		0.059123198742218525
20220601_Field4_before_cell2_crop.mldatx_tracked.trxyt	1251	0.25531951389912233
		0.1916948612200921
		0.06761417385363891
		0.10049580737127063
		0.19605512405281267
		0.04572485799788148
		0.006322129282809372
		1.389333911155091
		1.3693643125963368
		0.05366896623406162
		0.11758189792083389
		0.18894038972710034
		0.05676347252132437
		0.007372344532245888
		0.10370824366837292
20220601_Field4_before_cell2_crop.mldatx_tracked.trxyt	1252	0.00195733253000033
		0.03407353483525793
		0.03344499656223328
		0.03539018952625646
		0.03612555091850558
		0.015446203516253396
		0.03840302508023016
		0.004624941122500882
