# Supplementary material for: Single nucleosome imaging reveals principles of transient multiscale chromatin reorganization triggered by histone ADP-ribosylation at DNA lesions
Source: Nat Commun. 2025 Jul 19;16:6652. doi: 10.1038/s41467-025-61834-7 (PMC12276361; doi:10.1038/s41467-025-61834-7)
Supplement: Supplementary file 6 — Source Data [file 41467_2025_61834_MOESM6_ESM.zip › DATA_ALL_FIGURES/Fig 1C/before_damage/all experiments/20220601_Field5_before_crop.mldatx_tracked.trxyt.csv]

filename	h2b_id	predicted_class_id	predicted_class_name	probability	maximum_radius	first_x_position	first_y_position
20220601_Field5_before_crop.mldatx_tracked.trxyt	3	2	Mobile	0.99996924	0.27155219971175026	1.1422413	8.8248031
20220601_Field5_before_crop.mldatx_tracked.trxyt	4	2	Mobile	0.99997437	0.25020427593430467	1.0631113	8.6876616
20220601_Field5_before_crop.mldatx_tracked.trxyt	5	0	Immobile	0.9999192	0.17786135394660596	1.0692515	8.8002775
20220601_Field5_before_crop.mldatx_tracked.trxyt	9	0	Immobile	1.0	0.11583481282524691	1.0503221	8.7403391
20220601_Field5_before_crop.mldatx_tracked.trxyt	12	0	Immobile	1.0	0.12734661163474376	1.0929038	8.7823322
20220601_Field5_before_crop.mldatx_tracked.trxyt	43	2	Mobile	0.9999782	0.4464201372015939	1.2828008	8.4405006
20220601_Field5_before_crop.mldatx_tracked.trxyt	46	2	Mobile	0.9999993	0.30308453699331167	1.500447	8.2902012
20220601_Field5_before_crop.mldatx_tracked.trxyt	62	2	Mobile	0.99991167	0.2339516108124925	1.6262583	8.3984648
20220601_Field5_before_crop.mldatx_tracked.trxyt	89	0	Immobile	0.9999999	0.1340929070161804	1.1867518	3.6896965
20220601_Field5_before_crop.mldatx_tracked.trxyt	95	0	Immobile	1.0	0.1627166697160684	0.80995821	9.4216335
20220601_Field5_before_crop.mldatx_tracked.trxyt	97	0	Immobile	1.0	0.13326782464461437	0.82694079	9.3229475
20220601_Field5_before_crop.mldatx_tracked.trxyt	101	0	Immobile	1.0	0.09051221507864288	0.81859174	9.3605888
20220601_Field5_before_crop.mldatx_tracked.trxyt	108	0	Immobile	0.99999964	0.18898150615322135	1.0522348	4.3897651
20220601_Field5_before_crop.mldatx_tracked.trxyt	113	0	Immobile	1.0	0.09307522943237911	1.1580856	4.3213052
20220601_Field5_before_crop.mldatx_tracked.trxyt	116	0	Immobile	1.0	0.07984249957773226	0.81520848	9.496037
20220601_Field5_before_crop.mldatx_tracked.trxyt	155	0	Immobile	1.0	0.12607871157542822	1.0642779	3.1099522
20220601_Field5_before_crop.mldatx_tracked.trxyt	158	0	Immobile	1.0	0.04734442110323034	1.2722616	4.6806091
20220601_Field5_before_crop.mldatx_tracked.trxyt	160	0	Immobile	1.0	0.14700640271093662	1.9812455	3.1487966
20220601_Field5_before_crop.mldatx_tracked.trxyt	162	1	Hybrid	0.9926473	0.31011299955625854	1.3200178	8.3171804
20220601_Field5_before_crop.mldatx_tracked.trxyt	164	1	Hybrid	0.7147454	0.29869829474310683	1.0582197	8.1921142
20220601_Field5_before_crop.mldatx_tracked.trxyt	169	1	Hybrid	0.7977397	0.29792331806397754	1.1073741	8.0566031
20220601_Field5_before_crop.mldatx_tracked.trxyt	170	2	Mobile	0.9999958	0.27066730622712804	1.4469602	8.1969575
20220601_Field5_before_crop.mldatx_tracked.trxyt	184	0	Immobile	0.7981086	0.15333068295471775	1.2050569	8.220675
20220601_Field5_before_crop.mldatx_tracked.trxyt	189	0	Immobile	0.9999994	0.09577806071669037	2.0183279	4.6328058
20220601_Field5_before_crop.mldatx_tracked.trxyt	190	0	Immobile	0.99999964	0.18883303926953587	2.0686813	4.5548262
20220601_Field5_before_crop.mldatx_tracked.trxyt	220	0	Immobile	1.0	0.05557853143255923	1.998829	3.7423641
20220601_Field5_before_crop.mldatx_tracked.trxyt	224	0	Immobile	0.9999993	0.1717755722066447	1.0329326	4.5954552
20220601_Field5_before_crop.mldatx_tracked.trxyt	226	0	Immobile	0.9999591	0.24055419018666038	1.3954131	10.143612
20220601_Field5_before_crop.mldatx_tracked.trxyt	244	0	Immobile	1.0	0.0564405320720844	2.0665262	1.7688747
20220601_Field5_before_crop.mldatx_tracked.trxyt	256	0	Immobile	0.99999845	0.09688762619746658	1.1560326	2.7498677
20220601_Field5_before_crop.mldatx_tracked.trxyt	257	0	Immobile	0.9999993	0.11260826349291618	1.1264679	2.6966799
20220601_Field5_before_crop.mldatx_tracked.trxyt	258	1	Hybrid	0.999998	0.4894295248960774	1.0188581	2.7418894
20220601_Field5_before_crop.mldatx_tracked.trxyt	287	0	Immobile	1.0	0.09986843812146055	1.0939801	3.2716592
20220601_Field5_before_crop.mldatx_tracked.trxyt	292	1	Hybrid	0.9999932	0.9623522297580643	1.4175833	3.4930309
