# Supplementary material for: Single nucleosome imaging reveals principles of transient multiscale chromatin reorganization triggered by histone ADP-ribosylation at DNA lesions
Source: Nat Commun. 2025 Jul 19;16:6652. doi: 10.1038/s41467-025-61834-7 (PMC12276361; doi:10.1038/s41467-025-61834-7)
Supplement: Supplementary file 6 — Source Data [file 41467_2025_61834_MOESM6_ESM.zip › DATA_ALL_FIGURES/Fig 1C/before_damage/all experiments/20220601_Field5_before_crop.mldatx_tracked.trxyt_diffcoef.csv]

filename	h2b_id	diffusion_coef
20220601_Field5_before_crop.mldatx_tracked.trxyt	3	0.16652923947250026
		0.16781154935725237
		0.008366879301250628
		0.5593484461182546
		1.2785124851986225
		1.390668134449068
		0.37505522110376316
		0.4232394530318579
		0.47672013318525563
20220601_Field5_before_crop.mldatx_tracked.trxyt	4	0.7817362930383545
		0.20149954628259817
		1.151993802576253
		0.4553574301756238
		0.07056353687067228
		0.19018148051124845
		0.3786935296048893
		0.16281668574069744
		1.445586884507834
20220601_Field5_before_crop.mldatx_tracked.trxyt	5	0.42701283478706104
		0.556282778802264
		0.17006534688124933
		0.36536231215625
		0.016385090110250574
		0.23327209937450488
		0.31202158276925174
		0.1605624066456105
		0.6846189107354635
		0.0279168013842514
		0.18639992023850296
		0.08159399300199909
		0.1362329152392518
		0.2853330822582456
		0.5619293345485026
20220601_Field5_before_crop.mldatx_tracked.trxyt	9	0.07881958819999814
		0.02328403065650093
		0.3073537588112428
		0.4428167052530087
		0.26973260177284625
		2.6511509540017073e-05
		0.03594654425631017
		0.4910180886552607
		0.11971356492500589
		0.024966288648248965
		0.09333795365200603
20220601_Field5_before_crop.mldatx_tracked.trxyt	12	0.19694619815400843
		0.05612929758124952
		0.15608605619450408
		0.19339321872124673
		0.45661379862925855
		0.06885876426500001
		0.2695839255482546
		0.03476976012499833
20220601_Field5_before_crop.mldatx_tracked.trxyt	43	1.1959679625662807
		0.07562688277250365
		0.1659540947299885
		0.5703641597362596
		0.4986578345785107
		0.04995701973250119
		0.020465393472498723
		0.6653631843762647
20220601_Field5_before_crop.mldatx_tracked.trxyt	46	0.7588786580942706
		0.10744305300325663
		0.11416428092499227
		0.11951200932325551
		0.0002696088392500456
		0.0850175607812525
		2.9546348481670557
		1.509112611115273
20220601_Field5_before_crop.mldatx_tracked.trxyt	62	0.2499881851242528
		0.9732891370301787
		1.5096221936082717
		0.10836887743025247
		0.15040165494800342
		0.09356041045249641
		0.015530758345249
		0.15074296099399856
		0.4149556191650057
20220601_Field5_before_crop.mldatx_tracked.trxyt	89	0.10881059523625226
		0.11601270306250255
		0.039480550336251224
		0.014868107821247525
		0.029719935145000695
		0.09162237942325162
		0.057781364301001545
20220601_Field5_before_crop.mldatx_tracked.trxyt	95	0.03373593984580864
		0.17175183272461753
		0.008201567229760046
		0.024799771838312987
		0.061390958076073615
		0.01717307339380918
		0.12235555195678884
		0.018782487731290383
		0.03728543883194028
		0.06708182616690399
		0.013831201630653166
		0.012614673971722527
		0.14624100683125224
		0.28184353523512856
		0.026094169983998057
		0.014839594022890368
		0.022331147473160295
		0.07355179248930352
		0.08119778156921173
		0.046406824026252666
		0.1623480847907432
		0.04821300513210521
		0.001263750357609836
20220601_Field5_before_crop.mldatx_tracked.trxyt	97	0.44400782713770154
		0.0150094570006611
		0.0024119829940721276
		0.000382404393459895
		0.059295371424011124
		0.026127342033253332
		0.0848449079481617
		0.09919114230215471
20220601_Field5_before_crop.mldatx_tracked.trxyt	101	0.011251762409810231
		0.02956196159296072
		0.006914740981409498
		0.05452561426393195
		0.05920545146040987
		0.10110648600367575
		0.03426325818154052
		0.01091973529572249
		0.0014387850015624732
		0.0013708995920101742
		0.2651978859773598
		0.09081134436176046
		0.04385575323961107
20220601_Field5_before_crop.mldatx_tracked.trxyt	108	0.02451244734900105
		0.02990025668725099
		0.01166701294400038
		0.03715004976850109
		0.13138227889250245
		0.007082408232998995
		0.04853363044849987
		0.019931757921000284
		0.10683262432925125
		0.14652245190544416
		0.009801102206563064
		0.06904728154597321
		0.06469755277906236
		0.2512591449873634
		0.06458282624786152
		0.04435036164852424
		0.08141373818225107
		0.010568150352250555
		0.21417780649250234
		0.1664209237640016
		0.028616554544499802
		0.14616444461625278
		0.014971256018497837
		0.06851777850325187
		0.04006523321981119
		0.06378343496296089
		0.12313667629225257
		0.2856010574465075
		0.31431674628325923
		0.010351413030500373
		0.025685524196996275
		0.044072680596250954
		0.13217408970400352
		0.05649298393625201
		0.07524683793250156
		0.08302829896400232
		0.04333694919250002
		0.0072269345492500525
		0.23110033556021423
		0.034563798483251064
		0.010366778202250407
		0.07075209502250142
		0.1287945637700021
		0.04090631657449951
		0.12202444082000313
		0.07517377615625134
		0.04602105310025078
		0.04400093975124227
		0.060104443596502
		0.175378594931694
		0.17514963320884516
		0.13499297807425342
		0.04448875178434078
		0.07849812321949148
		0.1115643256730026
		0.030445474945245642
		0.2629583626802561
		0.04898295394100169
		0.10238287801625262
		0.14745359091250418
		0.18660392487700755
		0.11677846108625524
		0.259813278956254
		0.0924124938092368
		0.0657846158945008
		0.19871839860925508
		0.13607188058125308
		0.12138901459625315
		0.11237277952000241
20220601_Field5_before_crop.mldatx_tracked.trxyt	113	0.015250208414497994
		0.04566618676325111
		0.04867802005225108
		0.12934009244725442
		0.09025378530425322
		0.1673290162062528
		0.11201138459200229
		0.029792292614500965
		0.008533240116998317
		0.04360575616850081
		0.016468404792250337
		0.012186402152499625
		0.030765058090000595
		0.05626860080650094
		0.08833477633625271
		0.03768739432925066
		0.18375514257050377
		0.16552013895647344
		0.023149003145000648
		0.017426295690250355
		0.2779041409382571
		0.22224662028500328
		0.07201890356825173
		0.013787268966250323
		0.008467507651250391
		0.03153055123299485
20220601_Field5_before_crop.mldatx_tracked.trxyt	116	0.013173588344853389
		0.044718939922244245
		0.025204045504274068
		0.027245400891251884
		0.09706100194250494
		0.027762918327224766
		0.14694287457700567
		0.04827108087716056
		0.00926822760406174
		0.03216717687849682
		0.18270286869586774
20220601_Field5_before_crop.mldatx_tracked.trxyt	155	0.05262325234025104
		0.13417797624025302
		0.019275167056250677
		0.002177737786249513
		0.017983619124500104
		0.06997653319400127
		0.15054494838725282
		0.029488531024000782
		0.015784837686250136
		0.14846704687825293
		0.0717410380100014
		0.10151340972098412
		0.05174030106625079
		0.015316765945000324
		0.00422870667624999
		0.008135445434000247
		0.06479519220049029
		0.0586350679542612
		0.007822209438498645
		0.06745742590501376
20220601_Field5_before_crop.mldatx_tracked.trxyt	158	0.02259718206249599
		0.0978455566265193
		0.03542073589124352
		0.04413827412449296
		0.007120266966251467
		0.032284294108245785
		0.03474998874650764
		0.04138101457999453
		0.04084495875050886
		0.051077459751242144
20220601_Field5_before_crop.mldatx_tracked.trxyt	160	0.0006336993692501392
		0.04197692695449364
		0.01865024468800375
		0.11328230777798234
		0.020291539285246903
		0.011962168333252329
		0.11230720707023223
		0.060326887253011274
		0.0033816703299994226
		0.06234982513851236
		0.04115905921824369
		0.017274195637247438
		0.11757232927402342
		0.040418785584993365
		0.179595155049286
		0.0300813946099955
		0.10411726334602123
		0.10442252175998333
		0.07703990397726501
		0.16927039128847376
		0.10037393935223435
		0.009101377207251706
		0.09642444202098506
		0.037683930706257564
		0.05910619267824146
		0.03531511174925713
		0.0834500150532368
		0.03159906809000606
		0.0010120432512498582
		0.08117844428498648
		0.036494459049257244
		0.06064749585024058
		0.033861193386506686
		0.16630278368222362
		0.03944049684525777
		0.1299178646022293
		0.11992094048023193
		0.018072777684253288
		0.019840656689996686
		0.05872035166251195
		0.07512983224248831
		0.018481357207253798
		0.019574518056246836
		0.07002053222626324
		0.08934646045223725
		0.032417000115245384
		0.006834382731251282
		0.012434615820998333
		0.0396211868932584
		0.055167398577240845
		0.03737599195400741
		0.010010416105998524
		0.03815577124925754
		0.0685920519924894
		0.11801021638223166
		0.04371444353125857
20220601_Field5_before_crop.mldatx_tracked.trxyt	162	0.625318887488627
		0.04440100344999097
		0.09254886176126889
		0.7051313874018887
		0.0026676225002507897
		0.2741697342192051
		0.2973567739521994
		0.07282684159401386
		0.004044916485249455
		1.131361261058473
		0.6026932168809069
		0.18967883018128845
		0.23948579943020962
		0.686182639547389
		0.9892263997830933
20220601_Field5_before_crop.mldatx_tracked.trxyt	164	0.32344356394094864
		0.5492110109621097
		0.1687028005119775
		0.053545255980260865
		0.22967542471921584
		0.4449005122413458
		0.42958533860443515
		0.04748436194899428
		0.39067931432132474
20220601_Field5_before_crop.mldatx_tracked.trxyt	169	0.5116080027844212
		0.3632753133133223
		1.1471716322260714
		0.4704258941703408
		0.030878658940996517
		0.033874173049993433
		0.4476083250445863
		1.0813483932968262
		0.3199248498943157
		0.2820601658959559
		0.14837529122003096
		0.10127857431248656
		0.1296536614262315
20220601_Field5_before_crop.mldatx_tracked.trxyt	170	0.5363216159773538
		0.33817178090419686
		0.34698379476931746
		0.10905959241123485
		0.05074047739225812
		1.482190580882259
		1.7351184816059775
		1.3630556580742683
20220601_Field5_before_crop.mldatx_tracked.trxyt	184	0.13897611699197865
		0.19871893305129254
		0.01388934868249761
		0.10079323336127166
		0.8582102452168636
		0.1170317916782739
		0.7101638950048833
		0.5383546329531649
		0.29481992451705974
20220601_Field5_before_crop.mldatx_tracked.trxyt	189	0.024209220147253976
		0.002454732799999399
		0.0421334478962586
		0.044296805412993426
		0.038766958794507804
		0.03926970600624413
		0.005351324102501121
		0.11466224815823128
		0.04662202972224286
		0.01780862732125343
		0.03726097326124384
		0.02511945857125463
20220601_Field5_before_crop.mldatx_tracked.trxyt	190	0.025346186301255527
		0.04087994141424394
		0.004517147672499562
		0.02544452274625443
		0.07341005990898783
		0.17173481700828472
		0.13353212082597923
		0.01248403775825273
		0.017465907529997285
		0.003706428904249285
		0.26461966896330225
		0.30255039942795403
		0.01716291526325375
		0.019018789346497155
		0.0037110908665008687
		0.13167599698847915
		0.08008835612826519
		0.160600524564974
		0.030251688019245555
		0.031006590756255926
		0.04914675970624246
		0.021969528585254246
		0.3474100115881962
		0.2093137842445416
		0.19259306628997067
		0.030887423247256164
		0.09039417751823543
		0.004515144841999096
		0.014021792690002895
		0.09111157286498589
		0.16713433374503373
		0.021952922784246612
		0.094961547812519
		0.268420119842209
		0.004027796721999263
		0.023821521602004878
		0.02722070863124592
		0.07767680219651635
20220601_Field5_before_crop.mldatx_tracked.trxyt	220	0.04459221162250871
		0.014043148399248044
		0.017358136216253487
		0.012143802944248121
		0.017742498981253164
		0.05566153318224106
		0.0061772018284989814
		0.03481708817800702
		0.0025128953732496597
		0.008378193104501792
		0.0657567322782397
		0.06966873554451464
		0.01134331676724822
		0.008672100076998613
		0.01597079326525311
		0.006629949544248874
		0.020488398872504022
		0.04820434578724232
		0.03136623382225594
		0.0069409090172488554
		0.1147622699732728
		0.02584609979124599
		0.027472279249995412
		0.023729697973004355
		0.030650202876245092
		0.02470732041825493
		0.05982024855049103
20220601_Field5_before_crop.mldatx_tracked.trxyt	224	0.030434358946256145
		0.04926023377000185
		0.06493850244868572
		0.030097731125367802
		0.08563803930147748
		0.2909124058928679
		0.02377044795585674
		0.01241208605560478
		0.041166006866617415
		0.05850332282343413
		0.24253664598797223
		0.09785928834679711
		0.030110692666695974
		0.1442777232255321
		0.07110502339376806
		0.035597800120994484
		0.46364692970790927
		0.020729323295807487
		0.08898374012597834
20220601_Field5_before_crop.mldatx_tracked.trxyt	226	0.2532049931209558
		0.6520039515411328
		0.10517418090398233
		0.37308274117018914
		0.0049028434652508175
		0.08982734459723876
		0.31973511227406526
		0.08654692077023474
		0.06578826793601313
		0.04296425764099344
		0.08447148129601681
		0.5771385772339207
		0.6002080279609112
20220601_Field5_before_crop.mldatx_tracked.trxyt	244	0.0032153496912504546
		0.027042160653245842
		0.006424746356249037
		0.02497373282125481
		0.06886636844823958
		0.006879252750501369
		0.0031663542264993984
		0.00877244325325194
20220601_Field5_before_crop.mldatx_tracked.trxyt	256	0.03258333074450663
		0.06306514985126244
		0.03918677699600787
		0.26179809418311645
		0.339172933693316
		0.1594132989192811
		0.00844910730424555
		0.10168557383926993
		0.026556574964005444
20220601_Field5_before_crop.mldatx_tracked.trxyt	257	0.10549096800127121
		0.28434255417805754
		0.005238068871247397
		0.24935119305129969
		0.06123750672101234
		0.19266351291128858
		0.008317235898495541
		0.022054134430254058
		0.0007797877812501006
		0.011194594222244404
		0.08824445885126811
		0.012754870941252874
		0.04806243141325893
		0.00846067627599587
		0.005466049238501149
20220601_Field5_before_crop.mldatx_tracked.trxyt	258	0.07058532408521342
		7.345635676390705
		0.11317921593427223
		4.005402309180455
		0.039895418786007955
		0.24192520005254847
		0.0890833435042677
		0.026159229277236816
		0.0080868612285016
		0.21737720470504243
		0.20945754915114237
		0.0063473454512514085
		0.005488719747251133
		0.033804051691256776
		0.2712306680531118
		0.036998690114507446
		0.014512618824502728
		0.06646810936996589
		0.06152201199126216
		0.09198760158126815
		0.2677790883400536
		0.38931574118805023
		0.13777740126727714
		0.3035762298490609
		0.10321025624427102
		0.0715077672692133
		0.022383795921254442
		0.0704528733222641
		0.12675860065593414
		0.05795517249251191
		0.2858990122820565
		0.3390530079623187
		0.29767019808809686
		0.4528570596063397
		0.12515102183252544
		0.15572102684117028
		0.028390232108504967
		0.019077416067253695
		0.10950591681127186
		0.12055424066318954
		0.025064114181255606
		0.009932711665002002
		0.015540474321992325
		0.031063110625005975
		0.008599971558251802
		0.17662097773453456
		0.27203202294710976
		0.013802377225252712
		0.07776221142926636
		0.18704173896853796
		0.16501288270616576
		0.010291839936252338
		0.1074833689232717
		0.02613271084623633
		0.02834482074125544
		0.08197692743301646
		0.22979597865304563
		0.08823997748520479
		0.028514575639255885
		0.04546193399725898
		0.0006648153602496684
		0.13793244261427673
		0.4202484177373322
20220601_Field5_before_crop.mldatx_tracked.trxyt	287	0.039205669294258214
		0.003712487260250696
		0.08581189682645592
		0.11852290478227362
		0.15736469597128055
		0.022685675714504278
		0.07803210920646046
		0.09168740731301894
		0.04962653258001063
		0.11082035790619404
		0.033590937474256656
		0.011885707345252445
		0.020365136776254306
20220601_Field5_before_crop.mldatx_tracked.trxyt	292	0.058914936628220074
		0.03441466892425728
		0.25370969945805044
		0.02092826259923944
		0.05111633445526006
		0.027724006084005777
		0.06903915906101389
		0.08390968810895662
		0.039064188601258036
		0.020075998557253758
		0.14481792147117573
		0.019058841372253915
		0.08100859890826576
		0.001490108010250368
		0.13016205006243287
		0.017317054183253244
		0.1080721493765208
		0.03644841421625754
		0.03622751750798075
		0.04265630791850868
		0.13880317141527745
		0.04279779646022812
		0.004270571251250999
		0.029725275195255505
		12.468490061707486
		0.009120017767995385
		0.11552693821427223
		0.18240889918853476
		0.09249701706495239
		0.06709114870901363
		0.006424342912251245
		0.04952535128500953
		0.021088866771238952
		0.10422119913252062
		0.017674646653253166
		0.022330003000488444
		0.03421264739425679
		0.07027990257851337
		0.02116999026250439
		0.228821316060883
		0.09882626496726986
		0.13498589222602633
		0.19728292898003835
		0.2799972934751065
		0.04163916498625855
		0.11129799446652196
		0.018924449916990403
		0.010945058209002361
		0.07687026333126523
		0.12635776340127533
		0.26154347268111594
		0.2680520744443022
		0.14126208115627736
		0.05650911963922062
		0.043678775347258704
		0.24430066922429775
		0.026532086084505045
		0.0643336773249666
		0.015600924542252943
		0.031788576739256016
		0.005670648416497002
		0.11462144466627185
		0.16239656845528205
		0.1647709445065333
		0.0530245042339726
		0.30984433035031167
		0.3247401946805638
		0.06585757905326316
		0.12111530076193781
		0.10941434792827212
		0.018135203080253716
		0.14091064378092846
		0.15894242833928107
		0.18474873781828677
		0.06812778804526363
		0.045620242620976734
		0.061589291523262236
		0.07653134692126541
		0.04424003817997745
		0.055627126322511225
		0.01585435446125296
		0.16099888188503153
		0.015157248657242292
		0.04512638890250912
		0.08894532781851829
		0.06286740027121866
		0.0066181203745014775
		0.03168751198325659
		0.04602503598125915
		0.15787306693241904
		0.06763327256501353
		0.011775853935252281
		0.05519972654126098
		0.2883737726931026
		0.025188563725005005
		0.0189300889012536
		0.08419937877695645
		0.059082253482511594
		0.07639858549701457
		0.017778690962003428
		0.23437007144887975
		0.2485728806405492
		0.09862417438251968
		0.029595497599984998
		0.0375941673325074
		0.09084225926526751
		0.010788336109002497
		0.13390182386093258
		0.09475605975757138
		0.05783662975841394
		0.025733322132986906
		0.007005873525251548
		0.06539331694101304
		0.008098132464251803
		0.019280365820490114
		0.0023177453312505218
		0.05849707349001181
		0.1495278157333531
		0.004961698002737572
		0.09651222740794134
		0.08505981233195627
		0.08694576382705782
		0.23821973760518644
		0.013675842919875017
		0.010868724225154782
		0.027950701118485938
		0.08399728484353926
		0.2665157264734626
		0.030693724513836788
		0.04639616365501892
		0.06026512768187207
		0.028917068918317825
		0.06627530151923883
		0.0020131797114729478
		0.030472026476696026
		0.02115013993374914
		0.01029977779365431
		0.0880980370179072
		0.14163929147253057
		0.08491426904696679
		0.013683839317002863
		0.06861515411811552
		0.060276043045022425
