# Supplementary material for: Single nucleosome imaging reveals principles of transient multiscale chromatin reorganization triggered by histone ADP-ribosylation at DNA lesions
Source: Nat Commun. 2025 Jul 19;16:6652. doi: 10.1038/s41467-025-61834-7 (PMC12276361; doi:10.1038/s41467-025-61834-7)
Supplement: Supplementary file 6 — Source Data [file 41467_2025_61834_MOESM6_ESM.zip › DATA_ALL_FIGURES/Fig 1C/before_damage/all experiments/20220601_Field6_before_crop.mldatx_tracked.trxyt.csv]

filename	h2b_id	predicted_class_id	predicted_class_name	probability	maximum_radius	first_x_position	first_y_position
20220601_Field6_before_crop.mldatx_tracked.trxyt	1	0	Immobile	0.9999908	0.15481803659347942	1.4254285	3.7322187
20220601_Field6_before_crop.mldatx_tracked.trxyt	11	0	Immobile	0.9999876	0.15852118340316546	1.5131855	2.1722479
20220601_Field6_before_crop.mldatx_tracked.trxyt	13	0	Immobile	0.99998856	0.16872610341852856	1.5917779	2.2130967
20220601_Field6_before_crop.mldatx_tracked.trxyt	31	0	Immobile	0.9999628	0.1979989435628383	1.8392984	1.8668244
20220601_Field6_before_crop.mldatx_tracked.trxyt	35	0	Immobile	1.0	0.09610537820642519	2.0533173	2.9252333
20220601_Field6_before_crop.mldatx_tracked.trxyt	44	0	Immobile	0.9999945	0.19453484566118243	1.1553915	2.4948347
20220601_Field6_before_crop.mldatx_tracked.trxyt	50	0	Immobile	0.99999976	0.12578523592830768	2.0644887	3.0099761
20220601_Field6_before_crop.mldatx_tracked.trxyt	67	0	Immobile	0.6828594	0.41693223537431773	0.86955724	4.5362942
20220601_Field6_before_crop.mldatx_tracked.trxyt	69	0	Immobile	0.9999883	0.2185063104339555	0.98611135	4.3315951
20220601_Field6_before_crop.mldatx_tracked.trxyt	79	0	Immobile	1.0	0.18255702322108092	0.80342728	4.2657953
20220601_Field6_before_crop.mldatx_tracked.trxyt	80	0	Immobile	0.9999759	0.14559216307979114	0.87024495	4.4222121
20220601_Field6_before_crop.mldatx_tracked.trxyt	100	2	Mobile	0.9999864	0.5285898257745131	1.4878768	4.7990433
20220601_Field6_before_crop.mldatx_tracked.trxyt	101	2	Mobile	0.7208939	0.7905379540679376	2.0484143	5.0836308
20220601_Field6_before_crop.mldatx_tracked.trxyt	102	2	Mobile	0.99997556	0.6694890253116702	1.9958983	4.0515169
20220601_Field6_before_crop.mldatx_tracked.trxyt	107	0	Immobile	0.99999607	0.15241416007776312	1.7769095	1.769113
20220601_Field6_before_crop.mldatx_tracked.trxyt	112	0	Immobile	0.9999999	0.1459315611755729	1.8636403	1.8133121
20220601_Field6_before_crop.mldatx_tracked.trxyt	126	2	Mobile	0.617895	0.1214295028486899	1.7329659	1.8153211
20220601_Field6_before_crop.mldatx_tracked.trxyt	167	0	Immobile	1.0	0.10582610002471003	1.0419064	5.2416165
20220601_Field6_before_crop.mldatx_tracked.trxyt	173	1	Hybrid	0.99998033	0.27438061197997965	0.92297294	2.797754
