# Supplementary material for: Single nucleosome imaging reveals principles of transient multiscale chromatin reorganization triggered by histone ADP-ribosylation at DNA lesions
Source: Nat Commun. 2025 Jul 19;16:6652. doi: 10.1038/s41467-025-61834-7 (PMC12276361; doi:10.1038/s41467-025-61834-7)
Supplement: Supplementary file 6 — Source Data [file 41467_2025_61834_MOESM6_ESM.zip › DATA_ALL_FIGURES/Fig 1C/before_damage/all experiments/20220601_Field6_before_crop.mldatx_tracked.trxyt_diffcoef.csv]

filename	h2b_id	diffusion_coef
20220601_Field6_before_crop.mldatx_tracked.trxyt	1	0.0039180237212497904
		0.0010028861652499805
		0.014851379011249848
		0.2547121450119996
		0.08050987431699971
		0.035842269541249965
		0.04452544296850019
		0.022159928342500107
		0.04687208225649952
		0.08305786798599962
		0.05668517847925026
		0.09264388862050034
		0.0005840273225000344
		0.02066826905125005
		0.011189051122000108
		0.0044897065250000395
		0.00084074494324999
		0.03643717029125002
		0.058558134304000135
		0.04669226429625032
		0.06545890621250006
		0.0030839510812500654
		0.22720949836649953
20220601_Field6_before_crop.mldatx_tracked.trxyt	11	0.34488086896822695
		0.04734393641000141
		0.06083140998500199
		0.08662167819925128
		0.18901920621823662
		0.10758060653125229
		0.09893802769825151
		0.1571869414862526
		0.40483597333700894
		0.2713007642584818
		0.05981174775250081
		0.19817613537800352
		0.01158162241450027
		0.22419278650623484
		0.05121014551250067
		0.06160021944250125
		0.06631861257125118
		0.032316257422247655
		0.020248235426250073
		0.7244629739562659
		0.9358210723745187
20220601_Field6_before_crop.mldatx_tracked.trxyt	13	0.1158110573132523
		0.695450295981265
		0.10619369405825275
		0.2744259210422329
		0.5680078234605127
		0.13268899728325215
		0.055998898090251326
		0.24437251454725467
		0.08040734503824468
		0.10971668963125286
		0.38107588661525676
		0.18368191842050363
		0.03331118673124792
20220601_Field6_before_crop.mldatx_tracked.trxyt	31	0.05351025755200138
		0.014147367031250203
		0.047101356148501
		0.07441342951250175
		0.15669651981250368
		0.024167649844000556
		0.023925925348996506
		0.1292869765472532
		0.009166589032250184
		0.11501233122100253
		0.005838811225250238
		0.021168355429000398
		0.09685967689000216
		0.1269629494042526
		0.12056469523600216
		0.0981637529964842
		0.0034240157650000432
		0.0036830748025000358
		0.08805391440100163
		0.21033727478125444
		0.03826498592800098
		0.0033040185025001423
		0.06343523257825151
		0.05190362264199214
		0.04094745932925085
		0.06122302944125102
		0.002643327443250081
		0.04592800760650089
		0.010441249213000324
		0.0159368417885003
		0.031218801357250664
		0.06735530415723949
		0.08180029868525185
		0.01145070574600015
		0.0007666696902500096
		0.011150906645250173
		0.033837665761250704
		0.045033545416001415
		0.09073307499650261
		0.09855475788500241
		0.11067265101248284
		0.25515682687700497
		0.2780176516922551
		0.17367800114650347
		0.004528569352500144
		0.08339134237850186
		0.061226464107251535
		0.01184174169625016
		0.15295280875447576
		0.07977318500450191
		0.1593793346402532
		0.14125797530525336
		0.04695632620900101
		0.0007778529122500171
		0.017296666420250253
		0.1095587565162523
		0.15367266612997588
		0.05868547395650136
		0.03702416120125078
		0.0032222318202500787
		0.03939677289025071
		0.0060117119890002275
		0.05104715965225119
		0.0678275198365015
		0.048133011169001094
		0.07167847581923904
		0.0007293517699999936
		0.020145490161250546
		0.028202422171250567
		0.11801384157925233
		0.0038532967292500726
		0.048098792631250796
		0.05471750835400084
		0.37137661646119136
		0.018431888250500517
		0.20676471656125406
		0.008063500270250086
		0.024510689017000455
		0.047479702890250955
		0.0061852112225001445
		0.05309991353025113
		0.2788429685624563
		0.2689623929920052
		0.5062839419905105
		0.046307495472251194
		0.3925426851700085
		0.04421994311249315
		0.016951787716253424
		0.020884696836246597
		0.015746798190503244
		0.07003540305723904
		0.003941781358500708
		0.05163136354124167
		0.2105313302892912
		0.14298608822622766
		0.03635681809999453
		0.021275984436254204
		0.04884459941524243
		0.1009941921025198
		0.18086815780997162
		0.005142028360501131
		0.12240317242898092
		0.19745435843721879
		0.022141312273254343
		0.010091135607248409
		0.010886075509002282
		0.162518501460225
		0.10806299050002209
		0.04767736869849211
		0.09369970106401806
		0.06974772110123903
		0.02411298168499643
		0.10336686265627028
		0.02615061427249608
		0.024124128800004623
		0.1103842657982332
		0.009437246022251981
		0.0158393181462475
		0.05628085972626135
		0.00026640190624995197
		0.18525428281022052
		0.04272075124825866
		0.012024177171248294
		0.25391823437605116
		0.010016482818498283
		0.09733122904026904
		0.03672898265799443
		0.05738830189249139
		0.004478446758250856
		0.04015175560624375
		0.12657160200627499
		0.09486617869248509
		0.020031035206254013
		0.3109592028684517
		0.592674202533368
		0.0018360042362496438
		0.07326430160848879
		0.022802366665254706
		0.03274483014724485
		0.006449193188501211
		0.061964038351990366
		0.006409422064251202
		0.008028771500498836
		0.09084706855626783
		0.03174196881124504
		0.09207529616498528
		0.003997562320250714
		0.0377870108304941
		0.01785886623725357
		0.07707094600248796
		0.06334547120201259
		0.19986429521121893
		0.1013940809884841
		0.024667559624505044
		0.014419964572247897
		0.06433700595251311
		0.06817087089123977
		0.11931361734252409
		0.06687161315598966
		0.03621077599025702
		0.0014469599492497574
		0.018487335686497054
		0.02366089458025468
		0.023525094756246475
		0.033026738986006686
		0.05409566429624144
		0.19860231111728938
		0.05962867250224056
		0.005866978212501078
		0.11800665570423208
		0.08888755663123613
		0.057097843963261306
		0.07447316437448813
		0.046347261122509156
		0.00046954009699991863
		0.052223460716510454
		0.08259181011323734
		0.07429350062248861
		0.005465345045001126
		0.025360048460496158
		0.004948127876250967
		0.02854104573699544
20220601_Field6_before_crop.mldatx_tracked.trxyt	35	0.10490626113250232
		0.0030012163399999515
		0.002563069650250047
		0.00680698814850024
		0.00023908181525004608
		0.07133231826423844
		0.13037432467225302
		0.015441095236500618
		0.020074029996250433
		0.04993333692100161
		0.03037794007225066
		0.02006340153425041
		0.01894515966425044
		0.016548336616497305
		0.1448716063085031
		0.018914680080000884
		0.15867423117125304
20220601_Field6_before_crop.mldatx_tracked.trxyt	44	0.061240479108491216
		0.013862092372252709
		0.12066869196998087
		0.012052198059252549
		0.07237355372423804
		0.48638416957234504
		0.18395062160497108
		0.7393809073298846
		0.11825442975027411
		0.08417029315598794
		0.04939443654926026
		0.24188293177446174
		0.25268123428030026
		0.012850970664497724
		0.05480327038251042
		0.045051398629242616
		0.001581224202499798
		0.047749620641010175
		0.16252098069197496
		0.19691623922529
		0.005993007573249293
		0.028984383595255486
		0.016319143135247575
		0.07720135543323746
		0.019097701832503478
		0.036472002724993756
		0.10597856853127184
		0.08070570794248798
		0.3731287233803246
		0.35549472184844527
		0.040793460271258
		0.08874476741798604
		0.14263907791247826
		0.1435568225605286
		0.16000073766622538
		0.36208228916232205
		0.05885767097449053
20220601_Field6_before_crop.mldatx_tracked.trxyt	50	0.0003199921352499161
		0.01431959857325307
		0.04555641146049299
		0.037119129931244776
		0.03232437606625638
		0.0333726987104943
		0.07385887126251556
		0.07833002819048811
		0.012967163616252992
		0.01296795026599842
		0.00543583051600113
		0.0018207925352496824
		0.009614609436498205
		0.014232445530503167
		0.07382545811123874
		0.042452021536008175
		0.02390313550224601
		0.024831456388004977
		0.04562665268624297
		0.03656494765624445
		0.028823785037005403
		0.009394927571248532
		0.023618707165254667
		0.010435937940998296
		0.009881830120501861
		0.029883790642494846
		0.013947210591252757
		0.00786357535824916
		0.012239100132998226
		0.08985304084101797
		0.06499751555649054
		0.011800201683252444
		0.10256096004998408
		0.007193070171251245
		0.0701717218279894
		0.12868798413927593
		0.0022245993212496253
		0.023606222097246488
		0.12639069340252532
		0.02517321180124625
		0.004076610682000654
		0.03731788724199351
		0.0420903655062576
		0.10856695475698394
		0.13257326023822916
		0.14835568529027995
		0.01299503046124789
		0.04996100263250994
		0.08346588054798694
		0.006024964585001256
		0.020048413985996768
		0.049382488448509905
		0.2080285832452176
20220601_Field6_before_crop.mldatx_tracked.trxyt	67	0.01882438476595768
		0.15389950559469703
		0.02224035321640779
		0.07236048272879857
		0.12714267374759639
		0.04284115465211596
		0.03609785809156007
		0.02980114829421832
		0.15973402599517286
		0.08214494319793952
		0.08311094869759657
		0.16230191683603187
		0.21102605333942778
		0.02944079841716569
		0.09452029749784498
		0.02727156200456566
		0.035976261662084424
		0.07133564642003727
		0.031486901855435
		0.027799628831205656
		0.011601624540562462
		0.1754420824493245
		0.002735398321922756
		0.13279174417280137
		0.06115205642982252
		0.0004416950222499728
		0.1448388029828676
		0.12424557132662739
		0.12123011110705162
		0.10582299150009376
		0.09444077038854498
		0.005676200146251066
		0.11535131970623079
		0.14864783600478226
		0.34192350563351176
		0.023436200201968894
		0.020334324654504354
		0.027328495969486107
		0.1487051000878025
		0.11544365958632247
		0.17219500329190834
		0.23904293973451507
		0.05001019035325905
		0.42425358222717835
		0.16056406843822246
		0.1518587384299904
		0.10116313773759536
		0.04063837061925662
		0.1645278852020455
		0.0037608020028108767
		0.05055763697430586
		0.03488057631900538
		0.01612107428906305
		0.062102537257803465
		0.06614075862241581
		0.06065685684086216
		0.26434932253527416
		0.11277914443023306
		0.48777233723272007
		0.17103913354978167
		0.18998679298433044
		0.2037187987819631
		0.024622227720118815
		0.00038006576455256206
		0.04603007436180544
20220601_Field6_before_crop.mldatx_tracked.trxyt	69	0.13695166551282045
		0.039250369629867485
		0.14025810648698087
		0.6476293965307399
		0.4524910036512887
		0.25428724576245976
		0.2639792113679016
		0.2944030168319547
		0.1997895031700379
		0.05482573791855394
		0.3860577732921658
		0.21416483045280654
		0.11812457864427606
		0.0583181738874309
		0.03304063228905635
		0.111051025405495
		0.34894656244359795
		0.18010975484193828
		0.07903617108330135
		0.08920328504232067
		0.039042127875446475
20220601_Field6_before_crop.mldatx_tracked.trxyt	79	0.13146808181504885
		0.009933195680258876
		0.05016417437096214
		0.14886400953661658
		0.15434485103418516
		0.006401057808999366
		0.0070110926128014615
		0.041317235730257855
		0.07595003611634159
		0.02967396973162828
		0.035046793699233185
		0.09640198129883162
		0.012818198822199834
		0.15435912089191486
		0.03781936492597987
		0.015134309154337383
20220601_Field6_before_crop.mldatx_tracked.trxyt	80	0.05414244903613333
		0.1787232117234729
		0.2437343870372705
		0.18826079214374342
		0.0821812799012773
		0.0006303531776901012
		0.007943505784838765
		0.0637057117914228
		0.14431438780225023
		0.03213082404565882
		0.11183303091314098
		0.022315270251894437
		0.08810598024782623
		0.033302494217897376
20220601_Field6_before_crop.mldatx_tracked.trxyt	100	1.0450746962179636
		3.7637168538587495
		0.23848521456854682
		4.81334575816154
		1.4633688729042866
		0.10812659788327023
		1.1615069798527309
20220601_Field6_before_crop.mldatx_tracked.trxyt	101	2.36055110288547
		0.14970603160927992
		2.1534080928429296
		0.46246351566026156
		3.5295317914607023
		0.1309370893392762
		0.004887841443250993
		0.050987743162224514
		0.1634433803132822
		0.14360205328652847
		0.009742830959244626
		7.960154647990074
		1.0211155834904555
		0.6298892923723769
20220601_Field6_before_crop.mldatx_tracked.trxyt	102	0.34543009221257054
		0.6189380811396825
		2.6858260348665337
		0.5627745432411141
		1.920524250016632
		0.46918447878625913
		0.7699723290344027
20220601_Field6_before_crop.mldatx_tracked.trxyt	107	0.013885408969002757
		0.2459065731522988
		0.09772082564851907
		0.04270199350497848
		0.36633494092932234
		0.6198226270691246
		0.2393505383961284
		0.04416245678650912
		0.0777070547832657
		0.675666412764384
		0.6519656185439162
		0.035986222131256906
20220601_Field6_before_crop.mldatx_tracked.trxyt	112	0.1715422184672842
		0.518575567362235
		0.11861003180652348
		0.6198712198101233
		0.13402096462802715
		0.05340197670622263
		0.08178020119701593
		0.11221869302902196
		0.10588411719694539
		0.992748911676447
20220601_Field6_before_crop.mldatx_tracked.trxyt	126	0.22609185390113495
		0.1359715598172766
		0.7325765190251453
		0.4346644341665868
		0.7833063261125989
		0.6654644698806317
		0.09359864011126816
		0.02463678003423746
20220601_Field6_before_crop.mldatx_tracked.trxyt	167	0.16078558999928255
		0.1865893220545389
		0.05704873270221989
		0.003956323059250823
		0.014598190552502829
		0.06326125506651331
		0.1226131944121885
		0.053248175931260196
		0.053522878017260765
		0.037970797986229606
		0.12998578494427498
		0.08055744963626515
		0.08507001083226633
		0.027119299385236315
		0.19678044561429026
20220601_Field6_before_crop.mldatx_tracked.trxyt	173	0.7365966118360485
		0.02542621214995755
		0.07391526134476803
		0.042706838650618716
		0.001622813562500319
		0.12193143279744736
		0.04437009853200881
		0.06061565073897898
		0.01282638674929232
		0.0004235910221225692
		0.01603337516995163
		0.0296807436739456
		0.04556035895449904
		0.0392964262488102
		0.09120506917416323
		0.23019167697240603
		0.06819796053988576
		0.031397264747816164
		0.052171696996262944
		0.22437464454638362
		0.0008198987680026402
		0.0034459307288882603
		0.144566996072989
