# Supplementary material for: Single nucleosome imaging reveals principles of transient multiscale chromatin reorganization triggered by histone ADP-ribosylation at DNA lesions
Source: Nat Commun. 2025 Jul 19;16:6652. doi: 10.1038/s41467-025-61834-7 (PMC12276361; doi:10.1038/s41467-025-61834-7)
Supplement: Supplementary file 6 — Source Data [file 41467_2025_61834_MOESM6_ESM.zip › DATA_ALL_FIGURES/Fig 1C/before_damage/all experiments/20220601_Field7_before_crop.mldatx_tracked.trxyt.csv]

filename	h2b_id	predicted_class_id	predicted_class_name	probability	maximum_radius	first_x_position	first_y_position
20220601_Field7_before_crop.mldatx_tracked.trxyt	1	0	Immobile	1.0	0.08710859534234663	0.82026018	11.684748
20220601_Field7_before_crop.mldatx_tracked.trxyt	3	0	Immobile	1.0	0.06109990745737647	1.3886968	5.9523761
20220601_Field7_before_crop.mldatx_tracked.trxyt	4	0	Immobile	1.0	0.0888837265378301	0.85833267	11.74788
20220601_Field7_before_crop.mldatx_tracked.trxyt	5	0	Immobile	0.99996483	0.17488188091914952	1.0885535	4.9140282
20220601_Field7_before_crop.mldatx_tracked.trxyt	7	0	Immobile	1.0	0.061949997946635256	0.83087175	11.712875
20220601_Field7_before_crop.mldatx_tracked.trxyt	9	0	Immobile	1.0	0.07409328802869071	0.83958919	11.73538
20220601_Field7_before_crop.mldatx_tracked.trxyt	10	0	Immobile	1.0	0.14269866718194726	1.0365842	7.1259216
20220601_Field7_before_crop.mldatx_tracked.trxyt	12	0	Immobile	1.0	0.06581464339977836	0.85475875	11.813615
20220601_Field7_before_crop.mldatx_tracked.trxyt	14	0	Immobile	1.0	0.10304090853714366	1.2951037	3.9512545
20220601_Field7_before_crop.mldatx_tracked.trxyt	15	0	Immobile	1.0	0.08915205446113982	0.93999189	9.7486792
20220601_Field7_before_crop.mldatx_tracked.trxyt	23	2	Mobile	0.999668	0.38932553961779864	1.1357745	3.5304709
20220601_Field7_before_crop.mldatx_tracked.trxyt	25	0	Immobile	1.0	0.197003563192598	1.7264834	3.0726672
20220601_Field7_before_crop.mldatx_tracked.trxyt	37	0	Immobile	1.0	0.10079540790134667	0.83829453	8.2436051
20220601_Field7_before_crop.mldatx_tracked.trxyt	45	0	Immobile	0.9999999	0.13425544063482117	1.3368346	4.4106172
20220601_Field7_before_crop.mldatx_tracked.trxyt	48	0	Immobile	1.0	0.11608989490773952	1.0659211	12.119829
20220601_Field7_before_crop.mldatx_tracked.trxyt	49	0	Immobile	1.0	0.13989640442841964	1.5473393	7.5054267
20220601_Field7_before_crop.mldatx_tracked.trxyt	50	1	Hybrid	0.9699377	0.26814679764385196	1.1589636	12.079625
20220601_Field7_before_crop.mldatx_tracked.trxyt	51	0	Immobile	1.0	0.07500230445249606	0.92674502	0.82347192
20220601_Field7_before_crop.mldatx_tracked.trxyt	56	0	Immobile	1.0	0.11042514983199123	0.88109171	0.83135334
20220601_Field7_before_crop.mldatx_tracked.trxyt	60	0	Immobile	1.0	0.06338678759236581	0.90501993	0.83385412
20220601_Field7_before_crop.mldatx_tracked.trxyt	68	2	Mobile	0.9999976	0.17856761696621373	0.99613581	5.1274728
20220601_Field7_before_crop.mldatx_tracked.trxyt	73	0	Immobile	0.9999933	0.1401817551404245	1.1557801	12.144211
20220601_Field7_before_crop.mldatx_tracked.trxyt	76	0	Immobile	1.0	0.08706514160793587	1.1698053	12.151909
20220601_Field7_before_crop.mldatx_tracked.trxyt	79	0	Immobile	1.0	0.09815272175869601	1.1713465	12.124967
20220601_Field7_before_crop.mldatx_tracked.trxyt	82	0	Immobile	1.0	0.06656056050725608	1.9292215	10.768982
20220601_Field7_before_crop.mldatx_tracked.trxyt	84	0	Immobile	0.9999995	0.05485204161423713	1.5476817	10.390028
20220601_Field7_before_crop.mldatx_tracked.trxyt	85	0	Immobile	0.99999416	0.16776791320201886	1.2399999	9.6733379
20220601_Field7_before_crop.mldatx_tracked.trxyt	87	0	Immobile	0.99995565	0.2018055206541686	1.178484	2.3560255
20220601_Field7_before_crop.mldatx_tracked.trxyt	98	0	Immobile	1.0	0.056066824090134124	0.83016082	4.7066933
20220601_Field7_before_crop.mldatx_tracked.trxyt	99	0	Immobile	1.0	0.114157787372566	1.3355175	6.7829987
20220601_Field7_before_crop.mldatx_tracked.trxyt	100	2	Mobile	0.99999964	0.251644320484012	1.6052832	3.2608217
20220601_Field7_before_crop.mldatx_tracked.trxyt	106	0	Immobile	0.99999666	0.25081801308289225	1.6839181	3.1367094
20220601_Field7_before_crop.mldatx_tracked.trxyt	109	0	Immobile	0.99999845	0.1915912396308608	1.5163098	3.298726
20220601_Field7_before_crop.mldatx_tracked.trxyt	110	0	Immobile	0.999959	0.20909902642996697	1.9205666	6.5291524
20220601_Field7_before_crop.mldatx_tracked.trxyt	113	0	Immobile	0.74224377	0.27691201576430374	1.5298958	3.2821713
20220601_Field7_before_crop.mldatx_tracked.trxyt	125	0	Immobile	0.9999887	0.14663587073141438	1.6285175	3.1774769
20220601_Field7_before_crop.mldatx_tracked.trxyt	128	0	Immobile	0.9999958	0.14259200762300797	0.93164647	14.720872
20220601_Field7_before_crop.mldatx_tracked.trxyt	129	0	Immobile	0.99999964	0.1246958612473165	1.6697698	3.310612
20220601_Field7_before_crop.mldatx_tracked.trxyt	135	0	Immobile	0.99999905	0.07029233693156035	1.8169146	1.3495676
20220601_Field7_before_crop.mldatx_tracked.trxyt	137	0	Immobile	1.0	0.12302374327876754	1.789782	6.2549587
20220601_Field7_before_crop.mldatx_tracked.trxyt	139	0	Immobile	0.99972695	0.20504516991828897	1.3283397	2.7955215
20220601_Field7_before_crop.mldatx_tracked.trxyt	140	0	Immobile	1.0	0.10872973063012788	1.6967469	8.516724
20220601_Field7_before_crop.mldatx_tracked.trxyt	142	0	Immobile	1.0	0.12513615993404958	1.7680091	14.825295
20220601_Field7_before_crop.mldatx_tracked.trxyt	144	0	Immobile	0.9999999	0.16142895774438906	1.8856531	14.876304
20220601_Field7_before_crop.mldatx_tracked.trxyt	151	0	Immobile	0.99999404	0.1492316999370442	1.919335	7.9759657
20220601_Field7_before_crop.mldatx_tracked.trxyt	155	0	Immobile	1.0	0.1464968930431631	1.7688247	1.7347819
20220601_Field7_before_crop.mldatx_tracked.trxyt	156	1	Hybrid	0.99721414	0.7476240602108523	1.8366651	7.9134174
20220601_Field7_before_crop.mldatx_tracked.trxyt	158	0	Immobile	1.0	0.1777420726685158	1.4741899	1.2753505
20220601_Field7_before_crop.mldatx_tracked.trxyt	159	0	Immobile	1.0	0.1598041627978494	0.94451135	9.1674798
20220601_Field7_before_crop.mldatx_tracked.trxyt	160	0	Immobile	0.99999917	0.0921743317732759	1.6220883	6.2374344
20220601_Field7_before_crop.mldatx_tracked.trxyt	166	0	Immobile	1.0	0.1401103274223925	1.037188	12.317418
20220601_Field7_before_crop.mldatx_tracked.trxyt	169	0	Immobile	1.0	0.04576662019355316	0.90916705	9.2427006
20220601_Field7_before_crop.mldatx_tracked.trxyt	170	0	Immobile	1.0	0.08022978240759505	1.9096377	8.715949
20220601_Field7_before_crop.mldatx_tracked.trxyt	173	0	Immobile	0.9985191	0.27467261319251346	1.1364763	9.4309016
20220601_Field7_before_crop.mldatx_tracked.trxyt	179	0	Immobile	0.9986915	0.17064243485399472	1.0549803	9.4511376
20220601_Field7_before_crop.mldatx_tracked.trxyt	181	0	Immobile	0.9999995	0.1370603244639742	1.1145125	9.4151223
20220601_Field7_before_crop.mldatx_tracked.trxyt	191	0	Immobile	0.9999871	0.2349644638287318	0.98714804	9.375552
20220601_Field7_before_crop.mldatx_tracked.trxyt	197	0	Immobile	0.99999845	0.19147893618152886	1.4149806	12.912822
20220601_Field7_before_crop.mldatx_tracked.trxyt	202	0	Immobile	0.9999937	0.19501301370961005	1.0710591	9.4082246
20220601_Field7_before_crop.mldatx_tracked.trxyt	204	2	Mobile	0.999995	0.7732526245610617	1.4328212	5.558642
20220601_Field7_before_crop.mldatx_tracked.trxyt	206	0	Immobile	1.0	0.11222121524809837	1.5818735	1.3988158
20220601_Field7_before_crop.mldatx_tracked.trxyt	212	0	Immobile	0.9999995	0.15329909241967596	1.0018281	9.4819452
20220601_Field7_before_crop.mldatx_tracked.trxyt	214	0	Immobile	0.9999956	0.21239051629784286	0.96126328	6.5087685
20220601_Field7_before_crop.mldatx_tracked.trxyt	215	0	Immobile	1.0	0.12029992359619454	1.7125452	11.71431
20220601_Field7_before_crop.mldatx_tracked.trxyt	216	0	Immobile	0.9999871	0.1713243169193692	0.9233932	6.6136207
20220601_Field7_before_crop.mldatx_tracked.trxyt	217	0	Immobile	0.9997428	0.2454131222653551	0.92939931	6.5515773
20220601_Field7_before_crop.mldatx_tracked.trxyt	218	0	Immobile	1.0	0.11724158683402508	1.4998042	10.289799
20220601_Field7_before_crop.mldatx_tracked.trxyt	233	0	Immobile	0.9999999	0.19288736132261947	0.97313384	6.5786392
20220601_Field7_before_crop.mldatx_tracked.trxyt	234	0	Immobile	0.9997955	0.2007758035017162	1.3141664	12.901966
20220601_Field7_before_crop.mldatx_tracked.trxyt	247	0	Immobile	1.0	0.14879739776568654	1.7378719	10.95771
20220601_Field7_before_crop.mldatx_tracked.trxyt	248	0	Immobile	0.89853144	0.3058222571292841	1.2466099	5.7371381
20220601_Field7_before_crop.mldatx_tracked.trxyt	258	0	Immobile	1.0	0.10048056771839063	1.7920953	10.845789
20220601_Field7_before_crop.mldatx_tracked.trxyt	260	0	Immobile	0.99999917	0.09099127879665159	2.0076186	5.5678374
20220601_Field7_before_crop.mldatx_tracked.trxyt	284	0	Immobile	0.9999975	0.20865843759220506	1.0836944	4.9443589
20220601_Field7_before_crop.mldatx_tracked.trxyt	307	0	Immobile	1.0	0.053233674332700896	2.059723	10.674846
20220601_Field7_before_crop.mldatx_tracked.trxyt	309	0	Immobile	1.0	0.06061564101780914	2.0371004	10.676707
20220601_Field7_before_crop.mldatx_tracked.trxyt	310	0	Immobile	1.0	0.16261756955838105	0.94784187	1.4770677
20220601_Field7_before_crop.mldatx_tracked.trxyt	311	0	Immobile	1.0	0.07771768836011587	2.0459565	10.685493
20220601_Field7_before_crop.mldatx_tracked.trxyt	312	0	Immobile	1.0	0.06029087437655914	2.0006606	10.715636
20220601_Field7_before_crop.mldatx_tracked.trxyt	313	0	Immobile	1.0	0.0757463214222974	2.0361416	10.727433
20220601_Field7_before_crop.mldatx_tracked.trxyt	315	0	Immobile	0.9999999	0.16781105179412384	1.8484878	7.5489233
20220601_Field7_before_crop.mldatx_tracked.trxyt	332	2	Mobile	0.99999416	0.2049478598078303	1.4752457	11.283166
20220601_Field7_before_crop.mldatx_tracked.trxyt	340	1	Hybrid	0.99919575	0.23915167589469286	1.3432407	14.764703
20220601_Field7_before_crop.mldatx_tracked.trxyt	352	0	Immobile	0.99999833	0.1879524830590204	0.82135192	4.67787
20220601_Field7_before_crop.mldatx_tracked.trxyt	359	1	Hybrid	1.0	0.6252477476820365	1.2222136	10.179119
20220601_Field7_before_crop.mldatx_tracked.trxyt	364	0	Immobile	1.0	0.08882116793510943	0.80893857	4.7963391
20220601_Field7_before_crop.mldatx_tracked.trxyt	377	0	Immobile	1.0	0.06576077486286297	0.82116217	4.7767765
20220601_Field7_before_crop.mldatx_tracked.trxyt	378	0	Immobile	0.99999976	0.08561481127754714	1.8239527	1.2390971
20220601_Field7_before_crop.mldatx_tracked.trxyt	380	0	Immobile	1.0	0.07738830642751086	0.80688862	4.8050615
20220601_Field7_before_crop.mldatx_tracked.trxyt	407	0	Immobile	0.73257416	0.2141753313976656	1.2375952	9.4042787
20220601_Field7_before_crop.mldatx_tracked.trxyt	432	0	Immobile	1.0	0.05574806086394422	2.0393127	8.1420548
20220601_Field7_before_crop.mldatx_tracked.trxyt	450	0	Immobile	1.0	0.206395724683168	1.3166051	13.580591
20220601_Field7_before_crop.mldatx_tracked.trxyt	471	0	Immobile	0.99999964	0.08723675218732571	0.9060199	12.675024
20220601_Field7_before_crop.mldatx_tracked.trxyt	476	0	Immobile	0.99999976	0.08506093454168123	0.84956226	12.718433
20220601_Field7_before_crop.mldatx_tracked.trxyt	483	0	Immobile	1.0	0.13805769255610312	0.82857574	12.790258
20220601_Field7_before_crop.mldatx_tracked.trxyt	484	0	Immobile	1.0	0.11605062596530957	0.8765373	12.686986
20220601_Field7_before_crop.mldatx_tracked.trxyt	489	0	Immobile	0.99999905	0.100732870297533	0.88473823	2.4480762
20220601_Field7_before_crop.mldatx_tracked.trxyt	502	0	Immobile	1.0	0.09334414750609674	1.8798572	5.5419435
20220601_Field7_before_crop.mldatx_tracked.trxyt	525	0	Immobile	0.99999714	0.13118721960240648	1.2136544	1.9353421
20220601_Field7_before_crop.mldatx_tracked.trxyt	534	0	Immobile	0.9999801	0.13180421278066312	0.86209285	5.3209874
20220601_Field7_before_crop.mldatx_tracked.trxyt	550	2	Mobile	0.5775936	0.1874456541322038	1.5317343	7.2410383
20220601_Field7_before_crop.mldatx_tracked.trxyt	560	1	Hybrid	0.99854726	0.7002408162020906	1.591892	2.2459936
20220601_Field7_before_crop.mldatx_tracked.trxyt	571	0	Immobile	0.9999988	0.2135374770458106	1.7169662	14.858628
20220601_Field7_before_crop.mldatx_tracked.trxyt	602	0	Immobile	1.0	0.04959704856722843	1.4849693	7.4683308
20220601_Field7_before_crop.mldatx_tracked.trxyt	606	1	Hybrid	1.0	0.5244602764740338	1.5859799	2.2729418
20220601_Field7_before_crop.mldatx_tracked.trxyt	613	0	Immobile	0.8678301	0.25728380487393665	1.6928023	11.100174
20220601_Field7_before_crop.mldatx_tracked.trxyt	617	1	Hybrid	0.991435	0.2536922791832658	1.69013	2.1893844
20220601_Field7_before_crop.mldatx_tracked.trxyt	624	0	Immobile	0.9999975	0.12099613714862942	1.6524098	10.717949
20220601_Field7_before_crop.mldatx_tracked.trxyt	628	0	Immobile	0.99999976	0.1288601268258339	1.5721045	2.2680843
