# Supplementary material for: Single nucleosome imaging reveals principles of transient multiscale chromatin reorganization triggered by histone ADP-ribosylation at DNA lesions
Source: Nat Commun. 2025 Jul 19;16:6652. doi: 10.1038/s41467-025-61834-7 (PMC12276361; doi:10.1038/s41467-025-61834-7)
Supplement: Supplementary file 6 — Source Data [file 41467_2025_61834_MOESM6_ESM.zip › DATA_ALL_FIGURES/Fig 1C/before_damage/all experiments/20220601_Field7_before_crop.mldatx_tracked.trxyt_diffcoef.csv]

filename	h2b_id	diffusion_coef
20220601_Field7_before_crop.mldatx_tracked.trxyt	1	0.005440005684040097
		0.08296301609383984
		0.08501367275256479
		0.013654500575821984
		0.010426576971122363
		0.04589227480620233
		0.06620881375849078
		0.011592632433302332
		0.35887627805710204
		0.0628420729202496
		0.046078125961406924
		0.11231006067475857
		0.05517255065940983
		0.04122072825528995
		0.00606844534400004
		0.028355090835249463
		0.024697199795562418
		0.0004923933731601012
		0.06785481704464069
		0.010549025324961226
		0.014320319446301823
		0.01112199767790317
		0.05171346731406147
		0.02040893586830286
		0.03980015946862318
		0.007081811899423214
20220601_Field7_before_crop.mldatx_tracked.trxyt	3	0.0903601974372485
		0.048741592038499586
		0.05624891119324984
		0.025467598809999582
		0.009947856408999544
		0.011197482078250087
		0.06746334977125025
		0.0363849964040002
		0.10112123734099998
20220601_Field7_before_crop.mldatx_tracked.trxyt	4	0.011438877890809978
		0.007541981669202075
		0.028242088835803078
		0.04271756146915975
		0.06986265462142391
		0.043300835248062726
		0.10466760359056261
		0.02739261336256237
		0.0239950682443211
		0.005094611684022168
		0.00233823318724996
		0.003218896664302499
		0.06415904137536177
		0.11269613803906375
		0.17059199639140166
		0.009414838700290534
		0.11555779260306366
		0.002062616248062446
		0.0234111088148898
		0.030141744814905218
		0.041838770442642156
		0.036613838400638345
		0.002895591521722617
		0.005823947327559168
		0.018742249089102502
		0.006911842001562722
		0.0015097930147596403
		0.020883007465602225
		0.06698181470542108
		0.03905931661843865
		0.019561894489639766
20220601_Field7_before_crop.mldatx_tracked.trxyt	5	0.05929197911324996
		0.0001835565342500828
		0.10485832229077317
		0.07809854581497332
		0.01939925980188994
		0.0632827534503402
		0.017739804943250108
		0.09435812443620262
		0.042993556790290405
		0.012512184037872619
		0.0817834365312503
		0.010308131352500131
		0.05099887556593983
		0.004668335646702532
		0.04176157678542257
		0.01944382443400001
		0.00458718170000023
		0.0291256079410004
		0.018076188404000253
		0.054250247863773006
		0.0013714803785000347
		0.004807074445472586
		0.02442631231399938
		0.02295404812770236
		0.06365130107035262
		0.06700061961025125
		0.01096184599849984
		0.013607876116249472
		0.08756966093125035
		0.02885196133625086
		0.05647640262100013
		0.06590793905125013
		0.020440669225000287
		0.0033161574523027613
		0.09569853126865221
		0.045772244583249966
		0.06956584910900027
		0.05805533990224983
		0.04611411598449973
		0.08957018082500054
		0.20400655818499894
		0.027138709273000106
		0.014059656058639946
		0.03479387015549002
		0.001756071752499915
		0.028619875024062623
		0.003737725447812542
		0.040107533763999906
		0.049046556802498795
		0.015324097810249961
		0.08501907319731308
		0.0048129443423124
		0.14465011239585465
		0.008645982034499986
		0.022653009948410775
		0.030201940523652916
		0.05250592466407177
		0.10290455882485294
		0.012607551947250193
		0.007066510313959978
		0.014529175759440006
		0.045133527658009556
		0.06426476751610256
		0.07856779126531348
		0.021611312043840113
		0.08424471577299963
		0.048410441764000396
		0.06296924389907285
		0.025931043142122568
		0.11394219396588984
		0.005727278908090002
		0.022409184420249473
		0.04345509741640935
		0.13082947352675742
		0.032341248241249475
		0.02305359681650008
		0.050566383157250025
		0.01612981339249981
		0.002691704996499874
		0.02551070600999981
		0.021003679877000025
		0.02963731186000081
		0.04979793243649942
		0.06467015833525086
		0.05748097299025034
		0.09929577200424997
		0.008535162565250238
		0.04436173908000001
		0.18173646864400178
		0.06361338235250069
		0.1009052602832501
		0.04901746818725029
		0.04502738535199893
		0.033839538286248874
		0.022108444257250184
		0.023650921756249388
		0.028007761536249672
		0.008328395912500133
		0.20322554849545263
		0.0663938044181526
		0.04568936877247243
		0.012103557345539865
20220601_Field7_before_crop.mldatx_tracked.trxyt	7	0.022979297971361286
		0.013234174753960179
		0.03875588803025013
		0.04325157858124957
		0.04393701438172238
		0.02501458937525002
		0.014361391490502588
		0.0863107646185591
		0.0038262922655228323
		0.03494059010570199
		0.07073686931480865
		0.08357648663770197
		0.04649066712224977
		0.02601452799943954
		0.0028420837374098173
		0.01733668626756262
		0.03560777951292418
		0.01657932952864075
		0.0018290381627595008
		0.0003543853755624495
		0.025455363733609786
		0.09194608611729006
		0.0019268451150622288
		0.015580234955839883
		0.025729809243424148
		0.02195569273890272
		0.006888522912250634
		0.00022507085590253218
		0.0035313762030625053
		0.04257275668225045
20220601_Field7_before_crop.mldatx_tracked.trxyt	9	0.0009699020959996232
		0.013288009614489421
		0.024217706900250588
		0.005301885461000013
		0.01984561880481061
		0.027986028695558784
		0.01617015418360191
		0.008816407185701905
		0.00340599966006287
		0.023103640463439934
		0.13774119550215974
		0.012754687658822903
		0.04270612322836125
		0.03268662638772259
		0.014976491766502786
		0.037541647702810724
		0.029619214869602426
		0.036113509033290005
		0.008489333329040043
20220601_Field7_before_crop.mldatx_tracked.trxyt	10	0.019802875701250316
		0.10421722513315304
		0.044061198834009996
		0.039912280549160746
		0.010111459503122366
		0.045130882727551294
		0.006633400715472066
		0.014169128037602506
		0.03350932509781059
		0.010041548660562243
		0.002329562595102672
		0.016385482566410273
		0.0016890630310899097
		0.008450771520522428
		0.014153517165609298
		0.016960684857752456
		0.04055714025885294
		0.00337222320083986
		0.021818111214249643
		0.011009401810759885
		0.009212037379009583
		0.0077216232299724755
		0.058463139038501324
		0.01590382805748924
		0.08822988713002265
		0.1017584479559225
		0.07408554715015951
		0.005228792774472261
		0.01599797317469012
		0.01756254224825995
		0.013397573807810014
		0.016955739245352316
		0.03543552236592298
		0.026672295328602068
		0.042946963081812825
		0.024069789094759333
		0.019711916343421662
		0.018034136570352556
		0.016897720006063318
		0.0654889481163134
		0.01709754025806246
		0.00638084176804003
		0.011720253307802292
		0.018621480679538963
		0.028336228296052677
20220601_Field7_before_crop.mldatx_tracked.trxyt	12	0.10828918214599961
		0.018386502900608635
		0.023927298863809905
		0.022896680062250624
		0.006902896618202332
		0.02553137179848968
		0.04567633707589009
20220601_Field7_before_crop.mldatx_tracked.trxyt	14	0.048766626279998795
		0.05488728611425131
		0.15569110486099638
		0.012425659989250293
		0.0243972736009992
		0.0592330963022509
		0.06193676323249791
		0.006361947803250293
		0.008554495765249697
		0.000618751462500054
		0.01436739648324968
		0.04514193942250075
		0.034022641095999166
		0.0318273855932511
		0.020845291627249296
		0.01904979006625034
		0.004237425727999871
		0.015267351865250574
20220601_Field7_before_crop.mldatx_tracked.trxyt	15	0.09180074312381424
		0.11040810289924444
		0.04940992281249882
		0.02771246031335996
		0.030115746802891218
		0.01985962987300024
		0.006000077611812497
		0.03570722860281363
20220601_Field7_before_crop.mldatx_tracked.trxyt	23	0.028367904117250983
		0.08771789747224792
		0.09465363060850121
		0.3276930299522547
		1.567128161874465
		0.19851471788367608
		0.07200965228757125
		0.03626341257252335
		0.003527960790160018
		0.08639658996415388
		1.0501271936019754
		0.12324165620625253
		0.09342708490599902
20220601_Field7_before_crop.mldatx_tracked.trxyt	25	0.2549775720244937
		0.02689746329825059
		0.006534864105249857
		0.37665455329450864
		0.2017139691182452
		0.24194967260125483
		0.03979460160650083
		0.014688479690000056
		0.03951544646825108
		0.018594061310499187
		0.045551352210500294
		0.033933228505999134
		0.03046597782500075
		0.47738252428198924
		0.43814800080201094
		0.46544565017923945
		0.20150304961000445
		0.01460762596249951
		0.09015586252625182
		0.023854118993999435
		0.11236576947250249
		0.10727747278624752
		0.3161099522170074
		0.5508702339302384
		0.01602779310250029
20220601_Field7_before_crop.mldatx_tracked.trxyt	37	0.012893369788961148
		0.0514588661120842
		0.04999969937467431
		0.011840743327722697
		0.03327890916375431
		0.05056014047340633
		0.01965972133037283
		0.06886964606281153
		0.05236221944517383
		0.002869043741122424
		0.016889970503053027
		0.19211326464287415
		0.11434174139306406
		0.0983806815602764
		0.0840301601674183
		0.009693713240500303
		0.013056574622312906
20220601_Field7_before_crop.mldatx_tracked.trxyt	45	0.05183405591125131
		0.19639585938425436
		0.08405715633724421
		0.025234076293000226
		0.01653000362600059
		0.024817793812250428
		0.017507675742500367
		0.05516190184824635
20220601_Field7_before_crop.mldatx_tracked.trxyt	48	0.13559763473124103
		0.023368838950249157
		0.008818536681249978
		0.057446120425000066
		0.08005481886099462
		0.03389973436524917
		0.11282446810625255
		0.01639938428900038
		0.03734760046099912
		0.07610152993225452
		0.04626576205225237
		0.00810777502100087
		0.08834208348099525
		0.035448848500250256
		0.008194539656000688
		0.10248909189024849
		0.12641948483223947
		0.08686395281525076
		0.0543830994500016
		0.025182786121001107
		0.03175893380899964
		0.23948730258122675
		0.13805179799725256
		0.0007507702610000107
		0.02031493957225077
		0.08326909163599552
		0.044459647234003044
		0.0017454984812498536
		0.01935343802600047
		0.020039093320249102
		0.008420189917250343
		0.014694384406249065
		0.07221408340000196
		0.11598087466399348
		0.028815121701001475
		0.001197101545249997
		0.08420503568725193
		0.02492742341224906
		0.10763267862500236
		0.16189214614100442
		0.13607184720100343
20220601_Field7_before_crop.mldatx_tracked.trxyt	49	0.02070496182400054
		0.027403937561250858
		0.02855409105125186
		0.0014731583342499357
		0.04512926038850126
		0.007253893206500338
		0.024502180999250413
		0.010117591888999281
		0.016798864433000424
		0.03758981775250062
		0.08061222852625244
		0.005680524369249664
		0.012626181490250165
		0.0083096618732502
		0.014424661796501
		0.019446777348999463
		0.02836327694125132
		0.01171228968199979
		0.00034658727199988787
		0.0034683261859997597
		0.017600659208499837
		0.008056871629000244
		0.02035227806650017
		0.0043089549805001666
		0.001233515749249826
		0.0022945096272500775
		0.006623081833000085
		0.023810390093250297
		0.012055102142499193
		0.044285781144999536
		0.050407526744999584
		0.0401520014545
		0.04547807688999684
20220601_Field7_before_crop.mldatx_tracked.trxyt	50	0.12712058928725442
		0.2244647592260069
		0.03413652222100121
		0.027768393040997947
		0.06136690964725164
		0.07281632914025214
		0.13984421458600282
		0.13331227930599018
		0.0275448812872516
		0.000775732549000045
		0.0009257462440000312
		0.05305012798024698
		0.16645939022500353
		1.4716205451028541
		1.0160959540762438
		0.15845478138123661
20220601_Field7_before_crop.mldatx_tracked.trxyt	51	0.011634237968511808
		0.009130042845452697
		0.0037534830664826355
		0.028614132446222976
		0.0019956918608048453
		0.011405381716745199
		0.04520950008536344
		0.008990223910625142
		0.016756529846603863
		0.023256294858050516
		0.06825278263696395
		0.05471387416968384
		0.06279985428123833
		0.009724901631052633
		0.05758811880055369
		0.07726599836712157
		0.05899844792835855
		0.005819802820902631
		0.005980472194545122
		0.03580053958347345
		0.0005825733396424654
		0.05262195912812616
		0.001649754766862544
		0.012576934763945235
		0.04681512750340088
		0.006574502615244571
		0.15920046779414854
		0.07925907571533415
		0.23328515227287736
		0.0939539671359185
		0.0001068533642525012
		0.09431315433004438
		0.011207324855642667
		0.13804611384213308
		0.0008693008184900102
		0.023299533719943113
		0.0038567227409125357
		0.007865152569039498
		0.07324341653470658
		0.02799983008735312
		0.013027162209865356
		0.049369670296809186
		0.046707170075023466
		0.01840391318890033
		0.02768841786826308
		0.000689696140562468
		0.0010637763100625282
		0.06120815881045385
		0.0031507845924725617
		0.01453607140748534
		0.04485022230177943
		0.04162879500592589
		0.00779096368183271
20220601_Field7_before_crop.mldatx_tracked.trxyt	56	0.10774924656820474
		0.014614578000552778
		0.007699023746305191
		0.015696103510143975
		0.013290190184605333
		0.02885122954440313
		0.015123396209825413
		0.03801377500140982
		0.025066583611490473
		0.03297605869025061
		0.0023499936211625245
		0.03622897235028746
20220601_Field7_before_crop.mldatx_tracked.trxyt	60	0.013255002087762792
		0.0388038351529308
		0.10586624355473241
		0.022973195056340528
		0.05575012128480128
		0.055010140439621096
		0.047681647497326084
		0.0056219588042501194
		0.014397700011219094
		0.005331669894325137
		0.05448026453213101
		0.14546629490972804
		0.013770032185461618
		0.06455322693281396
		0.018600648347642947
		0.0009152506018100396
		0.009098322860611846
		0.11882032739938238
20220601_Field7_before_crop.mldatx_tracked.trxyt	68	0.5849496777939829
		0.09964240656279334
		0.7251013282969175
		1.0938460172387905
		0.0583588783412509
		0.012892226285250443
		0.02666214444725027
20220601_Field7_before_crop.mldatx_tracked.trxyt	73	0.01392204368725042
		0.019512654006250966
		0.04686565422400108
		0.2687118460009582
		0.17761322218525355
		0.21557260335400485
		0.1830908653872536
		0.006467893063999949
		0.047591618125001706
		0.029433042154001412
		0.03693215978099975
		0.038427283675243055
		0.02776137699399999
		0.06672986714600435
		0.047733795904003624
		0.013922555189001762
20220601_Field7_before_crop.mldatx_tracked.trxyt	76	0.03932038088525092
		0.044950950531252316
		0.054828524583998964
		0.04799598986025076
		0.25015044449521034
		0.12146184576725226
		0.01345468832500038
		0.02121027192500034
20220601_Field7_before_crop.mldatx_tracked.trxyt	79	0.007201559085248821
		0.2563476793172542
		0.22054711066100005
		0.35317755476225665
		0.044713314621000484
		0.08532922628025094
		0.008260150875250215
		0.012450343755250462
		0.08603994773125284
		0.0808832043312399
		0.09143253152525328
		0.018085879954000565
		0.022140872667250913
		0.024102964980250604
20220601_Field7_before_crop.mldatx_tracked.trxyt	82	0.005851856395250673
		0.0069713064489998425
		0.0036940720202500985
		0.0004375326522498676
		0.006787864353998461
		0.003407344887249626
		0.0018195815840000387
		0.002046229256000094
		0.05302513408400158
		0.042097840289002326
		0.02603792099525051
		0.0008401240752497131
		0.004994613521000099
		0.06408945678125212
		0.08762711678125211
		0.17441996366525248
		0.16906783908100098
		0.020019692115999355
		0.11506148612500243
		0.023115393300250586
		0.0791883758852408
		0.040115943650000686
		0.02574067978224924
		0.0014619877752496354
		0.0061499351312499844
20220601_Field7_before_crop.mldatx_tracked.trxyt	84	0.007234075315998724
		0.0050215525122501055
		0.03352938610600033
		0.012265345110249721
		0.008926486209000566
		0.005572164262249758
		0.015233441129001147
		0.00021308895400002292
20220601_Field7_before_crop.mldatx_tracked.trxyt	85	0.09017371050624955
		0.3482161426250044
		0.32279611547726234
		0.1982547096312521
		0.5389820761770103
		0.11916509170250365
		0.2502870354752116
		0.47684848622051035
		0.3664880178985087
		0.41200459660101213
		0.00945937435249982
		0.057419200442498715
		0.0893449672292519
		0.049668831829250505
		0.15891429491322598
		0.02117856082000042
20220601_Field7_before_crop.mldatx_tracked.trxyt	87	0.04354087092625152
		0.17737144378000427
		0.08077352948050202
		0.04505152298425125
		0.03274028721925092
		0.05658338497824099
		0.050441189965001375
		0.08622087492025254
		0.7199040476125166
		0.8660001966902698
		0.05002992170225061
		0.03938443552825092
		0.14225679280250372
		0.13481844750422955
		0.1193207105652523
		0.16839481183300398
		0.028181443238500276
		0.07617831620200154
		0.12447216722425337
		0.08374658698250172
		0.15548097203525313
		0.02867280464499592
		0.004256094348500114
		0.001417093371250148
		0.03545979703825074
		0.010952432705000278
		0.06244386950600134
		0.014393288748250471
		0.028363091604250355
		0.023825302205000638
		0.01795603498099679
		0.23236886032000512
		0.09417718454625221
		0.005487705240500196
		0.033383956294250526
		0.07806811085125168
		0.14410628703250358
		0.29320298494450636
		0.36099230112419306
		0.17743730354600346
		0.29984518685200684
		0.008731730673000378
		0.3295353893770048
		0.26451084331850416
		0.212366718516254
		0.022203151683250752
		0.004686241812499386
		0.119312104490003
		0.04522697497300102
		0.017135161290000697
		0.13058226195725273
		0.3091472248212566
		0.02837544125800072
		0.026122556394250696
		0.1341648486272528
		0.13229950442622973
		0.5334641120665115
		0.20599859742800442
		0.027977214440500248
		0.17448928739125413
		0.04440010695200108
		0.020357095025000615
		0.08321406505625181
		0.03617307448624446
		0.16186575434650363
		0.08056248333125186
		0.030505776691250444
		0.04956058709125184
		0.4477697331672598
		0.010995152182249977
		0.007887567593250211
		0.15369538719997622
		0.22150638583025659
		0.08620591190450194
		0.3028997232392558
		0.3387079975410065
		0.008493082866250078
		0.05813299107725122
		0.10953552873050286
		0.2428181912020054
		0.12002190498323123
		0.12917929570325304
		0.12136154923625261
		0.01939632202100053
		0.11422346595125209
		0.023749747643250878
		0.2700726852850061
		0.07000308837800133
		0.07269921269123872
		0.5841245808372616
20220601_Field7_before_crop.mldatx_tracked.trxyt	98	0.007327069768822847
		0.050339104398490445
		0.012911363144473
		0.0007981513087400224
		0.013565049000490482
		0.0019186523331401796
		0.04378313131377305
		0.02397480516180931
		0.04083458047417375
		0.04739917033072336
		0.030197039852973773
		0.02816564897056314
		0.01698267207236008
		0.09108735471772533
		0.0664055380754737
		0.036875399327804315
		0.005198688613540131
		0.005996302238372575
20220601_Field7_before_crop.mldatx_tracked.trxyt	99	0.020311099336997058
		0.014060956748500756
		0.05288045306650152
		0.016726971462500115
		0.0058346240492502515
		0.0015985688312500454
		0.015819867591250664
		0.01459245855125043
		0.0015837393290000857
		0.08888612470898644
		0.015544721730249926
		0.02474740386850068
20220601_Field7_before_crop.mldatx_tracked.trxyt	100	0.43824807651650943
		1.4787657528725309
		1.2392480181872756
		0.4386675645312603
		1.8456175689162928
		1.633936979206287
		0.6998671503731398
20220601_Field7_before_crop.mldatx_tracked.trxyt	106	0.4824524748822599
		0.251009839542505
		0.2545532100200052
		0.5126300231872603
		0.37664474058025826
		0.09002385150625238
		0.10397054990600281
		0.24935336830121144
		0.3270283186325064
		1.636944356646285
		0.17866940237200504
		0.2629067372980053
		0.5885391481582607
20220601_Field7_before_crop.mldatx_tracked.trxyt	109	0.2744960410302546
		0.4238698449490097
		0.19106810533625393
		0.4454227788100091
		0.3208685248232569
		0.16178005812250307
		0.4187798797562595
		0.02614230031250053
		0.22394390566321526
		0.18568637379625386
		0.1365423093872526
		0.4940515060472593
		0.6135221612320121
		0.02153898056925035
		0.5916151800462626
		0.3007760782450062
		0.0089218318782486
		0.026143951862500802
		0.015381540853000522
		0.12596068668025173
		0.331331762361257
		0.48159606662326027
		0.08089256396500283
		0.26809414669625586
20220601_Field7_before_crop.mldatx_tracked.trxyt	110	0.0014620633662501175
		0.06127847647300149
		0.07444173538250105
		0.026390615400500368
		0.009252430986500186
		0.05215988324650176
		0.004203835353249354
		0.040618429869249906
		0.05161067226250066
		0.004913075281000057
		0.00702441274625003
		0.02493426376400031
		0.013458224412249855
		0.03013380924500075
		0.006825119962498744
		0.00934358716525014
		0.021879124068500413
		0.01723019382500057
		0.06812704175125255
		0.02182362435725024
		0.005661385333000192
		0.0020027552080001698
		0.009483868785250071
		0.0004411903039999606
		0.004045023601250136
		0.023714777540000256
		0.02720826983700089
		0.03461727979025076
		0.07560215769025144
		0.015299174000499452
		0.004267320576250156
		0.01394394509424792
		0.017467650245000403
		0.016199192513250152
		0.005167234975250655
		0.038348164884501004
		0.016360600764500126
		0.016427404628500283
		0.10810436170825323
		0.13546746112447972
		0.010628528076250436
		0.03170906838125089
		0.025766021023250672
20220601_Field7_before_crop.mldatx_tracked.trxyt	113	0.21165976602425468
		0.09214016866325263
		0.5559150123112618
		1.7007866465512873
		0.025408430630500443
		0.39156768626125943
		0.6498276619220137
		1.8758888576069563
		0.06250217733000107
		0.06303669165625149
		0.05661056374425096
		0.25009168435250523
		0.14013961822100343
		0.3514141374092572
		0.3215409782125072
		0.13605256817122868
		0.18732958499600355
		0.04132753421450038
		0.11230292048825188
		0.14037586892100334
		0.027925560331250678
		0.3285114422642564
		0.11759645236925251
		0.038687267438493794
		0.08863616644425201
		0.06266240284050205
		0.04102353833800074
		0.0318145467372511
		0.13040432067925303
		0.059439009890501965
		0.09378227906125122
		0.24447150579625404
		0.03215791260999439
		0.023119126712500722
		0.14350198241250234
20220601_Field7_before_crop.mldatx_tracked.trxyt	125	0.27297218977300625
		0.05257448257700125
		0.10144825131025258
		0.024024418013000738
		0.022893427110246386
		0.05535999387225094
		0.6089748887200127
		0.9319903626205187
		0.030467388802000468
		0.19116018801925339
		0.015389961616000519
		0.10355335893800245
		0.034493818365000796
		0.08591158090248657
20220601_Field7_before_crop.mldatx_tracked.trxyt	128	0.5083120159490099
		0.07999825952056355
		0.687707379250012
		1.0111637321928444
		0.1555539694390061
		0.44388389315292137
		0.32326531706527195
		0.007399487894759895
		0.8346284319598257
20220601_Field7_before_crop.mldatx_tracked.trxyt	129	0.25380373739850537
		0.04223644797125068
		0.0639472930752511
		0.0011952314532500568
		0.040839495096251274
		0.16046877783722596
		0.030806109369251142
		0.03848589096650016
		0.15472909917125344
20220601_Field7_before_crop.mldatx_tracked.trxyt	135	0.04707790855200129
		0.022214049438500458
		0.031106068138000837
		0.043874979728501004
		0.004146202452500085
		0.008362401914500269
		0.0233561402500005
		0.021892694415996648
		0.02860237864250064
		0.06361390322900136
		0.05943510782900101
		0.00954177780125045
		0.06368401590025136
		0.009934863044500121
		0.009684224292500283
		0.08815980915200182
		0.0725404010824886
		0.09372389378850163
20220601_Field7_before_crop.mldatx_tracked.trxyt	137	0.05311803110500032
		0.028163066669000456
		0.1280599269762303
		0.004381601049999979
		0.0027754149319999424
		0.2488490509972552
		0.035103423281001425
		0.024474698026245884
		0.04446488629925855
		0.061070302801240095
		0.08061882763526593
		0.15790239063697542
20220601_Field7_before_crop.mldatx_tracked.trxyt	139	0.4084090677193317
		0.004424140197249468
		0.26915999715620686
		0.0073372608822515175
		0.12658455057423104
		0.00609239353000124
		0.08238735304648641
		0.10519719106252097
		0.012157156914498127
		0.0038837813102494943
		0.08463878944226713
		0.07438344668898862
		0.10963466738052251
		0.034088520858493974
		0.1940623500020381
		0.010659067986498254
		0.1499680568410296
		0.29987404834920345
		0.07370339270423833
		0.29588905401930854
		0.4839205596861742
		0.40020763002932913
20220601_Field7_before_crop.mldatx_tracked.trxyt	140	0.12247380385523185
		0.022599249381253832
		0.007637321387249073
		0.001892897922500634
		0.06345549505599284
		0.00020541998800003956
		0.03793324003649398
		0.016790994740247662
		0.10553795237802466
		0.04705976960199532
		0.021109287533004336
		0.03545067661424284
		0.01531685674625269
		0.0029517996532498238
		0.19915610821629545
		0.4391450700259312
		0.4608029049671704
		0.04071732936625819
		0.058704256381240855
		0.2641885760825498
20220601_Field7_before_crop.mldatx_tracked.trxyt	142	0.22383595521029598
		0.4452629738171836
		0.05847717778599242
		0.021235244314003313
		0.007181712010248951
		0.03008109184100629
		0.1290885364812309
		0.013562992710252507
		0.21364771078121622
		0.06541922506401429
		0.001438960767249406
		0.012504655675248305
		0.06338741782901249
		0.1822051319562201
		0.022674519331255975
		0.09017186594598622
		0.006728358149000928
		0.16749987288397167
		0.02041022340899696
		0.13088894194102332
		0.08584882512098442
		0.14629653634527623
		0.008242077475998809
20220601_Field7_before_crop.mldatx_tracked.trxyt	144	0.0536114984490098
		0.023823290737246552
		0.02860841547224623
		0.046085018849009084
		0.035496512720993585
		0.012267772456253018
		0.004870589048999262
		0.07244901583226523
		0.09303617701223624
		0.025724380727254498
		0.07917895345023863
		0.04533586525624227
		0.07752422945001555
		0.06846829413123988
		0.08842540150526819
		0.09761810022898376
		0.21958213223728842
		0.21966386075521185
		0.1189696073062281
		0.08834517253526948
		0.06939191235599029
		0.033277798321007294
		0.05289875644999283
		0.03797770937225742
		0.1750327804572214
		0.17892758525528796
		0.03786002206024347
		0.06624866771524081
		0.013887976336003425
		0.03461883424024475
		0.09700448303026886
		0.08279053143523746
		0.10460731865601999
		0.06686328878123937
20220601_Field7_before_crop.mldatx_tracked.trxyt	151	0.22817871351721333
		0.032164912710255886
		0.03735590497824542
		0.001615733902250128
		0.0288077445492456
		0.005275821097001057
		0.009800393001248102
		0.0017230799852499972
		0.013559744710248716
		0.006926749045249618
		0.007788943659251646
		0.015006224378497246
		0.013416360208252225
		0.003768173236249797
		0.00578718252225114
		0.12950401724822883
		0.1267626526212798
		0.034394626609994754
		0.03305391958449451
		0.03229593251625672
		0.13298968035722888
		0.1267109183290245
		0.008087039312498358
		0.07615523149226551
		0.05392962134124156
		0.032986672422494395
		0.05077000382501011
		0.02256761452849635
		0.0008809334465003588
		0.06977428888248742
		0.006253854126501458
		0.011125428948998733
		0.025104938900504928
		0.023142980460496544
		0.09009885530723494
		0.10945285538502181
		0.027606927336245913
		0.0031300529125006067
		0.05145753249249044
		0.05929901400626193
		0.14210241553847788
		0.014442263741252832
		0.033926579004244846
		0.03604117470849381
		0.03679768997325793
		0.09570344835123426
		0.0021606926090002323
		0.05412962140624198
		0.05045299862651034
		0.011364717552248165
		0.28807177336095413
		0.008920376392251862
		0.06750815100848952
		0.0076556756785018595
		0.019530651352246943
		0.0053346546290007285
		0.07205974133798895
		0.02345954045000457
		0.00024149588899995703
		0.019648851994247627
		0.01565121293200319
		0.0714407827249897
		0.00795990075725174
		0.04793689914249322
		0.047384874130260955
		0.009562118551248458
		0.04927852870226036
		0.016026280609247445
		0.0362767850562444
		0.023549718271254037
		0.006898965249248886
		0.03504689836825646
		0.04805685853699248
		0.004936712281250886
		0.006541123677248936
		0.03054386517124602
		0.05264397485301149
		0.03860012407049385
		0.02273333654825434
		0.040052261976243696
		0.01882544725125351
		0.002560197447999558
		0.010752684421251924
		0.01570816196449758
		0.08090791770123681
		0.0008084086562502217
		0.12243193916048309
		0.0012038489325001797
		0.039762011727994075
		0.04559357936125987
		0.0547806520704913
		0.00704329318625134
		0.028693057879246194
		0.06329352987423936
		0.0198512355170039
		0.003186754737999333
		0.015767652258253526
		0.004549488692499302
20220601_Field7_before_crop.mldatx_tracked.trxyt	155	0.022586147959246315
		0.013921107932502673
		0.013576092289997795
		0.028675163648495636
		0.00879492811625179
		0.06740280756098938
		0.07448491810826513
		0.0246204070222462
		0.06719698855026326
		0.008169564120248723
		0.02846793852624558
		0.019871416520503896
		0.06054522336849026
		0.014333811570502916
		0.008536348356998746
		0.0278708278225054
		0.134325921728479
		0.03420416484225698
		0.044198819050243185
		0.01318774992249813
		0.02139318918725442
		0.04088108905024366
		0.02964854246600604
		0.035428868289244485
		0.06450742011851301
		0.08370018780848666
		0.01849474806625375
		0.019777340876496893
		0.037592839772994255
		0.04186995000850842
		0.010436311880998427
		0.055647321764011194
		0.058439653054241085
		0.004520437162250811
		0.01761620130649701
		0.0112512166212482
		0.03684399273425746
		0.03864174301699399
		0.0007725265672501793
		0.003397964831999409
		0.02147838625250429
		0.01438936644624767
		0.004012717515250806
		0.015210556858247825
		0.019222853320997012
20220601_Field7_before_crop.mldatx_tracked.trxyt	156	0.002855308662249587
		3.4458239250022315e-05
		0.00037956106324988964
		0.007816854074001657
		0.01131900179049806
		0.064876825608513
		0.05262778599624121
		0.08281832899526655
		0.0064539563124988335
		0.04518614857299235
		0.04301435218625919
		0.0001775254212499215
		0.016415321749003207
		0.020293073298245902
		0.019209982509253945
		0.002575681836249875
		0.013313818706002598
		0.02392300318524642
		0.0382220757624938
		0.017011651011253737
		0.0029985365732495836
		0.05269536235325904
		0.002489542755999376
		0.028325485126255892
		0.0008649594062499618
		0.02868750004024554
		0.075999946388514
		0.017153650966247276
		0.0044087685362509035
		0.012880946708497711
		0.00232429489850045
		0.05303375719199074
		0.008281769463251674
		0.02828477687224549
		0.0343297615519946
		0.003966400631250628
		0.06130650749599035
		0.02083855965925397
		0.016377055542247197
		0.029551582156506377
		0.010611622459248331
		0.07774924289601604
		0.0908153589072359
		0.1123187835032311
		0.05160259261451124
		0.0666996428492394
		0.00578551259250125
		0.0023060201224996994
		0.002112376302500488
		0.0070130496812487115
		0.0234135784529956
		0.08470205139251527
		0.17671089367822151
		0.1271099223312753
		0.07693694439523865
		0.013817114504503217
		0.0020644418852495895
		0.03890751543450791
		0.00021506079024995428
		0.039819162197244115
		0.07002495183126378
		0.03141487551649454
		0.022784938465254725
		0.044323110938242934
		0.013978148105002813
		0.06083394861199084
		0.050962613623260815
		0.03450003478324444
		0.1374843659599789
		0.01823635988425383
		0.03757434494499443
		0.02994634236850589
		0.07936372120023574
		0.12809880283852307
		0.015211050604996862
		0.021265758672996515
		0.09512132246826896
		0.0075756251884989785
		0.0012733819600001962
		0.008708668321248815
		0.009129037370501756
		0.0052478479712488105
		0.022381613613253585
		0.0076497107232483316
		0.05418278915649031
		0.11354241358927084
		0.06612778103123815
		0.004760158636250857
		0.009233220312498592
		0.0070444361000013625
		0.01729005774124692
		0.004649546067250782
		0.05030455243399207
		0.07193323212998803
		0.046261551992509205
		0.0910227483649862
		0.01449306214425267
		0.0790294914819869
		0.0359805281265069
		0.025243269943246032
		0.020146090014497086
		0.0501030688652605
		0.006698041116499014
		0.06990556667651447
		0.005480709792999299
		0.004553532106250917
		0.05278370114249154
		0.02543180299250483
		0.0011977409139998837
		0.0905937571929861
		0.007053285032501333
		0.010208220264997972
		0.007126538478251191
		0.011194108227248062
		0.030964141816256025
		0.024800640636996236
		0.015434095756253029
		0.017162863537247372
		2.906351824999404e-05
		0.018876260427253246
		0.08577503244048691
		0.0964644031812706
		0.012881682012248036
		0.05591545225651061
		0.043297665948492894
		0.004066412380999445
		0.022115528001254818
		0.000739805485249822
		0.018044853264004096
		0.022055563113246645
		0.0016372692212502785
		0.032803055950244596
		0.03475263196025702
		0.037572659538494015
		0.013425926432498363
		0.00501697156225083
		0.01722126301824728
		0.022081159892504854
		0.026979993826246076
		0.01216836204625241
		0.0020712593922495855
		0.03143643350850649
		0.05051694732499354
		0.07961509161623788
		0.004884854738000981
		0.2648406237699572
		0.0129508174325026
		0.0556821170852419
		0.025726900653255187
		0.0669004936689909
		0.019939628460996596
		0.02829545719250657
		0.025857328704995988
		0.542076599924608
		0.12640084944248034
		0.0025548960685008275
		0.14174833677798093
		0.15125010408503073
		0.24807018166446226
		0.01036094142849842
		0.2921895332623048
		0.005224596306248697
		0.05058280384400968
		0.11005936329798462
		0.03161146394500654
		0.06528966426623897
		0.021252936060254326
		0.07824920651523759
		0.09976739290623447
		0.00542929946425143
		0.06553499830023872
		0.0470604561970092
		0.0019863418082496764
		0.0001871574312500195
		0.01231591806324812
		0.012054993356248152
		0.06257242210026244
		0.011661926591248355
		0.015929970063252658
		0.022522021596496602
		0.020847549984504433
		0.0786213092112378
		0.01885395186725438
		0.01780633555624731
		0.04675550671999217
		0.000947532692250319
		0.01036653327024807
		0.00590409473000105
		0.003012117266499126
		0.02936201638850583
		0.06909347553423935
		0.06736428150401377
		0.018801495249997118
		0.038426421273995
		0.008452662500001555
		0.04160350046024369
		0.13021402915302702
		0.12703708506398118
		0.04524143109525846
		0.07022019706323855
		0.018979779459246934
		0.021591351830254152
		0.014572986272997208
		0.02072087446250427
		0.03624618924924481
		0.09744327621252008
		0.0025426666932496663
		0.0003466746685000312
		0.010883337999998624
		0.03761301987324465
		0.0034488822982504936
		0.02333830209049603
		0.05732245892501172
		0.09443853846848521
		0.007510430778501725
		0.004698701533249235
		0.023206651208004588
		0.019967495209996602
		0.04801427829424194
		0.015353556306252911
		0.011091850470498293
		0.0005204223362500865
		0.06953975237523859
		0.01045528070850225
		0.017807909348497353
		0.008682440323248481
		0.0859920140650165
		0.2394009085712118
		0.1692902896765337
		0.0007454266804999492
		0.0465544194192592
		0.05009900453449163
		0.004198008802001013
		0.04816943962449272
		0.02100305726649643
		0.0020695029650004133
		0.007171982595998983
		0.014512914586253669
		0.0009771785479999028
		0.03037581939250591
		0.008986511394248463
		0.00759245558125134
		0.0699066774899886
		0.0119634413012482
		0.008680897605251378
		0.022364011054246073
		0.020759571388254117
		0.07861952088623969
		0.00830739221000158
		0.060988110219239965
		0.09155726366123655
		0.01538428030600361
		0.03911349750499386
		0.006805553210001387
		0.06419837768624048
		0.032812969376257155
		0.005545015970499474
		0.009793117181251903
		0.020965940482247244
		0.0024080915562496715
		0.06438665964251425
		0.022161160729996462
		0.036426881588507605
		0.010181983664498417
		0.3120348241173132
		0.02667309142724642
		0.02076328874450381
		0.009549635033248701
		0.09291106483998451
		0.05393690635051004
		0.009233185892498599
		0.007662571362500913
		0.04697017385124212
		0.021936467345004203
		0.011645433744247797
		0.002854944577999319
		0.012987298512252556
		0.04515900760399326
		0.07466044390426467
		0.015004923391247583
		0.009448033917251776
		0.012877883446248142
		0.03187430417125671
		0.020453472399997067
		0.004232059988499261
		0.01575153725525331
		0.05382530080624133
		0.09840643819851974
		0.04613276022624306
		0.01340312637850189
		0.09628614457323598
		0.021372935656254085
		0.027990905594495775
		0.11898751411623164
		0.2839713416000555
		0.08013590919048633
		0.0043093614312509545
		0.007881465486248962
		0.035609056966256596
		0.01772142137124685
		0.03522593757624485
		0.025759183506255785
		0.04088444763599427
		0.03247564098250586
		0.0026997072412497723
		0.05255488552251182
		0.0064936228999991795
		0.05597438805051129
		0.03929500815324293
		0.010297766611248435
		0.005615458649001105
		0.11752531703048336
		0.04555325095525933
		0.041972181729243545
		0.0011674116512502125
		0.020879266524496922
		0.1820081833232871
		0.011682315592248074
		0.009897431482248906
		0.030582613345004964
		0.048399889027992415
		0.01160056019450214
		0.07916690590898676
		0.007644425389251551
		0.009457428381248517
		0.07811281395423793
		0.04924182384400836
		0.033835330047994605
		0.017483419696253475
		0.014172729302497137
		0.026596373568504486
		0.0035861428112495216
		0.006086169625001565
		0.045657768411243554
		8.704807783169151
		0.14078258628927848
		0.018127335121246407
		0.0396935675672589
20220601_Field7_before_crop.mldatx_tracked.trxyt	158	0.1359755617445276
		0.1058226364529833
		0.11778475239402332
		0.029748336810245447
		0.03679441437849404
		0.09500340060251915
		0.05039625764924191
		0.04916983600250974
		0.07418418421848846
		0.08226827340626663
		0.02789338592499576
		0.04146716117925803
		0.20209942430496833
		0.09355619575248567
		0.005426400841001076
		0.005159777152999319
		0.0516099428112603
		0.05903375039724113
		0.04229858050450829
		0.06942606842048935
		0.05398911698624166
		0.0032722748862506756
		0.07912994108523748
		0.022872555385004743
		0.0984459332772347
		0.04844868544100948
		0.061368996572490474
		0.10471963188127088
		0.018994094664997133
		0.008186543232498763
		0.04203615298000846
		0.019639395722496837
		0.036139422343257274
		0.011331565224248153
		0.017710518396253632
		0.02900557301624524
		0.02113368463450436
		0.0170721219804972
		0.043583696471243084
		0.003974527808500817
		0.02574966793249588
		0.03322175337325692
		0.010024195476248518
		0.086496632281017
		4.483643199999941e-05
		0.05922619752624092
		0.16768153271053268
		0.05262322027299135
		0.03745490632025734
		0.008316410318498696
		0.039812130906258174
		0.23828352212121354
		0.024107934561254825
		0.038479375664994105
		0.006968236383248861
		0.01397273163400286
		0.013104534472998015
		0.09224734791426864
		0.0037798797512493924
		0.08621884206901702
		0.02864190327049555
		0.11726420262252357
		0.05272269608249153
		0.01586830699224731
		0.02043308001250398
		0.04269494059424347
		0.02116695022400415
		0.004009812775999376
		0.02701625986000549
		0.07654373729823785
		0.006779161816249076
		0.017769420421253696
		0.03836995723624391
		0.002148126784000445
		0.06237791631699008
		0.028825388245005724
		0.0003333281584999337
		0.020526190332503993
		0.06530089097024004
		0.06826995558923908
		0.05005794630050958
		0.005538066892249164
		0.009439403240251991
		0.002033973571249614
		0.0360901372952573
		0.009519845442498547
		0.0164361696500032
		0.06398719958248972
		0.005158545799249218
		0.08583112882326702
		0.08002673167623736
		0.0006589101125000966
		0.020838089098246845
		0.05327138908626067
		0.08442067036623696
		0.03045928505799493
		0.00040860928000008024
		0.043568394012993346
		0.005112504245251078
		0.039791522643993694
		0.00855001307250179
		0.05526771110124146
		0.005405283193001037
		0.030810648564245337
		0.003071784486499558
		0.11451688100002318
		0.01286273168449802
		0.0008883864650001764
		0.02835099650724559
		0.023425951880254575
		0.0004060653072499424
		0.10267124486127047
		0.06298085644249024
		0.01689949570824725
		0.023985219377004555
		0.07176345491423881
		0.02461068139825507
		0.1395285614889783
		0.020708361697254082
		0.01336328078124797
		0.012053328057998289
		0.009200921544001775
		0.03494708692624459
		0.03529486288250701
		0.0012275931752498072
		0.0009852395312501957
		0.014147068796497695
		0.013019076817002536
		0.03951744353449353
		0.018001556073997133
		0.018019312778003675
		0.061803530821240335
		0.0003232149302500591
		0.028933454978495362
		0.19604207881003893
		0.00671063846899884
		0.015161299912252846
		0.013263677764998
		0.026006539071245643
		0.015300342120502965
		0.0005038175882499228
		0.004191769936250787
		0.01001418978124832
		0.03598093924100728
		0.08985748398623614
		0.07971788315248789
		0.021480132111254192
		0.006759242004498921
		0.0045680527450010135
		0.059201602323990625
		0.02091038493050411
		0.033374294805244724
		0.003858601101250786
		0.029439025260245593
		0.007446485409998925
		0.007574839842251497
		0.0005937606842498809
		0.010607317124001914
		0.03604335552049427
		0.02906104908500568
		0.027397186281245805
		0.03023671644200597
		0.043794291312243445
		0.026345837049995997
		0.014451588020002761
		0.1138177087329821
		0.006886187473251315
		0.017811890044247214
		0.075227454542515
		0.023921222481246267
		0.04596986875924297
		0.03141705561525634
		0.04741929138124292
		0.03442599124625653
		0.0618464731489898
		0.04058864404250801
		0.0390107710689939
		0.03638470863725747
		0.07350491842848816
		0.02061547627724672
		0.023325158945254748
		0.027386724556246033
		0.0005687912360000832
		0.03925956461724387
		0.0002713965850000368
		0.025408551148246056
		0.04018724628725776
		0.010952474612498186
		0.032800982131994665
		0.03090113148250611
		0.0007963935042498304
		0.011329716049252297
		0.03278985754049464
		0.03723545907925769
		0.00876160779124871
		0.008553348332998555
		0.015225738468503084
		0.01351414441449786
		0.011409796275252215
		0.0006325975839999113
		0.00032102474650005285
		0.0013822852922498283
		0.06868644178251393
		0.06873236219423967
		0.004813385564249238
		0.014138433565002823
		0.08144654711223735
		0.02341925213125461
		0.012967639233247813
		0.01589130634400326
		0.014401436481997888
		0.07126200203051443
		0.023214688862496457
		0.0173940357664972
		0.0021633303662503983
		0.05684243397624088
		0.010084848698501903
		0.025978765873245695
		0.04820126587250957
		0.025266184087246152
		0.06426313164248978
		0.01814864679625368
		0.01857051722824719
		0.02846573931925583
		0.008083053898248782
		0.028352909136505795
		0.009124666849998693
		0.008039309625001587
		0.00897049396799868
		0.02309319569224637
		0.040702996399258395
		0.007945561806248863
		0.036320200529007175
20220601_Field7_before_crop.mldatx_tracked.trxyt	159	0.3215433134022946
		0.07059169903995771
		0.017312555754613112
		0.006520470048038893
		0.029506289642566297
		0.025757867645308373
		0.029447416672165657
		0.040498418273056114
		0.06833881741958411
		0.05661131524828073
		0.009666612791800935
		0.016878292774565234
		0.017188062002497912
		0.029565357824507085
		0.017748705382247012
		0.07996500681050678
		0.12787931338018013
		0.00909483066985136
		0.008925669822874186
		0.012163749728401462
		0.006443828258323813
		0.0434379242338532
		0.039593712992297234
		0.11839501370704228
		0.05127047730731088
		0.002999804299459982
		0.03749567406249486
		0.0545031030281838
		0.10092802342032695
		0.02773648006069602
		0.04680482316660248
		0.042038827928230764
		0.20779972695221974
		0.08372631447102676
		0.010186685262498548
		0.026810342269756877
		0.0704260755621171
		0.007239536262100985
		0.010406899431224609
		0.04218872685876599
		0.027591961937415546
		0.0039973322089992425
		0.00274125486180979
		0.004018872305290371
		0.0040235516110090535
		0.000439359108890086
		0.001429284967952321
		0.0039428126461608995
		0.014985808008497426
		0.027156252440845796
		0.018869222423698193
		0.01015455712572143
		0.024792694631527237
		0.07896809435856253
		0.0012580024945627374
20220601_Field7_before_crop.mldatx_tracked.trxyt	160	0.2038282134544663
		0.005621952053250849
		0.13045246065922944
		0.01892522709800345
		0.014790727879997734
		0.01198762179624833
		0.014353061672502275
		0.007309362685249225
		4.923690425001578e-05
		0.029076826720245544
		0.04766044369225955
		0.055198818312491
20220601_Field7_before_crop.mldatx_tracked.trxyt	166	0.0458704189490085
		0.0006368061002498677
		0.03379514642100616
		0.028388421427245254
		0.014661918705997314
		0.031365274807256094
		0.05813414267599383
		0.013142294610253884
		0.00034160222600001914
		0.019869768195253316
		0.05127322994899104
		0.1031072537209831
		0.09674521063401946
		0.01755028115724844
		0.02589584659600563
		0.005191763140999314
		0.01310946882500341
		0.01945392473024747
		0.009821835612252562
		0.012775299032247146
		0.011870986960997323
		0.009922953169001603
		0.010645905517248595
		0.04088899523125756
		0.004837419665999293
		0.0450009166602591
		0.03662882146099433
		0.040452936749007996
		0.023489199025995597
		0.07335370588899051
		0.006138372255252157
		0.0001149573009998913
		0.011329734406252163
		0.09880288544723441
		0.05205544106225872
		0.033250181265994674
		0.02174715778099712
		0.004018439281250747
		0.025806278045245958
		0.01400795841025291
		0.0035565010639999352
		0.0408876029252577
		0.0004983271052497768
		0.01139938272500221
		0.034299205388994204
		0.00631170388124899
		0.005941973956001146
		0.0512277334559922
		0.009989058994002195
		0.008560971795998847
		0.010727932530251193
		0.02335723224399652
		0.005578294295251228
		0.024195134425995628
		0.0613442911249904
		0.033266314045257275
		0.007514223220999016
		0.01823886825525327
		0.06234472946524182
		0.05494272803126271
		0.11644284436098251
		0.007028586055249027
		0.012179382356252677
		0.037422180645243046
		0.10573574346102149
		0.05582278060899001
		0.02281675515725465
		0.008590512822248406
		0.025299444022255275
		0.0015066425802493142
		0.08590165410598646
		0.1935775998452891
		0.12092318215622781
		0.01827789934400317
		0.05386060704099154
		0.012200526641002494
		0.022965734650246494
		0.0917555185812685
		0.00511534106099931
		0.023499181548996634
		0.014563535645252621
		0.07111210419023688
		0.01404979214225258
		0.008423793100998406
		0.011117738000002701
		0.005141014435998888
		0.029629545747243163
		0.007137815602251564
		0.08086453968098405
		0.03807742865625687
		0.00018632746400009152
		0.029517075541005633
		0.0013884780009996752
		0.015578117845252782
		0.043496523307242886
		0.02505402250599664
20220601_Field7_before_crop.mldatx_tracked.trxyt	169	0.03170629137757896
		0.02494397699424663
		0.013895772876492388
		0.032775114233967825
		0.051176717377051144
		0.10192859363178737
		0.013199827270570102
		0.009188633737961457
		0.06587632069065089
		0.07539206506963812
		0.004052573598609457
20220601_Field7_before_crop.mldatx_tracked.trxyt	170	0.050832672816491446
		0.018508998829003403
		0.003244865994498636
		0.003514253187249488
		0.03723541535825778
		0.0957946367312355
		0.046796624502510334
		0.13867489753222917
		0.03906572503325792
		0.16108753881922516
		0.017361913906245946
		0.017711135562503498
		0.035818716836244935
		0.09628648695251944
		0.004587572233249295
		0.045093445345008726
		0.02898894601924357
		0.004138159345000804
		0.0009039666969996601
20220601_Field7_before_crop.mldatx_tracked.trxyt	173	0.3600820618524423
		0.581711456108448
		1.1271595689589662
		0.2728817306209587
		0.07884728547126577
		0.09663782380923627
		0.030034110548005734
		0.12624251353423088
		0.06179429971626282
		0.2935682771952088
		0.2447884089650517
		0.04243313184024261
		0.35973243707363517
		0.1940713724515835
		0.07525092263934056
		0.4759464319144056
		0.11817779704902062
		0.13511085288291846
		0.25726419561941305
		0.0003300699026602544
		0.09188734346405854
		0.33927996667908816
		2.2143812108252483
		0.9362836249260992
		0.858636721244829
		0.37485500669020394
		0.11026718525701977
		0.17877896980022032
		0.19860888889596903
		0.6149631687602252
		0.3358563758081502
		0.010841394316523824
		0.04734507822851628
		0.0034417992932507277
		0.017119795344997087
		0.27461201411469066
		0.02531742728713497
		0.04559853166249286
		0.11872464255523368
		0.4703710651750253
		0.5106360402605185
		1.202948499301063
		0.23391892337304532
		0.08851457191398786
		0.1714441681800333
		0.3611234746001935
		0.17151317676997274
		0.19663726645628454
		0.001881529203999454
		0.06562359936251332
		0.08505602085623726
		0.557327074956362
		0.29200814076485904
		0.4405762173336928
		0.10412753755874345
		0.16323846654797397
		0.10446927175827359
		0.05381525768424441
		0.22630417767809524
		0.1350761741674292
		0.10148921072733251
		0.3027275717287758
		0.2057270433987836
		0.0007884956525001932
[truncated: 1,940 more rows]
