# Supplementary material for: Single nucleosome imaging reveals principles of transient multiscale chromatin reorganization triggered by histone ADP-ribosylation at DNA lesions
Source: Nat Commun. 2025 Jul 19;16:6652. doi: 10.1038/s41467-025-61834-7 (PMC12276361; doi:10.1038/s41467-025-61834-7)
Supplement: Supplementary file 6 — Source Data [file 41467_2025_61834_MOESM6_ESM.zip › DATA_ALL_FIGURES/Fig 1C/before_damage/all experiments/20220601_Field8_before_crop.mldatx_tracked.trxyt.csv]

filename	h2b_id	predicted_class_id	predicted_class_name	probability	maximum_radius	first_x_position	first_y_position
20220601_Field8_before_crop.mldatx_tracked.trxyt	1	0	Immobile	0.99999917	0.11484021512849936	2.0753143	10.315692
20220601_Field8_before_crop.mldatx_tracked.trxyt	8	1	Hybrid	0.99248874	0.21096459823129107	1.7639508	3.0075468
20220601_Field8_before_crop.mldatx_tracked.trxyt	9	0	Immobile	0.99999845	0.14173556144401445	1.6521493	2.8814723
20220601_Field8_before_crop.mldatx_tracked.trxyt	15	0	Immobile	1.0	0.09271054743986808	1.2070816	1.9231197
20220601_Field8_before_crop.mldatx_tracked.trxyt	25	0	Immobile	0.9999999	0.1703935593906348	1.9103629	8.161885
20220601_Field8_before_crop.mldatx_tracked.trxyt	27	1	Hybrid	0.9749944	0.31711032668300126	1.7546005	8.0967308
20220601_Field8_before_crop.mldatx_tracked.trxyt	29	0	Immobile	1.0	0.09240807764270391	1.0423747	4.6356373
20220601_Field8_before_crop.mldatx_tracked.trxyt	35	0	Immobile	1.0	0.12218932089900493	1.3059295	2.1391209
20220601_Field8_before_crop.mldatx_tracked.trxyt	40	0	Immobile	0.99954337	0.21599654931727497	1.2887025	3.3316431
20220601_Field8_before_crop.mldatx_tracked.trxyt	46	0	Immobile	1.0	0.036153216955756476	1.2846741	1.6497865
20220601_Field8_before_crop.mldatx_tracked.trxyt	50	0	Immobile	0.9999999	0.09070835757781297	0.99772382	3.7120207
20220601_Field8_before_crop.mldatx_tracked.trxyt	52	0	Immobile	1.0	0.15473237821931649	0.90172434	3.6474648
20220601_Field8_before_crop.mldatx_tracked.trxyt	58	0	Immobile	1.0	0.08454753241964022	1.5869675	10.634724
20220601_Field8_before_crop.mldatx_tracked.trxyt	72	0	Immobile	1.0	0.06566700577649325	1.0591754	3.3107745
20220601_Field8_before_crop.mldatx_tracked.trxyt	73	0	Immobile	1.0	0.15548521081057895	1.2127426	13.113572
20220601_Field8_before_crop.mldatx_tracked.trxyt	93	2	Mobile	0.9999981	0.6674684657606015	1.930137	9.559121
20220601_Field8_before_crop.mldatx_tracked.trxyt	111	0	Immobile	1.0	0.10802700409851203	1.802545	8.0264744
20220601_Field8_before_crop.mldatx_tracked.trxyt	120	0	Immobile	0.99999976	0.17798715449784613	1.549706	11.523977
20220601_Field8_before_crop.mldatx_tracked.trxyt	121	0	Immobile	1.0	0.12471310406440864	1.748995	1.5743804
20220601_Field8_before_crop.mldatx_tracked.trxyt	136	0	Immobile	0.99999905	0.17620916197113567	1.9002815	6.1168994
20220601_Field8_before_crop.mldatx_tracked.trxyt	145	0	Immobile	1.0	0.11419391635284266	1.2008994	1.8234316
20220601_Field8_before_crop.mldatx_tracked.trxyt	146	0	Immobile	1.0	0.07107671742701689	1.984176	8.38171
20220601_Field8_before_crop.mldatx_tracked.trxyt	150	0	Immobile	1.0	0.16138261844514146	1.7952713	12.790081
20220601_Field8_before_crop.mldatx_tracked.trxyt	152	0	Immobile	0.9999994	0.19176404855317616	0.94571214	2.3550208
20220601_Field8_before_crop.mldatx_tracked.trxyt	156	0	Immobile	1.0	0.08511564141379717	0.88322215	7.4925435
20220601_Field8_before_crop.mldatx_tracked.trxyt	163	0	Immobile	0.99999356	0.13959608373718793	1.2041734	10.507387
20220601_Field8_before_crop.mldatx_tracked.trxyt	165	0	Immobile	1.0	0.06371351040476106	0.83350263	7.423674
20220601_Field8_before_crop.mldatx_tracked.trxyt	167	0	Immobile	0.9999982	0.08858991440104284	0.99177631	7.2510131
20220601_Field8_before_crop.mldatx_tracked.trxyt	179	2	Mobile	0.99999905	0.37898677945485815	1.0323116	4.2390954
20220601_Field8_before_crop.mldatx_tracked.trxyt	211	0	Immobile	0.9999901	0.13469851198959065	1.9941338	11.135529
20220601_Field8_before_crop.mldatx_tracked.trxyt	214	0	Immobile	1.0	0.12887472484610754	1.9130148	11.146035
20220601_Field8_before_crop.mldatx_tracked.trxyt	216	2	Mobile	0.999244	0.23279273738448109	1.9603959	11.257628
20220601_Field8_before_crop.mldatx_tracked.trxyt	219	0	Immobile	0.9999989	0.0872988557195336	1.3136552	7.9993117
20220601_Field8_before_crop.mldatx_tracked.trxyt	225	2	Mobile	0.999998	0.9252176127476593	0.83529682	1.0488737
20220601_Field8_before_crop.mldatx_tracked.trxyt	231	1	Hybrid	0.95384705	0.3365473245602169	1.1621365	4.1968013
20220601_Field8_before_crop.mldatx_tracked.trxyt	233	0	Immobile	1.0	0.06884588780544557	1.1053244	1.3181444
20220601_Field8_before_crop.mldatx_tracked.trxyt	241	0	Immobile	0.9999999	0.156720172449657	1.1655686	4.2702486
20220601_Field8_before_crop.mldatx_tracked.trxyt	243	0	Immobile	1.0	0.061092556062502426	1.7082729	12.843294
20220601_Field8_before_crop.mldatx_tracked.trxyt	260	0	Immobile	1.0	0.08465272477221297	1.2900424	10.484095
20220601_Field8_before_crop.mldatx_tracked.trxyt	261	1	Hybrid	0.9390431	0.3378963440602753	1.1399764	4.5104007
20220601_Field8_before_crop.mldatx_tracked.trxyt	266	0	Immobile	1.0	0.13399577792829898	1.266733	10.513411
20220601_Field8_before_crop.mldatx_tracked.trxyt	270	2	Mobile	0.99997175	0.2539302444235617	1.0792842	4.5575441
20220601_Field8_before_crop.mldatx_tracked.trxyt	272	0	Immobile	0.99993515	0.18549696142616487	1.1404329	4.6765495
20220601_Field8_before_crop.mldatx_tracked.trxyt	274	0	Immobile	1.0	0.1609810051383705	1.2532956	10.533148
20220601_Field8_before_crop.mldatx_tracked.trxyt	279	0	Immobile	0.96492463	0.23136877637384431	1.1660787	4.6672088
20220601_Field8_before_crop.mldatx_tracked.trxyt	292	0	Immobile	1.0	0.10685035540928264	1.8769984	11.778568
20220601_Field8_before_crop.mldatx_tracked.trxyt	307	0	Immobile	1.0	0.10273903469830735	1.7514205	1.0917234
20220601_Field8_before_crop.mldatx_tracked.trxyt	326	0	Immobile	0.99999976	0.07261025358453063	1.7240052	10.234409
20220601_Field8_before_crop.mldatx_tracked.trxyt	327	0	Immobile	0.9999999	0.11958109195391195	1.7418308	10.150864
20220601_Field8_before_crop.mldatx_tracked.trxyt	335	0	Immobile	1.0	0.10267266590266426	1.6479414	10.152064
20220601_Field8_before_crop.mldatx_tracked.trxyt	339	0	Immobile	0.99999905	0.09730394541846682	1.680441	10.240017
20220601_Field8_before_crop.mldatx_tracked.trxyt	340	0	Immobile	1.0	0.10561065668122697	1.6559352	10.275893
20220601_Field8_before_crop.mldatx_tracked.trxyt	342	0	Immobile	1.0	0.18007950058393637	1.7203225	10.311103
20220601_Field8_before_crop.mldatx_tracked.trxyt	347	0	Immobile	1.0	0.08834568288173494	1.6309017	10.186262
20220601_Field8_before_crop.mldatx_tracked.trxyt	364	0	Immobile	1.0	0.05041574933500477	1.5038919	11.382018
20220601_Field8_before_crop.mldatx_tracked.trxyt	399	0	Immobile	1.0	0.07051399239448854	2.0060334	4.2425511
20220601_Field8_before_crop.mldatx_tracked.trxyt	410	0	Immobile	0.9999987	0.22455602013753714	1.3597075	7.7398466
