# Supplementary material for: Single nucleosome imaging reveals principles of transient multiscale chromatin reorganization triggered by histone ADP-ribosylation at DNA lesions
Source: Nat Commun. 2025 Jul 19;16:6652. doi: 10.1038/s41467-025-61834-7 (PMC12276361; doi:10.1038/s41467-025-61834-7)
Supplement: Supplementary file 6 — Source Data [file 41467_2025_61834_MOESM6_ESM.zip › DATA_ALL_FIGURES/Fig 1C/before_damage/all experiments/20220601_Field8_before_crop.mldatx_tracked.trxyt_diffcoef.csv]

filename	h2b_id	diffusion_coef
20220601_Field8_before_crop.mldatx_tracked.trxyt	1	0.12120569770025
		0.06936105390624943
		0.07875791082725096
		0.005115081206249988
		0.03237106065625035
		0.01109522308724996
		0.03645358090099946
		0.03571775444724996
		0.068787413235249
		0.17224479856224995
		0.017361877672250454
		0.008642194770249974
20220601_Field8_before_crop.mldatx_tracked.trxyt	8	0.4941347200802491
		0.40085162835425014
		0.5239001882045012
		0.3515240564125006
		0.5546358540244997
		0.23238518664650018
		0.20859916994824892
		0.28113334641124965
		0.08520513565250115
		0.29635351705024904
		0.285749501191249
		0.020385337124499723
		0.14501387369824983
		0.7883257440312494
		2.538081577161249
		1.4489564891904994
		0.27550080434499985
		0.16857323507050007
		0.12263003099224996
		0.66878996479825
		0.2871936070445006
		0.3712542294512487
		0.14535719632824978
		0.3334514156312495
20220601_Field8_before_crop.mldatx_tracked.trxyt	9	0.1205328898639997
		0.07489975326250002
		0.15302969466925082
		0.02998166866000031
		0.1332721993892494
		0.6126366832982487
		0.23312571024499992
		0.18267190164100347
		0.031438667880000354
		0.020480274882499483
		0.9158693508604964
		0.48387977620824985
		0.16810500062525133
20220601_Field8_before_crop.mldatx_tracked.trxyt	15	0.01071797381799966
		0.016144859787250325
		0.028685939463999287
		0.01899449922250043
		0.0001300377672499839
		0.007982287951250267
		0.030487897645249527
		0.0084924245562502
		0.17790951762624663
20220601_Field8_before_crop.mldatx_tracked.trxyt	25	0.20069783344999403
		0.04605559448724955
		0.33955474299249194
		0.07944590041250436
		0.07634667509224691
		0.6295104686862627
		0.4830891978964902
		0.10595620593999903
		0.3313900626744909
		0.21370033573200253
		0.16774184781249596
20220601_Field8_before_crop.mldatx_tracked.trxyt	27	0.47160447866501026
		0.2035238711409971
		0.10818666243850358
		0.2663826304399928
		0.13366258163525205
		0.014482732590499658
		0.15049274808625412
		0.003649609978250143
		0.3397935554770076
		0.020590362398499953
		0.23979356539524305
		0.3291510951562522
		0.051122857496498045
		0.054423121592250066
		0.024875966801248775
		0.007358462230500096
		0.16912416469699568
		0.036503046306249495
		0.6302060132649804
		0.20873591109325482
20220601_Field8_before_crop.mldatx_tracked.trxyt	29	0.10206129518649192
		0.021456852727250217
		0.008048402022249978
		0.03384130919650039
		0.005493068089999622
		0.0014961459752500272
		0.020207390037250486
		0.030567335818001477
		0.02400859297849861
		0.017906259672500195
		0.0109815971262505
		0.005712606591250048
		0.050720313619996495
		0.011357085834250302
		0.061116458185251854
20220601_Field8_before_crop.mldatx_tracked.trxyt	35	0.03649051606924754
		0.02807521447625023
		0.004545187117250139
		0.0019139474500000481
		0.00035102615650001775
		0.008538338551249485
		0.07980157812925089
		0.0129902524112504
		0.048311956769001164
		0.026503017316248358
		0.10604104333700223
		0.013150670213000124
		0.012067656031250078
20220601_Field8_before_crop.mldatx_tracked.trxyt	40	0.14465179291025335
		0.020004287692498252
		0.005690192865250274
		0.0473882627682511
		0.01768503867325062
		0.06573673815699574
		0.008729595182250065
		0.03311901562000078
		0.1420189864742526
		0.05991513704124639
		0.10262377784200276
		0.0036513367832500623
		0.02254758915250044
		0.04000938826824723
		0.024179820545000525
		0.05223125476250113
		0.020403415556500826
		0.09329766369625174
		0.1267196367582414
		0.009318896958500198
		0.02011262308250014
		0.0012633848372500614
		0.010405648999999257
		0.2273146736892548
		0.3587857081212576
		0.03393948636900056
		0.12594317739649208
		0.07190283428325073
		0.10502988513925221
		0.08150650613650205
		0.0628558246812459
		0.04889860555400119
		0.01942120992250065
		0.04391896118900063
		0.022817253628248584
		0.04594099738625089
		0.07955781301225141
		0.023576159609000644
		0.0070087085892496
		0.018638635648250367
		0.06559159096850099
		0.07633125660925157
		0.057078921244251686
		0.13414303765524127
		0.043273889379251244
		0.04596701780225063
		0.10317869150825205
		0.0075493991262495065
		0.03460788594000043
		0.08091536078900144
		0.12133241102800214
		0.011554549219999315
		0.013403748309250448
		0.0018200450825000853
20220601_Field8_before_crop.mldatx_tracked.trxyt	46	0.010507096658500276
		0.0034139046125001744
		0.006552430436499525
		0.015656785794500264
		0.0015662595650000337
		0.012056228316250169
		0.02389070881124827
20220601_Field8_before_crop.mldatx_tracked.trxyt	50	0.09578506008906187
		0.09670302761125253
		0.04014688595824744
		0.2168768710472444
		0.0175971275736102
		0.39048916841474696
		0.047585399638246435
		0.4872534028768213
20220601_Field8_before_crop.mldatx_tracked.trxyt	52	0.16684700266466432
		0.07118266561600532
		0.04015051448272345
		0.03270934497421047
		0.19772260557770674
		0.3616806520843145
		0.04402889649742338
		0.03131672292057333
		0.18173802223347643
		0.015936053951521433
		0.014494915359372732
		0.013060266633250328
		0.01082442468565281
		0.04557755782799903
		0.32305884229141674
		0.08104283033281447
20220601_Field8_before_crop.mldatx_tracked.trxyt	58	0.019328413624998386
		0.02652895490625051
		0.02564586059400042
		0.017892849975250237
		0.014350080375247824
		0.023646864800000077
		0.005300381689000164
		0.004964746301000196
		0.060280404967244655
		0.019454004869000067
		0.0023403428122499618
		0.03430379917600083
		0.018080217081247244
		0.03257573825599944
		0.030586028427251263
		0.012586023033999949
		0.029261156285246625
20220601_Field8_before_crop.mldatx_tracked.trxyt	72	0.02878711836125058
		0.0879478749185016
		0.07727091289299508
		0.0708581935730014
		0.043424936321000716
		0.03118964358250088
		0.06525586912449567
		0.01354084371625
		0.0184019759622504
		0.0022129537565000325
		0.0027598228422498574
20220601_Field8_before_crop.mldatx_tracked.trxyt	73	0.11248711995623269
		0.07006637039400171
		0.5047299218410143
		0.31963072708025875
		0.003176447069000325
		0.05904986605025258
		0.1847952950560034
		0.37956548733025863
		0.3751727664901905
		0.02781906402599972
		0.19356009622100265
20220601_Field8_before_crop.mldatx_tracked.trxyt	93	0.40508527286900875
		2.3029912566463113
		0.35300348203525506
		1.4718235897562884
		0.21760034566400543
		0.14480290585624986
		0.12882924259925346
20220601_Field8_before_crop.mldatx_tracked.trxyt	111	0.02806767101125067
		0.23206229285625543
		0.39401897065000596
		0.05907693124825185
		0.038928524641251204
		0.004762105826500083
		0.016548363306246837
		0.07691537635025136
20220601_Field8_before_crop.mldatx_tracked.trxyt	120	0.06659017716025256
		0.16290197147225294
		0.03559225608900088
		0.00246940910600053
		0.01653925229725119
		0.06386570569999375
		0.009433250629000483
		0.021069946575250638
		0.036124499186001455
		0.006416901220999966
		0.009945647917250094
		0.043907156212249485
		0.08266668345000185
		0.034641862555244415
		0.01679269953599997
		0.02181467902100051
		0.023363534005250257
		0.022617960469001212
		0.00048190623025010787
		0.0591251443022514
		0.032923992929000244
		0.010989124465250091
		0.008360173281248629
		0.016360695301000434
		0.005957462509000392
		0.01911526251025133
		0.19293515779525894
		0.032113018047250426
		0.10395147930100163
		0.07748784373525233
		0.15481423730897553
		0.015857218841000165
		0.011077986449000782
		0.06995625614900125
		0.0845895018372522
		0.3159861315072531
		0.03406678318099934
20220601_Field8_before_crop.mldatx_tracked.trxyt	121	0.006578138769250196
		0.0015790381842500528
		0.025353907231245816
		0.08523209206025148
		0.009652142218000254
		0.008220824080000314
		0.005184620954500024
		0.009085946436500254
		0.0055028519832500174
		0.0371383711812508
		0.008394454140248697
		0.01921839075425054
		0.0053320933285001815
		0.016758489673250374
		0.005332284768500165
		0.05047151888825096
		0.03573949112500072
		0.08229926862425171
		0.011751249334498092
		0.009288868602250306
		0.04877463168925112
		0.027816780438250498
		0.14773187081250294
		0.022279456777000422
		0.21060725445625433
		0.02310569997325069
		0.08522033819125138
		0.2203988931522154
		0.4195381740745097
		0.1570851613962534
20220601_Field8_before_crop.mldatx_tracked.trxyt	136	0.05343872350825055
		0.0004244886402500229
		0.0004207133600000042
		0.012890912388250233
		0.01574333645200056
		0.007899607370498935
		0.10411247992050246
		0.07052349515300138
		0.023944246052500704
		0.06081506436125176
		0.0200998551385
		0.025479934428251163
		0.0634413607585019
		0.029687612898245185
		0.09476697978250162
		0.0035798763920001845
		0.13830010334100556
		0.02803081150925121
		0.0675912164445007
		0.044603091725000946
		0.0064395163025003825
		0.015217235781248225
		0.0377923858272507
		0.060336819173250913
		0.06590755857025139
		0.03142004880500086
		0.030874809794000667
		0.026615315397250587
		0.0070653041372501675
		0.0033614987112501517
		0.0798662422452378
		0.015329598605000386
		0.03278803661125067
		0.028752567915251298
		0.009461707696250182
		0.0003805511720000531
		0.046729541475250984
		0.020806705127250302
		0.13458554942122894
		0.009996823843249819
		0.018895904593000067
		0.005034990854500163
		0.029051036124501477
		0.02255432868125093
		0.012769378746250327
		0.04551451222525089
		0.04438301770824431
		0.00496882519249991
		0.03406546662250061
		0.041084292416500905
		0.04155914422850058
		0.0774635029292377
		0.08412506896401678
		0.030125419632495636
		0.132514806125026
		0.0004941976180000831
		0.09927377914052024
		0.026222319932495283
		0.04768553739850965
		0.06667315994649012
		0.03639208741249438
		0.05429086868651023
		0.019719183040247338
		0.057903200937261826
		0.07259122085623776
		0.004679907221250817
		0.015754034899247586
		0.085661568182485
		0.02836547268925496
		0.054713057600490306
		0.08299439239326539
		0.0015611277012498232
		0.09384094017001957
		0.0007797371552499388
20220601_Field8_before_crop.mldatx_tracked.trxyt	145	0.028471958828995746
		0.012716790672502502
		0.0399257093502437
		0.0013028766769998374
		0.07090011329826403
		0.0065256998612491
		0.011091589391252193
		0.01804632202124716
		0.004742219128250974
		0.05701713785449116
		0.0100225037262519
		0.008781343164998666
		0.08244599235648754
		0.017818800500003448
		0.028503278946245852
		0.0834948073352669
		0.03382210943724467
		0.10315387455302061
		0.013096322215997902
		0.08472052051851685
		0.047145437881992755
		0.03199866385624499
		0.008337406512501729
		0.01745630899524717
		0.007370845682501372
		0.0028219971049995
		0.050117363039259975
		0.010459966244498468
		0.0635635403704904
		0.004404335526500916
		0.04367912718624337
		0.00562078758825111
		0.020882709192996653
		0.016976314911253444
		0.00532488219124913
		0.013068509246502586
		0.00904529996499862
		0.04394202377224302
		0.07351601506226488
		0.004918470272999191
20220601_Field8_before_crop.mldatx_tracked.trxyt	146	0.009412475042498373
		0.0003021369912498472
		0.007614167319251792
		0.006882653985248969
		0.0033168481205005404
		0.006577791166248029
		0.018214833891254077
		0.1352855748924786
		0.09718076758526926
		0.025756682724247585
		0.027091757666246132
		0.010408161881002074
		0.04441669909449514
		0.042679968970258636
		0.024711025324244785
		0.017468319853004184
		0.0905283502384851
		0.0318026215712446
		0.00017129694125005477
		0.0050305705132491696
		0.09571916312501884
		0.04735489892824303
		0.025615211618004133
		0.043661064561991016
		0.10230255253127139
		0.0280953781392463
		0.0039161040019992915
		0.002463416329250396
		0.09672293002448405
		0.046066578138258645
		0.018987121156245124
		0.027584670120255252
		0.07598420686623884
		0.011394045784251882
		0.0656950594224902
20220601_Field8_before_crop.mldatx_tracked.trxyt	150	0.07577157803226513
		0.01807586420724727
		0.09335825150598231
		0.0021507840250001176
		0.050654822724991354
		0.006488555206251074
		0.006605832345248898
		0.04026570880000843
		0.08613626881023301
		0.016701126555253142
		0.07922335112498523
		0.0014614311822496158
		0.04562283866600898
		0.0018787983002496974
		0.00594560740000119
		0.015440331775248398
		0.0356006050010073
		0.05437313250524092
		0.0689940659360147
		0.10779885131598654
		0.13309695062222932
		0.012932016087252666
		0.033539213400246
		0.011870719250002887
		0.04285467578124483
		0.01506559647400378
		0.00859635216899868
		0.01530119164899775
		0.032567165689008255
		0.014498872105248028
		0.018242250346003977
		0.01572211336099572
		0.11651675625002382
		0.056482449906242016
		0.005097563866000839
		0.10509367583123336
		0.003529428408999419
		0.011506547205252536
		0.012268225615998331
		0.006027973122250664
		0.020609513800244967
		0.05077672225001027
		0.13886209526723048
		0.005022732890250935
		0.05882883606724102
		0.025149583880997445
		0.008898897241001251
		0.0062861805062486556
		0.03447513203525594
		0.01849007104099849
		0.013611553081252685
		0.005242159615998031
		0.010240754400998909
		0.020535683489004128
		0.016431632556247487
		0.008930642036001565
		0.016582822677247543
		0.015735607841002794
		0.060925509324991495
		0.0558490489090128
		0.027367963885245653
		0.022106391408996603
		0.017667222800003733
		0.04061897874899331
		0.07983577283226603
		0.1167366767289829
		0.029015343569005588
		0.01569583861524893
		0.02236161419725613
		0.023349491106246616
		0.034409895649993284
		0.0355180737602571
		0.009343512735247214
		0.04705708515625728
		0.021156907985996516
		0.03624453404900652
		0.020730388317246554
		0.008934318960998233
		0.07518097388226846
		0.01570002648524838
		0.001886229040250649
		0.06488439151398755
		0.011116256895251274
		0.05224459534599124
		0.004117814100250746
		0.03219622155624721
		0.05139598173524218
20220601_Field8_before_crop.mldatx_tracked.trxyt	152	0.42959627934877437
		0.09707735840490972
		0.011233485544358062
		0.10747869158912424
		0.006710549742338743
		0.007954481789561256
		0.0638718275860153
		0.24128255527652429
		0.08244595102123885
		0.06491305893041263
		0.038218984302260076
		0.08740100017215878
		0.20017092417176244
20220601_Field8_before_crop.mldatx_tracked.trxyt	156	0.04681247612594445
		0.09277736665439568
		0.027634938462528017
		0.012255411697007957
		0.013124167970002794
		0.025278386907618484
		0.01423590762840545
		0.005889270809209102
		0.037246521324896115
		0.0008340558115623648
		0.024834355064836017
		0.062222948891134916
		0.010979725816950853
		0.020686699752276633
		0.056559967627463806
		0.05402859425925004
		0.006023809754238801
		0.00525949141655166
		0.03430431172870891
		0.03539510358240449
		0.006029208664041149
		0.007985610605651332
		0.01639579475684263
		0.08178232019215934
		0.01334709156749274
		0.005281234516889135
		0.05948618753940054
		0.10989286906428192
		0.019996376484699645
		0.03676857327956722
		0.015310176210070622
		0.024125626050067867
		0.002306483174809583
		0.019724542267863736
		0.042846090020815866
		0.03510154597593382
		0.017458587596355726
		0.0036070435485719876
		0.03448410452569684
		0.007777629408401344
		0.005125218552853554
		0.03065690613149773
		0.0217707034834991
		0.00451679171472351
		0.021791795362918663
		0.04152997613714824
		0.08082970336632729
		0.002396501940072751
		0.03601091949043452
		0.04862943342832274
		0.016168321522560345
		0.02960023556968637
		0.0045212798882536
		0.03093897479651827
		0.038190247716981304
		0.04064138167301682
		0.0019926823600904297
		0.021193372832206417
		0.10089036505355897
		0.03971418888768388
		0.021877620089886623
		0.010789136000654651
		0.003588870204101683
		0.05757235616591373
		0.03984804492928374
		0.010088003148104234
		0.00678923188531133
		0.05032439176205413
		0.030857854041295943
		0.05161999041753322
		0.017244863940105912
		0.15604830384806778
		0.04528626246666965
		0.0005981771728399144
		0.03474839847431938
		0.05094599134320177
		0.013092183108270438
		0.030275613147495543
		0.00980706015475103
		0.030798510792057893
		0.061636225593029184
		0.002954821887860541
		0.004926274239689301
		0.02474822144106732
		0.01931689019391948
		0.012635708146560592
		0.01254965782750501
		0.04232814595953316
		0.014160012454813142
		0.008578928572208698
		0.003442118075073056
		0.0017309372296098573
		0.0014952903897025808
		0.004026009950622999
		0.001310698189152186
		0.006699566099411201
		0.021769816948499086
		0.04027785180850772
		0.03237133179463562
		0.018541679385643065
		0.005705939632208715
		0.00394418512660941
		0.0038406283964906463
20220601_Field8_before_crop.mldatx_tracked.trxyt	163	0.07977056803601566
		0.03629169632499479
		0.24405104382505177
		0.16247810648222458
		0.34097606909594746
		0.17262226695403246
		0.05903241143124237
		0.06668132683526308
		0.010086640192248487
		0.10311404690602217
		0.03974281386099632
		0.15570117690727833
		0.11007202998023206
		0.139029900828981
		0.2160228060040489
		0.09344542698223432
		0.25402994100005083
		0.2073725359672185
		0.18199687540903794
		0.1336636124359826
		0.009304199947249459
		0.006781141381251546
		0.172157551257227
		0.18962987567529296
		0.08039375314898771
		0.11159225650902219
		0.11895257538123008
		0.03645263491600731
		0.09287264762723312
		0.20299655252896598
		0.09756709785002078
20220601_Field8_before_crop.mldatx_tracked.trxyt	165	0.0015767430449723614
		0.04173517707781908
		0.045996288862165356
		0.013675608276155627
		0.00021373684881245805
		0.007032195876558908
		0.005569290979690943
20220601_Field8_before_crop.mldatx_tracked.trxyt	167	0.003115479818503161
		0.01425008447524744
		0.028131887322605797
		0.005052106378211449
		0.001620816252499766
		0.03967961526848132
		0.10902325808923347
		0.00901606110809183
		0.02240023425615627
		0.0017881322872404662
		0.005616703120421749
		0.003576927399999476
		0.09429443577235866
		0.03067873123431771
		0.008050272596291633
		0.013672232239237643
		0.009173543432924045
		0.002128644931562194
		0.08367362503824634
		0.018781863083093746
		0.009430880211311159
		0.04498583378223161
		0.017577068533450778
		0.0027922449278728724
20220601_Field8_before_crop.mldatx_tracked.trxyt	179	3.5907744750385713
		0.38020115728911186
		0.18173568057879377
		0.9306682807888768
		0.8648502368130675
		0.06572858242001352
		1.4463063579877713
		3.137954341918007
		0.24116901810629732
		0.28294207572495256
		2.7072200121077885
		0.4128615391341876
20220601_Field8_before_crop.mldatx_tracked.trxyt	211	0.19265836075621903
		0.27076303651395756
		0.23343872779529434
		0.10534181028098369
		0.2552157978823002
		0.04862709095624388
		0.03517803658100757
		0.07753175716723831
		0.2159444411352125
		0.02391513870100395
		0.03191616764999366
		0.04341834339400872
		0.18315458182096775
		0.39380175419407853
		0.3220474903459498
		0.16166618767228255
		0.26373063226095955
		0.11964333398898154
20220601_Field8_before_crop.mldatx_tracked.trxyt	214	0.08082635051726679
		0.030660488449995704
		0.09356999016101353
		0.43678750958892576
		0.07454688766601346
		0.4553239152701789
		0.8403123687408655
		0.10808296648902224
		0.05871487075399049
		0.13347160564902644
		0.07702527047523748
20220601_Field8_before_crop.mldatx_tracked.trxyt	216	0.15437233600903252
		0.20059917466522126
		1.4534931206075392
		0.37356559290219155
		0.27170602728030546
		0.27445511089995805
		0.5313024274921673
		0.5619969939251115
20220601_Field8_before_crop.mldatx_tracked.trxyt	219	0.03635778136249482
		0.013221898472502195
		0.07833223152448908
		0.034061624817244625
		0.12859856084002524
		0.04038591134824354
		0.006955605389001247
		0.06095677345024094
		0.07190061510926582
		0.04011546121699363
		0.07802659147626385
		0.022305013068996578
		0.011246094411247675
		0.10725971537127021
		0.05882254248724097
		0.0048703040000011855
		0.03630674886249482
		0.016149762752502673
20220601_Field8_before_crop.mldatx_tracked.trxyt	225	4.398905044426735
		1.148439188851413
		3.6116842161732183
		7.934908514823271
		5.619141319684069
		2.2429281055686547
		4.226482788409902
		0.6260207562013733
20220601_Field8_before_crop.mldatx_tracked.trxyt	231	0.11451961875627199
		0.07918913688320925
		0.17635780685028507
		0.024321252282505035
		0.0074871845712511645
		0.08005168347421081
		0.03251962894925702
		0.0413562187722581
		0.03758635635248081
		0.08474113925001571
		0.13109571438402692
		0.018439431985253392
		0.039908959444979436
		0.4008935252260796
		0.4885461265263466
		0.017673369362490306
		0.013882214585002483
		0.13935743827852784
		0.05189337488801016
		0.24590151672312335
		0.043115003090009305
		0.41355136946458276
		0.9358349521481866
		1.0423833784317196
		0.0643946353865123
		0.08984318987301781
		0.264628249244865
		0.32093485281131634
		0.48488347393459574
		0.10449137647327131
		0.2706507742841117
		0.061711389399262205
		0.047059336186008285
		0.1853427400489045
		0.015610376120502983
		0.03689882658650618
		0.17203124554928592
		0.0028393895619986975
		0.03650091597125788
		0.012765521913252522
		0.21882228418113728
20220601_Field8_before_crop.mldatx_tracked.trxyt	233	0.03368131044625679
		0.006953538681001364
		0.01182109124025227
		0.029006577096985342
		0.00678372984925132
		0.027262095914255425
		0.012710939569993612
20220601_Field8_before_crop.mldatx_tracked.trxyt	241	0.13361368905643237
		0.0407255406905083
		0.0021468077862502174
		0.06272902944251214
		0.018243056168490732
		0.09083730510726894
		0.10820810083252305
		0.006285270537246666
		0.06825899821326441
		0.004478178709000883
		0.028841152231255794
		0.027177250776235645
		0.18049423875128592
		0.17128367641453424
		0.03957410910322971
		0.09163500946926807
		0.1759355438352832
		0.051348041440260124
		0.30029129833584534
		0.03171177844325579
		0.0008554511605003049
		0.017435707148253436
		0.03925028269023011
		0.028524307977255685
		0.07632469537026468
		0.024740785831238
		0.00869882162500192
		0.1063153999570208
		0.22760266246629318
		0.04335297173422887
		0.09900765031626944
		0.06230103117626248
		0.04065471747723027
		0.0691755919625138
		0.008711409511251666
		0.036623913050507925
		0.011586476514494551
		0.0580364293570125
		0.03253202928900726
		0.003905590208498243
		0.20337722646128886
		0.18053098185828603
		0.01603313092625348
20220601_Field8_before_crop.mldatx_tracked.trxyt	243	0.06915655215721506
		0.031769724106257065
		0.024671359025004416
		0.026909568673986476
		0.0058197328902502374
		0.06006774250001268
		0.0018849756410010512
		0.016048386227242143
		0.0065836685210013636
		0.007961670915251995
		0.023571405324988085
		0.012312709915252164
		0.0089711689690017
		0.0036241749639999896
20220601_Field8_before_crop.mldatx_tracked.trxyt	260	0.04045019780525746
		0.0746191771772638
		0.001983181477249118
		0.04216158448525918
		0.04929706414401245
		0.10999116132094748
		0.10912679603127191
		0.05469105373526173
		0.01536479198900234
		0.005416858108996785
		0.008063525704002325
		0.004484968429000742
		0.035527463022230345
		0.03252248324900643
		0.05605351745626148
		0.012469816057252215
		0.15004776151017515
		0.4435333225810921
		0.10228495176102138
20220601_Field8_before_crop.mldatx_tracked.trxyt	261	1.0841144086887
		0.06490984166226185
		0.14268663006427895
		0.7701843927808564
		0.7355368000171463
		1.1802849212134903
		0.038551474685007886
		0.5131381248209888
		0.04788265655126014
		0.13870691533802829
		1.4475586365305102
		0.39454305660257927
		0.06774444231426247
		0.24759748722504868
20220601_Field8_before_crop.mldatx_tracked.trxyt	266	0.4488717125653397
		0.5002514334611059
		0.10694921568519665
		0.009379042156251804
		0.14570164412502923
		0.1013314888172698
		0.06863890062496626
		0.006956943547251523
		0.23551436822504426
		0.22068676191013087
		0.03131965714100738
		0.0919560394922681
		0.012754198861002685
		0.24287061779987798
		0.21529373417604805
		0.07457000325026446
		0.20713368492489362
		0.28894159588730745
20220601_Field8_before_crop.mldatx_tracked.trxyt	270	0.9413456059574383
		0.008035341169002178
		0.19536704468889868
		0.3229884770810659
		0.9396058295841868
		0.27662692346905593
		0.42450387507103166
20220601_Field8_before_crop.mldatx_tracked.trxyt	272	0.16262177331691652
		0.2806427442185549
		0.6475032900633841
		0.17676681785228515
		0.1088419182311932
		0.01709150048125313
		0.20398391830104243
		0.04465179093697708
		0.19941980592829017
		0.18681857778028751
		0.4200629426485854
20220601_Field8_before_crop.mldatx_tracked.trxyt	274	0.14398996990593005
		0.10026671276526986
		0.2732954896890589
		0.4711838745350102
		0.15287474455628186
		0.2020894702672885
		0.5198230025061046
		0.062153595112216804
		0.02067679328725403
		0.00561008981525127
		0.45140916304534134
		0.33270020435583036
20220601_Field8_before_crop.mldatx_tracked.trxyt	279	0.16164716514728183
		1.722225988680374
		0.48807728134435074
		0.05516086113626094
		0.046176501054476154
		0.03920439204450768
		0.02558681020250508
		0.35238748039306916
		0.10378363690219895
		0.1650724390982833
		0.7276758291373941
		0.5602878242077141
		1.5770282981923152
		2.7227593831015424
		0.7352869601043942
		0.5869093781609496
20220601_Field8_before_crop.mldatx_tracked.trxyt	292	0.10623217336227139
		0.14658758195228017
		0.17034937473728287
		0.005679711928997222
		0.023966910416006137
		0.5402194091853613
		0.12492978907227499
		0.42455013114078416
		0.30819711595731447
20220601_Field8_before_crop.mldatx_tracked.trxyt	307	0.08757460737626747
		0.07012043258846386
		0.015130273788502987
		0.012119439970252631
		0.006678006993001333
		0.003180215062248445
		0.010518149792002185
		0.03997108339250772
		0.051059894817973635
		0.03136705604225623
		0.0256264222410052
		0.13426363099127642
		0.021773541060988673
		0.1395549273985276
		0.09039152965626822
		0.15654729752641952
		0.030665542288005894
		0.04678477989300938
		0.01245852608625251
		0.022290572677238628
		0.059930681014262153
20220601_Field8_before_crop.mldatx_tracked.trxyt	326	0.023880361941004097
		0.028960647212234677
		0.17681327530403146
		0.23059734083229655
		0.005907846649997368
		0.027813267261005158
		0.0866337393610172
		0.10787916866901885
		0.012739172449994935
		0.03496269160000642
20220601_Field8_before_crop.mldatx_tracked.trxyt	327	0.35749093882231975
		0.037859118589007125
		0.043842100306008776
		0.1348523287801808
		0.11750377115027351
		0.2859189031540565
		0.1895911967071531
20220601_Field8_before_crop.mldatx_tracked.trxyt	335	0.135767153265279
		0.03639101716900759
		0.11274297493227176
		0.23664765273112834
		0.049630880281010654
		0.056541592746011095
		0.003036527070248276
		0.016126085140252624
		0.047184824674010716
		0.039339926749006965
20220601_Field8_before_crop.mldatx_tracked.trxyt	339	0.07975406072226689
		0.016114609785253895
		0.03707229515223036
		0.12230696441227334
		0.1552310091890295
		0.044722419612229426
		0.02161724523125512
		0.0608071118440097
		0.04837244201725884
		0.026161200031236412
		0.25962220352504733
		0.25110980784104925
		0.1448433417621769
		0.21670282343729427
		0.05472872404526171
		0.008642438335251764
		0.007412530840996382
		0.0056761992702513975
		0.0022319541250004453
20220601_Field8_before_crop.mldatx_tracked.trxyt	340	0.012862662390252404
		0.17224740668216268
		0.1222760887812756
		0.18038687602028533
		0.007084799300001668
		0.1754794976561574
		0.03018326769725637
		0.048926515875259036
		0.02845323182498484
20220601_Field8_before_crop.mldatx_tracked.trxyt	342	0.39581015262107117
		0.09422250661526885
		0.32585807354606217
		0.19048822412490227
		0.03476311690000519
		0.06361003483601374
		0.5511518319103541
		0.41533590010078586
		0.08081200098901647
		0.0447868124472597
		0.0819408225122067
		0.3712972237000765
20220601_Field8_before_crop.mldatx_tracked.trxyt	347	0.11957848854094202
		0.019215860549003795
		0.23214676312029353
		0.10007976778894777
		0.002844066172250544
		0.007425239697251384
		0.00039327280400015954
		0.004078000720248023
20220601_Field8_before_crop.mldatx_tracked.trxyt	364	0.012046446577252188
		0.010622896206251406
		0.04774183165625954
		0.17652498051390692
		0.059384603225011
		0.07578025454901655
		0.060565581661012294
20220601_Field8_before_crop.mldatx_tracked.trxyt	399	0.036700871964231
		0.01626175262500244
		0.010602292248251845
		0.012131019868252404
		0.03819151836098032
		0.09101466441851856
		0.011112127218252303
20220601_Field8_before_crop.mldatx_tracked.trxyt	410	0.5989633158441935
		0.1706379082785327
		0.09189499581126792
		0.014600251359252928
		0.32926074363383007
		0.21797620772829332
		0.17710434740653577
		0.051769553512511404
		0.24823161692037066
