# Supplementary material for: Single nucleosome imaging reveals principles of transient multiscale chromatin reorganization triggered by histone ADP-ribosylation at DNA lesions
Source: Nat Commun. 2025 Jul 19;16:6652. doi: 10.1038/s41467-025-61834-7 (PMC12276361; doi:10.1038/s41467-025-61834-7)
Supplement: Supplementary file 6 — Source Data [file 41467_2025_61834_MOESM6_ESM.zip › DATA_ALL_FIGURES/Fig 1C/before_damage/all experiments/20220624_Field2_before_crop.mldatx_tracked.trxyt.csv]

filename	h2b_id	predicted_class_id	predicted_class_name	probability	maximum_radius	first_x_position	first_y_position
20220624_Field2_before_crop.mldatx_tracked.trxyt	27	0	Immobile	0.99999976	0.07654517992094628	1.0802837	1.1057513
20220624_Field2_before_crop.mldatx_tracked.trxyt	64	0	Immobile	0.9999999	0.17428782360236733	1.4489038	2.5613626
20220624_Field2_before_crop.mldatx_tracked.trxyt	105	0	Immobile	1.0	0.11195861460044085	1.5377143	2.3101171
20220624_Field2_before_crop.mldatx_tracked.trxyt	144	0	Immobile	0.99999976	0.06408393888972792	0.87804379	12.139389
20220624_Field2_before_crop.mldatx_tracked.trxyt	151	0	Immobile	1.0	0.04651192816514882	1.6780952	11.424991
20220624_Field2_before_crop.mldatx_tracked.trxyt	156	0	Immobile	1.0	0.051628803261454886	1.1889428	12.894356
20220624_Field2_before_crop.mldatx_tracked.trxyt	163	0	Immobile	1.0	0.08338934310360034	1.4776732	3.3032383
20220624_Field2_before_crop.mldatx_tracked.trxyt	179	1	Hybrid	1.0	0.5822062616652625	1.0015996	9.6546602
20220624_Field2_before_crop.mldatx_tracked.trxyt	184	0	Immobile	0.95588696	0.16823157965462354	1.2786596	9.9645593
20220624_Field2_before_crop.mldatx_tracked.trxyt	190	0	Immobile	1.0	0.0963979624418774	0.96838012	11.786089
20220624_Field2_before_crop.mldatx_tracked.trxyt	191	0	Immobile	0.9999974	0.22012747402075036	0.89456329	11.802506
20220624_Field2_before_crop.mldatx_tracked.trxyt	193	0	Immobile	0.9999957	0.1329614866844156	1.0007105	9.7340082
20220624_Field2_before_crop.mldatx_tracked.trxyt	206	0	Immobile	1.0	0.06423798498622134	1.5609516	2.8711774
20220624_Field2_before_crop.mldatx_tracked.trxyt	217	0	Immobile	0.99999976	0.1346878377262403	1.5875576	2.856321
20220624_Field2_before_crop.mldatx_tracked.trxyt	225	0	Immobile	0.9999958	0.1671159314902083	1.6367316	12.950255
20220624_Field2_before_crop.mldatx_tracked.trxyt	237	1	Hybrid	1.0	0.48062110772329786	1.5521943	2.8127872
20220624_Field2_before_crop.mldatx_tracked.trxyt	238	0	Immobile	0.9999776	0.17140118375736052	1.0460028	11.910785
20220624_Field2_before_crop.mldatx_tracked.trxyt	247	1	Hybrid	0.6294811	0.2861467731088538	1.0742968	11.930231
20220624_Field2_before_crop.mldatx_tracked.trxyt	248	1	Hybrid	1.0	0.4741656464553288	1.3902956	2.4196498
20220624_Field2_before_crop.mldatx_tracked.trxyt	254	0	Immobile	1.0	0.14307860458521418	0.93542141	11.83704
20220624_Field2_before_crop.mldatx_tracked.trxyt	260	0	Immobile	0.99998426	0.17296660254627905	1.0385305	11.84957
20220624_Field2_before_crop.mldatx_tracked.trxyt	264	0	Immobile	0.9999987	0.11416298684937237	1.3041932	9.4157257
20220624_Field2_before_crop.mldatx_tracked.trxyt	273	0	Immobile	0.977002	0.18482335035081468	1.239896	3.306911
20220624_Field2_before_crop.mldatx_tracked.trxyt	279	2	Mobile	0.9880121	0.658670776906073	1.0990849	3.3860443
20220624_Field2_before_crop.mldatx_tracked.trxyt	282	1	Hybrid	1.0	0.5441826660781194	1.1700906	3.3274119
20220624_Field2_before_crop.mldatx_tracked.trxyt	289	0	Immobile	0.99999416	0.15636426270890677	1.6245853	1.4555316
20220624_Field2_before_crop.mldatx_tracked.trxyt	301	0	Immobile	0.990193	0.17059489168708997	1.564866	1.4483016
20220624_Field2_before_crop.mldatx_tracked.trxyt	318	2	Mobile	0.83479834	0.32185403014399255	1.6132367	1.2899351
20220624_Field2_before_crop.mldatx_tracked.trxyt	338	0	Immobile	1.0	0.056500221406291934	1.5843778	1.3903706
20220624_Field2_before_crop.mldatx_tracked.trxyt	339	0	Immobile	0.9999759	0.18231567669698626	1.3598181	9.398923
20220624_Field2_before_crop.mldatx_tracked.trxyt	351	0	Immobile	1.0	0.05270725790866004	1.5585485	1.3952965
20220624_Field2_before_crop.mldatx_tracked.trxyt	359	0	Immobile	0.99999976	0.0813244026231988	1.3018827	9.3941416
20220624_Field2_before_crop.mldatx_tracked.trxyt	366	0	Immobile	1.0	0.09016254030360951	1.3188151	11.215252
20220624_Field2_before_crop.mldatx_tracked.trxyt	378	0	Immobile	0.99999356	0.13679966035937421	1.5004656	13.18914
20220624_Field2_before_crop.mldatx_tracked.trxyt	380	0	Immobile	0.9999999	0.07274240537822439	1.7082926	11.878255
20220624_Field2_before_crop.mldatx_tracked.trxyt	386	0	Immobile	1.0	0.09254092091231858	1.073785	1.4944141
20220624_Field2_before_crop.mldatx_tracked.trxyt	387	0	Immobile	1.0	0.04847173521742406	0.82576887	10.045364
20220624_Field2_before_crop.mldatx_tracked.trxyt	393	0	Immobile	0.99999976	0.1636262407224468	1.0956381	11.072745
20220624_Field2_before_crop.mldatx_tracked.trxyt	403	0	Immobile	1.0	0.07262312926781676	1.007132	3.0180438
20220624_Field2_before_crop.mldatx_tracked.trxyt	407	0	Immobile	0.999985	0.16636272675627828	0.82260558	9.0296194
20220624_Field2_before_crop.mldatx_tracked.trxyt	430	0	Immobile	0.9999999	0.15805067437129178	1.9747664	8.8904752
20220624_Field2_before_crop.mldatx_tracked.trxyt	433	0	Immobile	1.0	0.040008780827918415	0.91799383	1.0007878
20220624_Field2_before_crop.mldatx_tracked.trxyt	445	0	Immobile	1.0	0.17932628564159211	1.36326	10.535611
20220624_Field2_before_crop.mldatx_tracked.trxyt	446	0	Immobile	0.9999999	0.18699453762409712	1.2312103	10.480231
20220624_Field2_before_crop.mldatx_tracked.trxyt	447	1	Hybrid	0.84774494	0.2752223072177289	1.3030788	10.437053
20220624_Field2_before_crop.mldatx_tracked.trxyt	448	0	Immobile	0.9999999	0.1559386854409124	1.7953403	11.762592
20220624_Field2_before_crop.mldatx_tracked.trxyt	452	0	Immobile	0.9983191	0.165446124323932	1.2942517	10.394432
20220624_Field2_before_crop.mldatx_tracked.trxyt	455	0	Immobile	0.9999999	0.16702213899061424	1.1570919	10.475578
20220624_Field2_before_crop.mldatx_tracked.trxyt	456	0	Immobile	1.0	0.16780673778189023	1.2918955	10.428735
20220624_Field2_before_crop.mldatx_tracked.trxyt	460	0	Immobile	0.70549667	0.2040095924123162	1.3068796	10.410775
20220624_Field2_before_crop.mldatx_tracked.trxyt	461	2	Mobile	0.9999244	0.28895931331087193	1.3829007	10.445588
20220624_Field2_before_crop.mldatx_tracked.trxyt	466	0	Immobile	0.99999964	0.1368679562604774	1.1944595	4.4823017
20220624_Field2_before_crop.mldatx_tracked.trxyt	467	0	Immobile	0.96287173	0.2022771954882957	1.3600118	10.47367
20220624_Field2_before_crop.mldatx_tracked.trxyt	468	0	Immobile	0.9999993	0.14534212738507743	1.2793539	4.3592924
20220624_Field2_before_crop.mldatx_tracked.trxyt	475	0	Immobile	1.0	0.1739983493594447	0.97641806	9.8132109
20220624_Field2_before_crop.mldatx_tracked.trxyt	480	1	Hybrid	1.0	0.3960067945076321	1.9661417	1.5618817
20220624_Field2_before_crop.mldatx_tracked.trxyt	488	0	Immobile	1.0	0.14278900758619342	1.9200249	1.5805457
