# Supplementary material for: Single nucleosome imaging reveals principles of transient multiscale chromatin reorganization triggered by histone ADP-ribosylation at DNA lesions
Source: Nat Commun. 2025 Jul 19;16:6652. doi: 10.1038/s41467-025-61834-7 (PMC12276361; doi:10.1038/s41467-025-61834-7)
Supplement: Supplementary file 6 — Source Data [file 41467_2025_61834_MOESM6_ESM.zip › DATA_ALL_FIGURES/Fig 1C/before_damage/all experiments/20220624_Field2_before_crop.mldatx_tracked.trxyt_diffcoef.csv]

filename	h2b_id	diffusion_coef
20220624_Field2_before_crop.mldatx_tracked.trxyt	27	0.14647911422825083
		0.13330648626850017
		0.08100471090049996
		0.018995769362000016
		0.016639256225000083
		0.07619716980899983
		0.001488999591250027
		0.0342289957699999
		0.001755637348999981
		0.03507257289124998
		0.04568365195424987
		0.02071450854424985
		0.004336343901249982
		0.012758689404500104
		0.01695684802825037
		0.0516619910885
		0.056084008578250015
		0.07796098639325182
		0.03451685745124981
		0.1045368801650002
		0.12296207149225034
		0.028198859991250068
		0.036657590089000186
		0.004068742594250028
		0.03345699869124983
		0.0193817936542497
		0.007520345298499877
		0.0011894400782500065
		0.03685214103125
20220624_Field2_before_crop.mldatx_tracked.trxyt	64	0.29971974753805775
		0.08334199262823792
		0.1124770518552726
		0.3644268023761921
		0.13095137959302586
		0.15928438578622414
		0.1822620810100351
		0.007065558721248851
		0.10086664359848403
20220624_Field2_before_crop.mldatx_tracked.trxyt	105	0.034912917339257096
		0.07737118981248772
		0.03517567100650699
		0.0011150522809998248
		0.11468720294123272
		0.00034337615225002476
		0.023660217798496377
		0.005097206372501054
		0.02275155726399631
		0.08082532737251653
		0.04376432603299323
		0.03707535499025685
		0.26757463192920794
		0.09462423949323456
		0.17115762395128403
		0.20779471793696652
		0.01282346059300255
		0.10095454304798424
		0.136209086868527
		0.04114829581324342
		0.03451666190649429
		0.05830488730226143
		0.08896030235298633
		0.19636224969128951
		0.19378949256921826
		0.13195572058252503
		0.023859578352996135
		0.0034410207940006542
		0.02166838839124628
		0.048484729140243064
		0.14142534435727933
		0.0543630321762424
		0.09583224869201973
		0.07419629657723818
		0.09684118427626945
		0.018500372396997193
		0.0808976243300165
		0.30145159606595345
		0.10198727690448382
		0.038356118600007746
		0.00656449156249891
		0.09820547424727007
		0.05018531593999213
		0.0567039942725113
		0.04235744076124387
		0.04446457633249262
		0.037823047746257304
		0.12223965246023091
		0.11642839225652238
		0.12744934389198
		0.031616991386506824
		0.014592477950497668
		0.3313470152170656
		0.012534826224998147
		0.1049949343812335
		0.03467797348000659
		0.0004098376684999497
		0.21508512007304234
		0.22524001833696405
		0.042827011885258504
		0.034482604341245074
		0.010428020040502204
20220624_Field2_before_crop.mldatx_tracked.trxyt	144	0.006053377284003791
		0.005539734072639004
		0.019170206317607512
		0.031952610945557805
		0.1228772750775413
		0.11295371564112083
		0.03710319915500427
		0.23354860194605562
		0.015562388182560411
		0.11256947392358348
		0.03592170790120415
		0.06526314386722311
		0.02409108847075614
		0.005722644743999496
		0.01352043487080497
20220624_Field2_before_crop.mldatx_tracked.trxyt	151	0.013274269857252361
		0.003027498345999455
		0.03544058801225662
		0.05487505964724007
		0.00934313290599844
		0.002939926831250741
		0.02630448022499537
		0.0007937975410001422
20220624_Field2_before_crop.mldatx_tracked.trxyt	156	0.04324993150725865
		0.022368199647247174
		0.010495999769001615
		0.039582183622244194
		0.005735977381000938
		0.010151129545998219
		0.037286022581007564
		0.005779007740248639
		0.01856291629724705
		0.02870557590100709
		0.070564898649989
		0.020734899389005548
20220624_Field2_before_crop.mldatx_tracked.trxyt	163	0.02215527948449677
		0.04369367546099301
		0.03719941956200733
		0.020167970720496836
		0.02953577812250599
		0.08410763835023607
		0.0814657010985151
20220624_Field2_before_crop.mldatx_tracked.trxyt	179	0.013264155375252355
		0.36880225740295364
		6.392896369124338
		0.09102038704223232
		0.41654278374017883
		0.18153322400728478
		0.031700160048995424
		0.024497211636005548
		0.042232254135243445
		0.003996117626001061
		0.054306252483991284
		0.07937576820626464
		0.03068092105524512
		0.1891436176009716
		0.09414736414527146
		0.06428421788223992
		0.001520036930250168
		0.31018694721720363
		0.467656197142597
		0.0431770599042443
		0.027464562409005477
		0.07703665013923837
20220624_Field2_before_crop.mldatx_tracked.trxyt	184	0.10124762713323487
		0.47969739621434365
		0.6727024345523925
		0.033403070506006036
		0.059105527141241135
		0.19030334285522102
		0.26096596387455134
		0.0006837613412499714
		0.013717760535252964
		0.06538290627324006
		0.00865876609825178
		0.002099185729999487
		0.0025495565525006482
		0.022485812587246475
		0.043126203633243654
		0.20019743129128725
		0.07853810293123666
		0.0358142918800066
		0.015713075720248673
		0.0016522413772504154
		0.057896818099992406
		0.11947009132102507
		0.11746920383223293
		0.06528737167023937
		0.059444118460259765
		0.0064612648864989805
		0.0925207142665175
		0.05939120084124321
		0.23848129923254693
		0.5579584060341599
		0.6320064326251553
		0.11045471970927352
		0.14772977545298077
		0.03638086438325716
		0.18462400322897007
		0.09383686054451698
		0.07069465005323829
		0.013002753556002514
		0.024675292476245617
		0.025297322092245465
		0.24358156658130148
		0.12235798950522561
		0.26129324880004584
		0.02940021593124683
		0.06831969815526286
		0.11148599012522989
		0.08122442745626457
20220624_Field2_before_crop.mldatx_tracked.trxyt	190	0.03816886483125719
		0.1032588470659821
		0.025706308491827316
		0.04088411492129579
		0.04224949089307151
		0.1434313930157029
		0.11034968255526463
		0.06494991901305106
		0.013985284764237122
		0.08691571356924181
		0.05438159584963125
		0.01412066519500522
		0.1346712855983816
		0.08957932248073976
		0.15708399771421805
		0.0421307684445971
		0.0034186138614908023
		0.03346790361341768
		0.08587686516530775
		0.028647697923887383
		0.011867925171104958
		0.03722200965549578
		0.09061256571877845
		0.008950606076521301
		0.029045606988516725
		0.03992651398961267
		0.018277316774218618
		0.20989662794067862
		0.04424380930755578
		0.19435987451603767
		0.13363327813313883
		0.028285959305569357
		0.014300628626607349
		0.13082916084766952
		0.06840674522226405
		0.030835819666756997
		0.13127062503164597
20220624_Field2_before_crop.mldatx_tracked.trxyt	191	0.011951064313758464
		0.002318885011009748
		0.0063254783725237695
		0.11979231312638389
		0.019183997156893527
		0.03780230502588387
		0.019570353745325716
		0.12889277211687172
		0.06596340111571582
		0.2334271580827238
		0.1276540831400185
		0.19815245350228863
		0.1829513465922201
		0.2533438919483717
		0.11572555335004474
		0.05603639994902126
		0.07531428754019819
		0.023338553395927865
		0.03937834617491602
		0.010791491683998282
		0.15010446339306857
		0.16344621561121186
		0.06047012312143353
		0.006430021284409384
		0.0788443456554226
		0.03641188313688409
		0.009680535175001014
		0.09395047916112174
		0.05980168817859288
		0.10232777508618056
		0.21415548613506877
		0.2663735879367436
		0.14288629394866537
		0.014447065010564725
		0.06155687939219466
		0.08042998787642827
		0.04070443273798814
		0.04096243146642756
		0.07983060883243732
		0.15080742543979084
		0.05784868394081369
		0.09615968584146073
		0.11495819710506287
		0.019792872312598082
		0.03442049928507106
		0.1066313674505438
		1.1034308144141214
		0.19604195734906277
		0.44686665506169204
		0.06421631168577231
		0.198241647745078
		0.11293461224855089
		0.25805002503394614
		0.1425908818000271
		0.021632127555989634
		0.012523024201002781
		0.06665058670890327
		0.03656756272170906
		0.006203761554637065
		0.026056357386407325
		0.03920439686861014
		0.0010244011680619575
		0.0013841300459028383
		0.09617490581304161
		0.013120867469442757
		0.03149617071740689
		0.059840130162501774
		0.17704077924633807
		0.43535937157633786
		0.25040499351560974
		0.055455553280259126
		0.0438015188290066
		0.01387450738599191
		0.29505055214905906
		0.7940691651574092
		0.031644142682445524
		0.13151798690877425
		0.11228869211717928
		0.039681479364071105
		0.009177812673697102
		0.0023059824166906705
		0.01240361328904209
		0.012408485114212886
		0.21376628534869754
20220624_Field2_before_crop.mldatx_tracked.trxyt	193	0.03609631028923034
		0.1754203239365325
		0.10347076054902123
		0.16506598495853345
		0.013447917242492686
		0.004005558394001046
		0.13765916589627772
		0.32100297936631167
20220624_Field2_before_crop.mldatx_tracked.trxyt	206	0.006109943032247038
		0.030010810696256236
		0.09250786514601882
		0.10877120611819419
		0.040606030210007714
		0.0005811652485000965
		0.05771044433801185
		0.011024635426244518
20220624_Field2_before_crop.mldatx_tracked.trxyt	217	0.03307617311050599
		0.051249491634473746
		0.028017851140005597
		0.06958563345626367
		0.015606219535253096
		0.012306432708243942
		0.14263028173227754
		0.0035209753332507933
		0.08720529067295542
		0.016945376490253804
		0.05756611560401151
		0.017584689550503445
		0.12101884609243795
		0.07259824274001418
		0.0199547151905038
		0.042032930972508105
		0.130863765251183
		0.08290268868501767
		0.000993405561250106
		0.05712554151722021
		0.060326057571261985
		0.024593817537255012
		0.026992916136255138
		0.0003716436784998316
		0.033556670776256466
		0.04835802540925978
		0.05459902879822205
		0.01821685428800363
		0.0038797043140007628
		0.010913898761001812
		0.04664215422422602
		0.03088059614825623
		0.14526709238502897
		0.33133343136233007
		0.09004108559126763
		0.0857925314612674
		0.02771243596125606
		0.01952719283123994
		0.02192039447300422
		0.09539779439451854
		0.0711467439572646
		0.018974779474490448
		0.016255959050253302
		0.023785351626254874
		0.11143301494094326
		0.06742505615626362
		0.09796516952851891
		0.034812064505006964
		0.0005922117962496785
		0.006261358106001249
		0.15317786064252992
		0.1733481221404105
		0.005295076174250944
		0.037355732740007405
		0.09044917879451793
		0.056372198882471414
		0.19201566367253983
		0.6137516598003734
		0.19842776521239838
		0.02922725313250594
		0.13884776464527773
		0.09571550914901936
		0.04975736622022456
		0.004398430903250805
		0.08793381352026748
		0.02808396139250517
20220624_Field2_before_crop.mldatx_tracked.trxyt	225	0.09632163422501969
		0.055593532324970205
		0.5336980749003555
		0.8027566577674093
		0.12654793983018364
		0.2323101467560464
		0.06295624280101274
		0.18384981541228748
		0.0011574104022494917
		0.05859761803601114
		0.5402696296661053
		0.3705003136023279
		0.0012695177689995409
		0.11800952636227305
		0.3731341813610752
		0.35057580233506536
		0.7718121577011537
		0.2499579099652994
		0.23489249060229592
		0.18291709900015654
		0.03113555500100612
		0.4278560895460883
		0.21453084914213744
		0.5005011442703499
		0.09629554915026904
		0.03106664833600668
		0.18539773814215588
		0.04460367140000873
		0.1875237273940383
		0.7296062056486261
		0.07581236300101334
20220624_Field2_before_crop.mldatx_tracked.trxyt	237	0.008529746044501976
		0.04497416678597691
		0.021815905180504056
		0.042650143210258125
		0.006184536768501074
		0.020144356914239585
		0.0720968563925145
		0.12738836970402487
		0.01969932636048956
		0.044642196388258205
		0.04947304626501007
		0.10059377096002023
		0.006779304498246608
		0.07972112376851609
		0.29745383556505933
		0.06013773399396902
		0.016277075662253254
		0.13373875178902653
		0.09382279127126883
		0.03335919999523317
		1.773439524999944e-05
		0.017990223166253635
		0.10003486970001998
		0.027914976930235653
		0.12478024867627478
		0.010043167213002094
		0.0522370227139735
		0.13233993244027642
		0.03033808208125659
		0.31619307743531383
		0.02909373288123523
		0.04634460745025947
		0.09408634362101889
		0.017059993784991293
		0.06536337815826267
		0.03931900628850758
		0.08464909020101749
		0.06804050224246544
		5.566510759155111
		5.947588715206431
		6.3020552377777665
		0.4070499230953299
		5.2925520303623035
		0.006919918966251264
		0.18565932596715481
		0.1727047487225352
		0.30581725158131157
		0.09834524967326969
		2.2677768602660877
		0.2367403690562975
20220624_Field2_before_crop.mldatx_tracked.trxyt	238	0.05970143027226238
		0.02345537851005015
		0.0703327668265763
		0.1995128142208808
		0.025065639226108674
		0.15127614848763404
		0.34376216743815474
		0.0977997019446594
		0.08760608349284553
		0.6362499093294899
		0.1851755665824465
		0.3015774718824837
		0.5213932632377906
		0.7998316249883921
		0.6174730745016767
		0.15599149540298068
		0.13589500712502403
		0.015308685589002809
20220624_Field2_before_crop.mldatx_tracked.trxyt	247	0.5280690430906674
		0.036368402629943036
		0.23897434565806971
		0.144170172874451
		0.05353394263401104
		0.13275828778482018
		0.0038094911501611204
		0.10643764400902245
		0.42283715892284957
		2.3695995366254787
		0.4298348006276516
		0.1875580883292475
		0.09885824630755106
		0.029602673476929124
20220624_Field2_before_crop.mldatx_tracked.trxyt	248	0.3782799235773251
		0.9361349442634371
		1.0822203605332152
		0.0014438321164992086
		2.018117461416652
		2.0578985058226595
		0.05462615946622238
		0.038679823233007726
		0.010930395337002286
		0.17330389955128456
		0.23786326490637874
		0.1419245847760283
		0.22823149521054575
		0.005812920652496986
		0.0050291121402509815
		0.020624384013254053
		0.056078154504260694
		0.000585440353999707
		0.030059353824256185
		0.8811346893484274
		0.8727619904211772
		0.08334032295245788
20220624_Field2_before_crop.mldatx_tracked.trxyt	254	0.4878656913844539
		0.16724955344267348
		0.04465096801721902
		0.034654407588047484
		0.0742851984560645
		0.0771914403839167
		0.14326062604651887
		0.06382830485380511
		0.09318395458908053
		0.13401422804027624
		0.14229427574254958
		0.17929168224659583
		0.11606411671214159
		0.01474303784722438
		0.16700957682955378
		0.32676889602010323
		0.18215274712275928
		0.27995460441286407
		0.037532748427470376
		0.09107237425002077
20220624_Field2_before_crop.mldatx_tracked.trxyt	260	0.19217610188930329
		0.0018998669528103578
		0.5160916097767259
		0.11420829566594211
		0.03043568799725584
		0.12381879715602777
		0.232305347437252
		0.08745519180205767
		0.01595573985025332
		0.09131602352226607
		0.13869891622892835
		0.0007392193772500845
		0.24697386277197042
		0.10998632537574227
		0.06538277984497724
		0.14530848985035505
		0.06266470534130396
		0.1194112366105869
		0.19653620441852213
		0.15001497744753342
		0.1483165447334521
20220624_Field2_before_crop.mldatx_tracked.trxyt	264	0.021145245781253905
		0.22458142987304447
		0.341907191952073
		0.05683944059651057
		0.2629178859700558
		0.09772339924995097
		0.01774898543650331
		0.04625645217626057
20220624_Field2_before_crop.mldatx_tracked.trxyt	273	0.19181438884090207
		0.5476501319141089
		0.012981265281252562
		0.02626003570725544
		0.2118485566303925
		0.864522273036421
		0.2577190082673021
20220624_Field2_before_crop.mldatx_tracked.trxyt	279	0.16456613192828273
		0.13949751348252715
		4.942361512297723
		1.9184882134996337
		1.4306349295762826
		8.325123363982238
		0.047671805001259615
20220624_Field2_before_crop.mldatx_tracked.trxyt	282	0.03724162316225703
		6.749773534615845
		0.0027776177532505076
		9.07132713881661
		0.10523420634027077
		0.27070401248130294
		0.10365552772519708
		0.03588939072000655
		0.03290515168250668
		7.338012484507711
		7.494200663222416
		0.04885615453625997
		0.11687697950827422
		0.15730686984492062
		0.016050494009253284
		7.002373267233892
		0.005664497752251152
		6.052939519246903
		0.21641160324504327
		7.660385361554773
		0.03701761213623117
		0.011894809940002197
20220624_Field2_before_crop.mldatx_tracked.trxyt	289	0.22746586450004452
		1.2339141339018689
		0.965403570386441
		0.02593725866450514
		0.08182893643295817
		0.1278250723250259
		0.5680736884563639
		0.22782439372504532
		0.11265021919294313
		0.0163626552312535
		0.09727981588826935
		0.8192014194814133
		0.3779447445248069
		0.23951082581004796
		1.027635782981205
		0.308657279031091
		0.2155535524962929
		0.26573045631255277
20220624_Field2_before_crop.mldatx_tracked.trxyt	301	0.5172117167531036
		0.686954316736649
		0.1967372991370398
		0.8340961998494161
		0.0591685034945118
		0.06346780856996731
		0.31704379365806235
		0.2932311518823082
		0.47118636600300845
		0.7074786149073897
		0.20601002735529056
		0.1685374790702841
		0.18972534765840346
		0.4701407177373443
		0.6029501836886213
		0.3360534832103177
20220624_Field2_before_crop.mldatx_tracked.trxyt	318	0.41601112670608315
		0.05843551463122012
		0.9495965326166894
		2.1164479053844207
		0.11221330310502228
		0.28900160256235197
		0.7829753574604057
		0.037572325968257235
		0.5765126142879546
		0.2673521446993034
		0.021276633106254227
		1.2609388407732496
		0.7345387441481237
		0.4800422121280939
		0.3995869442013287
20220624_Field2_before_crop.mldatx_tracked.trxyt	338	0.015281546872252893
		0.027336626541255717
		0.040077461440258054
		0.0007582644499996494
		0.027532569289005795
		0.02899581333725573
		0.023964868626237656
		0.10711268837002114
		0.015347527705252967
		0.006421183132251302
		0.001183331486499359
		0.01939850981050391
20220624_Field2_before_crop.mldatx_tracked.trxyt	339	0.31797398147306183
		0.15732291671316767
		0.13151282623227628
		0.1970308243782865
		0.26348512462436585
		0.08432034981026673
		0.041364890540508584
		0.1134819908530228
		0.14491230771242725
		0.31331800173705926
		0.44415486019333855
		0.34620829247456825
		0.21183487051013986
		0.03046519653125714
		0.01788802021025252
		0.09797265437719542
		0.10242989401826921
		0.4153323030480816
		0.6722559533363872
		0.22622983256888599
		0.040017121056257925
		0.2214234432820394
		0.035668018598482475
		0.08125625650001635
		0.12205667035602526
		0.06456986319426317
		0.1716552557799095
		0.23550345001454667
		0.12731425472802532
		0.08834549828195343
		0.18907790687728745
		0.5121861837865974
		0.009384269722000493
		0.18865175652490432
		0.09887944773251929
		0.041240385226008036
		0.2441417917832994
		0.15298894579292233
		0.13990239916252534
		0.13350220979052718
		0.018513422868490417
		0.07762223019126509
		0.015379644590503313
		0.004920268657251156
		0.05266844102597312
20220624_Field2_before_crop.mldatx_tracked.trxyt	351	0.038761398906257585
		0.09020390136851743
		0.03550915965923169
		0.010127338491251926
		0.03960456319250789
		0.059431106169012135
		0.002167075348998818
		0.016672727509003494
		0.02494834773250504
		0.010600994611244566
		0.0005228458542501194
		0.0020418104890004263
		0.0006178979300000995
		0.0018537123752490126
		0.004454695830250822
		0.012373949638252509
		0.040133608000007974
20220624_Field2_before_crop.mldatx_tracked.trxyt	359	0.165341461550419
		0.13228774616502664
		0.04507702080250927
		0.03627796826650674
		0.03668490012622981
		0.001960406474500385
		0.024320048626255534
		0.002876406186247916
		0.10229759783226793
		0.03491313481525809
20220624_Field2_before_crop.mldatx_tracked.trxyt	366	0.021204988106004123
		0.0814156484052669
		0.03552173939523268
		0.024873975625004537
		0.01972939268900295
		0.02788388536400615
		0.05623321172897344
		0.11330703730627192
		0.11353337578402255
		0.004438720789000795
		0.05635758662497302
		0.033306684897256814
		0.00442829800625085
		0.14894817230592344
		0.10160216815627106
		0.03599237235025617
		0.020715595409002047
		0.052205702952222426
		0.025459259130254878
		0.08086280547026499
		0.004690142712247669
		0.08915264752501914
		0.1522674554202812
		0.04397887463126003
		0.08439713908095817
		0.05075746283226024
		0.15719493952902963
		0.06394176256096734
		0.06221231192901603
		0.04976642357726316
		0.006425718650001105
		0.05370554546097262
		0.012597511527252048
		0.025660857001005614
		0.020720300931252895
		0.06332592233121463
20220624_Field2_before_crop.mldatx_tracked.trxyt	378	0.2621737037140526
		0.0245170674500059
		0.07883092178901752
		0.06300331951521958
		0.002320390025000445
		0.54274275330736
		0.3543067113903207
		0.024545849948987477
		0.25459318170030365
		0.12253158002502687
		0.15458997263117355
		0.16815331070603043
		0.07092586702901203
		0.06726979090001292
		0.05574201879022123
		0.16011888091403145
		0.18118815502103713
		0.453639926657022
		0.29687821300105943
		0.14782819118602963
		0.06662338794726366
		0.3095500341300914
		0.33833094055406804
		0.3334027350410682
		0.04947151834597437
		0.08424817261601691
		0.1076685255812693
		0.3753487795250745
		0.10048334835619775
		0.07418752814601459
		0.02407452392025599
		0.06418738832501328
		0.1013615533539464
		0.11924086026027382
20220624_Field2_before_crop.mldatx_tracked.trxyt	380	0.010732226641003198
		0.022776608000004733
		0.04944128173525747
		0.06492251086896425
		0.012183360315252504
		0.006562945625001121
		0.059455016740969154
		0.11175121920102207
		0.03051786532500418
		0.04591360471400853
		0.04127175230897962
		0.08414089862401691
		0.06282454897226146
		0.15043398124991947
		0.0341975601440056
		0.0013428709652500892
		0.018815180900003975
		0.08329225045720903
		0.011148188234002062
		0.04975457735226253
		0.018719370406240422
		0.2142106581062908
		0.2440230746872987
		0.06558859263126217
20220624_Field2_before_crop.mldatx_tracked.trxyt	386	0.023064993284004486
		0.009714877961001914
		0.011352278959252124
		0.02960907834723484
		0.04405763066525865
		0.012940790333002626
		0.008028513166501564
		0.07166895933196313
		0.004065945813000785
		0.05811353226126155
		0.11271415004119212
		0.06476197010451303
		0.02607860677825497
		0.008147985761251607
		0.07046203894321391
		0.0286645043262558
		0.015678132414253122
		0.004689289897997613
20220624_Field2_before_crop.mldatx_tracked.trxyt	387	0.05873772787471338
		0.027824812048824442
		0.029805942335628565
		0.0009364219083026974
		0.0008423021888900333
		0.04623982620098708
		0.0807546254278275
		0.05411151830491285
		0.020756721883593066
		0.05791545900945226
		0.07524232313126435
		0.014784942309225379
20220624_Field2_before_crop.mldatx_tracked.trxyt	393	0.06608356946596664
		0.007165731829001724
		0.033726330490256626
		0.04007349670397989
		0.14295583941527892
		0.00936755203225186
		0.20931313952504052
		0.40520161389704024
		0.011469212507252345
		0.012278068102252472
		0.0025362621422502
		0.09555169062020116
		0.06358701855401264
		0.05057847779726004
		0.3105926827560896
		0.15238263773128036
		0.03703046343025613
		0.0010829567689999659
		0.1713723237821622
		0.19108133575403824
		0.011359771452251885
		0.06123617678896639
		0.00454037914525068
		0.035379063666007175
		0.10610756620526894
		0.06600526632021485
		0.04245447552725702
		0.08470083768401612
20220624_Field2_before_crop.mldatx_tracked.trxyt	403	0.012038493398502425
		0.09123133841426848
		0.06495745590896666
		0.039433166256257986
		0.05722740415751343
		0.1831074295067888
		0.01937095081999036
		0.008296879440251818
		0.011974624562502494
		0.017985241086503907
		0.03465640819823235
		0.0067785822112512726
		0.018260353790503465
		0.09851185192175928
		0.010265356694564819
		0.03986158090548039
		0.021764432612504558
		0.009720887689995107
		0.0015775217770003123
		0.06586926383336567
20220624_Field2_before_crop.mldatx_tracked.trxyt	407	0.03521939679281946
		0.003958432971250983
		0.1422653892838302
		0.008579658520648521
		0.03529924947684709
		0.12120209573851275
		0.12408753022986806
		0.6221133721754051
		0.12579563999277688
		0.002475322062122558
20220624_Field2_before_crop.mldatx_tracked.trxyt	430	0.3456252054873209
		0.2918573303405546
		0.5232350948762321
		0.1446150701125311
		0.21496690426254228
		0.22808638520813412
		0.2625522885063026
20220624_Field2_before_crop.mldatx_tracked.trxyt	433	0.0074334911118539865
		0.004263255563407812
		0.002043657874872857
		0.0002985065558900749
		0.01132467198740223
		0.03811119312167059
		0.03935889329625292
		0.007064189988506412
		0.00819817124849824
		0.00967131610084439
		0.021030238207764125
		0.006787082667061311
		0.015369897987437002
		0.009069395807274226
		0.029347008137528222
		0.003518043711968152
		0.023047367201417146
		0.021134081883986706
		0.016719690914003396
		0.007570342817518576
		0.006055810786413616
		0.014489021393682877
		0.04768153645625815
20220624_Field2_before_crop.mldatx_tracked.trxyt	445	0.11761459499726996
		0.04180318078897961
		0.32455477703131436
		0.4216043403010797
		0.002654206067250561
		0.28273598448110443
		0.5624585094703589
		0.25871839270605723
20220624_Field2_before_crop.mldatx_tracked.trxyt	446	0.04047726506900825
		0.1927148302022884
		0.3523665266400656
		0.4063553903890722
		1.6743850000001973e-05
		0.12596662574602518
		0.7265532030418814
		0.3087559780403124
		0.031078524481005464
20220624_Field2_before_crop.mldatx_tracked.trxyt	447	0.07483421466401577
		0.025791327993986785
		0.13996845535527536
		0.09825810593127005
		0.0427775522739773
		1.85956481203262
		1.6161322923563155
		0.046075869044009454
		0.021170894233989112
20220624_Field2_before_crop.mldatx_tracked.trxyt	448	0.05801418242526061
		0.01916568222500371
		0.022313905057254176
		0.019805303395240118
		0.015170420266003085
		0.0939480208040184
		0.022529959507238646
		0.0833716457052677
		0.002694844709000564
		0.019157166937254704
		0.06434263859521541
		0.01235104368125264
		0.02743760723125538
		0.005758605385250809
		0.05906234838596883
		0.04140892676225776
		0.0779117739490158
		0.07182092968096464
		0.018972399386003928
		0.17161102758403515
		0.32810073319406574
		0.0446366677489778
		0.018806395961003846
		0.006225600332251001
		0.02027730106098872
		0.16143502304028257
		0.17119186049603466
		0.00533261950625132
		0.018078958485240514
		0.009521160925001127
		0.01810256871725505
		0.00922771534899509
		0.0068863829290019204
		0.002568211902249993
		0.02964125502900468
		0.002485020195998069
		0.015881735131253284
		0.0028002218852505524
		0.10480265870402107
		0.08546271686720701
		0.004833606964001559
		0.291071468581053
		0.2713484422601104
		0.12415147932502693
		0.22978811162505036
		0.10770645722502196
20220624_Field2_before_crop.mldatx_tracked.trxyt	452	0.08894921338226659
		0.026597145624986687
		0.944807516936188
		0.9246987631811744
		0.21359028487388756
		0.02092590271525332
		0.03688480745000669
		0.0650906512210127
		0.11855575504994104
		0.22673948047529566
		0.08846924904101759
20220624_Field2_before_crop.mldatx_tracked.trxyt	455	0.059891366996012586
		0.43054292328103067
		0.11030342272026741
		0.09738789863726574
		0.10172273206601964
		0.04620101954522768
		0.040978127354008145
20220624_Field2_before_crop.mldatx_tracked.trxyt	456	0.04083980171400757
		0.012494730499992904
		0.25127038241229877
		0.34588645566031745
		0.2339751156522966
		0.17135829756215917
		0.05418523833125962
		0.196060673445291
		0.6722110651749093
		1.327209156015521
		0.3731831455653203
		0.02908706316525541
		0.023344004247239643
		0.08301955690626583
		0.01648788960025172
		0.5337609187059781
		0.5607368841251108
20220624_Field2_before_crop.mldatx_tracked.trxyt	460	0.13858944454227373
		0.5017294926313478
		0.9405535196917527
		0.02230601466600209
		0.07766229830526669
		1.0012770309567396
		0.25222558893729946
		0.6013692043841179
		0.04352783788025889
		0.04925980457222468
		0.05393352102400949
		0.03378572698100553
		0.024467697616004633
20220624_Field2_before_crop.mldatx_tracked.trxyt	461	0.13398038877602683
		0.47445552090601284
		0.7041105962561418
		1.3959063313942837
		1.6027124434763178
		0.06106830940621677
		0.6254791663573693
		0.6315757259811254
		0.0027324064889980375
20220624_Field2_before_crop.mldatx_tracked.trxyt	466	0.0157408675962532
		0.06876545597526414
		0.17983091818603594
		0.09942818038844897
		0.07064282923251496
		0.2535437731490502
		0.5492261141342187
20220624_Field2_before_crop.mldatx_tracked.trxyt	467	0.01167665080400193
		0.1908542482422927
		0.021562435110255844
		0.012981648193993209
		0.12292610998027437
		0.33369410979731695
		2.188472985404138
		0.9073465186974354
		0.28843500371605746
		0.042705262141008844
		0.08660501180720634
		0.1406176067250326
		0.06891826424901416
20220624_Field2_before_crop.mldatx_tracked.trxyt	468	0.04594435491250921
		0.11182106816719302
		0.28738092448230823
		0.02403542865700466
		0.12993453137043387
		0.11899745611627448
		0.2066628900672923
		0.010804084976251726
20220624_Field2_before_crop.mldatx_tracked.trxyt	475	0.06530137502977594
		0.13309844434278856
		0.055871845878834585
		0.018026111944480883
		0.014811728397975413
		0.051665242361500247
		0.2953014181971494
		0.11959756037118889
		0.2682019052373035
		0.038844177842009234
		0.15167250469617202
		0.826143650225153
		0.14286211793547965
		0.41334673566853647
		0.3087628803360946
		0.010283172852502983
		0.12951422645627708
		0.19711199094254211
		0.07080504893046347
		0.08715277181225731
		0.2971667674599546
		0.16008905528516806
		0.08327788393601403
		0.10558490843051939
		0.0014675111392505632
		0.03849789141248204
		0.2525381647730508
		0.24659705893229678
		0.018830605104988952
		0.016193108922503044
		0.151782169028441
		0.07666048889937511
20220624_Field2_before_crop.mldatx_tracked.trxyt	480	0.05922668842621941
		0.08492157247851714
		0.24387235577129823
		0.05733153802626101
		0.10540957543444626
		0.07230130929851446
		0.07064828997526383
		0.03161018916123403
		5.166778855062025
		0.01902298310500377
		3.7864531879970045
		0.04272740297047814
		0.08842916035401742
		0.11658663165127328
		0.19917993694439898
		0.01774787988325394
		0.018496152444253584
		0.1250355957612752
		0.33703290587232754
		0.4972100972900996
		0.08779472705826759
20220624_Field2_before_crop.mldatx_tracked.trxyt	488	0.12357070609727445
		0.13750797061802764
		0.002176019716248876
		0.007561040636501598
		0.051569767244510026
		0.0451764326672589
		0.009377235301245325
		0.007496776772501518
		0.26733956322055336
		0.08427256579020687
		0.08378485092626659
		0.00013400064625003556
		0.07527146470626515
		0.009395101436495402
		0.07381339059251522
		0.0108970506362521
		0.17132975004128348
		0.025928978205236347
		0.03355213716425668
		0.3233346221993152
		0.42747307114478145
