# Supplementary material for: Single nucleosome imaging reveals principles of transient multiscale chromatin reorganization triggered by histone ADP-ribosylation at DNA lesions
Source: Nat Commun. 2025 Jul 19;16:6652. doi: 10.1038/s41467-025-61834-7 (PMC12276361; doi:10.1038/s41467-025-61834-7)
Supplement: Supplementary file 6 — Source Data [file 41467_2025_61834_MOESM6_ESM.zip › DATA_ALL_FIGURES/Fig 1C/before_damage/all experiments/20220624_Field3_before_crop.rpt_tracked.trxyt.csv]

filename	h2b_id	predicted_class_id	predicted_class_name	probability	maximum_radius	first_x_position	first_y_position
20220624_Field3_before_crop.rpt_tracked.trxyt	8	0	Immobile	0.99999976	0.13062953813965647	1.1988858	3.7258805
20220624_Field3_before_crop.rpt_tracked.trxyt	38	0	Immobile	1.0	0.13020348516042093	2.0767292	3.170997
20220624_Field3_before_crop.rpt_tracked.trxyt	42	0	Immobile	1.0	0.11484488536073367	1.7492807	3.33629
20220624_Field3_before_crop.rpt_tracked.trxyt	45	0	Immobile	1.0	0.14554712920483862	1.7135529	3.2588874
20220624_Field3_before_crop.rpt_tracked.trxyt	47	0	Immobile	0.9999999	0.10706468489702843	1.8073852	3.2141608
20220624_Field3_before_crop.rpt_tracked.trxyt	48	0	Immobile	0.99994516	0.17699465123065145	1.5650024	8.5112495
20220624_Field3_before_crop.rpt_tracked.trxyt	49	0	Immobile	0.99988985	0.18838718755117045	1.870929	3.2357919
20220624_Field3_before_crop.rpt_tracked.trxyt	50	0	Immobile	0.99997985	0.20477881036896847	1.606161	8.3507124
20220624_Field3_before_crop.rpt_tracked.trxyt	51	0	Immobile	1.0	0.16182489851654566	1.5943678	8.4506816
20220624_Field3_before_crop.rpt_tracked.trxyt	52	0	Immobile	1.0	0.11155049578538687	1.097906	1.0077358
20220624_Field3_before_crop.rpt_tracked.trxyt	53	0	Immobile	0.99981695	0.160257795334923	1.9020632	3.2855435
20220624_Field3_before_crop.rpt_tracked.trxyt	54	0	Immobile	0.9999999	0.15756896644054008	1.6500354	8.4514373
20220624_Field3_before_crop.rpt_tracked.trxyt	55	0	Immobile	0.99999654	0.14643866072157993	1.8518928	3.2671012
20220624_Field3_before_crop.rpt_tracked.trxyt	56	0	Immobile	0.99999976	0.17160580520605992	1.6044287	8.4995286
20220624_Field3_before_crop.rpt_tracked.trxyt	59	0	Immobile	0.99999416	0.1470767428430814	1.653944	8.4999943
20220624_Field3_before_crop.rpt_tracked.trxyt	62	0	Immobile	0.99978715	0.3167916637541623	1.6501071	8.4943283
20220624_Field3_before_crop.rpt_tracked.trxyt	67	0	Immobile	0.9999869	0.11282321493380704	1.9082178	3.2860553
20220624_Field3_before_crop.rpt_tracked.trxyt	73	2	Mobile	0.9999535	1.098283044204435	0.8911649	4.2695088
20220624_Field3_before_crop.rpt_tracked.trxyt	87	0	Immobile	0.9999999	0.2135342036249227	1.0219732	2.7858758
20220624_Field3_before_crop.rpt_tracked.trxyt	88	0	Immobile	0.9999999	0.11109138495851077	1.0753776	2.6271245
