# Supplementary material for: Single nucleosome imaging reveals principles of transient multiscale chromatin reorganization triggered by histone ADP-ribosylation at DNA lesions
Source: Nat Commun. 2025 Jul 19;16:6652. doi: 10.1038/s41467-025-61834-7 (PMC12276361; doi:10.1038/s41467-025-61834-7)
Supplement: Supplementary file 6 — Source Data [file 41467_2025_61834_MOESM6_ESM.zip › DATA_ALL_FIGURES/Fig 1C/before_damage/all experiments/20220624_Field3_before_crop.rpt_tracked.trxyt_diffcoef.csv]

filename	h2b_id	diffusion_coef
20220624_Field3_before_crop.rpt_tracked.trxyt	8	0.07899598805300193
		0.008810897998250265
		0.07332023680999515
		0.03355985147225055
		0.00787179542900012
		0.21853830950125613
		0.015733163385248498
		0.24198046052450384
		0.04577945147425065
		0.20084454547625358
		0.06177832782849635
		0.2364497138320053
		0.09206280237050113
		0.023841865156250558
20220624_Field3_before_crop.rpt_tracked.trxyt	38	0.2368511186162133
		0.9972677169010935
		0.12489358822227543
		0.2152666145112163
		0.09072205909226856
		0.1094248623059826
		0.11614796762502391
		0.03589343307124437
		0.00971976288024849
20220624_Field3_before_crop.rpt_tracked.trxyt	42	0.029940942869005723
		0.11384025624498101
		0.0866610358224868
		0.1283376731845258
		0.5176333689139194
		0.008560266930501947
		0.20207332708621872
20220624_Field3_before_crop.rpt_tracked.trxyt	45	0.04148788449250786
		0.48533642995817255
		0.13767170678902668
		0.265320862562459
		0.16918031196047326
		0.20753518862504042
		0.504063759476171
		0.12162847001827289
		0.16379122678822447
		0.11512681310127244
		1.159571768220816
		0.09824798936248447
20220624_Field3_before_crop.rpt_tracked.trxyt	47	0.167955201758473
		0.13423664517122852
		0.023357107062254693
		0.0614559042152406
		0.05245434851401101
		0.07417459753448873
		0.08501653115126684
		0.12839805762647946
		0.04305767065925889
		0.25851389160720833
20220624_Field3_before_crop.rpt_tracked.trxyt	48	0.24489386966129945
		0.3303219739481981
		0.23571383695454903
		0.29420028537695386
		0.24604178260629814
		0.05692549016499024
		0.22503237476896543
		0.15816807826903134
		0.11831442881598145
		0.05467158676901245
		0.5748774001369104
		0.025593127452254005
		0.18552678117697316
		0.07674829368026646
		0.22159806925621658
		0.31348901711420074
		0.20985455885304216
		0.12991689779723
		0.9968027103227012
		0.28508477573220875
		0.0303639171282581
		0.25267128120996235
		0.11422059371652458
		0.043618564892491385
		0.03950621500999537
		0.11570849517827404
		0.30183775622220227
		0.19856330868654046
		0.051537229806241376
		0.07323896558026562
		0.05409475721424381
		0.37540187388993695
		0.4545124361213389
		0.1092495116464843
		0.1522956369625297
		0.14125227486797884
		0.2735101710785521
		0.3755947304249387
		0.26473069271130506
		0.35170437857644615
		0.025076960200996805
		0.12925332260127606
		0.17651016226622324
		0.10216388786827096
		0.0021724657939997216
		0.07110971059051399
20220624_Field3_before_crop.rpt_tracked.trxyt	49	0.004346542105249516
		0.3459212435205679
		0.05025300438599226
		0.4402434145063372
		0.6742968451321427
		0.03472263678049497
		0.2810617574090562
		0.3237653465731985
		0.14831640402127896
		0.04790749415624275
		0.0736937545885146
		0.6168733133844042
		0.44991235466133994
		0.11933760000498116
		0.2602229777224589
		0.05637565193001153
		0.19026808192246988
		0.2949052428325591
		0.12206765222123135
		0.32038424679031346
		0.07946287194923768
		0.4651015621545913
		0.26525748457620696
		0.0716042416142396
		0.07174328381051483
		0.014707192467997983
		0.05616369011526165
		0.07464109177848936
		0.0074443403140015485
		0.037772412833243924
		0.07205549126798919
		2.312168984725459
		0.6390587228344002
		0.30369518688206043
		0.2859579800144547
		0.26872533013255273
		0.13691911417697897
		0.013068849316502573
		0.3510028813091956
		0.19290869988321918
		0.017591198978003427
		0.40099002533193634
		0.2768923829653052
		0.1917771010482218
		0.09809085719251827
		0.20499331618596728
		0.011310197223252178
		0.024484275178246223
		0.3112004918652019
		0.09527449567526788
		0.004645597416499331
		0.05806267859726192
		0.0491591031204922
		0.10892084437702226
		0.3512120256461943
		1.3805898523237838
		0.04934224615626005
		0.036747077367244085
		0.32957295848506657
		0.13766059636097894
		0.06729764996826369
		0.0839981155362377
		0.03711632271250696
		0.3682961272819421
		0.3790966375511903
		0.05469381212126068
20220624_Field3_before_crop.rpt_tracked.trxyt	50	0.2565717326764522
		0.3542481258582025
		0.12252017488227519
		0.21320604871621848
		0.08122253298526691
		0.19293086220421973
		0.07493170417826638
		0.0032759226204993473
20220624_Field3_before_crop.rpt_tracked.trxyt	51	0.15001628344247686
		0.07402174547651402
		0.2962272530912032
		0.586583813413117
		0.4032510896249394
		0.2717756562733031
		0.12885705615998047
		0.06928461585223938
		0.06318836491526217
		0.07196098867448726
		0.09921941061427035
		0.4927079008871768
20220624_Field3_before_crop.rpt_tracked.trxyt	52	0.0798242666489873
		0.00102063631531269
		0.04546267872130531
		0.057910472470261494
		0.01216942113724805
		0.010778501895248364
		0.04517082644500907
		0.1580647699192653
		0.016301892832663187
		0.03404150596089728
		0.09478980977874141
		0.041887840178493514
		0.053372837616260924
		0.017693881177247316
		0.04317472387319569
		0.0371262810211601
		0.04123950129230647
		0.0009255974875626399
		8.650401343998844e-05
		0.012351612748254895
		0.003105682624751983
		0.005458103819289046
		0.09930978151547999
		0.018232571065247057
		0.07217048133901723
		0.02655327603501852
		0.0322214425353191
		0.052210284477852094
20220624_Field3_before_crop.rpt_tracked.trxyt	53	0.0492337327884924
		0.28711702945255685
		0.2543431673312098
		0.029265500002255612
		0.006131776482248878
		0.022807365792496617
		0.20433853111254155
		0.11321405070623276
		0.43619904217008715
		0.05936802576849106
		0.3579628955300717
		0.30204711234245274
		0.1935166014124689
		0.14880436865002925
		0.12686258435822914
		0.01441924204825294
		0.016407130248497562
		0.08849140329026797
		0.02902937547249537
		0.036110257627257614
		0.07274337658898895
		0.13684493859722865
		0.04941984763325962
		0.24551889633121315
20220624_Field3_before_crop.rpt_tracked.trxyt	54	0.13442196053727506
		0.003034645222249494
		0.0733111691089886
		0.286577196703306
		0.5232071418511707
		0.0048491790912506185
		0.10644298177023398
		0.021948636926504707
		0.16795735501247594
		0.0787531971024874
		0.2732521512085497
		0.18324488900247143
		0.5287546757301088
		0.13895964207398265
		0.06214414371426326
		0.2288808196159644
		0.052776936150508456
		0.04045266716649199
		0.020897759859996038
		0.4495251511563385
		0.3119768938924526
		0.04749045037325948
		0.027392488446245367
		0.1741417272562833
		0.5466840479139151
		0.2063726512200394
		0.11226797739423243
		0.06958741121799056
		0.23051924824904785
20220624_Field3_before_crop.rpt_tracked.trxyt	55	0.000541790880249957
		0.02032727530000394
		0.14058183271322774
		0.5963643963459069
		0.3110016716653126
		0.07642007684423764
		0.20774513428454242
		0.6836435400611431
		0.14843439534252903
		0.35940972616394273
		1.428519954673024
		0.2125238582125421
		0.24074256850421333
20220624_Field3_before_crop.rpt_tracked.trxyt	56	0.031265135034245294
		0.14859871036253183
		0.11776369294123105
		0.02333580364249576
		0.38502452612457655
		1.4501085889110255
		0.45410077315033365
		0.19514239491821597
		0.46716552801133354
		0.23721305300446088
		0.25707256530255207
		0.1536173440412264
		0.08858730005048536
20220624_Field3_before_crop.rpt_tracked.trxyt	59	0.07659376381001223
		0.31012794242420044
		0.2591845570525508
		0.13214746397523117
		0.3044334091250597
		0.02595056134849583
		0.13720522907597585
		0.093011740002016
		0.0029025378152493036
		0.2150431860980475
20220624_Field3_before_crop.rpt_tracked.trxyt	62	0.1305995014642277
		0.08725945725623438
		0.00763126358900185
		0.20406089110497236
		0.1688826465362828
		0.2898056316049522
		0.41421944037058606
		0.7146398831731349
		0.001001531063250235
		0.2974825907964532
		0.11798543707922712
		0.010158292126251694
		0.04798053364449263
		0.12888688706652976
		0.3599676076661993
		0.013760798766503154
		0.07966309562423586
		0.31030681637531404
		0.05892008113848986
		0.2637041010792099
		0.04371682493300838
		0.10119703855048515
		0.07923659122251471
		0.019903592161997545
		0.6339673476091202
		0.2807378565632054
		0.1224095103124803
		0.001713367924250015
		0.0499009004224931
		0.061524781450262744
		0.17469034936447114
		0.12244774713127649
		0.012400175935997477
		0.0821772143530163
		0.04064964040124377
		0.1292014186284813
		0.33724069707731746
		0.6425982854368996
		0.08525993966051858
		0.07589295859048825
		0.31026266341456243
		0.06010815133449041
		0.23714519901704811
		0.22421271611222018
		0.004057070252499522
		0.1938430715570387
		0.010278850932998282
		0.09840524058901956
		0.3380258842024477
		0.05265253092625827
		0.5638614555671555
		0.14553140742122783
		0.047294445751257394
		0.19478328688246585
		0.09829492546251621
		0.02880065891049461
		0.08338934793326838
		0.0174710051299975
		0.02127558599125341
		0.16820921518847326
		0.04904011673424282
		0.032775404796505335
		0.14726923060622737
		0.012964931686252743
		0.011249518162498525
		0.0002375497662499589
		0.1608384984302273
		0.2683637727325535
		0.16875382215622167
		0.014674468081247814
		0.09103279427326769
		0.2225543736692169
		0.10785187617802186
		0.13750049756122867
		0.0704040216820151
		0.07442716756498555
		0.021271740706246472
		0.2182507244125435
		0.012853928913248306
		0.3177714847783129
		0.659781542688394
		0.37606384758732603
		0.0594124507692402
		0.0440976882812592
		0.2517492542289618
		0.1731075059124731
		0.1748569562662852
		0.3572946938319417
		0.10739834231652266
		0.07408077786123808
		0.09142411464226836
		0.03544353246649517
		0.23637379315630047
		0.0007218334622499045
		0.03845964465024496
		0.32997495132631655
		0.35788217814094336
		0.07422304777301347
		0.1571795017352243
		0.25070045181029943
		0.23001824241121532
		0.33747245704995044
		0.03934186308125641
		0.023819209876246944
		0.17105008121328466
		0.03776092821124615
		0.11776298760202551
		0.17569954769522092
		0.0777134376452633
		0.02406095699224708
		0.02258164591399696
		0.06114316239451004
		0.008405380179248618
		0.0930180014305187
		0.003169998343249172
		0.1390569368462748
		0.00564698820624928
		0.09394002349001838
		0.10194567352848223
		0.004310744934250133
		0.0468816398372609
		0.028800499633246098
		0.011929994001002843
		0.07117896895823855
		0.08634289097126736
		0.02361733022799615
		0.03624343234099429
		0.012628579658003087
		0.1387131239592287
		0.045125063886258795
		0.09750284048498561
		0.16073568867028604
		0.13348544353822933
		0.343384733562318
		0.03257907847924457
		0.11089800249998266
		0.07598453330001657
		0.13613445925822606
		0.022912552897254784
		0.2683758519642077
20220624_Field3_before_crop.rpt_tracked.trxyt	67	0.22225997023246571
		0.11794921452252334
		0.24285459647021196
		0.004271512501000874
		0.06782796876249009
		0.18246377043697207
		0.05359149738426095
		0.057031410352240776
20220624_Field3_before_crop.rpt_tracked.trxyt	73	2.1957162929814475
		0.5738671694851998
		1.9146476729279172
		1.2081816908100602
		0.16332826379828372
		0.35312042836319546
		0.03485657144899406
		0.09367580724027058
		2.53949534353985
		4.791922765856952
		4.566076886929288
20220624_Field3_before_crop.rpt_tracked.trxyt	87	0.03712834197025793
		0.48282401430659605
		0.04433819819047696
		0.14986316953452997
		0.5126391167286019
		0.00013274281024994587
		0.011067391756252303
		0.022917360264254352
		0.07627805069651486
		0.00238859805424883
		0.08649433956201748
		0.010246387562501978
		0.015913851549242033
		0.06158013568251253
		0.2113599482650427
		0.08789571462401746
		0.176920858327412
		0.09809221029347132
		0.0001469428212500145
		0.11725493727118955
		0.0005617669850001148
		0.004904118290000919
		0.03582556141825724
		0.17973935287015863
		0.004166568606250797
		0.04574307574625923
		0.05586867800226136
		0.015531766712492102
		0.019842646362503977
		0.2515806221512991
		0.03700063248623115
		0.04579664005300899
		0.39276915627632825
		0.2807861644813062
		0.4265319220510329
		0.03108821045300583
		0.028876175539255887
		0.04834872842158505
		0.004304740772473307
		0.055081642419613476
		0.03325350141450681
		0.07392215874496161
		0.04114157965000807
		0.04040660736500787
		0.03790216212498052
		0.11019527285002141
		0.16256652434428287
		0.04538855152925831
		0.10755904342619405
		0.13938590914627674
		0.030462377706006127
		0.01703001205025316
		0.03729513472648097
		0.02340870526450493
20220624_Field3_before_crop.rpt_tracked.trxyt	88	0.15350756072453073
		0.2666002975105545
		0.5606280055263616
		0.19967741705114683
		0.08674657948126784
		0.057758949362512295
		0.02102815044498919
		0.012182639826252718
		0.03288684066125639
		0.13470945983527688
