# Supplementary material for: Single nucleosome imaging reveals principles of transient multiscale chromatin reorganization triggered by histone ADP-ribosylation at DNA lesions
Source: Nat Commun. 2025 Jul 19;16:6652. doi: 10.1038/s41467-025-61834-7 (PMC12276361; doi:10.1038/s41467-025-61834-7)
Supplement: Supplementary file 6 — Source Data [file 41467_2025_61834_MOESM6_ESM.zip › DATA_ALL_FIGURES/Fig 1C/before_damage/all experiments/20220624_Field4_before_crop.mldatx_tracked.trxyt.csv]

filename	h2b_id	predicted_class_id	predicted_class_name	probability	maximum_radius	first_x_position	first_y_position
20220624_Field4_before_crop.mldatx_tracked.trxyt	6	0	Immobile	0.99998116	0.13387367479956466	1.121327	0.92141807
20220624_Field4_before_crop.mldatx_tracked.trxyt	32	0	Immobile	0.99987173	0.2186047134044689	1.8861096	4.0420266
20220624_Field4_before_crop.mldatx_tracked.trxyt	35	0	Immobile	0.99999917	0.19050203949945016	1.8286952	3.9419295
20220624_Field4_before_crop.mldatx_tracked.trxyt	38	0	Immobile	0.9999969	0.1439553701200477	1.0376856	5.1683476
20220624_Field4_before_crop.mldatx_tracked.trxyt	42	0	Immobile	0.99993896	0.18862571985593074	0.96708301	4.9821414
20220624_Field4_before_crop.mldatx_tracked.trxyt	78	0	Immobile	1.0	0.0814704175814744	1.8277034	8.6370347
20220624_Field4_before_crop.mldatx_tracked.trxyt	101	0	Immobile	0.99999905	0.14801717455812352	1.6171575	4.8719741
20220624_Field4_before_crop.mldatx_tracked.trxyt	103	0	Immobile	0.9999999	0.1529424886060111	1.5410142	11.279411
20220624_Field4_before_crop.mldatx_tracked.trxyt	106	0	Immobile	0.9999988	0.21444762482482768	1.4391005	11.151283
20220624_Field4_before_crop.mldatx_tracked.trxyt	111	0	Immobile	0.99999976	0.14300152802344407	1.710525	7.8375333
