# Supplementary material for: Single nucleosome imaging reveals principles of transient multiscale chromatin reorganization triggered by histone ADP-ribosylation at DNA lesions
Source: Nat Commun. 2025 Jul 19;16:6652. doi: 10.1038/s41467-025-61834-7 (PMC12276361; doi:10.1038/s41467-025-61834-7)
Supplement: Supplementary file 6 — Source Data [file 41467_2025_61834_MOESM6_ESM.zip › DATA_ALL_FIGURES/Fig 1C/before_damage/all experiments/20220624_Field4_before_crop.mldatx_tracked.trxyt_diffcoef.csv]

filename	h2b_id	diffusion_coef
20220624_Field4_before_crop.mldatx_tracked.trxyt	6	0.2099031238001727
		0.1368983618314601
		0.2765424071223153
		0.21326129299843974
		0.24292247823747198
		0.07030634650000989
		0.03906727259124975
20220624_Field4_before_crop.mldatx_tracked.trxyt	32	0.5295970869131673
		0.0009929581120001047
		0.36755051712844394
		0.26168401464730195
		0.05344911595024181
		0.2427899608512986
		0.04003210296924383
20220624_Field4_before_crop.mldatx_tracked.trxyt	35	0.24252880065796165
		0.12732563777522915
		0.3613379557963214
		0.053453241783241505
		0.230608387876296
		0.1376332514622276
		0.050402678765010776
20220624_Field4_before_crop.mldatx_tracked.trxyt	38	0.10654764526468548
		0.016682442466807747
		0.28488572362953013
		0.03805961769799426
		0.1962493151422886
		0.27843896040045685
		0.06756245961426263
		0.047669620184492466
		0.24038647549792252
		0.03371208826700919
		0.21491721080786824
		0.03817432858600755
		0.12196390867698129
20220624_Field4_before_crop.mldatx_tracked.trxyt	42	0.15196934717034483
		0.011083410823487704
		0.10775770294252078
		0.5504905109551625
		0.6958651230206345
		0.21699494791521592
		0.5392822225929378
		0.35635809988932154
		0.030727839754347553
		0.005459556571061283
20220624_Field4_before_crop.mldatx_tracked.trxyt	78	0.00617232319250122
		0.12632472249802137
		0.1584247303839195
		0.03083659952125636
		0.05694189684626121
		0.031460179399984606
		0.12449935533427549
		0.016728853115253288
		0.025257110072505373
		0.04741471869647554
20220624_Field4_before_crop.mldatx_tracked.trxyt	101	0.3486106759970693
		0.02207149641000419
		0.0511493944002604
		0.06036009340246916
		0.0041283720290009075
		0.0031319000382506023
		0.0010434817344994636
		0.06469844945226315
		0.01838794203250371
		0.14526886231402952
		0.010698658584994379
		0.0006402953192501365
		0.029860545885255985
20220624_Field4_before_crop.mldatx_tracked.trxyt	103	0.025434912370254005
		0.1039944562052719
		0.02385282379400365
		0.25646844294386695
		0.3397332454673217
		0.132909669430277
		0.3179281662420874
		0.16799570699403318
		0.16066883150528
20220624_Field4_before_crop.mldatx_tracked.trxyt	106	0.14657008610002975
		0.0028246437062485214
		0.06872792606526405
		0.08070158240001686
		0.24124097503012729
		0.5913488166341156
		0.15240792494528102
		0.3221668876660656
		0.08075189124995778
		0.9344540591924331
		0.9937272773001994
		0.45025133322509275
		0.19628974200389854
		0.46375530205009463
		0.5860463681211223
		0.07203590173121184
		0.6131282141813715
		0.2746736393673047
		0.16395299414102948
20220624_Field4_before_crop.mldatx_tracked.trxyt	111	0.1558726121825291
		0.14060921800927823
		0.2164015826658907
		0.04734723617000919
		0.12747192973252494
		0.0036428117584979647
		0.03380548451850729
		0.13454788230652626
		0.27701077385005535
		0.1371299847084297
		0.08584714828126615
		0.2687576437625537
		0.12804668725702423
