# Supplementary material for: Single nucleosome imaging reveals principles of transient multiscale chromatin reorganization triggered by histone ADP-ribosylation at DNA lesions
Source: Nat Commun. 2025 Jul 19;16:6652. doi: 10.1038/s41467-025-61834-7 (PMC12276361; doi:10.1038/s41467-025-61834-7)
Supplement: Supplementary file 6 — Source Data [file 41467_2025_61834_MOESM6_ESM.zip › DATA_ALL_FIGURES/Fig 1C/before_damage/all experiments/20220624_Field5_before_crop.rpt_tracked.trxyt.csv]

filename	h2b_id	predicted_class_id	predicted_class_name	probability	maximum_radius	first_x_position	first_y_position
20220624_Field5_before_crop.rpt_tracked.trxyt	12	0	Immobile	0.99992037	0.22038929447557182	1.8644969	10.792976
20220624_Field5_before_crop.rpt_tracked.trxyt	30	2	Mobile	0.9999963	0.43787307633826933	1.6840452	8.4282837
20220624_Field5_before_crop.rpt_tracked.trxyt	48	2	Mobile	0.99998426	0.270030487647377	1.5999343	8.5447518
20220624_Field5_before_crop.rpt_tracked.trxyt	60	2	Mobile	0.99835795	0.1854144883006982	1.3431378	8.4787303
20220624_Field5_before_crop.rpt_tracked.trxyt	95	0	Immobile	0.9999913	0.19648751266508704	0.88790125	9.9775257
20220624_Field5_before_crop.rpt_tracked.trxyt	144	0	Immobile	0.9999999	0.05572233334032206	2.0517851	5.7811214
20220624_Field5_before_crop.rpt_tracked.trxyt	152	0	Immobile	1.0	0.18375818825002063	1.0623506	2.5386843
20220624_Field5_before_crop.rpt_tracked.trxyt	155	0	Immobile	0.9999999	0.09975080172670314	1.1786666	2.534708
20220624_Field5_before_crop.rpt_tracked.trxyt	174	0	Immobile	0.9999776	0.262929819510245	1.7247416	1.8236199
20220624_Field5_before_crop.rpt_tracked.trxyt	175	0	Immobile	0.99998844	0.2020579191872468	1.9095307	1.8175239
20220624_Field5_before_crop.rpt_tracked.trxyt	202	0	Immobile	1.0	0.1255730466538894	1.9894537	5.1428158
20220624_Field5_before_crop.rpt_tracked.trxyt	205	0	Immobile	1.0	0.15397056110912904	1.2545621	6.5309012
