# Supplementary material for: Single nucleosome imaging reveals principles of transient multiscale chromatin reorganization triggered by histone ADP-ribosylation at DNA lesions
Source: Nat Commun. 2025 Jul 19;16:6652. doi: 10.1038/s41467-025-61834-7 (PMC12276361; doi:10.1038/s41467-025-61834-7)
Supplement: Supplementary file 6 — Source Data [file 41467_2025_61834_MOESM6_ESM.zip › DATA_ALL_FIGURES/Fig 1C/before_damage/all experiments/20220624_Field5_before_crop.rpt_tracked.trxyt_diffcoef.csv]

filename	h2b_id	diffusion_coef
20220624_Field5_before_crop.rpt_tracked.trxyt	12	0.050907758821001015
		0.01159959857724973
		0.009529391300000203
		0.013407025162249097
		0.06921678447724762
		0.09452902341724338
		0.1059086896360005
		0.005190113056250031
		0.06409571039524987
		0.02257026006099945
		0.06708141160624902
		0.3323082019122451
		0.04356357802100269
		0.12470287487724548
		0.07359825533600231
		0.13164241810899935
		0.08299962308125296
		0.01978658032499904
		0.009935027727250125
		0.01045678609999942
		0.2732977406890094
		0.13188315840024778
		0.015114923829000133
		0.32779157832099426
		0.5101528490290119
		0.04867862480900108
		0.010639252394000001
		0.0777969172660041
		0.06229847965625112
		0.43946124018725957
		0.14207887914024625
		0.06757147530900032
		0.10487648611399755
		0.016093698289000577
		0.02381897707399892
		0.00385808758025085
		0.042192489795249324
		0.0027875838352508014
		0.059674160103998515
		0.011528519542249406
		0.01627019195524947
		0.14539507250000225
		0.1356395514439976
		0.010037580961000393
		0.06757320611599522
		0.11622464861725279
		0.044347550515996606
		0.164108375716004
		0.07758220207400178
		0.10172486387225274
		0.05260611594400064
		0.03933025574725077
		0.03365680122724948
		0.08100281124999749
		0.11005415706100241
		0.010956702928999596
		0.11351366063725507
		0.050070735360248565
		0.011397523264000073
		0.6411450136002317
		0.13692643177025332
		0.09218047972899958
		0.07745542308100006
		0.059305822468997856
		0.13936952164525343
		0.03357551407400087
		0.023753246101000502
		0.11530201166900098
		0.007840879474000277
		0.07732058942724962
		0.06419288878225105
		0.2430020925422443
		0.0013520767940002221
		0.025930524999999375
		0.034670698656251865
		0.06410001405600324
		0.048047646781249204
		0.018840721601000573
		0.03310097590899951
		0.027160822530251406
		0.04576023935224576
		0.03607970570000228
		0.026416671357249878
		0.08549922248225153
		0.07569480506899795
20220624_Field5_before_crop.rpt_tracked.trxyt	30	1.8291446075585378
		0.7533011949250161
		5.389141341907639
		1.5864297219012864
		0.5636059628612646
		0.8343034748725222
		0.41377769383697416
		1.3419314936725293
20220624_Field5_before_crop.rpt_tracked.trxyt	48	1.822911606477045
		0.5742198507082145
		0.38650298164826324
		0.6385328325520198
		0.18797829408500283
		0.11335243848199103
		1.111869597488526
		0.22421305716525897
		0.23256042937300328
20220624_Field5_before_crop.rpt_tracked.trxyt	60	0.56759315064326
		0.21197244813300148
		0.10038906876925227
		0.017069757329250673
		0.45501455098851046
		0.3906545353662598
		0.46190727827043054
		0.2487360469782549
		1.6666570674385413
		0.613204981012019
20220624_Field5_before_crop.rpt_tracked.trxyt	95	0.102741135094493
		0.08284625901475474
		0.5517694479621651
		0.07413423172108975
		0.21976647672727595
		0.07658155077225182
		0.0033969330786026023
		0.5177828337030205
		0.15849234201240547
		0.04317857128452382
		0.2332009484686037
		0.0013780747531025915
		0.003884029615002545
		0.6655362749248277
		0.3940132565910753
		0.46246438835250925
		0.19321498787204625
		0.0032544936225625855
20220624_Field5_before_crop.rpt_tracked.trxyt	144	0.003647903890249514
		0.005932427266250303
		0.012324541385000618
		0.025084302096250222
		0.0015253393302499044
		0.014851710340000965
		0.00765720304025003
		0.00019455365450003458
		0.010688458620998063
		0.01953480501625012
		0.03317042042100066
		0.01782167212125033
		0.02243539040650046
		0.013524798291250065
		0.005051650851250409
		0.006649182169999781
		0.031107849833000543
		0.00457030176124883
		0.002522964691250171
		0.00039070296424991666
		0.0028529447944998527
		0.02216002160200144
		0.007984451653250348
		0.008813989531250179
		0.02172111382250039
		0.018001025424998176
		0.0067848991232506
		0.025903427642500705
20220624_Field5_before_crop.rpt_tracked.trxyt	152	0.048427953664992404
		0.09973185573126996
		1.063777401378086
		0.8506722945221723
		0.22727646636996485
		0.07860329323626587
		0.19312571553996968
		0.037296578604493875
		0.04964673641000972
		0.24713530057846197
		0.4130262153463325
		0.22760979078121404
20220624_Field5_before_crop.rpt_tracked.trxyt	155	0.12692998844522949
		0.025453059852255096
		0.006424515124248977
		0.31891452197120046
		0.28981370898255815
		0.18228472079722122
		0.6330768180513752
		0.8335710383381185
		0.024766195392254563
		0.11871539397223131
		0.009982374105248366
		0.031265135696506206
		0.020273248471246726
		0.016252655583253322
		0.0014312617224997717
		0.00302928445000063
		0.12499921288023066
		0.04561417151125883
		0.02218692801249623
		0.059855986190490665
		0.12027849813852375
20220624_Field5_before_crop.rpt_tracked.trxyt	174	0.26692003066095843
		0.01031876120900215
		0.12533027507123026
		0.3369087551425665
		0.2730227019372074
		0.0017958256812503797
		0.13833870320647815
		0.3847996318765764
		0.061090440369990395
		0.11096908512998241
		0.3970787132225777
		0.12319760237598075
		0.04735154232500985
		0.38831955393644
		0.16481988800453265
		0.1136535072162325
		0.12215940854127469
		0.020644169991246988
		0.30132228228520286
		0.37293166866257416
		0.32874109267044904
		0.12920199953127595
20220624_Field5_before_crop.rpt_tracked.trxyt	175	0.01053240876899856
		0.08498190283323712
		0.1305614437825267
		0.04975670259024262
		0.056852167656261464
		0.0955486571972351
		0.09285871521251868
		0.5921625478611585
		0.22051291791254388
		1.2722215551210512
		0.6636702254223975
		0.12379476370227471
		0.0274212610624954
		0.01046270817050196
		0.03066715052499526
		0.13596548739252676
		0.03164550144849476
		0.0004052192852500991
		0.00259916798649962
		0.13588796788897858
		0.03564029874500675
		0.0025537722212496164
		0.13388972441852667
		0.013489488942247994
		0.012083361884502413
		0.27588758314495654
		0.23649783575221317
		0.0321363636705064
		0.06383803051298997
20220624_Field5_before_crop.rpt_tracked.trxyt	202	0.059879234571261694
		0.1240337260062298
		0.01299560387425246
		0.02882256535624628
		0.03292434265250681
		0.027604496269245795
		0.11122489178127373
		0.34126413430619584
		0.048639448887241414
		0.007093922461251339
		0.0189666486462471
		0.1391499152005282
		0.012456385272498191
		0.03397974329600686
		0.0769454611084871
		0.015590855140247358
		0.04905300469525987
		0.24409909511196135
		0.1036489247170214
		0.031453483389244946
		0.015258998416503052
		0.04410597264724293
		0.03706320510225718
		0.0005969790852499285
		0.006272053959249207
		0.019173263736254408
		0.03399556503124581
		0.01587079657850261
		0.024983016141246022
20220624_Field5_before_crop.rpt_tracked.trxyt	205	0.03586341219325629
		0.21556696617696605
		0.007692579764998495
		0.09280427211401852
		0.2596316540892083
		0.15272476290253015
		0.1237278803342313
		0.12185955429252326
		0.032365005063244794
		0.08214758381601552
		0.28619939607720674
		0.05268334177624176
		0.1168987965490233
		0.008807723749248974
		0.028880425834254476
		0.16681248967697299
		0.17865579042003588
		0.022912671512246532
		0.0854084335104867
		0.016870084172503838
		0.02249067200224631
		0.10324537773726945
		0.08052419648223634
		0.0771156566420148
		0.11864620168648152
		0.006810212880501719
		0.038963981774494595
		0.040867165904007643
		0.06492723737721648
		0.0005808387872499917
		0.03064183610525633
		0.0699417418792632
		0.04841947141822507
		0.08479609927326648
		0.07263070383826473
		0.009147827612245214
		0.0057516600325012626
		0.06732163674001349
		0.14166383754827905
		0.005793874195246753
		0.28982018310630875
		0.17141741732128613
		0.08905718172501742
		0.3630635481610637
		0.1494828707045295
		0.09077588446726802
		0.053157783109223436
		0.006281139381251101
		0.0586721965850111
		0.03173306681225599
		0.042935771736228694
		0.048071888036509344
		0.24722261213454885
		0.04451912494447682
		0.03405045102400711
		0.012020546155252087
		0.011107341039252294
		0.004665129414247616
		0.16707779599728217
		0.010226369266002266
		0.06673907052646562
		0.018844360264003216
		0.016307478850003502
		0.043580169512510133
		0.18940777737040407
		0.015549349864502827
		0.08161867025426524
		0.014829691280003044
		0.004407353173247731
		0.0508533327602598
		0.00038294370500007596
		0.06650241416196542
		0.05363351120901002
		0.009142709856251784
		0.07411795181426306
		0.07976561916195735
		0.11246255551252278
		0.02081246796925395
		0.0445266629139768
		0.044790510864508755
		0.09372401494026894
		0.18081930705428573
		0.010420947062494877
		0.11971367892727414
		0.0053493077525010565
		0.06088306147646948
		0.0463942610912611
		0.007945121906501679
		0.00025341300100006973
		0.05689665048847063
		0.0026909743705003887
		0.0050149907405010845
		0.055672753848510205
		0.024529366183987517
		0.1916879539442888
