# Supplementary material for: Single nucleosome imaging reveals principles of transient multiscale chromatin reorganization triggered by histone ADP-ribosylation at DNA lesions
Source: Nat Commun. 2025 Jul 19;16:6652. doi: 10.1038/s41467-025-61834-7 (PMC12276361; doi:10.1038/s41467-025-61834-7)
Supplement: Supplementary file 6 — Source Data [file 41467_2025_61834_MOESM6_ESM.zip › DATA_ALL_FIGURES/Fig 1C/before_damage/all experiments/20220713_Field10_before_crop.mldatx_tracked.trxyt.csv]

filename	h2b_id	predicted_class_id	predicted_class_name	probability	maximum_radius	first_x_position	first_y_position
20220713_Field10_before_crop.mldatx_tracked.trxyt	7	2	Mobile	0.99999404	1.1825528756069599	1.0971428	2.6265405
20220713_Field10_before_crop.mldatx_tracked.trxyt	10	2	Mobile	0.9999999	0.5484716858274459	1.8957283	4.0353248
20220713_Field10_before_crop.mldatx_tracked.trxyt	38	0	Immobile	0.9999981	0.18206564296544892	0.92948122	13.906088
20220713_Field10_before_crop.mldatx_tracked.trxyt	80	0	Immobile	1.0	0.08606974816114903	1.0006194	7.7776014
20220713_Field10_before_crop.mldatx_tracked.trxyt	81	2	Mobile	0.90991426	0.2311956354753101	0.95873185	7.7391844
20220713_Field10_before_crop.mldatx_tracked.trxyt	85	0	Immobile	0.9999994	0.1370557627910991	1.4553615	12.961998
20220713_Field10_before_crop.mldatx_tracked.trxyt	97	0	Immobile	0.99999833	0.1161673999117217	1.1660928	11.57331
20220713_Field10_before_crop.mldatx_tracked.trxyt	98	0	Immobile	1.0	0.11621116718887206	1.7937809	6.8637633
20220713_Field10_before_crop.mldatx_tracked.trxyt	125	2	Mobile	0.9253189	0.2080298771812356	1.8710494	10.101044
20220713_Field10_before_crop.mldatx_tracked.trxyt	127	0	Immobile	0.9999994	0.13399818105944558	1.9392833	10.189016
20220713_Field10_before_crop.mldatx_tracked.trxyt	143	0	Immobile	0.9961373	0.22985280618308696	1.4003132	15.098568
20220713_Field10_before_crop.mldatx_tracked.trxyt	152	0	Immobile	0.9999647	0.14603180634330984	2.1477892	11.464145
20220713_Field10_before_crop.mldatx_tracked.trxyt	155	0	Immobile	0.99999976	0.12603518354368276	2.202393	11.470542
20220713_Field10_before_crop.mldatx_tracked.trxyt	167	1	Hybrid	0.99989665	0.24724058804888854	1.4143567	6.4965125
20220713_Field10_before_crop.mldatx_tracked.trxyt	171	0	Immobile	1.0	0.1279934329862671	1.403835	14.095059
20220713_Field10_before_crop.mldatx_tracked.trxyt	178	0	Immobile	1.0	0.11326355419259995	1.603328	1.9475108
20220713_Field10_before_crop.mldatx_tracked.trxyt	182	0	Immobile	1.0	0.10776229567257131	0.91647914	13.76015
20220713_Field10_before_crop.mldatx_tracked.trxyt	183	0	Immobile	1.0	0.16001341219797782	1.3007481	14.588506
20220713_Field10_before_crop.mldatx_tracked.trxyt	184	0	Immobile	0.9999999	0.06247009655209523	0.86041213	13.828006
