# Supplementary material for: Single nucleosome imaging reveals principles of transient multiscale chromatin reorganization triggered by histone ADP-ribosylation at DNA lesions
Source: Nat Commun. 2025 Jul 19;16:6652. doi: 10.1038/s41467-025-61834-7 (PMC12276361; doi:10.1038/s41467-025-61834-7)
Supplement: Supplementary file 6 — Source Data [file 41467_2025_61834_MOESM6_ESM.zip › DATA_ALL_FIGURES/Fig 1C/before_damage/all experiments/20220713_Field10_before_crop.mldatx_tracked.trxyt_diffcoef.csv]

filename	h2b_id	diffusion_coef
20220713_Field10_before_crop.mldatx_tracked.trxyt	7	0.043432707361251065
		0.9245120257105204
		0.069213055486245
		0.1298079914342525
		0.2815658682088957
		2.5904864305294955
		3.7833466931237374
		1.7799634510690405
		3.5274494151433218
20220713_Field10_before_crop.mldatx_tracked.trxyt	10	0.32425149082450466
		7.92677893627546
		4.3120067202653445
		4.388641791706344
		0.9502087277312696
		0.06667666591525134
		0.4511926877599693
		1.0852131745090174
		3.758252747380081
		2.1758892717425375
		2.731368170190315
20220713_Field10_before_crop.mldatx_tracked.trxyt	38	0.0032045376331602993
		0.4806507884522632
		0.004035334585999949
		0.026146173794001214
		0.1401638919702523
		0.20501316044525422
		0.2606959704062523
		0.656602033960067
		0.2197259740600281
		0.03620897939142495
		0.018703764375302554
20220713_Field10_before_crop.mldatx_tracked.trxyt	80	0.08782990413251837
		0.05102136744124222
		0.014468005242497963
		0.042202378621259515
		0.07820039438187838
		0.048878618462249744
		0.07127910108623936
20220713_Field10_before_crop.mldatx_tracked.trxyt	81	0.0328155560993191
		0.0024007922666595904
		0.14228684922583612
		0.15874238067203167
		0.026961614240948152
		0.005447033793903603
		0.7116634960574263
20220713_Field10_before_crop.mldatx_tracked.trxyt	85	0.24382309853596723
		0.2382670822772969
		0.040037098724993433
		0.11131056079398383
		0.03642475254025613
		0.14910109995622353
		0.044055575041008446
		0.14401144309222946
20220713_Field10_before_crop.mldatx_tracked.trxyt	97	0.15379330208528033
		0.11858496658098162
		0.05547489587601114
		0.1514491559302256
		0.0297507120402456
		0.26213950440405437
		0.4365823127759357
20220713_Field10_before_crop.mldatx_tracked.trxyt	98	0.004995218540248977
		0.19457842839728876
		0.3345467996041975
		0.17323080097597285
		0.021932218610004734
		0.09587876546823446
		0.1662777568912829
		0.21300396067621652
		0.018617181331253577
		0.01651078487124748
20220713_Field10_before_crop.mldatx_tracked.trxyt	125	0.06521728653126145
		0.0228053520639882
		0.21914393151729342
		0.21560928665604454
		0.2967235647460595
		0.5520847183059666
		0.8686056857064235
20220713_Field10_before_crop.mldatx_tracked.trxyt	127	0.08219451830221039
		0.23714779319230012
		0.04033922310725815
		0.11776635010002623
		0.35354535519006836
		0.9177361674211819
		0.010552070176001401
		0.018982399128990163
20220713_Field10_before_crop.mldatx_tracked.trxyt	143	0.1484478561410267
		0.10075365245601607
		0.32358747436508484
		0.11200134660102416
		0.29226629687231465
		0.9247942087061763
		0.8193140204235692
		0.2723054887240535
		0.16606333098128695
		0.19975210236889945
		0.19846952832504072
		0.3397495898723166
		0.07442659185626496
		0.04624184507222483
		0.2816666980000557
		0.10375549024102008
		0.3105047490060881
		0.07018071710601219
		0.21198306172504378
		0.3369163450000697
		0.3614364631720681
		0.022277138409003906
		0.08866790707401719
		0.026725871487255356
		0.27646217002085166
		0.42189723925008515
		0.5208042551473585
		0.3244083880250844
		0.3994127078500771
		0.06137374701601264
		0.0005406615540001629
		0.7883982449698473
		0.29508111251530994
		0.22635383430629974
		0.04554994290622654
		0.011578498377251818
		0.0399110852702572
		0.0713516933372634
		0.12689725132893387
		0.02657452255225305
		0.26828640235530365
		0.5013283687247444
		0.20127115930003805
		0.1067358085760194
		0.014402561189002674
		0.13633688762517956
		0.012769050941002365
		0.3002965674440561
		0.3386795262553174
		0.05245988778397103
		0.10254810228527211
		0.1940903725000408
		0.08166442574595774
		0.06526403075601525
		0.08162022007026921
		0.04782703846400972
		0.2973865236498544
		0.20468671992504056
		0.06933962530901282
		0.26910741744086325
		0.03298129642525634
		0.04578451315625734
		0.029928281302254955
		0.45152765427576774
		0.04264718092900769
		0.026022731385255616
		0.044890108505976835
		0.11300932253727289
		0.034180091525008234
		0.06273312288126415
20220713_Field10_before_crop.mldatx_tracked.trxyt	152	0.016602699262253957
		0.06316366746101233
		0.09214030378902179
		0.019323089435239967
		0.012182652116002448
		0.028439147146004887
		0.13973641690892835
		0.1256068244222739
		0.1892536380560386
		0.6966563046561399
		0.17329675430591157
		0.2538184118503026
		0.012567112169002855
		0.020660429309004427
		0.06978683762721467
20220713_Field10_before_crop.mldatx_tracked.trxyt	155	0.03654278760400718
		0.12094850956894115
		0.09877241547026791
		0.20086727240003938
		0.09640698812901795
		0.11406159722494102
		0.1305673424660263
		0.14446323665002575
		0.04357187161222748
		0.06655702698126512
20220713_Field10_before_crop.mldatx_tracked.trxyt	167	0.00810619839250161
		0.0027482013402484362
		0.016276656874253035
		0.03782608238650623
		0.054250699252972226
		0.053696701165010775
		0.14845310645628101
		0.004901978426500927
		0.3129612597248398
		0.013898544356252438
		0.04045632625625844
		0.019839827781252997
		0.12305356990618824
		0.8775983561614241
		1.2453593601675028
		0.04024396546322965
		0.038150113605257746
		0.03613068251225716
		0.052123060580010545
		0.09656977368395067
20220713_Field10_before_crop.mldatx_tracked.trxyt	171	0.09184791367220312
		0.0184465799440033
		0.08773677164901592
		0.10230353391394627
		0.6140947946773682
		0.38788258245732415
		0.1487623246740277
		0.048399911331223754
		0.019306577341002804
20220713_Field10_before_crop.mldatx_tracked.trxyt	178	0.11153051930902162
		0.04459839896250878
		0.02701475700123621
		0.208020513932541
		0.0058561491982511375
		0.011648295646243985
		0.023157258514004225
		0.04383154532000867
		0.056762874625011575
		0.004149157664248079
		0.0170169112450035
		0.02222848376125492
		0.0034881083424981446
		0.10326913211202096
		0.11842929372827354
		0.09034902331326863
		0.015132673404242548
		0.0020929726465004996
20220713_Field10_before_crop.mldatx_tracked.trxyt	182	0.07591117769557809
		0.20153513651995816
		0.07635669289271735
		0.11589779054271349
		0.06553353460621594
		0.021453622377213624
		0.016404722393026757
		0.02442073927556508
		0.056362716064863184
		0.0216217285584433
		0.05922351519761975
		0.021163301633506857
		0.05953477542649223
		0.0023252583421604534
		0.05463401459507495
		0.024025887517197756
		0.002556426669840429
		0.029031116725845567
		0.003595023378103117
		0.04127713109200319
		0.016980025735252924
		0.04774668833169897
		0.0343046693588049
		0.020710028262127218
		0.004731961261523261
		0.02246468274436472
		0.014915980097282568
		0.011754874181212288
		0.0012777250654102802
		0.05450187367549287
		0.07413583701585404
		0.003590503209000887
		0.06951394198290367
		0.01290753586815256
		0.022344969673826372
		0.05860592515157422
		0.1459615780890291
20220713_Field10_before_crop.mldatx_tracked.trxyt	183	0.16000967449992304
		0.2482986489572995
		0.14669978980002737
		0.11566603715602049
		0.011843316447243716
		0.48703868546534645
		0.12440208478902763
		0.18739431483390392
		0.006568099281251233
		0.3037070726560595
20220713_Field10_before_crop.mldatx_tracked.trxyt	184	0.020343437200003707
		0.0220014093243976
		0.015196109029005495
		0.034636491144006715
		0.00456944789380345
		0.02005161685179211
		0.0026241512680228955
