# Supplementary material for: Single nucleosome imaging reveals principles of transient multiscale chromatin reorganization triggered by histone ADP-ribosylation at DNA lesions
Source: Nat Commun. 2025 Jul 19;16:6652. doi: 10.1038/s41467-025-61834-7 (PMC12276361; doi:10.1038/s41467-025-61834-7)
Supplement: Supplementary file 6 — Source Data [file 41467_2025_61834_MOESM6_ESM.zip › DATA_ALL_FIGURES/Fig 1C/before_damage/all experiments/20220713_Field1_110ms_before-crop.rpt_tracked.trxyt.csv]

filename	h2b_id	predicted_class_id	predicted_class_name	probability	maximum_radius	first_x_position	first_y_position
20220713_Field1_110ms_before-crop.rpt_tracked.trxyt	23	0	Immobile	0.99838877	0.21712092027037388	1.3388726	0.89633145
20220713_Field1_110ms_before-crop.rpt_tracked.trxyt	73	0	Immobile	1.0	0.16716261278517672	0.92018354	1.7595775
20220713_Field1_110ms_before-crop.rpt_tracked.trxyt	80	0	Immobile	0.99999905	0.20844685862447657	0.86808632	1.6908771
20220713_Field1_110ms_before-crop.rpt_tracked.trxyt	85	0	Immobile	0.9999999	0.1955941832242015	0.93030343	1.7865077
20220713_Field1_110ms_before-crop.rpt_tracked.trxyt	86	0	Immobile	0.99999034	0.19829114330840114	1.0204927	1.8416836
20220713_Field1_110ms_before-crop.rpt_tracked.trxyt	90	0	Immobile	0.9999981	0.14828695946482573	1.0489574	1.781574
20220713_Field1_110ms_before-crop.rpt_tracked.trxyt	92	0	Immobile	1.0	0.13444165039762815	0.94410001	1.7635925
20220713_Field1_110ms_before-crop.rpt_tracked.trxyt	94	0	Immobile	1.0	0.07949698995590967	1.0464377	1.7560187
20220713_Field1_110ms_before-crop.rpt_tracked.trxyt	113	1	Hybrid	0.53297186	0.30618116741075035	1.4001788	4.4057854
20220713_Field1_110ms_before-crop.rpt_tracked.trxyt	130	0	Immobile	0.9999999	0.14115361510584845	1.1936443	2.3947781
20220713_Field1_110ms_before-crop.rpt_tracked.trxyt	138	0	Immobile	0.9999999	0.20409946472075824	1.0748343	1.999072
20220713_Field1_110ms_before-crop.rpt_tracked.trxyt	139	0	Immobile	1.0	0.13126681683174918	1.0873941	2.1019427
20220713_Field1_110ms_before-crop.rpt_tracked.trxyt	146	0	Immobile	0.99997354	0.24972084521467158	1.3294365	2.0805464
20220713_Field1_110ms_before-crop.rpt_tracked.trxyt	155	0	Immobile	1.0	0.1302816818452235	1.2690906	6.7515213
