# Supplementary material for: Single nucleosome imaging reveals principles of transient multiscale chromatin reorganization triggered by histone ADP-ribosylation at DNA lesions
Source: Nat Commun. 2025 Jul 19;16:6652. doi: 10.1038/s41467-025-61834-7 (PMC12276361; doi:10.1038/s41467-025-61834-7)
Supplement: Supplementary file 6 — Source Data [file 41467_2025_61834_MOESM6_ESM.zip › DATA_ALL_FIGURES/Fig 1C/before_damage/all experiments/20220713_Field1_110ms_before-crop.rpt_tracked.trxyt_diffcoef.csv]

filename	h2b_id	diffusion_coef
20220713_Field1_110ms_before-crop.rpt_tracked.trxyt	23	1.0207829839882436
		0.3574768507700072
		0.7646784429827758
		0.29886664502125637
		0.022953467786498472
		0.017264653745810373
		0.11451613630154203
		0.038296912439890925
		0.09618045842739595
		0.04828486772356078
		0.00528368710206257
		0.00563861796455266
		0.08430279336735433
		0.1423023310282759
		0.26138308415125566
		0.009619543406622562
		0.075391681837605
		0.037211415963140926
		0.04354199923405345
		0.013941086244290244
		0.004857515030102652
		0.00038983801187248514
		0.029645282422563066
		0.005654002034622568
		0.09493346202327438
		0.009072562967301821
		0.040586266772090776
		0.0586597548243414
		0.009611366150810182
		0.004553976473802099
		0.013028980349652977
		0.0014856438620225291
		0.01699661108500051
		0.031368183237287725
		0.018472840744610385
		0.015757896761210397
		0.03168143184915319
		0.08875157429055386
		0.02295386676241025
		0.0522338082266609
		0.013502207113452841
		0.020156868308811138
		0.10635950223381486
		0.03422927554000072
		0.01768877894302284
		0.06759825888477401
		0.05614678702799603
		0.01392326140801026
		0.08295774207074125
		0.05805183407300157
		0.018678585177358834
		0.032206135901690545
		0.015396483611690244
		0.028056003495063344
		0.005939468511859678
		0.17786679176127557
		0.1793605538444559
		0.03657748264081063
		0.08386086458049696
		0.03859083586390352
		0.008392634590302697
		0.001403354258640003
		0.011738946001038997
		0.009201204595490235
		0.007764872617772606
		0.020803883926253045
		0.04786646693455659
		0.00032353490956249596
		0.018699489088210203
		0.018349117186602815
		0.09480682270489149
		0.016911868960171418
		0.005246183683060102
		0.008554086819890139
		0.13524276048125217
		0.05856758978435595
		0.030188183231953207
		0.023879711143810555
		0.022490381524410342
		0.05293500298824643
		0.038748754636473134
		0.07102758002344138
		0.026135070335890347
		0.1349564640266512
		0.05245946962361144
		0.06506817570025168
		0.024798345605890438
		0.010594189654121816
		0.03163690716309057
		0.004124589844010065
		0.028795901550773075
		0.10119809782154565
		0.002781898532690063
		0.016212064356752928
		0.003960205982500127
		0.16802280584554366
		0.04768624717875647
		0.012814481533640216
		0.016689288751290304
		0.027101560580000756
		0.095424154100746
		0.004685469944040155
		0.0016942835242600483
		0.02916612885224058
		0.04816229783289954
		0.04980064872744084
		0.053140997212810924
		0.011064206341840249
		0.025291457543810708
		0.0023193098077725596
		0.003383531795539978
		0.17065522492961407
		0.03459926769799783
		0.013464675938552936
		0.0063318795863526655
		0.08387108405609203
		0.0019721590766098567
		0.09766326970861233
		0.01056567868427279
		0.011411605750610234
		0.09216247083746201
		0.04074183542748733
		0.01811793448800293
		0.0676789470128539
		0.03268816488105345
		0.014142680289999066
		0.030395414852053087
		0.015174102694210266
		0.05797845189769125
		0.1864106925890473
		0.06762464907852402
		0.025378329789860463
		0.001149205506272531
		0.07232463968679739
		0.008659896639410187
		0.029537101765250567
		0.049340916358291034
		0.017744214170311287
		0.0024934386963725423
		0.04447508956200103
		0.060648938940251015
		0.18315506453798716
		0.031847516151523016
		0.008829486324562697
		0.00030449480050250775
		0.003069576241062588
		0.03379794245073783
		0.003022206426740107
		0.11497588842105497
		0.04357955787156331
		0.04120365139784973
		0.020424548644640637
		0.11630338629841266
		0.0440221315971408
		0.031170054478720455
		0.012382721947940259
		0.15046745130147596
		0.014546487008922828
		0.04040297750099968
		0.005025769183472609
		0.13494209099600268
		0.014714436036852758
		0.017375532471101334
		0.05006770180792353
		0.14029891932412533
		0.06557022345087396
		0.0014821345111224143
		0.003625486770490027
		0.09064042968220441
		0.016978991422472972
		0.06682425731235411
		0.011049855705551873
		0.10780079833601268
		0.1069033485528151
		0.061546057206703766
		0.05941210721208588
		0.0788730444255416
		0.01560083536250031
		0.027222235278273194
		0.0803626813614344
		0.06876707461034169
		0.00131628129977257
		0.10680918849361239
		0.12172114362520198
		0.019351814021460523
		0.2627165654862565
		0.05599654734125376
		0.05686623291024605
		0.019754444055353027
		0.20132582824731682
		0.14764302326756584
		0.13239012288393093
20220713_Field1_110ms_before-crop.rpt_tracked.trxyt	73	0.02794002099016549
		0.23482786132564004
		0.06242433689516506
		0.1387735562618813
		0.11578064493472232
		0.02222013314415684
		0.07947058999584672
		0.45528336019692933
		0.33999146697856736
20220713_Field1_110ms_before-crop.rpt_tracked.trxyt	80	0.17973143778353207
		0.016680905946003338
		0.09034292508152579
		0.0002698893280900713
		0.25014163682058377
		0.018278694491026707
		0.1180252591601137
		0.24010497122101576
20220713_Field1_110ms_before-crop.rpt_tracked.trxyt	85	0.4147177683874875
		0.16289640851917267
		0.0687300520299618
		0.1403092312520506
		0.021362999511669308
		0.01847125527581962
		0.0588840495767212
		0.2818687190216186
		0.26814453593648047
		0.1943397837051294
		0.2181054069264248
		0.055771269112631465
		0.149215352959017
		0.0035503694755407217
		0.142083128296253
		0.05499978293895102
		0.10895222581627141
		0.22025701527421515
		0.1796755964930356
		0.036011481362099224
		0.13427655104652914
		0.5755512028679992
		0.003440896956250717
		0.15021232790019895
		0.019497377376503894
		0.06366921598849
		0.07936400109798768
		0.08143223305278287
		0.09523731736517876
		0.0465778730241261
		0.013660215585311627
		0.11738111915327186
20220713_Field1_110ms_before-crop.rpt_tracked.trxyt	86	0.9829844378640176
		0.16110571323397482
		0.0062386508404513544
		0.05721572014835159
		0.07620465849023834
		0.20280114673180868
		0.16931371243509633
		0.016678804750607398
		0.08983190881605777
		0.15531134828524804
20220713_Field1_110ms_before-crop.rpt_tracked.trxyt	90	0.06705863739251373
		0.25376739880657084
		0.05989866083560064
		0.21810647588510595
		0.08544774431942638
		0.015888092828363124
		0.006359174857445138
		0.06915605234454647
		0.035216032796354386
20220713_Field1_110ms_before-crop.rpt_tracked.trxyt	92	0.009773352117491972
		0.051651163850131174
		0.05883706542342716
		0.01198594921412522
		0.0037251918065000543
		0.3074479441551332
		0.05602163707332731
		0.6220901737833927
		0.17737871906499517
20220713_Field1_110ms_before-crop.rpt_tracked.trxyt	94	0.11725404954248174
		0.011563684312502247
		0.03987173446262604
		0.029410969084995554
		0.032645002857994744
		0.03544072227650681
		0.05315522995524179
		0.0011591833212500338
		0.07194985117312674
20220713_Field1_110ms_before-crop.rpt_tracked.trxyt	113	0.2591330419473015
		0.09988961386323378
		0.04894296534726024
		0.03599786348824393
		0.24754524652629667
		0.5419977107004122
		0.1808796029289712
		0.005811847509251178
		0.1995084364444691
		0.5856949611651184
		0.8354112565611208
		0.1029266770820192
		0.5895282865824077
		0.16939431420653445
		0.2587118146919607
		0.2920490158392031
		0.5084900779626025
		0.7765152732008792
		0.4740720496583434
		0.01724459547599702
		0.018609702448503816
		0.06573859641849
		0.008652296396248716
		0.07699841782251475
		0.003112949624499475
		0.25832371865530174
		0.4031700269761881
		0.032470409800007045
		0.07154041824798851
		0.0720065751210151
		0.1725222140732229
		0.2847279930324568
		0.21751995351129505
		0.6357547741661516
		0.31907666249456323
		0.8240027213471216
20220713_Field1_110ms_before-crop.rpt_tracked.trxyt	130	0.06800160608324012
		0.05891420886426157
		0.06995834621723868
		0.09018899612651783
		0.01535632278649791
		0.01036563864650206
		0.03356926686499478
		0.006312210137999053
		0.02039794440525406
		0.05443625071624122
		0.009479695090001964
		0.026731667722246406
		0.20647414229654207
		0.002653575992499564
		0.05588126668226111
		0.010291685303248374
		0.0433260128164935
		0.031533169329256414
		0.2965774853704537
20220713_Field1_110ms_before-crop.rpt_tracked.trxyt	138	0.024347706214505178
		0.03744406060025784
		0.0006191151324996943
		0.04860364171225956
		0.011114132957002122
		0.027963708690485166
		0.11167117428202154
		0.13669855617127744
		0.01036280196425197
		0.043670553162477206
		0.11544255582327244
		0.02479852220900474
		0.018325539063253595
		0.03560970770498201
		0.023698867262504128
		0.028288437132255373
		0.0078005447124961285
		0.1561027731662812
		0.09685246709801945
		0.030690346583256218
		0.027615977812235945
		0.025203291882504943
		0.08279214152051695
		0.07357886845421274
		0.03436269382450629
		0.000662654642000218
		0.030122611232506
		0.045158718512477325
		0.06634474294601342
		0.05824493155126179
		0.06923740324096476
		0.024930916058004723
		0.04715048243425975
		0.06900616341051366
		0.001674490998499183
		0.01661956813600315
		0.14809739529127894
		0.15139528234628113
		0.02600580679923699
		0.02428243347325477
		0.01211409670250222
		0.008426306166495496
		0.0329645642472565
		0.04457618125825863
		0.012216718994002326
		0.004670903119997703
		0.06530959542126277
		0.018898728856253943
		0.00284146674924859
		0.009268357492251824
		0.010319802694251864
		0.04227792098725894
		0.05535893732847214
		0.055041416066510813
		0.014499106861002769
		0.024147784824987636
		0.011569702876252372
		0.0032002490125006646
		0.013140320706252637
		0.015090313536992238
		0.022774823498504716
		0.01806366032156589
		0.13166588247683852
		0.03674291182898104
		0.04667520371183187
		0.020241213417526823
		0.0004437921992497483
		0.11905988288502377
		0.0564989648242611
		0.007858558182501505
		0.013972006618242732
		0.012911553309252467
		0.150370673838279
		0.14535504787692477
		0.024575232633254954
		0.086792382990268
		0.09551325442826945
		0.019164855631990087
		0.0032551757972505953
		0.03097826676250633
		0.0397372698499799
		0.0024862339400003246
		0.020352087443253866
		0.008917517202501665
		0.02082019913998929
		0.024719485700004873
		0.04734184963400984
		0.0340786148445062
		0.009409360005245074
		0.028583298610255353
		0.03240040404200619
		0.01426963184449259
		0.03950013809050828
		0.03911374638100821
		0.04499359899400917
		0.014494289886242686
		0.005068723996251029
		0.0266618173600054
		0.04873578122822523
		0.011626626606252473
		0.062394338414512536
		0.07167376177526513
		0.10133031115394867
		0.00350836294925076
		0.016423673220502928
		0.025404223195236827
		0.010482075650002433
		0.034511234013006736
		0.03037290411600639
		0.04403278817047787
		0.07327837510901533
		0.016599015369815503
		0.021264759981014143
		0.07501866649211394
		0.03388032262397882
		0.003955707828040764
		0.04149467934730128
		0.04552763794181909
		0.050576927198982685
		0.14250779847973205
		0.1830946232763089
		0.05196107647183272
		0.06056748393022186
		0.008418159165218288
		0.013597687634555147
		0.06402543954758463
		0.012083992116574894
		0.03520861506242251
		0.030248353045006417
		0.023154796730004635
		0.042854478223227896
		0.031441211251256096
		0.006563029520001411
		0.021102844758254413
		0.06570875680921671
		0.06080465215926214
		0.04432269838600874
		0.00942458262500178
		0.07976815877420919
		0.006970346134251425
		0.011104611125002209
		0.023728186377237757
		0.11939529279252357
		0.03402404461625681
20220713_Field1_110ms_before-crop.rpt_tracked.trxyt	139	0.05290643150426051
		0.004607469037000874
		0.010770993196994512
		0.0031543496945005836
		0.03962302672000797
		0.0027403081892505387
		0.2673714040223623
		0.04636977629225905
		0.01906437489625372
		0.08962653341045347
		0.07541462571251434
		0.0029436265832506574
		0.0035182384285006143
		0.031494427868483776
		0.07337466400626422
		0.016554433070503336
		0.024286558560504948
		0.014299383705242545
		0.005755475410001149
		0.01182066967625206
		0.02326748987298775
		0.012106686304252318
		0.006160989984501062
		0.09646237228901833
		0.028823861249985223
		0.02468171354050476
		0.0017061887992502651
		0.006687567091246484
		0.012678386982502569
		0.09191078308901847
		0.1143952268062732
		0.12236375286043694
		0.053705461825010646
		0.011060692936252288
		0.07458467637121122
		0.06760228297701336
		0.002454510866000325
		0.006971852056251357
		0.01935429066248982
		0.030022998740505506
		0.0019188918505003924
		0.13388371297627813
		0.01191358169799426
		0.05842890853001174
		0.06699731699601334
		0.005292999272247363
		0.011237336485252216
		0.008746115550251597
		0.010656821463251925
		0.0016902214692490383
		0.004492735305250901
		0.03041911088450597
		0.05296166528222279
		0.03635016742625726
		0.16183571552453274
		0.19921483673228968
		0.026399914150236424
		0.12728646447402525
		0.021391427017004284
		0.009443071356994988
		0.1636595652925322
		0.05714362253126163
		0.023337280601004748
		0.0005160592404997494
		0.036985166600007786
		0.010182827380502182
		0.09991975613527042
		0.023259681504988406
		0.003454352860250606
		0.04822336080250955
		0.10182399406094778
		0.17637235637803475
		0.0026696216605005905
		0.04834344025625964
		0.046219731954476456
		0.10622893316052186
20220713_Field1_110ms_before-crop.rpt_tracked.trxyt	146	0.4055883325060438
		0.019326837767628897
		0.041748768868493526
		0.01794309346625367
		0.010630492756002172
		0.1735817843381628
		0.3922427220413269
		0.11059423306027188
		0.41247408462658125
20220713_Field1_110ms_before-crop.rpt_tracked.trxyt	155	0.20121325933039919
		0.03082267200625575
		0.020306809761254197
		0.07984063639398649
		0.31820520008831255
		0.2781863116003051
		0.007771539028995778
		0.16196763733003114
		0.0760275766160148
		0.041938958348509116
		0.3119936662448402
		0.517776108966353
		0.8242428012244143
		0.23561942010029724
		0.5803997369609524
		0.8188850872691616
		0.12361867814827412
		0.16566719907241415
		0.04719703301000912
		0.12671058268327706
