# Supplementary material for: Single nucleosome imaging reveals principles of transient multiscale chromatin reorganization triggered by histone ADP-ribosylation at DNA lesions
Source: Nat Commun. 2025 Jul 19;16:6652. doi: 10.1038/s41467-025-61834-7 (PMC12276361; doi:10.1038/s41467-025-61834-7)
Supplement: Supplementary file 6 — Source Data [file 41467_2025_61834_MOESM6_ESM.zip › DATA_ALL_FIGURES/Fig 1C/before_damage/all experiments/20220713_Field1_before_crop.mldatx_tracked.trxyt.csv]

filename	h2b_id	predicted_class_id	predicted_class_name	probability	maximum_radius	first_x_position	first_y_position
20220713_Field1_before_crop.mldatx_tracked.trxyt	16	0	Immobile	0.9999994	0.05757467349468876	2.0580627	1.3070966
20220713_Field1_before_crop.mldatx_tracked.trxyt	24	0	Immobile	1.0	0.0890870000493898	2.0688288	1.3049588
20220713_Field1_before_crop.mldatx_tracked.trxyt	39	0	Immobile	0.99999976	0.22238743182347334	1.4503273	2.031818
20220713_Field1_before_crop.mldatx_tracked.trxyt	89	0	Immobile	0.9999982	0.15896185774584431	1.0691415	2.8369535
20220713_Field1_before_crop.mldatx_tracked.trxyt	125	0	Immobile	0.99880445	0.15649749363820503	1.2410941	2.8048707
20220713_Field1_before_crop.mldatx_tracked.trxyt	129	0	Immobile	0.99999976	0.08157330420529754	1.2971682	2.7937537
20220713_Field1_before_crop.mldatx_tracked.trxyt	165	0	Immobile	0.9999994	0.17410123255488458	1.7179338	5.5263972
20220713_Field1_before_crop.mldatx_tracked.trxyt	166	0	Immobile	0.6661151	0.31258811246370216	1.7135647	5.5317669
20220713_Field1_before_crop.mldatx_tracked.trxyt	198	1	Hybrid	0.9999999	0.6412487793486783	1.5149155	3.5141794
20220713_Field1_before_crop.mldatx_tracked.trxyt	209	0	Immobile	1.0	0.20649641955164738	1.3945913	3.1176266
20220713_Field1_before_crop.mldatx_tracked.trxyt	212	0	Immobile	1.0	0.1338807694968175	1.4072994	3.2181395
20220713_Field1_before_crop.mldatx_tracked.trxyt	237	0	Immobile	0.9999999	0.1292600763619223	1.5907339	7.8782702
20220713_Field1_before_crop.mldatx_tracked.trxyt	238	1	Hybrid	0.60357946	0.2224610333905917	1.4823291	7.7944438
