# Supplementary material for: Single nucleosome imaging reveals principles of transient multiscale chromatin reorganization triggered by histone ADP-ribosylation at DNA lesions
Source: Nat Commun. 2025 Jul 19;16:6652. doi: 10.1038/s41467-025-61834-7 (PMC12276361; doi:10.1038/s41467-025-61834-7)
Supplement: Supplementary file 6 — Source Data [file 41467_2025_61834_MOESM6_ESM.zip › DATA_ALL_FIGURES/Fig 1C/before_damage/all experiments/20220713_Field1_before_crop.mldatx_tracked.trxyt_diffcoef.csv]

filename	h2b_id	diffusion_coef
20220713_Field1_before_crop.mldatx_tracked.trxyt	16	0.004934449188500208
		0.06030328409300047
		0.09081500300500037
		0.17442063435625046
		0.2974302234812506
		0.03673690798900035
		0.04512715158024902
20220713_Field1_before_crop.mldatx_tracked.trxyt	24	0.010026882778250413
		0.02175748621599964
		0.013506203438500397
		0.03172373838249944
		0.011200780062250233
		0.05798453496124881
		0.12445332599425267
		0.0012429538812500297
		0.048837958044501056
		0.047129710000249
		0.025745563287250816
		0.01077860919199973
		0.0008409234492500577
		0.047109041017248734
		0.03930606058100053
		0.07517392131124813
		0.031502280111250634
		0.06058942153999873
		0.019738821692500304
		0.04094600798499903
20220713_Field1_before_crop.mldatx_tracked.trxyt	39	0.4328537779025092
		0.8845159584610165
		0.3127636724132559
		0.024101322382248005
		0.014427550635250678
		0.11503882519250208
		0.03641339691250069
		0.10395623947299308
		0.05483299249000132
		0.006919236901250341
		0.005465993103250148
		0.08638953940249457
		0.14523183650000257
		0.26151024908450454
		0.009929669281250247
		0.08863751115049275
		0.047341034208500825
		0.03740846139050068
		0.0157336911652505
		0.005484986781250224
		0.0005244900912499594
		0.032230213878250716
		0.0075075372320004
		0.11210308878650219
		0.00866294920324937
		0.04872192242900077
		0.05750282302225064
		0.012479726393000384
		0.006020257178499671
		0.013592387022250255
		0.0023056240925000537
		0.01924657620425034
		0.03198278524849747
		0.01787861827250025
		0.01443721086100026
		0.035208220104250725
		0.08962466674249389
		0.029361087362000517
		0.05671794377800132
		0.014041604871250259
		0.023119531912248477
		0.11209742395925269
		0.04154159041300142
		0.01747533908250024
		0.07241256694450193
		0.07091891937324545
		0.01728719043299999
		0.08906583789025212
		0.06023489406500125
		0.02211108814624846
		0.028589669310500585
		0.02149834716250037
		0.031090119176250677
		0.007644388868999549
		0.19430406743725387
		0.18548347277000307
		0.042663668906501376
		0.08854197944424388
		0.048638841693251056
		0.010350147728500392
		0.0035115689405001926
		0.01684917432249916
		0.006776856043250143
		0.00932422250500042
		0.021017047636000562
		0.05441249564124654
		0.0007047576170000196
		0.017855044992500468
		0.023782208530250207
		0.112851404656252
		0.014474635588248979
		0.006189684936499946
		0.008922850165000282
		0.1463651932032529
		0.06847437793999502
		0.03626736081625004
		0.025103942672000865
		0.024042099856000584
		0.05446522542499595
		0.040053572733251025
		0.06671178335725167
		0.01924377902800062
		0.15005192967124117
		0.05355737045325177
		0.060565797288001766
		0.02761125473050103
		0.01213695059524899
		0.03038089340925005
		0.0035017498152499628
		0.03132784622525037
		0.11095197638049244
		0.004826176167249983
		0.01776381268500045
		0.005118687902500116
		0.1798943140632534
		0.043487006249247166
		0.010533896377000454
		0.015075477363999917
		0.02943931522500079
		0.09962986452024256
		0.001777137196250002
		0.00103154004125005
		0.039229510981001
		0.0523881351424964
		0.044874396252250856
		0.05404075737250171
		0.012830133336500483
		0.030629019505997803
		0.005705881432250058
		0.0050401127060000364
		0.15443751855850366
		0.037109187246497415
		0.013082368709250192
		0.00711097457800044
		0.0750893746000015
		0.0037183977089997144
		0.1091493619152522
		0.01036493534525038
		0.013188928506250665
		0.1033268968502533
		0.04279128600324739
		0.020291168330500552
		0.06906820593700147
		0.03086054707250103
		0.01293247019724949
		0.03143328293925093
		0.01936079089225042
		0.06504021932825192
		0.18294643129448795
		0.05745899805250106
		0.020984629357000458
		0.002382345246250145
		0.07647375728199458
		0.010764288401000263
		0.02525383720400068
		0.052611710931251686
		0.017791121511998905
		0.003434707731250191
		0.04327454839300045
		0.062277720532001465
		0.18808989400623763
		0.03480885091125115
		0.011542517017250443
		0.000925767385000032
		0.004887866016500193
		0.03263292772899761
		0.0038795289852499456
		0.12070898654125276
		0.04239936573125108
		0.04543222620024678
		0.027686100001000538
		0.13082368006600312
		0.0469123519772511
		0.02712899897724823
		0.01744278386450024
		0.17581517853125492
		0.020005916148000527
		0.043755536776246974
		0.006550736349250001
		0.15112351015200418
		0.0198881392525004
		0.018788689364498727
		0.049691958698001366
		0.14323603100650376
		0.06264830691925155
		0.0027020810612498575
		0.005743883361250254
		0.09991880903125208
		0.018524211468250413
		0.07007582940500101
		0.010906033939999409
		0.10580886574450231
		0.10877450996250272
		0.0688038183722517
		0.07440757510624428
		0.09390255334925099
		0.016105915144250145
		0.03741961078250065
		0.08684061638499396
		0.07217292564725104
		0.0013844749532499786
		0.10940386943125241
		0.12916302436999122
		0.029374886211250405
		0.29978178449525544
		0.06644010489625128
		0.052600074270496344
		0.023711946540250564
		0.19086781720500398
		0.1361723306225032
		0.12955936934649104
20220713_Field1_before_crop.mldatx_tracked.trxyt	89	0.10606471208523374
		0.09063602416998631
		0.24936520612255011
		0.23925351405246206
		0.9983971167771977
		0.0693165080644887
		0.03574116875225674
		0.27603024990845654
		0.15587291577253046
		0.09719684427823497
		0.40232365554618676
		0.0488830667142594
		0.30683906525445204
		0.07959891352501547
		0.19741661681721834
20220713_Field1_before_crop.mldatx_tracked.trxyt	125	0.1314860369612761
		0.5774787199489109
		0.006114646288001144
		0.1369392078242291
		0.014143471432252867
		0.06099005066724063
		0.0805262348979875
20220713_Field1_before_crop.mldatx_tracked.trxyt	129	0.07543249458426533
		0.06765756226849008
		0.19341759962497018
		0.16468849525003404
		0.011373642004498348
		0.088987147020267
		0.1588323444912239
20220713_Field1_before_crop.mldatx_tracked.trxyt	165	0.2595374565800506
		0.09623212326123477
		0.05390961920001153
		0.04321936478899242
		0.27153947357305225
		0.6340631895939028
		0.21820377098421437
		0.02414234770250488
		0.20801059738096736
20220713_Field1_before_crop.mldatx_tracked.trxyt	166	0.11533461412252381
		0.6161618250491564
		0.18489094650628835
		0.2633611744024585
		0.33538622339594787
		0.6585134234103815
		0.9151974135683575
		0.47544102110734204
		0.040258601139992856
		0.0584585496740117
		0.08613067283223699
		0.004391628483249267
		0.10037045683626807
		0.0038886631062493722
		0.29043583911030846
		0.49402519553117336
		0.021991980429253433
		0.08473159253048711
		0.09009048289626735
		0.24370143205696262
20220713_Field1_before_crop.mldatx_tracked.trxyt	198	0.07090781970623793
		0.059206984409262156
		0.07172843023823877
		0.09860042670626971
		0.015534474820247581
		0.008157608033001472
		0.037984469919243785
		0.004292283073249451
		0.023309702518255107
		0.05052930488124166
		0.010136069112252006
		0.029757323040245278
		0.21726930244504342
		0.0025800277262495236
		0.05096513535425997
		0.011217256131248448
		0.0476430624624925
		0.030874486449256305
		0.25738266018821027
		7.210197969571683
20220713_Field1_before_crop.mldatx_tracked.trxyt	209	0.023111992010004637
		0.03387863852125707
		0.0006215463664996945
		0.05055022509926032
		0.011724978073252334
		0.023992340617237852
		0.1040779816225205
		0.1437908050225283
		0.013125689920252422
		0.04635892700122634
		0.10717767956202189
		0.023708370289255022
		0.01917125773000398
		0.03274077277123353
		0.027413704501005175
		0.032483180632506006
		0.0066503002084966735
		0.16870086475628418
		0.10675858471302109
		0.027080602973005446
		0.033807690868233
		0.024473712861254725
		0.08420535418326627
		0.07469265485521152
		0.036637843240007614
		0.0008311779865001411
		0.030859875280005795
		0.049647612040225234
		0.07521041547401502
		0.0668957565125126
		0.07484254612321178
		0.027271348141005368
		0.05054025610251002
		0.07693719554726522
		0.002724287500998585
		0.016932687956003313
		0.1538374182662807
		0.15354512362928102
		0.029248954830485185
		0.027698707271255493
		0.010742917418502064
		0.009649132906244836
		0.03457718209600699
		0.05132465001701027
		0.01793254753000378
		0.003940570842497843
		0.058616773621261574
		0.0178806354805037
		0.0018816896569989858
		0.009912224184252154
		0.008108116276001835
		0.04341496568525843
		0.05293419477322326
		0.048079693369009524
		0.01262412275125241
		0.022193272056238486
		0.008001036956501558
		0.0018824614412503908
		0.01613862692000309
		0.016594382965241565
		0.02349225691600446
		0.014468916580002756
		0.1286756780962759
		0.03574565848923192
		0.04427458065125908
		0.019647924072504118
		0.0007152650209995997
		0.11542994844202271
		0.060595064781261546
		0.008761569812001437
		0.011408780811244098
		0.020396161392503828
		0.16279758496628088
		0.15812938517216868
		0.02615742223300515
		0.09168190324326832
		0.09932690898252004
		0.01890336667848999
		0.003944801016250686
		0.029653362834255893
		0.044709804024977144
		0.0033424395512506614
		0.022663608350504245
		0.010136577490002038
		0.02213730951323828
		0.025096639908504983
		0.05252740961000997
		0.03421118500325712
		0.009711125489245239
		0.026184668791255215
		0.031105993785256372
		0.0183485709812407
		0.045455443866509126
		0.04703188264000914
		0.04587991239325908
		0.014655552828992675
		0.006215337926501325
		0.025896951328254914
		0.0633640580529675
		0.01888369461025405
		0.062231844786512766
		0.0829696387702669
		0.11326786057794244
		0.0044539331605006355
		0.015722612949253444
		0.024052491318237574
		0.011301262184002223
		0.032114859106256256
		0.028952528305005783
		0.04475337510422683
		0.07033585111251321
		0.018181423500503852
		0.022651684656254834
		0.076390917781211
		0.036954320774507256
		0.002617536756250581
		0.040404122004979726
		0.056778774553011106
		0.0647028278125126
		0.15079149735202863
		0.18524058221790496
		0.058648006801011766
		0.06490790817626364
		0.008008047652245779
		0.014096659612502666
		0.06540056127926314
		0.01482677864125276
		0.03634116208423182
		0.0313360087072565
		0.02436387132125473
		0.04538729819422659
		0.03187291431125637
		0.006097122936251185
		0.019510246138504057
		0.06483443976121706
		0.05959754038226141
		0.04340879004125843
		0.008568656981001501
		0.08564412150120669
		0.0066034862645012815
		0.010624605432251884
		0.025880870871236694
		0.11291266766252273
		0.032339326459256384
20220713_Field1_before_crop.mldatx_tracked.trxyt	212	0.059601407154261744
		0.005727522816501234
		0.010892375991244518
		0.0045886942562509995
		0.04557944725925871
		0.001814355405000262
		0.2674247263861113
		0.05309720185925996
		0.021690250746504262
		0.09480765032820185
		0.07646987160026471
		0.002909229325000587
		0.0027044158062505385
		0.03256144514648322
		0.07575350496851554
		0.021451052089004472
		0.029376678984506355
		0.016667971596241764
		0.0053088776420010565
		0.010444582795251806
		0.02374911765723788
		0.011904342594502173
		0.005510236334501069
		0.10037161810326967
		0.03912167567423012
		0.02722003737525561
		0.002807164868000632
		0.008946368726495629
		0.01231719421600221
		0.09282922969526833
		0.12015046452127341
		0.13405987650243228
		0.06374444814726311
		0.010695147797002065
		0.08391660620645751
		0.0780841540912659
		0.002364020002000479
		0.007274133265251523
		0.017202318518241482
		0.02641861197650536
		0.001667536308250254
		0.14361811472802838
		0.010841838708494273
		0.05897575220126125
		0.0719999190372646
		0.00587566437249714
		0.010884873470502253
		0.008341694031251824
		0.010367647250001973
		0.0012522501024992882
		0.0057475298050011355
		0.03544377861625729
		0.06010995570621947
		0.043003744628008524
		0.1917323330222876
		0.21541351905129352
		0.03008416949523449
		0.14318884143127739
		0.02140836185825408
		0.01325125532649345
		0.1770516399812855
		0.06126683682251236
		0.021469990105254102
		0.0004013733092497938
		0.03503664413600666
		0.009719413405001705
		0.10039511431626982
		0.02859638821248495
		0.0010801691170001773
		0.053338738545010714
		0.10652258792819529
		0.18081334075303554
		0.0026992944200005566
		0.04893374130850919
		0.039209267774229666
		0.08850719406826744
20220713_Field1_before_crop.mldatx_tracked.trxyt	237	0.2185629239561398
		0.038924117384507816
		0.0205212688200043
		0.09207264192501878
		0.23237389812487888
		0.3545471603073213
		0.3295704578113158
		0.016798636456990857
		0.195208227314538
		0.11082083057127146
		0.05729670551701204
		0.3341674572270787
20220713_Field1_before_crop.mldatx_tracked.trxyt	238	0.2446524657812979
		0.639341024286172
		0.8266972887614147
		0.1153090198090224
		0.20471577189189435
		0.07114069564826367
		0.1489260295472801
