# Supplementary material for: Single nucleosome imaging reveals principles of transient multiscale chromatin reorganization triggered by histone ADP-ribosylation at DNA lesions
Source: Nat Commun. 2025 Jul 19;16:6652. doi: 10.1038/s41467-025-61834-7 (PMC12276361; doi:10.1038/s41467-025-61834-7)
Supplement: Supplementary file 6 — Source Data [file 41467_2025_61834_MOESM6_ESM.zip › DATA_ALL_FIGURES/Fig 1C/before_damage/all experiments/20220713_Field2_before_crop.mldatx_tracked.trxyt.csv]

filename	h2b_id	predicted_class_id	predicted_class_name	probability	maximum_radius	first_x_position	first_y_position
20220713_Field2_before_crop.mldatx_tracked.trxyt	7	1	Hybrid	0.9954594	0.27797200308723535	1.2338091	4.3832297
20220713_Field2_before_crop.mldatx_tracked.trxyt	8	0	Immobile	0.954393	0.21622221339066833	1.9013451	10.352347
20220713_Field2_before_crop.mldatx_tracked.trxyt	10	0	Immobile	0.9999995	0.1596290451888065	1.1263187	4.2800339
20220713_Field2_before_crop.mldatx_tracked.trxyt	69	1	Hybrid	0.7252953	0.25502215191410343	1.0679222	3.8900513
20220713_Field2_before_crop.mldatx_tracked.trxyt	70	0	Immobile	1.0	0.16590636204105128	1.0971661	3.844216
20220713_Field2_before_crop.mldatx_tracked.trxyt	73	0	Immobile	0.9990546	0.23671236463294495	1.919766	7.5707463
20220713_Field2_before_crop.mldatx_tracked.trxyt	74	0	Immobile	0.99999	0.1842053582097164	1.9465593	7.6202898
20220713_Field2_before_crop.mldatx_tracked.trxyt	76	0	Immobile	0.9999999	0.16329444187029118	1.9940149	7.5465875
20220713_Field2_before_crop.mldatx_tracked.trxyt	89	0	Immobile	1.0	0.11596986839834754	1.0976911	3.9431904
20220713_Field2_before_crop.mldatx_tracked.trxyt	104	1	Hybrid	0.7454362	0.2719463167411724	1.8254593	11.674712
