# Supplementary material for: Single nucleosome imaging reveals principles of transient multiscale chromatin reorganization triggered by histone ADP-ribosylation at DNA lesions
Source: Nat Commun. 2025 Jul 19;16:6652. doi: 10.1038/s41467-025-61834-7 (PMC12276361; doi:10.1038/s41467-025-61834-7)
Supplement: Supplementary file 6 — Source Data [file 41467_2025_61834_MOESM6_ESM.zip › DATA_ALL_FIGURES/Fig 1C/before_damage/all experiments/20220713_Field2_before_crop.mldatx_tracked.trxyt_diffcoef.csv]

filename	h2b_id	diffusion_coef
20220713_Field2_before_crop.mldatx_tracked.trxyt	7	0.05067811446050083
		0.005540313757249807
		0.06458569326400232
		0.0050147041022497695
		0.04739269639524833
		0.44243060585451055
		0.35238926016424227
		0.0311953304045009
		0.1488813154019956
		0.19378962474650507
		0.028739006920999812
		0.015337053102500447
		0.12028025434324721
		0.0035383526942501208
		0.03162486864799991
		0.20196654524100613
		0.03060655781199939
		0.039354456213001064
		0.004278142084499864
		0.14495590732050367
		0.031241321466499425
		0.02068365448249975
		0.02061449301324869
		0.00983002931299958
		0.049369587988998
		0.09196163408650218
		0.07680621932124816
		0.012282143380000186
		0.09424148198125179
		0.250947430674245
		0.17557805602250326
		0.03590206481250043
		0.1560047176562543
		0.009100025529249494
		0.02738154991050034
		0.04814723014249882
		0.029744903602000484
		0.0033354873662499993
		0.023876513245000418
		0.043172362761248646
		0.059500906788501395
		0.04207108197024916
		0.0020780702240000997
		0.010284545736249574
		0.06187313874850064
		0.016861794336249337
		0.04198835961625098
		0.1082012921662472
		0.1922128932842527
		0.16339928399999556
		0.08068616514725156
		0.011194792506249706
		0.06634750671125236
		0.09028799122850223
		0.04140836182899898
		0.022115303405000616
		0.060873059666249105
		0.03319859761425053
		0.07347881598124896
		0.08935673930525202
		0.11601348733824728
		0.07315805136125136
		0.09817609103124893
		0.016889919122001013
		0.022930149636248932
		0.04592942897825159
		0.5765678246672394
		0.354397804368258
		0.0685688402432485
		0.10218502536100187
		0.2592984542732435
		0.013030227766249928
		0.05257333176999875
		0.11923964779700318
		0.007512931936250088
		0.06384311925125151
		0.14194041363124835
		0.16116687510725514
		0.032563515666251215
		0.024038028217999226
		0.05245818530500076
		0.03209623331050014
		0.03651335158600091
		0.0030983073972498877
		0.22243471096250472
		0.09938798010324656
		0.03449332352250057
		0.033778451143249295
		0.11791705931450285
		0.08901806518099815
		0.24438277911125478
		0.2538711598882465
		0.06831585344225272
		0.07103828463249816
		0.00108395689300009
		0.19822716460624468
		0.12229116089125226
		0.017607229222249735
		0.008485525651999684
		0.13783135096249582
		0.20787692897025345
		0.16188234150599629
		0.0073293554385006135
		0.011796324707250382
		0.010067166532999789
		0.06010334410225009
		0.08415054870799761
		0.22380917434650432
		0.08268788688499808
		0.0071855952050000095
		0.009567298233999797
		0.11383224265800336
		0.04908928619599824
		0.0067602152362506674
		0.024611162225000347
		0.2533565109692557
		0.9228624167002275
20220713_Field2_before_crop.mldatx_tracked.trxyt	8	0.29273943687400883
		0.012917885935249786
		0.03855064217525126
		0.26262946772725304
		0.014545591586001466
		0.03522599551224788
		0.12744768988125063
		0.07043629856900165
		0.1873140091560042
		0.014345576803999035
		0.02889479444524943
		0.019100722666000682
		0.06367815854100077
		0.10103548324999291
		0.006868607797250232
		0.08072780722900248
		0.045124683929000216
		0.054840085212245857
		0.004814741881000153
		0.017848087981250337
		0.08698391005600195
		0.0503239200249966
		0.18152614862500363
		0.25439838824900485
		0.005493655700999977
		0.015293471715248835
		0.02486319548525068
		0.12676594248400358
		0.0215190727939998
		0.038361251982251376
		0.27694933364023433
		0.040749021234000725
		0.06377092612900144
		0.00716246056025023
		0.06224589203399892
		0.013042990902251406
		0.023449628921000186
		0.08121339472724938
		0.08517894593524494
		0.026716202165251824
		0.03304357268125137
		0.05542789922525011
20220713_Field2_before_crop.mldatx_tracked.trxyt	10	0.6370358016972076
		0.06470609908825115
		0.0634348847120016
		0.05573658942450208
		0.19043000463398774
		0.02870027907325098
		0.008468492672250413
		0.03309052443850057
		0.055117488535250767
		0.004154184622249565
		0.01448693661925039
		0.01797872886025057
		0.019686903049250363
		0.006397727953249252
		0.0204755033920006
		0.11821827872900277
		0.021057505535250456
		0.008061761640249467
		0.019856013942500497
		0.039171777276250944
		0.008018759668500372
		0.04905377937924593
		0.017080275280000844
		0.010881319896500515
		0.01697246248625019
		0.017088029352498833
		0.029866329552250742
		0.03971712063250078
		0.0017132042500000385
		0.027111773293248275
		0.0012498545440000832
		0.017340463413250514
		0.0026971001852500605
		0.02758835444649989
		0.00089319170899984
		0.013533808312250869
		0.035131506951251446
		0.04833085714900057
		0.03712587008499778
		0.01198994987125067
		0.06647672360025109
		0.011778152549000028
		0.05849566389249548
		0.037926629640250537
		0.014147739231250173
		0.01095764876050043
		0.053052814281997256
		0.014152632934499936
		0.021847552938250036
		0.0019911108124999913
		0.019401601822248538
		0.049022612806251316
		0.07231474224125278
		0.07155937950800202
		0.0013247872449999427
		0.037763029124000945
		0.0014376139400000523
		0.004402270354500334
		0.020508004260501297
		0.06967518922524607
		0.008028449991250382
		0.028816454253250422
		0.04747209629000245
		0.0010068452424999142
		0.004280539610000262
		0.004571874721250027
		0.11667676048025406
		0.02623247049124813
		0.00585330618724989
		0.019315028864500254
		0.04086030137625027
		0.02499445258649819
		0.03750353044425058
		0.1096346911022534
		0.06468957410525235
20220713_Field2_before_crop.mldatx_tracked.trxyt	69	0.1621566396045568
		0.47894025934243517
		0.3900692427805778
		0.14375656594927919
		0.08048957974320912
		0.11755186203127346
		0.13069422735702574
		0.0729881699299624
		0.10468948810227072
		0.6067299129051201
		1.0295140025587033
		0.22244472246238647
		0.21490838328129158
		0.06939831315926381
20220713_Field2_before_crop.mldatx_tracked.trxyt	70	0.23225509066254468
		0.38871402304732644
		0.09925028729994906
		0.34490779771056784
		0.6025462057813721
		1.4292678342814809
		0.7767947405352157
		0.07710495817626564
		0.06005009803601145
		0.12011797694118863
		0.4711227316763443
		0.1234695741792744
		0.019430958305253928
		0.194851083993151
		0.057353166812261346
		0.11094766941602192
		0.17173394035115272
		0.6196183877266134
		0.524155797101914
		0.20687659683465104
		0.10665549536819541
		0.029309331318256006
		0.049785978098010025
		0.6250662378559712
		0.38059100592936584
		0.09180033641001736
		0.00520910513000119
		0.07017167822646385
20220713_Field2_before_crop.mldatx_tracked.trxyt	73	0.6370947107229262
		0.01628816933125319
		0.2537045498283011
		0.0716469315250142
		0.05040640005047403
		0.4397600695525861
		0.21996018443454138
		0.17967008468790766
		0.04811167832050967
		0.4602162862373429
		0.1883756990562888
		0.41704724341278543
		0.05839668561626209
20220713_Field2_before_crop.mldatx_tracked.trxyt	74	0.36564441766532363
		0.438903329770027
		0.21877300270529515
		0.009096311953002171
		0.3106315922890636
		0.6115718754869364
		0.06078947155451234
		0.15793086544253018
		0.15294410981117193
		0.47124987345134456
		0.5707108113426129
20220713_Field2_before_crop.mldatx_tracked.trxyt	76	0.2513337292713
		0.10583361524727064
		0.1911926838370396
		0.6494536465759184
		0.4847084553865932
		0.09035960118026838
		0.1811512559262858
		0.16055502000491634
		0.38717156229632993
20220713_Field2_before_crop.mldatx_tracked.trxyt	89	0.008051771541245959
		0.01063256357925202
		0.035552175333257184
		0.005243717403251172
		0.048883015262474946
		0.07187329986426391
		0.09000489412526691
		0.046521867116226426
20220713_Field2_before_crop.mldatx_tracked.trxyt	104	1.6985857645275906
		0.11738721161018885
		0.042437331476008186
		1.1346206513854713
		0.4101382736997894
		0.28936322510231116
		0.17553713694528034
		1.3131133937475075
		0.5400410800997235
