# Supplementary material for: Single nucleosome imaging reveals principles of transient multiscale chromatin reorganization triggered by histone ADP-ribosylation at DNA lesions
Source: Nat Commun. 2025 Jul 19;16:6652. doi: 10.1038/s41467-025-61834-7 (PMC12276361; doi:10.1038/s41467-025-61834-7)
Supplement: Supplementary file 6 — Source Data [file 41467_2025_61834_MOESM6_ESM.zip › DATA_ALL_FIGURES/Fig 1C/before_damage/all experiments/20220713_Field3_before_crop.mldatx_tracked.trxyt.csv]

filename	h2b_id	predicted_class_id	predicted_class_name	probability	maximum_radius	first_x_position	first_y_position
20220713_Field3_before_crop.mldatx_tracked.trxyt	13	2	Mobile	0.907864	0.21533984177462392	1.1198796	3.7087518
20220713_Field3_before_crop.mldatx_tracked.trxyt	22	0	Immobile	1.0	0.11036372793359207	1.0644223	3.6795644
20220713_Field3_before_crop.mldatx_tracked.trxyt	28	0	Immobile	0.9999994	0.12700058847107795	1.0457907	3.596986
20220713_Field3_before_crop.mldatx_tracked.trxyt	29	0	Immobile	1.0	0.07394387631778587	1.1383626	2.7028537
20220713_Field3_before_crop.mldatx_tracked.trxyt	48	1	Hybrid	0.88639265	0.27686407862518025	1.4996208	2.1021638
20220713_Field3_before_crop.mldatx_tracked.trxyt	49	0	Immobile	1.0	0.03660792309432457	1.6047572	2.2374149
20220713_Field3_before_crop.mldatx_tracked.trxyt	58	0	Immobile	0.9999995	0.1821000918264728	1.7929132	12.88457
20220713_Field3_before_crop.mldatx_tracked.trxyt	79	0	Immobile	0.9992384	0.16573940873386156	1.3781243	1.8391599
20220713_Field3_before_crop.mldatx_tracked.trxyt	114	0	Immobile	1.0	0.10317029998298954	0.85742206	7.739623
20220713_Field3_before_crop.mldatx_tracked.trxyt	118	0	Immobile	1.0	0.10747617311762118	0.82508098	7.7178758
20220713_Field3_before_crop.mldatx_tracked.trxyt	123	0	Immobile	1.0	0.0495543960646276	0.81133516	7.7660694
20220713_Field3_before_crop.mldatx_tracked.trxyt	143	0	Immobile	1.0	0.10767568945049728	1.7303976	12.835571
20220713_Field3_before_crop.mldatx_tracked.trxyt	155	0	Immobile	0.9999999	0.12531447376296978	1.7244315	9.1075581
20220713_Field3_before_crop.mldatx_tracked.trxyt	168	0	Immobile	0.9999999	0.1191974231711406	1.7631728	10.676377
20220713_Field3_before_crop.mldatx_tracked.trxyt	172	0	Immobile	1.0	0.11144142425588405	2.0701797	3.8794895
20220713_Field3_before_crop.mldatx_tracked.trxyt	290	0	Immobile	1.0	0.09723303917259789	1.9448245	9.5159568
20220713_Field3_before_crop.mldatx_tracked.trxyt	292	0	Immobile	0.99999857	0.16882258131627384	1.4395771	6.6522825
20220713_Field3_before_crop.mldatx_tracked.trxyt	301	0	Immobile	0.9999994	0.10811559377485731	1.4985798	6.4771009
20220713_Field3_before_crop.mldatx_tracked.trxyt	303	0	Immobile	1.0	0.08771013508711539	1.4552541	6.4510175
20220713_Field3_before_crop.mldatx_tracked.trxyt	304	0	Immobile	1.0	0.12720078578063093	1.436699	3.8645469
20220713_Field3_before_crop.mldatx_tracked.trxyt	305	2	Mobile	0.99999523	0.4214256782575191	1.2191946	3.1344428
20220713_Field3_before_crop.mldatx_tracked.trxyt	329	0	Immobile	1.0	0.07731828668626858	1.6316216	5.340046
20220713_Field3_before_crop.mldatx_tracked.trxyt	333	0	Immobile	1.0	0.09582569237448804	1.6582584	5.3024923
20220713_Field3_before_crop.mldatx_tracked.trxyt	340	0	Immobile	1.0	0.08818078859371796	1.8916004	5.0606328
