# Supplementary material for: Single nucleosome imaging reveals principles of transient multiscale chromatin reorganization triggered by histone ADP-ribosylation at DNA lesions
Source: Nat Commun. 2025 Jul 19;16:6652. doi: 10.1038/s41467-025-61834-7 (PMC12276361; doi:10.1038/s41467-025-61834-7)
Supplement: Supplementary file 6 — Source Data [file 41467_2025_61834_MOESM6_ESM.zip › DATA_ALL_FIGURES/Fig 1C/before_damage/all experiments/20220713_Field3_before_crop.mldatx_tracked.trxyt_diffcoef.csv]

filename	h2b_id	diffusion_coef
20220713_Field3_before_crop.mldatx_tracked.trxyt	13	0.13472515232124996
		0.9787832312152491
		1.512434167027269
		0.348328878041249
		0.0213788685644998
		0.0007173787482499321
		0.06784725700124886
20220713_Field3_before_crop.mldatx_tracked.trxyt	22	0.0979072500792519
		0.038953215304249264
		0.020335955462499854
		0.3923842069624991
		0.034399661572249836
		0.012616583083250109
		0.05700557111299956
20220713_Field3_before_crop.mldatx_tracked.trxyt	28	0.33143362060900017
		0.058911448134250304
		0.07101756843250036
		0.19660931191224978
		0.3250216249602501
		0.2170032719245001
		0.01560695165299978
		0.18183078317824952
		0.1856743256450002
		0.06285280516000054
		0.08735455082524969
		0.09123983438600018
		0.024313613736250003
20220713_Field3_before_crop.mldatx_tracked.trxyt	29	0.022131262342249894
		0.003522342316999949
		0.043260000897999605
		0.1132775694332491
		0.07116921646249968
		0.009077391421249893
		0.0016638126804999576
		0.08248087496224898
		0.053198800532999524
		0.0010047647442499924
		0.02599634967199991
		0.049909957092499915
		0.025966709418500267
		0.0012454790412499764
		0.006509255330500013
		0.0055493754659997905
		0.04566849677525015
		0.03105763741224984
		0.027134174070499784
		0.18409255038624867
		0.04409959216899928
		0.05930267948224963
		0.03450793778500029
		0.004012682448999843
		0.014032569964999887
		0.03368877417699983
		0.010993324962500007
		0.006655450737250162
		0.013271211660249957
		0.015455380473999934
		0.019189283418500104
		0.023857059684249695
		0.1147789238345
		0.022834711645000283
		0.11665723664224945
		0.047531602658499976
		0.021314093682249898
		0.03965417061249955
		0.02435837876225001
		0.07285759921225131
		0.025457909931249554
20220713_Field3_before_crop.mldatx_tracked.trxyt	48	1.9163429508242908
		0.08794908745625223
		0.09860021688400131
		0.08665018755649348
		0.024015766622500895
		0.023585005370000592
		0.011071057297000192
		0.01829759820124893
		0.009753130858500353
		0.019043138902500895
		0.005274267562250132
		0.00026327225599994243
		0.03808201977850069
		0.011018768945000082
		0.0013017337242500443
		0.029263486941250798
		0.0028775534142498247
20220713_Field3_before_crop.mldatx_tracked.trxyt	49	0.006107208362000159
		0.006914087237000098
		0.007191052453000219
		0.012660796622499396
		0.016285706605250055
		0.026276845111250627
		0.018461318691250152
		0.014309836116249015
20220713_Field3_before_crop.mldatx_tracked.trxyt	58	0.02202693328899932
		0.0777724505122512
		0.029347958725000737
		0.13273008760525298
		0.26013643768125605
		0.07628779912025167
		0.09440075620625356
		0.008831889265998757
		0.04676120099600142
		0.005416337989000179
		0.15632527248025524
		0.06659424939725286
		0.010723737800000159
		0.04130297922499925
		0.02321067930025014
		0.07830848100723807
		0.13891744708225578
		0.008279986387250035
		0.005224182772250087
		0.03285259885225003
		0.0020762485210001932
		0.00886930677024957
		0.055217362288999906
		0.01037963874025065
		0.17031530885722657
		0.10848602967025242
		0.002249894224999998
		0.004833061242249956
		0.02923645408100063
		0.06441475220225472
		0.0469341168872531
		0.006842986782250256
		0.046388452148993946
		0.013643922465999677
		0.012520503381249687
		0.04380129003125182
		0.0032353785410005158
		0.04838264890000173
		0.014426080994001871
		0.020727186595250878
		0.02915455843224568
		0.009724923124999793
		0.006370641920249636
		0.04084813892500067
		0.03650498441224983
		0.05417109040024791
		0.008380971855249168
		0.0718855098312509
		0.011290802000000023
		0.05725914626724221
		0.0380348356562512
		0.024947666914000913
		0.002552669101000424
		0.01738506331524996
		0.011053580727249667
		0.018730374975250808
		0.05167653950600116
		0.023480798624996066
		0.0037732616000001815
		0.0211799001760019
		0.026351017025001356
		0.0003614058009999548
		0.04438753700225063
		0.02583066330400022
		0.04794168801599976
		0.02632389844224562
		0.01989188158600051
		0.014514864717250095
		0.03836467617725111
		0.008330737215250628
		0.08157740035725172
		0.011522056592250076
		0.023521510181001622
		0.01835673550624994
		0.01240400266024733
		0.0248934378812502
		0.0010471507010000449
		0.019602079227249436
		0.006959261680999883
		0.002454810297250484
		0.035453519632250304
		0.02831778224724991
		0.03524407305724581
		0.0038009624090007406
		0.03270410279224797
		0.03138971875625084
		0.032308283936000236
		0.0077904481562502004
		0.005948856340249621
		0.0013654535139996644
		0.08753827600398727
		0.16855715485025358
		0.020248500004000497
		0.017790340120250606
		0.0032271232159998046
		0.08579849040100179
		0.07864789570600116
		0.14183402593024785
		0.06431155040900059
		0.0014983795059997026
		0.0034128272410000877
		0.07804194898025071
		0.0009668602022497793
		0.029819398781250405
		0.04218235166899987
		0.06710740831225284
		0.05786048398400134
		0.0418561399809943
		0.21052532380100417
		0.018623267427248635
		0.03790548976400098
		0.00401201533124984
		0.07714021445225273
		0.005976806989000235
		0.03432410125600105
		0.07075186655398892
		0.005494527625250045
		0.06426182333225057
		0.2089241011360052
		0.030221266289003013
		0.0022528171812500135
		0.053071136901001424
		0.0012850107210000032
		0.04966240493599973
		0.05738912343124111
		0.055628136661001075
		0.03273816542224983
		0.07384552993025235
		0.027516747756251004
		0.002358340165249727
		0.03790772330599949
		0.034785233932249714
		0.041347492602244115
		0.2406446685122547
20220713_Field3_before_crop.mldatx_tracked.trxyt	79	0.0325033563842508
		0.02090844182124662
		0.15375011932125293
		0.22438433084500417
		0.0221495915102503
		0.021341089802500594
		0.11514913248100259
		0.15110660225125355
		0.48645786717251
		0.3443681358401956
		0.5483861855502613
		0.5689192987525111
		0.2132920665112554
		0.15565883580325343
		0.10553490592200211
		0.33386335231250663
		0.3157220146002573
		0.034812094806250866
		0.013844670271997907
		0.03936518491625107
		0.08616341694425225
		0.06300804521050148
		0.37296365310625945
20220713_Field3_before_crop.mldatx_tracked.trxyt	114	0.0746298386132641
		0.056798565566643804
		0.05420432510700156
		0.009147324407104064
		0.03726744590824353
		0.10868357206734323
		0.13594544114545085
		0.05746615341350074
		0.17710985464397122
		0.06575317013107487
		0.04853335750105272
		0.028199443105148145
		0.030431681802318547
		0.01184177651982036
		0.03150203276455814
		0.0039178259918893924
		0.0024185781101229652
		0.01016432043348871
20220713_Field3_before_crop.mldatx_tracked.trxyt	118	0.060574096034213404
		0.009484711868841929
		0.04676677873635242
		0.008329224627064128
		0.03405569474709627
		0.054319255376414244
		0.0030501528540632203
		0.02731058304899811
		0.0032906196393030908
		0.05623997681919365
		0.04118329590706824
		0.11059853689584181
		0.10583867746214433
		0.15571850078959418
		0.14992085601601465
		0.022846320935477223
		0.007037711786502057
		0.04008056272901778
		0.12366841247907095
		0.04195275898116102
		0.028206553425995984
20220713_Field3_before_crop.mldatx_tracked.trxyt	123	0.023629143124098455
		0.039732655073068834
		0.04304792508999203
		0.02061721222184409
		0.018349462976249422
		0.006733456726251227
		0.03119016762513457
20220713_Field3_before_crop.mldatx_tracked.trxyt	143	0.037508390724994636
		0.07477609203726505
		0.03581199117024532
		0.0017672451822497942
		0.21775677745629243
		0.07182592922223949
		0.12843099223527413
		0.13617920213223114
		0.000806237895999943
		0.027687607570248025
		0.0450374340249961
		0.23522598650005133
		0.01516426198899842
		0.16271182765628212
		0.10059694403598414
		0.038862480386006246
		0.19835112502521965
		0.12260215608402457
		0.045744530745993314
		0.1512178305552264
		0.04130493280400802
		0.024943247127244734
		0.048285839376006515
		0.006821976130248035
		0.00912703864225146
		0.060485341990240485
		0.035684967702256674
		0.02872814914099572
		0.006864591049998932
		0.041326048792257465
		0.1108019587302333
		0.047150534196009966
		0.05367698798724222
		0.03173839303400564
		0.0070429547559991675
		0.06772344122898859
		0.06168077515626241
		0.05055861698099231
		0.0007600421250001005
		0.2084634432812171
		0.062350059597261996
		0.090413641953986
		0.0706633256722635
		0.06760861118099289
		0.004681797895999336
		0.006205318060251826
		0.0394409767689938
		0.11656312075527314
		0.29397032488395347
20220713_Field3_before_crop.mldatx_tracked.trxyt	155	0.041174051688491975
		0.05474737847051086
		0.040889941773243975
		0.0020235114785004467
		0.14322746168422879
		0.15846992459428166
		0.11517517887023271
		0.5000417336881722
		0.10459375036027244
		0.06960435349848992
		0.09219939020101799
		0.09620110891248468
20220713_Field3_before_crop.mldatx_tracked.trxyt	168	0.01711665798124736
		0.01060679950900262
		0.05759472831399069
		0.04907517878125914
		0.09066384753723623
		0.05282592668525776
		0.16892843926097412
		0.3972886737010803
		0.04786811626399227
		0.23644165544096354
		0.562842325634113
		0.5135325540609214
		0.061453513141012196
		0.2372114300322143
		0.021081347862254067
		0.025788022195246164
		0.10984266740902153
		0.06333466119999102
		0.11462641696223141
		0.14391459236902926
		0.13990457188522668
		0.212047219250042
		0.5005054183039236
		0.7082255011361408
		0.3264092510072004
		0.08865815996023607
		0.12202022654727439
		0.14584407125522364
		0.49263224619034907
		0.5135015587751736
		0.11715098141227523
		0.15449491456397563
		0.07084019692101445
		0.22922236366896415
		0.20545385299221716
		0.17426800662103425
		0.41843123665618337
		0.526110208121103
		0.012551566624997998
		0.04002336397600742
		0.45816201079517316
		0.22380096245629372
		0.16706135276097267
		0.06332935584399042
		0.1271052154660245
		0.1454819919552281
		0.33972369097231586
		0.175885135620972
		0.13662218891727537
		0.012039785872248668
		0.2366395961852149
		0.2039650206410427
		0.03117900048099575
		0.008104514706001322
		0.12228623222498113
		0.009429417612253082
		0.15762187139722664
		0.045082852981009475
		0.2388396485249633
		0.05047978172499185
		0.1544308240960272
		0.05644805922899142
		0.12948070768902203
		0.07387496706598647
		0.027515912706254073
		0.11974882345023077
		0.22739914429529573
		0.050263090256240595
		0.021754738720996626
		0.26931090927405327
		0.21780857409996837
		0.1779013656250413
		0.003783694200999976
		0.011855953327251537
		0.011327769982247892
		0.09022934247023702
		0.06324434431401331
		0.20583995937021995
		0.18361970392028393
		0.1460618016572244
20220713_Field3_before_crop.mldatx_tracked.trxyt	172	0.0010945940624999216
		0.039107396992506954
		0.011045720367248126
		0.021358085881254266
		0.006078112131999231
		0.012567117025997837
		0.028073168525005267
		0.03678347889324392
		0.12302313876727398
		0.4611953450319276
		0.21096177744654238
20220713_Field3_before_crop.mldatx_tracked.trxyt	290	0.05039043188450918
		0.039816574606257815
		0.0021126291062488925
		0.023695874071254626
		0.014530705576002346
		0.12207549564902702
		0.24910112540512233
		0.028834270394004886
		0.04937146781825852
		0.0637346609424668
		0.1045503428425185
		0.04571195938625902
		0.30570509940730833
		0.1666203142089171
		0.03939016875425954
		0.00168158681800031
		0.014010787988493142
		0.014643558406251587
		0.03140270888625612
20220713_Field3_before_crop.mldatx_tracked.trxyt	292	0.4116168607770806
		0.0692108602292641
		0.022964194974488882
		0.07301721457926412
		0.0005181162320001523
		0.11596156187518818
		0.0829140970002653
20220713_Field3_before_crop.mldatx_tracked.trxyt	301	0.10399351618927055
		0.045051093250257995
		0.08149600936995725
		0.015185063665002756
		0.0172186941992534
		0.1360096079281807
		0.1325985078100267
		0.02736833498500535
		0.032549119520005616
		0.008488451200996056
		0.02309810927125477
		0.003732280590250669
		0.03452126464623201
		0.018784624644253557
		0.10748088282727167
		0.007069831366251307
		0.058953087292220555
20220713_Field3_before_crop.mldatx_tracked.trxyt	303	0.031754002330005984
		0.011882455526502042
		0.25119341826486896
		0.09641812993026774
		0.005932056645251113
		0.07101385131251385
		0.03636373274223117
		0.029733730572506077
		0.014154777680002728
		0.004500267648997605
		0.01819277715050367
		0.031761074841256495
		0.0029111093050004193
		0.0007963634584996138
		0.0005189766605000919
		0.044238037726258325
		0.028054643040485397
		0.025364983777255105
		0.04745962264025877
		0.07907279408651448
		0.02647632746598616
		0.009093931031251853
		0.08283526380051594
		0.1099770250592716
		0.005787075338497082
		0.022342659250004452
		0.03813761740450787
		0.0694431008569647
		0.14314197344053017
		0.005577163480251138
		0.0645398256665133
		0.04223450483047823
		0.047507178256259816
		0.0015224249542502694
		0.043188302956228976
		0.0002712601125000613
		0.00013068822850004027
		0.0025951202792502976
		0.0064820052242462265
		0.01604782637000271
		0.04727436248025994
		0.030957071800484452
		0.10367583277027065
		0.02840341134625536
		0.3626740713620722
		0.06766452162046653
		0.02841141510925603
		0.025113173962506074
		0.0014186152482503415
		0.04588144950647675
		0.07692419023251625
		0.0836825230330167
		0.1783972429104096
		0.03559421104100726
		0.007912986912001497
		0.0714207024725143
		0.21729258177788827
		0.1411379839892774
		0.018887889076253734
		0.03274691584248322
		0.035022572281256374
		0.032594449036506386
		0.06699649010501303
		0.062453719399217955
		0.005518477585001134
		0.04256411056825867
		0.03031843378448486
		0.012096900434002513
		0.05401510492926237
		0.06695005131626473
		0.0034381753452485207
		0.04550212413050928
		0.02464101603125505
		0.011675435652002568
		0.03219041763248431
		0.016111170786253237
		0.07940800609826729
		0.02602862257223694
		0.028018855431255176
		0.0030309586652506357
		0.06420620739326373
		0.023468430878488055
		0.05198338275251058
		0.04289511486325899
		0.019031065848490607
		0.005384581218250955
		0.008798596156251991
		0.19511346552928985
20220713_Field3_before_crop.mldatx_tracked.trxyt	304	0.010031500268501975
		0.017341146153003518
		0.01807320569300375
		0.024283435129987003
		0.018216694244253335
		0.045207705481258825
		0.010315014651244713
		0.07727745613251545
		0.0039527672080008945
		0.1227975248792743
		0.002272728588998863
		0.04439580060250892
		0.01359245708900298
		0.003886615462247924
		0.00757996713850169
		0.008314882923251646
		0.0046449915162508825
		0.06438733585921746
		0.0017421705365003994
		0.012704674034002423
		0.0023671856020005375
		0.01422872051124262
		0.03121032068900634
		0.0009568227545001659
		0.039373434380230034
		0.039939051579257666
		0.0021435095210004446
		0.0016967400250002221
		0.01322419533249333
		0.025288527917005192
		0.07388153174651492
		0.0017656335324990632
		0.006882668289251376
		0.026411179956254947
		0.007607234672501449
		0.03362519189723282
		0.026711482372005383
		0.021592417034004014
		0.009146495373245335
		0.003227861116250584
		0.011062599148252104
		0.02547212663425511
		0.03095813534498398
		0.07231578844226476
		0.00392350105300082
		0.01140995298325235
		0.0331527086684832
		0.005066698897000933
		0.021237961657254563
		0.015435458941242377
		0.04464481513300902
		0.013159059918252667
		0.027018655939255856
		0.04533204860122716
		0.009058051142501768
		0.006665813236001263
		0.06607601303721639
		0.012298544143252637
		0.005411260042001165
		0.03237391270625682
		0.008145601321245808
		0.01117300547600219
		0.0555517554342611
		0.01874108679124043
		0.002329694487250594
		0.009624842204501933
		0.008702826150501726
		0.008371428606495904
		0.04040332349800826
		0.03879309102100801
		0.014672345713003082
		0.007631846866246313
		0.003569160074000753
		0.028863308175255818
		0.010824507964994465
		0.0063392168442511524
		0.061346338378012184
		0.002312890681250468
		0.02789811526223611
		0.00016922831425005743
		0.028185268796506225
		0.07705470353721106
		0.024355335908004858
		0.014782371943252994
		0.016881339357253486
		0.019688896598489828
		0.05247002583926018
		0.06114554478501232
		0.007789197562246259
		0.0049185361405012
		0.005934076330251309
		0.05735043473051138
		0.0323937430872337
		0.018519279885003685
		0.0718761576162643
		0.11097704401227156
		0.015993088591991726
		0.03392251545800705
		0.04070786249050814
		0.013247744625993181
		0.033039805250006944
		2.379722724999185e-05
		0.10463502357202009
		0.04456769080022722
		0.004004033389000808
		0.0009318083282502172
		0.008571100699245743
		0.00493109857225107
		0.009686359170001987
		0.027228737281005527
		0.006336149590246842
		0.0231598057925046
		0.0018759107450004022
		0.009205708540245515
		0.008507646902501487
		0.004993307106251024
		0.0076206418130017484
		9.935205124995418e-05
		0.009129050505001976
		0.02420904885250441
		0.03875357797200768
		0.08132449983020798
		0.06907666995126405
		0.0013154839422503204
		0.03859674277223069
		0.06655376550926315
		0.0063719969342512775
		0.023149596782504684
		0.009250742477245166
		0.016109615518253267
		0.012999993607252538
		0.011102707858494253
		0.0048147524050009384
		0.00441417098450072
		0.017597324540503643
		0.0004299682279998084
		0.02426407952800485
		0.012655875242252503
		0.02485590046523731
		0.0003042774250001232
		0.01781143452450333
		0.017252146440003044
		0.004430489280997702
		0.015360916940503073
		0.03356614629925675
		0.021816030715254536
		0.072854269512963
		0.02969343848125644
		0.02483526387625517
		0.11150809544494271
		0.139907719071278
		0.013295006718502584
		0.016578761046253557
		0.0010059547324995748
		0.003843466897250781
		0.021302614046504208
		0.019249129782490153
		0.020152681126254353
		0.011344987765002168
		0.04012903311250803
		0.0037974393844980884
		0.03862724117125765
20220713_Field3_before_crop.mldatx_tracked.trxyt	305	0.435101314696335
		0.16512248511116562
		0.1063314891425211
		0.8206359018426627
		0.7532588345826505
		0.07908352575720937
		0.001462402092500255
20220713_Field3_before_crop.mldatx_tracked.trxyt	329	0.016884477727991665
		0.0034614779012507963
		0.002817401161000701
		0.022043371269254774
		0.02152431669048866
		0.007621056365001486
		0.013428485671252434
		0.008742808929995318
		0.028713919653255038
		0.020987703812504095
		0.011761455033251978
		0.014278989062492309
		0.026712324331254887
		0.022161283596504152
		0.017120915673253762
		0.014439107642492937
		0.019289362806504024
		0.023060116262254838
		0.0869835519289544
		0.09667014081626812
		0.09575161069526902
		0.23395515366804706
		0.005476244998247272
		0.11001212368427295
		0.10257999541452162
		0.0911162862449537
		0.052881867540009245
20220713_Field3_before_crop.mldatx_tracked.trxyt	333	0.08978195069826851
		0.05087217422050959
		0.009400938120245395
		0.009319415962502221
		0.03958448763025798
		0.07544412600851426
		0.18846816279840448
		0.43990280758458894
		0.16925637417628292
		0.06981921507321304
		0.06512967557651295
		0.1601235944392817
20220713_Field3_before_crop.mldatx_tracked.trxyt	340	0.008246031677001501
		0.02931301469000687
		0.02069029029848967
		0.010793791747252049
		0.00036743881000001014
		0.0018492319232503325
		0.0025102804024987927
		0.027059087841255203
		0.022503218270504652
		0.016374925882253505
		0.04141170759122945
		0.06649214063051377
		0.0765768063325159
		0.036587715662231866
		0.03236675967450706
