# Supplementary material for: Single nucleosome imaging reveals principles of transient multiscale chromatin reorganization triggered by histone ADP-ribosylation at DNA lesions
Source: Nat Commun. 2025 Jul 19;16:6652. doi: 10.1038/s41467-025-61834-7 (PMC12276361; doi:10.1038/s41467-025-61834-7)
Supplement: Supplementary file 6 — Source Data [file 41467_2025_61834_MOESM6_ESM.zip › DATA_ALL_FIGURES/Fig 1C/before_damage/all experiments/20220713_Field4_before_crop.rpt_tracked.trxyt.csv]

filename	h2b_id	predicted_class_id	predicted_class_name	probability	maximum_radius	first_x_position	first_y_position
20220713_Field4_before_crop.rpt_tracked.trxyt	35	0	Immobile	1.0	0.10809794698087508	1.7547326	8.7627921
20220713_Field4_before_crop.rpt_tracked.trxyt	41	0	Immobile	0.9999057	0.14971458989707725	1.3822195	7.0540801
20220713_Field4_before_crop.rpt_tracked.trxyt	62	0	Immobile	1.0	0.11536411632327426	1.8094397	2.2396891
20220713_Field4_before_crop.rpt_tracked.trxyt	88	0	Immobile	0.6804036	0.3214601599717452	1.0190263	4.9919225
