# Supplementary material for: Single nucleosome imaging reveals principles of transient multiscale chromatin reorganization triggered by histone ADP-ribosylation at DNA lesions
Source: Nat Commun. 2025 Jul 19;16:6652. doi: 10.1038/s41467-025-61834-7 (PMC12276361; doi:10.1038/s41467-025-61834-7)
Supplement: Supplementary file 6 — Source Data [file 41467_2025_61834_MOESM6_ESM.zip › DATA_ALL_FIGURES/Fig 1C/before_damage/all experiments/20220713_Field4_before_crop.rpt_tracked.trxyt_diffcoef.csv]

filename	h2b_id	diffusion_coef
20220713_Field4_before_crop.rpt_tracked.trxyt	35	0.07049391125001579
		0.15030622955447698
		0.17424264335403503
		0.02475526514624792
		0.06263281110423996
		0.04205916077225978
		0.03833703169324418
20220713_Field4_before_crop.rpt_tracked.trxyt	41	0.02085183068625409
		0.23624187491696175
		0.28010571459055494
		0.6856333399698932
		0.36010547136257187
		0.2309078440902135
		0.0480674520805095
		0.07543005282323888
		0.06886177821248851
		0.41072316026858113
		0.1411872397329764
		0.023708353668253707
		0.01556042852499713
		0.034100463252506624
20220713_Field4_before_crop.rpt_tracked.trxyt	62	0.08081798096120867
		0.03835872183250758
		0.44065951519858726
		0.1718128919492838
		0.1643605975764158
		0.3196104893413136
		0.9731024946224415
20220713_Field4_before_crop.rpt_tracked.trxyt	88	0.08634862291620432
		0.06708819234570287
		0.06123445916165315
		0.10419300125602036
		0.11141725188419357
		0.0861096905082271
		0.3223200962614767
		0.026308503588609124
		0.015541199643225654
		0.020222587797293703
		0.014983144426326117
		0.0438975734308674
		0.2061888746455451
		0.04329859030289897
		0.025254485760486844
		0.20952520315166476
		0.044033055844348856
		0.0761314300980678
		0.044900249400476364
		0.12915624647527524
		0.33118445286906945
		0.47890473789659577
		1.1196955696819173
		0.04593059002116965
		0.04536841034936177
		0.3844026928297756
		0.054605446956261086
		0.019824177781253928
		0.13705799523187936
		0.200486749958251
		0.5531579821718613
		0.01175227708889249
		0.07973237378186131
		0.07633458289270577
		0.05681410159343266
		0.00845497008226168
		0.049050684567834735
		0.03245751717949659
		0.00862903955876172
		0.01742416130380135
		0.06832673120501333
		0.007056883680274016
		0.04743335312696199
		0.21317496730574345
