# Supplementary material for: Single nucleosome imaging reveals principles of transient multiscale chromatin reorganization triggered by histone ADP-ribosylation at DNA lesions
Source: Nat Commun. 2025 Jul 19;16:6652. doi: 10.1038/s41467-025-61834-7 (PMC12276361; doi:10.1038/s41467-025-61834-7)
Supplement: Supplementary file 6 — Source Data [file 41467_2025_61834_MOESM6_ESM.zip › DATA_ALL_FIGURES/Fig 1C/before_damage/all experiments/20220713_Field5_before_crop.mldatx_tracked.trxyt.csv]

filename	h2b_id	predicted_class_id	predicted_class_name	probability	maximum_radius	first_x_position	first_y_position
20220713_Field5_before_crop.mldatx_tracked.trxyt	4	0	Immobile	0.999302	0.2341146335807525	2.0414021	9.1418077
20220713_Field5_before_crop.mldatx_tracked.trxyt	7	0	Immobile	1.0	0.06787689406712821	2.0386532	9.1180184
20220713_Field5_before_crop.mldatx_tracked.trxyt	8	0	Immobile	0.9999751	0.20647133446180868	1.9769886	9.1231565
20220713_Field5_before_crop.mldatx_tracked.trxyt	33	2	Mobile	1.0	0.5926876654654198	1.3277904	6.4061025
20220713_Field5_before_crop.mldatx_tracked.trxyt	45	0	Immobile	1.0	0.06493752993839544	2.1860893	2.0806654
20220713_Field5_before_crop.mldatx_tracked.trxyt	51	0	Immobile	1.0	0.10744939100599907	1.3994201	10.452406
20220713_Field5_before_crop.mldatx_tracked.trxyt	64	0	Immobile	1.0	0.14844549049806138	1.9320531	13.951877
20220713_Field5_before_crop.mldatx_tracked.trxyt	66	0	Immobile	0.9999958	0.20379190400859884	1.9062033	4.7146466
20220713_Field5_before_crop.mldatx_tracked.trxyt	75	0	Immobile	0.9999988	0.07839562921496288	1.9572836	13.99132
20220713_Field5_before_crop.mldatx_tracked.trxyt	83	0	Immobile	1.0	0.19047978847384334	1.354941	13.919002
20220713_Field5_before_crop.mldatx_tracked.trxyt	89	0	Immobile	1.0	0.06718789574834204	1.6195493	15.556203
