# Supplementary material for: Single nucleosome imaging reveals principles of transient multiscale chromatin reorganization triggered by histone ADP-ribosylation at DNA lesions
Source: Nat Commun. 2025 Jul 19;16:6652. doi: 10.1038/s41467-025-61834-7 (PMC12276361; doi:10.1038/s41467-025-61834-7)
Supplement: Supplementary file 6 — Source Data [file 41467_2025_61834_MOESM6_ESM.zip › DATA_ALL_FIGURES/Fig 1C/before_damage/all experiments/20220713_Field5_before_crop.mldatx_tracked.trxyt_diffcoef.csv]

filename	h2b_id	diffusion_coef
20220713_Field5_before_crop.mldatx_tracked.trxyt	4	0.03493908678500076
		0.10189803915325184
		0.44710172169326357
		0.043644394786246876
		0.0723276802282525
		0.29972117526250636
		0.3600710243942608
		0.3080780638752293
		0.15276566645650308
		0.051915587554001254
		0.0489101405690005
		0.02484019195199825
		0.07911656918425071
		0.3127238902682545
		0.04622597648225173
		0.04295342988849904
		0.10313536170100326
		0.14253203882250354
		0.10211886480200141
		0.2416981902512574
		0.07845196560624451
		0.043785809298250614
		0.0845685221050045
		0.044379548206253006
		0.041401745652497414
		0.1948581520212543
		0.08758485649999968
		0.0006826674762500916
		0.1195118559049924
		0.1921891543812507
		0.062267187012503736
		0.3082131336010139
		0.019383843621250087
		0.11095900449300318
		0.0036023742624999226
		0.0024805054302496415
		0.07986824514924509
		0.07291625907850166
		0.3046235948162577
		0.16227151667450326
		0.02556746565324793
		0.33428647133050543
		0.08776640514100183
		0.18330729657525408
		0.0959276468250022
		0.06111080440399697
		0.5016327884690085
		0.04588679503700015
		0.19345988499925632
		0.2714942717599805
		0.49658750193726015
		0.0702506019262527
		0.37948556964825714
		0.09026133369424386
		0.02874347413450126
		0.054957610978251074
		0.07208897025700059
		0.01661592336999834
		0.21723656200625405
		0.38216782880200717
		0.018627794931250233
		0.30433289275598446
		0.0946802722802548
		0.05022980610849968
		0.3030334763490054
		0.1202767898759904
		0.6866867262932648
		0.19817930062900516
		0.6296391500825134
		0.4284317038712595
		0.15201971964324007
		0.013353512595249455
		0.14007742062925174
		0.2152326813650027
		0.15583661631399046
		0.7046830090502665
		0.12438524009300114
		0.00902880149824998
		0.06585953416249492
		0.31394265476825667
		0.2272387801130036
		0.1397507859865026
		0.005177996257999166
		0.011822492264499338
		0.05986483289800171
		0.012723231318500491
		0.032973172936249046
		0.13420835802925413
		0.1455693185772533
		0.6412139007850182
		1.6698379485521373
		0.1957250523280041
		0.1049171251010014
		0.08640440160050199
		0.1366840706485037
		0.19788401261298635
		0.2690105303972554
		0.6914195644082634
		0.5127085649012595
		0.017780589562249864
		0.15295123993025558
		0.12793846182125132
		0.4393964842130093
		0.21328982700998703
		0.3862545431985077
		0.007834277142250193
		0.38649015083925703
		0.4673829306339663
		0.5353572129672621
		0.3236147299225064
		0.00045936713800002457
		0.05361922002424682
		0.06727099961600257
		0.21198660532625457
		0.4101460226042586
		0.3747974854724729
		0.01781278747525081
		0.28917618878725715
		0.3666232400282585
		0.059615330631251746
		0.2182502715162355
		0.28207086752200666
		0.5359811937272604
		0.2518265046205032
		0.03724027230724759
		0.18276645887050116
		0.11262853509125036
		0.049610604737001365
		0.04884749900499638
		0.00035552800824989976
		0.04575267634924981
		0.027985418476249708
		0.13725664647998978
		0.024281500216249446
		0.35239740345651316
		0.2714226767112563
		0.3512740026492274
		0.11713253979925628
		1.2440022681712914
		0.936632512656278
		0.2809194492242318
		0.21950437893525557
		0.14575637783050358
		0.11929747437250551
		0.026235305698000182
		0.016576357442498295
		0.04844461305125364
		0.09674806795300063
		0.8983159452170139
		0.4200257968009699
		0.3180265259840093
20220713_Field5_before_crop.mldatx_tracked.trxyt	7	0.047289971524495995
		0.03772457655025059
		0.10279014971650272
		0.021848819652500396
		0.014256714169998609
		0.05159146410625034
		0.16563674974025597
		0.019103085564250586
		0.19426358035623661
20220713_Field5_before_crop.mldatx_tracked.trxyt	8	0.2527505108365052
		0.18757981343124353
		0.1470684627410057
		0.21177579911625208
		0.053015667012499185
		0.16528901034100113
		0.3277709268732236
		0.22930167195725687
		0.08182724325025094
		0.0036512639912499975
		0.2392408401042332
		0.1686275057570034
		0.2810670669220065
		0.26563270731125904
		0.11840321331324255
		0.6692015094912643
20220713_Field5_before_crop.mldatx_tracked.trxyt	33	2.4168070312362957
		3.3359003498553186
		0.5959912282982619
		0.37502692718125696
		0.7124653910021382
		1.326549953064529
		1.2868007455025223
20220713_Field5_before_crop.mldatx_tracked.trxyt	45	0.10542206986248362
		0.19595856457028976
		0.11556621123123326
		0.03491435315125735
		0.008746037451248674
		0.04425598909450841
		0.001048290531999843
		0.024167438515254998
		0.034682719477244564
		0.009316651562498324
		0.02888699018000598
		0.0059311242249990076
20220713_Field5_before_crop.mldatx_tracked.trxyt	51	0.08176074029523692
		0.17782427896222294
		0.06233996880001323
		0.05425914603399152
		0.0008847800660000033
		0.09069596007523177
		0.03446767426525585
		0.04181725008224352
		0.0650175460610133
		0.2042395558739693
20220713_Field5_before_crop.mldatx_tracked.trxyt	64	0.027517484932255053
		0.016521198472252148
		0.07939505764096028
		0.07113761666101436
		0.006838509575252085
		0.019113472624990333
		0.055014168881260976
		0.05170525198101022
		0.011751404800003015
		0.020349528180239555
		0.09374846873126877
		0.12452114106102508
		0.051706392993973
		0.10407471403402109
		0.023334643250004707
		0.02894338475225476
		0.037101742740231536
		0.04084398005000848
		0.06513374650001456
		0.044707701300975455
		0.007088303107251388
		0.027673212034005436
		0.04526352190101031
		0.06031467379596766
		0.06148148674026174
		0.0065785409022505485
		0.05351522617026035
		0.12230331883018741
		0.071640218181265
		0.015101539800252068
		0.01900532776899033
		0.012797593394002724
		0.13407970838602423
		0.008831108741001611
		0.01040311874024437
		0.004389714895250831
		0.06386290340226154
		0.24395095669012087
		0.04081877978600784
		0.02901549420025559
		0.043127836369007654
		0.08966177153120232
		0.01503612070625323
		0.054085613101013
		0.030205395024984524
		0.08492506625002072
		0.016703037630253454
		0.007640853581251588
		0.016876968631241704
		0.08836930483526761
		0.024452203901004787
		0.01802133960625353
		0.02804192824098583
		0.018271418269003713
		0.005466401292250896
		0.01915491710598999
		0.08215909896101492
		0.0431989917812587
		0.01062874692500181
		0.0523543637922223
		0.165561226210282
		0.23942249597729728
		0.06755310878521496
		0.08905206223226603
		0.005605498125000126
		0.005549559117250398
		0.17731303690516062
		0.12980046611727974
		0.36587693992232245
		0.26188934554511617
		0.24560020858904544
		0.06950903558401413
		0.006207033346000842
		0.032123009235983366
		0.18875093052103806
		0.0880219207210177
		0.11416252524102474
		0.05104689462097376
		0.0028598324840008356
		0.038019067209010146
		0.025276814110236436
		0.012998025006252873
		0.042807987976008204
		0.006693745410251455
		0.01570299646099162
		0.01013103882025193
		0.04931955184025985
		0.09385891266595221
		0.06849123451526441
		0.02855359789600582
		0.0598231107540136
		0.010561385685244408
		0.02377256168900397
		0.03521664440900784
		0.0020748150702489462
		0.049221300794009534
		0.06343679035026328
		0.1188228367352744
		0.060885132424966404
		0.029065721994005693
		0.03720976145000694
		0.014269622031253511
		0.01334258012524303
		0.10297430187401735
		0.04599516578600875
		0.057791700015219036
		0.017961641000003917
		0.10682758791027518
		0.13250726202502594
		0.08415310573120478
		0.05790661513026414
		0.01791039878225433
		0.09990584722095036
		0.043679446155258705
		0.012611657895253368
		0.011496861127251708
		0.011007143755245207
		0.07838490598901494
		0.11934333995602343
		0.09158287392895065
		0.287508418256303
		0.023539344921004443
		0.12614004506902704
		0.04240610004997893
		0.002189077510249946
		0.10473372466601996
		0.08143430693526675
		0.000980549713999531
		0.019749858067254177
		0.2284314965890455
		0.152966429523921
		0.01440605739600237
		0.006995734434001296
		0.04741768456400867
		0.058634578488967734
		0.0007850700810001958
		0.019617186735253735
		0.005740178383997548
		0.05890026824101152
		0.029267687941005566
		0.03926691160100782
		0.02149984534023798
		0.031173831247254962
		0.13494088178602537
		0.12699245551518373
		0.000512577761000188
		0.15204978528127988
		0.22493903691029538
		0.0031775147312481816
20220713_Field5_before_crop.mldatx_tracked.trxyt	66	0.40371951625832886
		0.08558286340501486
		0.3054505990448433
		0.29154268601005856
		0.035339749457006506
		0.075375773804265
		0.07324698020646128
20220713_Field5_before_crop.mldatx_tracked.trxyt	75	0.0751914778472092
		0.04125891842500597
		0.23284575695029597
		0.06423559891600933
		0.06908174889021455
		0.15963432232227742
		0.2309300467222954
		0.28785975187585233
		0.051811759204009336
		0.11041353782602185
		0.0808761282602666
		0.13363464152893118
		0.0877557891610167
20220713_Field5_before_crop.mldatx_tracked.trxyt	83	0.018946059345241805
		0.0205282416672547
		0.07633438645626658
		0.003368079388997746
		0.16522737848528396
		0.12142183140627669
		0.08232309463401614
		0.01753588993524098
		0.10474839274226859
		0.10844440048127062
		0.24252161080087523
		0.27493448050005453
		0.0017567151272499767
		0.012308700625002668
		0.053832372342222504
		0.015093800756004052
		0.03734917796025788
		0.025698663505235655
		0.005837203510251268
		0.10544628158101929
		0.009291816906250631
		0.10098919700719824
		0.04210506334900657
		0.00689136831400133
		0.1217424076022752
		0.1213699059249377
		0.005958791129000538
		0.1406221854312793
		0.3095518972810918
		0.012966158020252841
		0.007573624750251301
		0.039485240525008895
		0.02084686215623988
		0.09712250411726799
		0.18046904497028693
		0.2750893902808602
		0.10823779250002122
		0.039451632029008546
		0.0003892215010000385
		0.08677900140620488
		0.08028870430601638
		0.0460779094802579
		0.22736812209513588
		0.09245793917726886
		0.03229982653525697
		0.08319790566101701
		0.06801962676096526
		0.39829320612507746
		0.04175313059600775
		0.027718059434005682
		0.03694743053598157
		0.05387026287401059
		0.06276228100001284
		0.030665287425984126
		0.07142254966601416
		0.01833284050900368
		0.10916371231402187
		0.2942088211171011
		0.020317574781255204
		0.016549811794001636
		0.11337813577018985
		0.0355632696250069
		0.09321586586601774
		0.16330516325003416
		0.006080336956247046
		0.07708993228026288
		0.025747060977254335
		0.07175343117021243
		0.22793721971529726
		0.06030642646101257
		0.11877477479227133
		0.15982817303516633
		0.07526476871526513
		0.006267716596000816
		0.16382649830903148
		0.054702901350221884
		0.03721702998100897
		0.0394204880290074
		0.3129069947350871
		0.014314264552253157
		0.10634727828102224
		0.09911496406227066
		0.5967724614849486
		0.19456593120903545
		0.24676498102104907
		0.18433405464390426
		0.1597346366562827
		0.20321483049229078
		0.09314122342101848
		0.19475269960890057
		0.07130897758526744
		0.010438504245252276
		0.17376858234891132
		0.3197501122563132
20220713_Field5_before_crop.mldatx_tracked.trxyt	89	0.00513696092499741
		0.04369413622025857
		0.008914348005251446
		0.07073067147396378
		0.01732578573725341
		0.021760362324005404
		0.050366340161011595
