# Supplementary material for: Single nucleosome imaging reveals principles of transient multiscale chromatin reorganization triggered by histone ADP-ribosylation at DNA lesions
Source: Nat Commun. 2025 Jul 19;16:6652. doi: 10.1038/s41467-025-61834-7 (PMC12276361; doi:10.1038/s41467-025-61834-7)
Supplement: Supplementary file 6 — Source Data [file 41467_2025_61834_MOESM6_ESM.zip › DATA_ALL_FIGURES/Fig 1C/before_damage/all experiments/20220713_Field7_cell1_before_crop.mldatx_tracked.trxyt.csv]

filename	h2b_id	predicted_class_id	predicted_class_name	probability	maximum_radius	first_x_position	first_y_position
20220713_Field7_cell1_before_crop.mldatx_tracked.trxyt	7	0	Immobile	0.99999917	0.18680697794635512	1.9532814	5.4151146
20220713_Field7_cell1_before_crop.mldatx_tracked.trxyt	8	2	Mobile	0.7287009	0.20346107946695857	2.0667754	5.4397213
20220713_Field7_cell1_before_crop.mldatx_tracked.trxyt	14	0	Immobile	1.0	0.09748257467080992	1.251092	2.2564289
20220713_Field7_cell1_before_crop.mldatx_tracked.trxyt	30	0	Immobile	0.9999988	0.15788921535215775	2.2223518	5.1255067
20220713_Field7_cell1_before_crop.mldatx_tracked.trxyt	37	0	Immobile	0.9999981	0.12244610637639708	2.1001877	5.1425469
20220713_Field7_cell1_before_crop.mldatx_tracked.trxyt	47	0	Immobile	0.99994683	0.25924810928259406	2.0662415	5.1247761
20220713_Field7_cell1_before_crop.mldatx_tracked.trxyt	57	2	Mobile	0.99988747	0.2558980813361445	2.0025455	5.0655886
20220713_Field7_cell1_before_crop.mldatx_tracked.trxyt	61	0	Immobile	0.99999654	0.1365746178569431	2.15072	5.2449605
20220713_Field7_cell1_before_crop.mldatx_tracked.trxyt	71	2	Mobile	0.9955018	0.28071147037242733	1.342943	9.6223424
20220713_Field7_cell1_before_crop.mldatx_tracked.trxyt	75	0	Immobile	1.0	0.16111974294868397	0.83595514	1.5910719
20220713_Field7_cell1_before_crop.mldatx_tracked.trxyt	91	0	Immobile	0.9999999	0.12918023317276478	1.0295667	6.5516388
