# Supplementary material for: Single nucleosome imaging reveals principles of transient multiscale chromatin reorganization triggered by histone ADP-ribosylation at DNA lesions
Source: Nat Commun. 2025 Jul 19;16:6652. doi: 10.1038/s41467-025-61834-7 (PMC12276361; doi:10.1038/s41467-025-61834-7)
Supplement: Supplementary file 6 — Source Data [file 41467_2025_61834_MOESM6_ESM.zip › DATA_ALL_FIGURES/Fig 1C/before_damage/all experiments/20220713_Field7_cell1_before_crop.mldatx_tracked.trxyt_diffcoef.csv]

filename	h2b_id	diffusion_coef
20220713_Field7_cell1_before_crop.mldatx_tracked.trxyt	7	0.13178415590500206
		0.2893551260625069
		0.12812401042250296
		0.21454998338925463
		0.010263247896500294
		0.44539098835626184
		0.3134915747842565
		0.10131638882498335
		0.08221448320200188
		0.5139037853090123
		0.7829418136022707
20220713_Field7_cell1_before_crop.mldatx_tracked.trxyt	8	0.0974677004020025
		0.19184757819050366
		0.07904432691123783
		0.18986682728000395
		0.4888901276652615
		1.1498321565065233
		0.21731388520100378
		0.15702648968900335
		0.14811836705300185
20220713_Field7_cell1_before_crop.mldatx_tracked.trxyt	14	0.1265647822165034
		0.12508074546125328
		0.013599312103250256
		0.03378729926825076
		0.14635437660500306
		0.5408111652500114
		0.6781867420480155
		0.031174877562245504
		0.04871419615450142
		0.011432214580999942
		0.009850131373250285
		0.020824145733250123
		0.0043785897302501195
		0.17034460534250295
		0.05974611855650036
		0.0645306805512397
20220713_Field7_cell1_before_crop.mldatx_tracked.trxyt	30	0.13646108138225346
		0.016108743456000593
		0.2563175591810078
		0.023321611482496535
		0.010011413024500366
		0.09935806471400158
		0.03390216312400169
		0.3292512424592582
		0.03286799536050048
		0.00880754853625047
		0.31871513238925736
		0.21332646278046985
		0.028022494106501625
20220713_Field7_cell1_before_crop.mldatx_tracked.trxyt	37	0.3500250549319443
		0.1440876654422768
		0.006475995452498975
		0.1273807826972771
		0.4026370663391845
		0.3107012601680582
		0.04121921284899324
		0.0706327810624897
		0.11187363101802186
		0.0034141953184995966
		0.21681105388929123
		0.22423897314246533
20220713_Field7_cell1_before_crop.mldatx_tracked.trxyt	47	0.16894557096522214
		0.17857096421628366
		0.548920854051164
		0.11216271654723231
		0.3592078220125716
		0.8183207051778748
		0.1787925154992858
		0.08137334343123814
		0.1189740525302756
		0.508644504361171
		0.10758556209998271
		0.17748282433628543
		0.02758835088999535
		0.15156670123402702
		0.02995641744099433
		0.4637636265650925
		0.3849071787144387
		1.0014008304584496
		0.11127083984423194
		0.24628243593121113
		0.1859913858182887
		0.5109849054499197
		0.04027216121125835
		0.02438594134324602
		1.5555025508465563
		0.7234189539951364
		0.3484718081125693
		0.37225905543118926
		0.2596135689342066
		0.023841036360004796
		0.18491230641322184
		0.05386734186501121
		0.2001231860312179
20220713_Field7_cell1_before_crop.mldatx_tracked.trxyt	57	0.029318067496256407
		0.06314006715248922
		1.2104635458720543
		1.5243729981327976
		0.02041252409449658
		0.01892431378825408
		0.5353955007439146
		0.04912845775525992
		0.5143614067841692
		0.10351274197723437
		0.4860610464963437
20220713_Field7_cell1_before_crop.mldatx_tracked.trxyt	61	0.005533964682498753
		0.2793305184463048
		0.014213521716247296
		0.24344508355846214
		0.06252225193301328
		0.16512424153022393
		0.10883871395127176
		0.1774037588072231
20220713_Field7_cell1_before_crop.mldatx_tracked.trxyt	71	0.5730417244099145
		0.04353618002500832
		0.04217994301249338
		0.08289616841226399
		0.938584639612854
		1.2869992252527598
		0.043452192039993225
		0.06957935686326501
20220713_Field7_cell1_before_crop.mldatx_tracked.trxyt	75	0.19917735278896853
		0.18144909890228608
		0.2105637895521774
		0.08076617024363991
		0.010690062135724635
		0.2832916496612459
		0.30307503450840023
		0.02979903769326787
		0.040178254747258016
		0.44921513991010165
		0.5892431662351892
		0.0667368899611497
		0.01614990000656994
		0.2580184253508112
20220713_Field7_cell1_before_crop.mldatx_tracked.trxyt	91	0.21058141937298214
		0.1143244033063627
		0.22413074222504192
		0.32721890959208116
		0.041892271890258063
		0.1717395846042839
		0.3363885519768385
		0.06450305114448962
		0.2453751399363004
		0.3262297416633126
		0.05755518840246962
		0.3548235711262819
		0.1542931329409918
		0.06050496562626227
		0.008505264250768472
		0.3672991316809472
		0.10181391559227108
		0.0021321908525004933
		0.2467370444448264
