# Supplementary material for: Single nucleosome imaging reveals principles of transient multiscale chromatin reorganization triggered by histone ADP-ribosylation at DNA lesions
Source: Nat Commun. 2025 Jul 19;16:6652. doi: 10.1038/s41467-025-61834-7 (PMC12276361; doi:10.1038/s41467-025-61834-7)
Supplement: Supplementary file 6 — Source Data [file 41467_2025_61834_MOESM6_ESM.zip › DATA_ALL_FIGURES/Fig 1C/before_damage/all experiments/20220713_Field7_cell2_before_crop.mldatx_tracked.trxyt.csv]

filename	h2b_id	predicted_class_id	predicted_class_name	probability	maximum_radius	first_x_position	first_y_position
20220713_Field7_cell2_before_crop.mldatx_tracked.trxyt	11	0	Immobile	0.99999726	0.12015936905202201	1.1258204	1.226601
20220713_Field7_cell2_before_crop.mldatx_tracked.trxyt	22	0	Immobile	0.9995167	0.41757370731781	1.5533044	4.9923585
20220713_Field7_cell2_before_crop.mldatx_tracked.trxyt	28	0	Immobile	0.99999785	0.13438808106085864	1.2726352	8.8387156
20220713_Field7_cell2_before_crop.mldatx_tracked.trxyt	74	0	Immobile	0.9999316	0.203347362466692	0.91742539	5.9452673
20220713_Field7_cell2_before_crop.mldatx_tracked.trxyt	75	0	Immobile	0.9999958	0.24823199338080923	1.9269836	3.3748445
20220713_Field7_cell2_before_crop.mldatx_tracked.trxyt	78	0	Immobile	1.0	0.14382720692052636	1.1875728	6.5554261
20220713_Field7_cell2_before_crop.mldatx_tracked.trxyt	80	0	Immobile	0.99982697	0.22401186199442666	1.2816249	10.788523
20220713_Field7_cell2_before_crop.mldatx_tracked.trxyt	83	0	Immobile	0.99959964	0.2430872186807857	1.2185512	10.95298
20220713_Field7_cell2_before_crop.mldatx_tracked.trxyt	105	0	Immobile	0.9999883	0.20066117029465363	2.0086893	5.7989134
20220713_Field7_cell2_before_crop.mldatx_tracked.trxyt	154	0	Immobile	1.0	0.13109509399981353	1.2782063	2.1445875
