# Supplementary material for: Single nucleosome imaging reveals principles of transient multiscale chromatin reorganization triggered by histone ADP-ribosylation at DNA lesions
Source: Nat Commun. 2025 Jul 19;16:6652. doi: 10.1038/s41467-025-61834-7 (PMC12276361; doi:10.1038/s41467-025-61834-7)
Supplement: Supplementary file 6 — Source Data [file 41467_2025_61834_MOESM6_ESM.zip › DATA_ALL_FIGURES/Fig 1C/before_damage/all experiments/20220713_Field7_cell2_before_crop.mldatx_tracked.trxyt_diffcoef.csv]

filename	h2b_id	diffusion_coef
20220713_Field7_cell2_before_crop.mldatx_tracked.trxyt	11	0.007715309482000156
		0.012617925205249018
		0.016886072696500505
		0.10006503597000177
		0.37624667579200827
		0.3715090128912252
		0.0935985232625024
		0.007448796337250099
		0.06175734138250127
		0.03749714238249738
		0.03770690936450083
		0.055564971816250995
		0.003844617772500055
		0.018206001512498654
		0.18787733889125327
		0.1836057130052546
		0.046890629041251054
		0.09255251442024373
		0.13631315559325272
		0.01408964870725039
		0.2618152701872567
		0.06783982930124553
		0.20557798583725473
		0.25075813853725515
		0.14595105780425338
		0.0017315047062500507
		0.06465844194124566
		0.08104237781125184
		0.01596314214725029
		0.20166763307725477
		0.09139762090224414
		0.14380024731925334
		0.1757508574632534
		0.06327452208500138
		0.005890880562499508
		0.020688765871250573
20220713_Field7_cell2_before_crop.mldatx_tracked.trxyt	22	0.009610148590250176
		0.12795553505824148
		0.014374144999999998
		0.09140660561250241
		0.16703723691250172
		0.19046173902623437
		0.06126120686725271
		0.052662954966250335
		0.06001346635250068
		0.046653150889995804
		0.007644564188500058
		0.03469923141425075
		0.5039752664862595
		0.1807350569022387
		0.10934612650900273
		0.028658990593000457
		0.06608894994025198
		0.309611133177258
		0.5721166068839609
		0.12079232762825218
		0.140513583256253
		0.19396215323225424
		0.06589774383249532
		0.07333052670125213
		0.03515784169000031
		0.1107406844325018
		0.1859188287889845
		0.11638069833025166
		0.067281630800501
		0.10965662249050286
		0.15429112667424022
		0.40777986241250885
		0.3733321167212584
		0.08746803695925152
		0.11646525774599294
		0.012406648412499787
		0.10945408409050228
		0.42859741593850875
		0.0027655847352498616
		0.02400801888050066
		0.27041790295325563
		0.153829697201003
		0.13800217606250348
		0.5236768942112145
		0.11840843097000248
		0.08292533121725187
		0.10261613365200248
		0.6657067314962043
		0.16387009255625323
20220713_Field7_cell2_before_crop.mldatx_tracked.trxyt	28	0.09692768862025103
		0.022051670211249274
		0.015158322961001308
		0.3699980801032595
		0.7194784703112675
		0.4097601987170107
		0.05414081852125093
		0.08513691935723681
		0.10212596038250273
		0.26800116594325285
		0.00443251748825025
		0.019379082116250456
		0.24852384869425487
		0.030860309330499283
		0.027691408039249073
		0.0317174550484949
		0.007771790931249798
		0.0293746349992508
		0.5836692589762634
		0.45467381507125976
		0.12814952090625334
20220713_Field7_cell2_before_crop.mldatx_tracked.trxyt	74	0.06200172647581512
		0.08439275682958977
		0.1649966492159856
		0.12587802617398244
		0.06446870997557584
		0.12805938759978422
		0.04061341167869856
		0.02257520982649644
		0.0026355603350595434
		0.1237123279087652
		0.04246664063030672
		0.20654903527696256
		0.0028290259462519355
		0.04365000480513129
		0.3019143893405601
		0.047419306299294826
		0.016078512601454972
		0.13445910564278887
		0.014187771589975612
		0.04097089213311626
		0.008506376277814325
		0.10734395835065506
		0.02598650767560768
		0.0016067987919997848
		0.056699630131241435
		0.09292847620158068
		0.07256493169956207
		0.11711988527699592
		0.35699416092845
		0.07435346996501527
		0.03344680980540471
		0.03815453996116783
		0.13724211030460237
		0.13999992999958788
		0.1053281036956733
		0.010166926909939117
		0.014462565271065096
		0.003198479925372014
		0.03425460035625684
		0.000856345098572356
		0.0558057072686516
		0.14452125756660156
		0.04231210424625346
		0.03590036658304719
		0.00739424284635142
		0.026294612007145307
		0.15565556835997413
		0.02491772140306538
		0.009834900069600975
		0.07669605922674017
		0.28205889583046934
		0.12003788912699365
		0.13837746188709996
		0.007928669849858922
		0.01460289087106528
		0.016501685858848952
		0.07584460893830489
		0.1625625303527869
20220713_Field7_cell2_before_crop.mldatx_tracked.trxyt	75	0.33164327138219896
		0.0588060412562413
		0.09477603329051837
		0.07063878813123912
		0.3593831148213212
		0.008736810916998627
		0.08062724497526676
		0.040117942810243966
		0.04133149165924367
		0.032474381114256066
		0.02527882002124594
		0.008243767181251882
		0.04450352007924292
		0.0390146523400079
		0.1152935621009822
		0.030559601481255763
		0.06711869805624006
		0.22581867677296635
		0.028480337609005483
		0.04257810467449338
		0.2431541633862991
		0.24528885829921196
		0.03133851978425594
		0.2221084704012146
		0.022044558807254484
		0.3191460193524516
		0.07086634812498897
		0.008217465650001749
		0.012750685716497937
		0.21267135081729144
		0.10519467174323331
		0.015874520681002927
		0.1494322392679773
		0.192775871182469
		0.09428003702451943
		0.06661102133023922
		0.23990366168504848
		0.34083364190819737
		0.047049005672508894
		0.12697851036422939
		0.02018006168650367
		0.10833912323198328
		0.007093046830248816
		0.0017477484152502415
		0.013103903254247606
		0.001834265306250316
		0.017243330017997292
		0.03777112221125709
		0.031316591506245516
20220713_Field7_cell2_before_crop.mldatx_tracked.trxyt	78	0.015764086578497805
		0.015229461442003338
		0.0031979931452491973
		0.026623898767255516
		0.006767294522499
		0.022714838700496637
		0.017136873973003557
		0.013637883646247727
		0.01346187323225289
		0.01005529236724831
		0.03733713868925735
		0.036555676705243
		0.0078564670019983
		0.020484183936254244
		0.0056381777009988565
		0.015514800346002892
		0.028866278377244533
		0.0011613827372500371
		0.06500852898249013
		0.030981303329005786
		0.021889531919245815
		0.03000566567824517
		0.006673588469001342
		0.001149474249249784
		0.001913030736500343
		0.026796607048246317
		0.014662393462252952
		0.003113847955249437
		0.021992914375254434
		0.020878581634246555
		0.011799150517248383
		0.018143151325003687
		0.018479272295247064
		0.013222629358252386
		0.007513867983249075
		0.011543948221252348
		0.06923287111924012
		0.12133982767398145
		0.03060750628625626
		0.02969215935424477
		0.09434400040526908
		0.09091840695048688
		0.019359975235254352
		0.032402712917244836
		0.001134859520000242
		0.015408821607247769
		0.07443147037623847
		0.1320845000732765
		0.0021805183519996037
		0.017239151056503643
		0.0459086899044924
		0.06989457261601352
		0.025255483981245847
		0.018885676016253294
		0.009903075835248637
		0.009845105691248428
		0.015304786489003203
		0.007367929971248921
		0.003240522351250788
		0.0042710709864993
		0.0028958872210006897
		0.016227404424497396
		0.01131229218124859
		0.011009658367252529
		0.08219789809023713
		0.04304882276500852
		0.007890386124998611
		0.03218981762000601
		0.0053655187742491185
		0.04454956222900897
		0.061572308583991354
		0.02096611510324672
		0.00894097251125143
		0.034439593500244566
		0.027279370924255305
		0.0289324529292456
		0.00847215782825186
		0.004732095244999385
		0.007593673041251578
		0.001764911740999888
		0.01494656763699772
		0.009379371393251517
		0.025988919324995998
		0.06457793755451148
		0.09509469015248495
		0.03477597162100575
		0.020737095386496138
		0.014545445849997549
		0.018767325453253773
		0.026690613877245997
		0.054655396693262505
		0.005070314865999546
		0.06737292416126159
		0.027502492551244442
		0.0031535124800007976
		0.0015973440849996222
		0.012898633902498102
		0.010842386972502201
		0.015144907638497514
		0.02189495942500398
		0.0036253406312494606
		0.001346668370000316
		0.017155680292997206
		0.036017055605007973
		0.011131168698499097
		0.005437507692498749
		0.0003040108370000628
		0.005366028831248849
		0.0019245949902506683
		0.041027389651993804
		0.03276105829250645
		0.10489710905423337
20220713_Field7_cell2_before_crop.mldatx_tracked.trxyt	80	0.4812659788610931
		0.13138052026597954
		0.6854804140841356
		0.07158275750599162
		0.11526812222898265
		0.063111753552264
		0.4096771639061917
		0.08566268333601885
		0.06040265015524022
		0.32453626542506303
		0.08689688988123632
		0.24322029112404836
		0.5373913981409175
		0.3257799823551975
		0.32036062386606173
		0.02056402457599706
		0.8836478116251741
		0.2104206431702177
		0.266718588042303
		0.026540453788995614
		0.6017720132501589
		0.2824370257873087
		0.1896842889159697
		0.08431140769026621
		0.01705710538099654
20220713_Field7_cell2_before_crop.mldatx_tracked.trxyt	83	0.0053492022089994505
		0.20478588534104059
		0.14277942308122854
		0.24261818627604823
		0.7150257784061419
		0.07165590650101006
		0.0457646522502426
		0.10661494826723152
		0.16046923976103306
		0.3223612405272007
		0.7055320854291453
		0.4794278288071763
		0.7158504368341405
		0.012122129702248123
		0.814492520128865
		0.1879490641690369
		0.010470824368998911
		0.11965910818602539
		0.2016551791922159
		0.727930397000403
		0.0923757206922373
		0.058344251410260985
		0.34418396252719496
20220713_Field7_cell2_before_crop.mldatx_tracked.trxyt	105	0.10302870471927073
		0.3186418268943148
		0.10968490410252371
		0.012748756993993247
		0.13891195393327563
		0.27476956291330557
		0.21538152722713877
		0.0050396598362509
		0.4516594951863428
		0.007309753831251293
		0.11419372445719382
		0.05871150534126188
		0.4983752714113484
		0.30500675679809247
		0.009659304246501924
		0.0018406808170004056
		0.11415791648227153
		0.06267324180621728
20220713_Field7_cell2_before_crop.mldatx_tracked.trxyt	154	0.012753192508243333
		0.00025535084650004535
		0.025381913199254383
		0.09726311029626863
		0.007963870242246015
		0.06592381942501398
		0.10103819119227105
		0.08224518746445833
		0.03935194686250814
		0.0428195935730085
		0.12270240952452402
		0.05208005705422319
		0.08885884842851761
