# Supplementary material for: Single nucleosome imaging reveals principles of transient multiscale chromatin reorganization triggered by histone ADP-ribosylation at DNA lesions
Source: Nat Commun. 2025 Jul 19;16:6652. doi: 10.1038/s41467-025-61834-7 (PMC12276361; doi:10.1038/s41467-025-61834-7)
Supplement: Supplementary file 6 — Source Data [file 41467_2025_61834_MOESM6_ESM.zip › DATA_ALL_FIGURES/Fig 1C/before_damage/all experiments/20220713_Field8_before_crop.mldatx_tracked.trxyt.csv]

filename	h2b_id	predicted_class_id	predicted_class_name	probability	maximum_radius	first_x_position	first_y_position
20220713_Field8_before_crop.mldatx_tracked.trxyt	34	0	Immobile	0.9999987	0.1499448182608608	0.99975299	4.5247085
20220713_Field8_before_crop.mldatx_tracked.trxyt	41	0	Immobile	0.9999975	0.24979411768082097	1.5048828	4.5541016
20220713_Field8_before_crop.mldatx_tracked.trxyt	75	0	Immobile	0.9999708	0.19324369466735541	1.5832581	3.4505897
20220713_Field8_before_crop.mldatx_tracked.trxyt	78	0	Immobile	0.99999964	0.1197444720517819	1.6714921	3.524381
20220713_Field8_before_crop.mldatx_tracked.trxyt	99	0	Immobile	0.9999995	0.13267325941609331	1.7500847	3.4610355
20220713_Field8_before_crop.mldatx_tracked.trxyt	100	0	Immobile	0.9999989	0.12578431318006233	1.7437566	3.5427692
20220713_Field8_before_crop.mldatx_tracked.trxyt	102	0	Immobile	0.99999845	0.09357461268805746	1.7782842	3.4758736
20220713_Field8_before_crop.mldatx_tracked.trxyt	104	0	Immobile	0.9999864	0.17235031575816723	1.7597754	3.5579967
20220713_Field8_before_crop.mldatx_tracked.trxyt	109	0	Immobile	1.0	0.1309112700114088	1.7144595	3.536458
20220713_Field8_before_crop.mldatx_tracked.trxyt	110	0	Immobile	1.0	0.10185771620471354	1.7932335	3.3876898
20220713_Field8_before_crop.mldatx_tracked.trxyt	113	0	Immobile	0.9999999	0.11704904213811425	1.8574724	3.4091253
20220713_Field8_before_crop.mldatx_tracked.trxyt	115	0	Immobile	1.0	0.10586445518949462	0.95689868	7.9901743
20220713_Field8_before_crop.mldatx_tracked.trxyt	123	0	Immobile	1.0	0.08914012289496798	1.85285	3.4315661
20220713_Field8_before_crop.mldatx_tracked.trxyt	129	0	Immobile	1.0	0.15436748503464068	1.8366951	3.4396207
20220713_Field8_before_crop.mldatx_tracked.trxyt	136	0	Immobile	0.9999999	0.11481109820169821	1.8535441	3.476273
20220713_Field8_before_crop.mldatx_tracked.trxyt	147	0	Immobile	0.9999931	0.1355700192149061	1.9108291	3.4967303
20220713_Field8_before_crop.mldatx_tracked.trxyt	157	0	Immobile	0.9999963	0.1620859195916166	1.8876383	3.5470915
20220713_Field8_before_crop.mldatx_tracked.trxyt	163	0	Immobile	1.0	0.08006487858355862	1.8148124	3.5732173
20220713_Field8_before_crop.mldatx_tracked.trxyt	170	0	Immobile	0.9700043	0.16571224300075138	1.7823615	3.6824035
20220713_Field8_before_crop.mldatx_tracked.trxyt	174	0	Immobile	0.9999999	0.15130895515960047	1.9902281	3.5516938
20220713_Field8_before_crop.mldatx_tracked.trxyt	191	0	Immobile	1.0	0.1118943219328396	1.8158705	3.5964829
20220713_Field8_before_crop.mldatx_tracked.trxyt	195	0	Immobile	1.0	0.15205781925425607	1.7080758	3.5766477
20220713_Field8_before_crop.mldatx_tracked.trxyt	224	0	Immobile	1.0	0.11674992893432537	1.0976024	6.4237502
20220713_Field8_before_crop.mldatx_tracked.trxyt	226	0	Immobile	0.99999225	0.12809635147716028	1.712023	10.216758
20220713_Field8_before_crop.mldatx_tracked.trxyt	227	0	Immobile	0.9999976	0.12830679733938466	1.6785461	10.148973
20220713_Field8_before_crop.mldatx_tracked.trxyt	233	0	Immobile	0.9999999	0.09731518016712569	1.6684112	10.072863
20220713_Field8_before_crop.mldatx_tracked.trxyt	242	0	Immobile	0.99999964	0.19534917829143758	1.9752214	3.2927622
20220713_Field8_before_crop.mldatx_tracked.trxyt	245	0	Immobile	1.0	0.14799709970094	1.6498101	10.151315
20220713_Field8_before_crop.mldatx_tracked.trxyt	246	0	Immobile	1.0	0.07091705675879381	1.4991582	3.2083146
20220713_Field8_before_crop.mldatx_tracked.trxyt	249	0	Immobile	1.0	0.1093036429228231	1.4390216	3.514745
20220713_Field8_before_crop.mldatx_tracked.trxyt	251	0	Immobile	1.0	0.143862923830221	1.3716129	3.4837983
20220713_Field8_before_crop.mldatx_tracked.trxyt	271	0	Immobile	1.0	0.15957395310275377	1.8174758	10.281123
20220713_Field8_before_crop.mldatx_tracked.trxyt	291	0	Immobile	0.9998716	0.2030263811580157	2.0032764	7.6724448
20220713_Field8_before_crop.mldatx_tracked.trxyt	305	0	Immobile	0.99999964	0.16956495272564437	2.0298124	7.5672822
20220713_Field8_before_crop.mldatx_tracked.trxyt	312	0	Immobile	0.9999999	0.06537274778254339	1.7860478	14.757053
20220713_Field8_before_crop.mldatx_tracked.trxyt	317	0	Immobile	0.9999994	0.11911963495196856	1.5386485	10.557721
20220713_Field8_before_crop.mldatx_tracked.trxyt	322	0	Immobile	0.9999876	0.15819099305981366	1.3484581	4.4957106
20220713_Field8_before_crop.mldatx_tracked.trxyt	324	0	Immobile	1.0	0.12062726216382424	1.335048	4.4596307
20220713_Field8_before_crop.mldatx_tracked.trxyt	327	0	Immobile	0.9995931	0.2316773907642481	1.3837183	4.5756926
20220713_Field8_before_crop.mldatx_tracked.trxyt	330	1	Hybrid	0.9975262	0.24590108821101186	1.3899066	4.5046142
20220713_Field8_before_crop.mldatx_tracked.trxyt	342	0	Immobile	1.0	0.14153889846586337	1.3979492	4.4943139
20220713_Field8_before_crop.mldatx_tracked.trxyt	347	0	Immobile	0.9957969	0.2162294251041009	1.3727189	4.5081169
20220713_Field8_before_crop.mldatx_tracked.trxyt	355	0	Immobile	1.0	0.11845940155867815	1.9989433	8.837686
20220713_Field8_before_crop.mldatx_tracked.trxyt	356	0	Immobile	0.9999722	0.18293290680055338	1.4052937	4.6118418
20220713_Field8_before_crop.mldatx_tracked.trxyt	366	0	Immobile	0.9999995	0.1635546652958581	1.9760637	8.7936567
20220713_Field8_before_crop.mldatx_tracked.trxyt	367	0	Immobile	0.9999999	0.11710855532867706	1.3712849	4.4779109
20220713_Field8_before_crop.mldatx_tracked.trxyt	372	0	Immobile	1.0	0.1839762743839813	2.1241372	8.9249269
