# Supplementary material for: Single nucleosome imaging reveals principles of transient multiscale chromatin reorganization triggered by histone ADP-ribosylation at DNA lesions
Source: Nat Commun. 2025 Jul 19;16:6652. doi: 10.1038/s41467-025-61834-7 (PMC12276361; doi:10.1038/s41467-025-61834-7)
Supplement: Supplementary file 6 — Source Data [file 41467_2025_61834_MOESM6_ESM.zip › DATA_ALL_FIGURES/Fig 1C/before_damage/all experiments/20220713_Field8_before_crop.mldatx_tracked.trxyt_diffcoef.csv]

filename	h2b_id	diffusion_coef
20220713_Field8_before_crop.mldatx_tracked.trxyt	34	0.014048984231999994
		0.07684566040225176
		0.14707916739625163
		0.2209544529180068
		0.10210242667725199
		0.0886166201900915
		0.46621864701435006
		0.21237475475221693
20220713_Field8_before_crop.mldatx_tracked.trxyt	41	0.3699075254912564
		0.0011854703449998868
		0.12876446835625252
		0.1291200746882524
		0.23270041282500684
		0.03749574062649507
		0.013750632410500117
		0.15598680013450428
		0.18271707464225495
		0.11467315993625277
		0.02820752610650003
		0.0060697189225000815
		0.08981545977125222
		0.06543199991249049
		0.28384562700625704
		0.0037526270260002507
		0.055015594416250826
		0.042792891469000956
		0.058912363985001694
		0.1450960242745032
		0.04602372749725072
		0.10361896527923317
		0.139537665681252
		0.004948958330000147
		0.023406489830250267
		0.043879795764501565
		0.030045435494500814
		0.04570447453200108
		0.09644905640725175
		0.48334320950626064
		0.3726532233484441
		0.016709551312500362
		0.10247975167625366
		0.04753115007325137
		0.06694912774525269
		0.002583823539249907
		0.2958503738020049
		0.014212551780500403
		0.20209987326246817
		0.03537926236125076
		0.06732995343624953
		0.0876387524672516
		0.02459650666850041
		0.026008472466500482
		0.10187372312125192
		0.019517895950500616
		0.24242096196621352
		0.09120295498225284
		0.09261244902625117
		0.07385807063700098
		0.1389946466105018
		0.016282039560250164
		0.26555455719850307
		0.10358526532450175
		0.03644490380525051
		0.14553613225447906
		0.021790137495251004
20220713_Field8_before_crop.mldatx_tracked.trxyt	75	0.010822354393998174
		0.11529276886627329
		0.021546306643246856
		0.037687920197007195
		0.022444351046496547
		0.039606179584257745
		0.043182676417242945
		0.04677068669049244
		0.01883463840625372
		0.07280493365123827
		0.022408706902504457
		0.04694111590624264
		0.07764131521251505
		0.06517945319624012
		0.29876034198805906
		0.2229395867199649
		0.14300843202422858
		0.10632347044852061
		0.10542129631648361
		0.09665525391426948
		0.046923185284992834
		0.050217706092509945
		0.036473760558244375
		0.004926540157250916
		0.0724675797249885
		0.06765505785023904
		0.04358773653250866
		0.059762088368991065
		0.035756443777007506
		0.10910166654723343
		0.025514792380255603
		0.06839553429723899
		0.35540430348719393
		0.2715927156313039
		0.07227303496898864
		0.01861157924050392
		0.20600600203846814
		0.044456916890258505
		0.03347420896624487
		0.07476210859326482
		0.009695904085248497
		0.05460012775449088
		0.06925336870226444
		0.18366155892897132
		0.0001510996765000299
		0.037280610496994715
		0.09496218771651842
		0.13180776273847958
		0.058930268046261065
		0.08654333062248658
		0.08871166589648624
		0.18151256232653587
		0.046961656498242715
		0.002390433100250643
		0.021959327842246554
		0.012486852065252291
		0.014125669431247745
		0.05956922821224021
		0.06049940241251184
		0.015585765218497432
		0.032928715631256676
		0.09613619908823585
		0.11546765411627402
		0.09477334205823525
		0.023330497780004657
		0.03263178965624485
		0.22147756138621663
		0.2001807566032909
		8.419062499997546e-05
		0.006434230706001311
		0.0966242746009853
		0.1398381603365286
		0.013039320349248
		0.006206621947251181
		0.026293272781246206
		0.057823239453240645
		0.055166342626260446
		0.027690315383245564
		0.028345011982255905
		0.008997673412498654
		0.01656629325025338
		0.03213766922649459
		0.0572226770239908
		0.006880306134251307
		0.053474786104991456
		0.03463554396250708
		0.24270603504996427
		0.06545777899251377
		0.02358837140524638
		0.12372151513727475
		0.0990478074332347
		0.08619974458523569
		0.04240644495725822
		0.028767788364995567
		0.010313078653002256
		0.015682256020247552
		0.08782636380201761
		0.013895683359998154
		0.0019537256162504148
		0.05892220614599106
		0.09299886840623536
		0.05238709663026003
		0.040305202768993645
		0.16099190492903104
		0.09104051109823538
		0.12858283404127654
		0.3922138880784395
		0.5138958602581704
		0.006024122820251365
		0.046602188332993
		0.08014269618626603
		0.10525265317623346
		0.07947569844001523
		0.046223802421242806
		0.1282424914765253
		0.14743497867647667
		0.06488832408998957
		0.13291886813727605
		0.06315647709599045
		0.05852826516026211
		0.10362078832998388
		0.013862078031252627
		0.09080716445723618
		0.05211504643251032
		0.05438866455249133
		0.011904146236248268
		0.09139440268251849
		0.009308161204248617
		0.03076693490650656
		0.006681333712498664
		0.07479612922626473
		0.07296317063298845
		0.030146841083245147
		0.0454452855385091
		0.01311433782099779
		0.03240764266450645
		0.006998739685249072
		0.10475102896252099
		0.06017267445049045
		0.057540983353261764
		0.10851755307723362
		0.39242918636494084
		0.01475948510100251
		0.1352771242009789
		0.05160746008401005
		0.0961824472924844
		0.03798361467850735
		0.010999486884248507
		0.15360470508053148
		0.5234441095551676
		0.015083793438497556
		0.0324207042865066
		0.06381704142324028
		0.2929754001363095
		0.38043802618919154
		0.20038562662504017
		0.2136660779972168
		0.02228330753449632
		0.061527845186012696
		0.06305969865699089
		0.10807008084627075
		0.35622609687244294
		0.042212620161007984
		0.10421714517798322
		0.3457427486020689
		0.2980811151672041
		0.11839835725448228
		0.00963485638650194
		0.021660209304246475
		0.03184976307125602
		0.011590402172497875
		0.01529155885700346
		0.10172971712248464
		0.02070008865625436
		0.011955140460498418
		0.0069366863612489804
		0.14121650167927888
		0.022402753865996654
		0.01730478836125355
		0.034150890328244754
		0.02862980808525565
		0.03590636152224464
		0.031593361923245106
		0.009386346212001778
		0.028730782255245446
		0.026280438088505016
		0.0021985252804996697
		0.018986939633253423
		0.003969964280249559
		0.1263626493200247
		0.0737237548642382
		0.2358717236524639
		0.03667406315525698
		0.0723018730584892
		0.014437847056253204
		0.02394646341924662
		0.052591103986010274
		0.28738448476620576
		0.00044519598625012205
		0.0013341872552498806
		0.03805213894099421
		0.00155233988125038
		0.03501205147924401
		0.05844719915451141
		2.0201242499994378e-05
		0.05410666853001097
		0.060382847522490554
		0.05852810040024077
		0.02528999076200509
		0.054118503888241715
		0.019796575819254283
		0.012109933124998199
		0.12167758664502445
		0.08312027595523727
		0.025683880881254898
		0.029125049972495272
		0.09267227353798524
		0.003192556862500686
		0.06766282084998915
		0.058172042986011606
		0.020427440341246723
		0.10091678555727028
		0.1370657524644782
		0.1370166454505273
		0.08047574570723696
		0.08622262510823654
		0.007899640374251757
		0.004945998073249171
		0.004259035721000893
		0.004792164034499361
		0.0047843144682510035
		0.15796433649122485
		0.08663028244023585
		0.08147616721026588
		0.09407386982248536
		0.045253377492509114
		0.06697568217323928
		0.06345398441126263
		0.023573854526496543
		0.08446545126726687
		0.03342653970024434
		4.241148124999161e-05
		0.06313877904101241
		0.1806289790762213
		0.07380498566501455
		0.05757675464024058
		0.10571053341052081
		0.004634922409249134
		0.01723176346000341
		0.009479886162498457
		0.024075327722496574
		0.0008307319122500885
		0.04134170484924351
		0.013236043910502739
20220713_Field8_before_crop.mldatx_tracked.trxyt	78	0.0234611790579962
		0.03951448231849377
		0.0579516094385117
		0.04672520775324334
		0.22715634061829554
		0.08554012430498592
		0.1530400301192793
		0.04673691443249254
		0.1036124122772701
		0.06451102581023961
		0.06878852722923891
		0.1491942594250299
20220713_Field8_before_crop.mldatx_tracked.trxyt	99	0.020581565357246662
		0.22875754937304504
		0.21013873129246727
		0.1150427218212723
		0.6123421866801524
		0.08272456847998667
		0.01652011802500336
		0.11357992761698259
		0.06692291007426346
		0.013633545872497585
20220713_Field8_before_crop.mldatx_tracked.trxyt	100	0.03575338293924473
		0.114788807282482
		0.010363984569251703
		0.19074460655122064
		0.21091598324129146
		0.3411437030724465
		0.41018235795658137
		0.09220064961998556
20220713_Field8_before_crop.mldatx_tracked.trxyt	102	0.21890520349296488
		0.20631536769629139
		0.13171505987022816
		0.005710687564999164
		0.1396458278082783
		0.24694259629621074
		0.3342628546130666
20220713_Field8_before_crop.mldatx_tracked.trxyt	104	0.00394110564250091
		0.231886688047213
		0.30267405958530846
		1.0362415168060897
		0.9283337396801863
		0.057016115934491345
		0.1356289481465269
20220713_Field8_before_crop.mldatx_tracked.trxyt	109	0.3756857275664422
		0.31523692592906183
		0.07046273403423918
		0.26517716141430303
		0.5397679760004147
		0.1529177088882815
		0.6590099205768994
		0.23756552202054756
20220713_Field8_before_crop.mldatx_tracked.trxyt	110	0.22605643022621405
		0.04765956631225961
		0.06448322689649007
		0.004809261296501111
		0.026334677522495385
		0.05923806031248998
		0.11422967227402182
		7.638775299998268e-05
		0.10612046824902045
		0.04418858604849289
		0.18171272082628578
20220713_Field8_before_crop.mldatx_tracked.trxyt	113	0.10496164700123393
		0.028374577949255513
		0.018317668151247146
		0.10392228676252112
		0.15994115354022573
		0.023096527050245917
		0.12140757766802307
		0.031451269474244974
		0.05117120447825993
		0.0027861676082495896
		0.15217210680027962
		0.11399331719223224
		0.018535719841246988
		0.03779352603700817
		0.08204821186223779
		0.10784848712652183
		0.006758451217999034
		0.04741391118125966
		0.4945586177529225
		0.23950782721454777
		0.09633524334848521
		0.052655944813241234
		0.20931631629329114
		0.2853616262929548
		0.024291361225005043
		0.10144357713123396
		0.18997518008228723
		0.3352919056201974
		0.07724469168101541
		0.09703437376248478
		0.01480674692724752
		0.015719240238503327
20220713_Field8_before_crop.mldatx_tracked.trxyt	115	0.23378718506112406
		0.13022515148202546
		0.02536789180999482
		0.006016152994001043
		0.031712956186493294
		0.16304779526419724
		0.0030428924569027263
		0.07015470591404958
		0.2362551481154689
		0.2785286680636296
20220713_Field8_before_crop.mldatx_tracked.trxyt	123	0.03036232484449531
		0.15176300377028004
		0.07203224232023894
		0.03129762731450587
		0.021882665142496673
		0.12234791646423067
		0.02879578644125561
		0.0765693605699881
		0.13029917560327517
		0.12386602179123075
		0.11090078183227255
		0.0074736988344990315
		0.015614802640003287
		0.010560679742498393
20220713_Field8_before_crop.mldatx_tracked.trxyt	129	0.15626722217597533
		0.06763353414251357
		0.029523679770495546
		0.06684442107626337
		0.0681706208529894
		0.061959954300240046
		0.044166410577009194
		0.0061725764612491005
		0.04284646125800915
		0.0547227082144909
20220713_Field8_before_crop.mldatx_tracked.trxyt	136	0.21784996191029402
		0.13209478392097956
		0.08495763292126715
		0.03958990539324379
		0.04138053912625853
		0.21012522591046678
		0.06847290302901356
		0.18400361212022104
20220713_Field8_before_crop.mldatx_tracked.trxyt	147	0.04318544753650851
		0.0870842692382366
		0.030486170180506363
		0.07692697292448783
		0.057039779022511464
		0.07876110985523793
		0.3466705921183186
		0.03877057141249384
		0.0005637707324999251
		0.2607976608500512
		0.034923415725244315
		0.09320281746251864
		0.07255596517248832
		0.22888071487254455
		0.29221854975045397
20220713_Field8_before_crop.mldatx_tracked.trxyt	157	0.0668563428192395
		0.16664949865703288
		0.010933173102498061
		0.030846337546256045
		0.048515559525242516
		0.5261557862906048
		0.29788732386495353
		0.13543730064622872
		0.2945148687325585
20220713_Field8_before_crop.mldatx_tracked.trxyt	163	0.10866386296998257
		0.09812956804826926
		0.017337633897997456
		0.03578111399525704
		0.14179229104722782
		0.052721026035242424
		0.04403578164800891
20220713_Field8_before_crop.mldatx_tracked.trxyt	170	0.04952629785801002
		0.18118944210247148
		0.038519593561258024
		0.012215609164248254
		0.113284797391273
		0.24383600947921108
		0.5853686737319099
		0.37007888464457483
20220713_Field8_before_crop.mldatx_tracked.trxyt	174	0.097010200488486
		0.20474335011704034
		0.04393997827299317
		0.07235027383526493
		0.04884250219524253
		0.006969922081248978
		0.0030508438512506903
		0.023043368616246222
		0.014739943902502927
20220713_Field8_before_crop.mldatx_tracked.trxyt	191	0.1868620454082211
		0.7240361341146442
		0.8070524704511226
		0.02151640610324639
		0.4988864857513504
		0.009777547770248588
		0.007017638713001483
		0.12920304149047981
20220713_Field8_before_crop.mldatx_tracked.trxyt	195	0.47519873980909455
		0.1252666905812298
		0.011505407761997884
		0.03528596403125717
		0.05763914539649083
		0.08277317475851659
		0.1444663451972272
		0.14821937509627983
20220713_Field8_before_crop.mldatx_tracked.trxyt	224	0.02072443208825352
		0.070403482738239
		0.048566594220510406
		0.007207358802498922
		0.028113138008496248
		0.02270282196500521
		0.04053055540024431
		0.09444787225251867
		0.13830058868123
		0.1525741562050296
		0.02546879688624546
		0.04235927892925851
		0.13100275469123027
		0.09436778839623683
		0.07438631458851505
		0.004313787897249175
		0.14515003505027863
		0.06385419205248975
		0.022661538314004283
		0.07496685436998979
		0.056365386954241446
		0.013635950614252866
		0.028259678814246104
		0.052404252196010775
		0.1421525942912288
		0.09792321721927001
		0.3083319490249547
		0.06861652970526468
		0.012039255604998059
		0.02369963366599672
		0.0894486316160187
		0.009665994087998871
		0.05232802872126145
		0.08825021267223614
		0.35884344873432006
		0.28891049734620333
		0.09432915257801702
		0.08485644045123557
		0.018013805876247332
		0.060142439454512184
20220713_Field8_before_crop.mldatx_tracked.trxyt	226	0.4102168815440862
		0.5971400583139076
		0.2765037565823049
		0.07470024083598999
		0.09018191443598288
		0.031713956347258564
		0.038699709906244745
20220713_Field8_before_crop.mldatx_tracked.trxyt	227	0.263742664484052
		0.5049479877811721
		0.023436623962255196
		0.23318445891021847
		0.0935025235352392
		0.17232072690728809
		0.07763435386023872
		0.04518946825625852
		0.11280060106097933
		0.0932736572952683
		0.1119936864002313
		0.09575772321602086
20220713_Field8_before_crop.mldatx_tracked.trxyt	233	0.23675610727396634
		0.2830572547953103
		0.07886439723723815
		0.04752891432401002
		0.005022747425249401
		0.1651531420352246
		0.0022641112360004584
		0.18592645527022203
		0.06384696936401403
		0.2106339249039666
		0.03085336572100743
		0.019949804956246094
		0.08355588024998592
		0.04273356634600853
		0.05026375267524259
		0.0785332334260157
20220713_Field8_before_crop.mldatx_tracked.trxyt	242	0.9540325364786865
		0.3345495063461971
		0.08113590458526564
		0.05703210570649149
		0.07131362537001426
		0.09733479244898458
		0.11923466487923137
		0.24914862079304972
20220713_Field8_before_crop.mldatx_tracked.trxyt	245	0.08785538608098802
		0.04467982989599355
		0.026148791010254677
		0.05663046157599151
		0.030545203109006092
		0.007227761283998728
		0.02765992090000432
		0.01124734154524837
		0.03418331582525623
		0.011537412145999593
		0.008327222724998284
		0.08535632318726681
		0.12080724718597871
		0.0258756004090055
		0.09128615091523314
		0.013282959904002042
		0.0012280632812498385
		0.04840311492900971
		0.03343696658899294
		0.025043412835995732
		0.11790506742502523
		0.05321722352399457
		0.0879467771250166
		0.08611713749523982
		0.03388099850600421
		0.05369698458724081
		0.03535783394899443
		0.004578445406251031
		0.011784423540246681
		0.019894724381254544
		0.04087371732524446
		0.007307662656251549
		0.05398198178898863
		0.05140730247726025
		0.09297068679023486
		0.06504789693123855
		0.03441069639725787
		0.06587894612499119
		0.045628917267259095
		0.0056714258249991505
		0.07817455930001704
		0.039982792999994556
		0.0017669879922505602
		0.03757654687024402
		0.011037478708999068
		0.01857384225000418
		0.06528599813123938
		0.022001774880253976
		0.0993927975839858
		0.04245761645000892
		0.03210846932524498
		0.011598179148998161
		0.015577499389003326
		0.1695960079562252
		0.05652087536226362
		0.004336585503998841
		0.05144523790901008
		0.009091372907248645
		0.11173315245627316
		0.07617446484098438
		0.015596321217247279
		0.10861428200002152
		0.05151848090623922
		0.05449052646901318
		0.14262393704222945
		0.00454104853025106
		0.01741732930624878
		0.03326692258100709
		0.10980927687723227
		0.2534868032222088
		0.1349574401250276
		0.05353432802499327
		0.008066636500001402
		0.018235764940997226
		0.017312884306253513
		0.01597912561224757
		0.09101781202598756
		0.01371764729725159
		0.17826822024397018
		0.012464301434002154
		0.09043152957223609
		0.023987710525003373
		0.03728665575724445
		0.08924677020901778
		0.016966614305247485
		0.029188376449995824
		0.012174671626001422
		0.11397937724997685
		0.007993611209000823
		0.017531230831247153
		0.1275828144722752
		0.02630923934599545
		0.04191651301025761
		0.08218337711723507
		0.05147015542599176
		0.00927806763600189
		0.0012973385652497666
		0.029327977361006966
		0.07832371486598555
		0.04448277067600702
		0.01872364896899721
		0.012705692122247383
		0.008044440165252343
		0.010279156288998509
		0.008997362340251287
		0.056865736953992524
		0.02658932920900536
		0.003523914531249041
		0.007519991141001297
		0.04736784114724051
		0.026589476050004703
		0.04044089518397914
		0.030191357680256204
		0.00959548246025182
		0.003944080081001275
		0.020244876424990777
		0.018362109721003897
		0.003953850762251276
		0.011304104881243364
		0.018295690156253267
		0.013903774857252695
		0.059272608400010515
		0.0066889036722458115
		0.018582393120254916
		0.019250322481003623
		0.04719495965000959
		0.047084014347225575
		0.024122243125254343
		0.12966120184902555
		0.12294798236093714
		0.10691723520027038
		0.13595915010602708
		0.01847469840625307
		0.04660438778222504
		0.057371388341011145
		0.005260764925000696
		0.09669661819020045
		0.009293763844001948
		0.0011838842500003818
		0.021383558100002656
		0.06656635771021634
		0.04915039248725942
		0.04367044053725784
		0.001457920849999157
		0.006788111550251329
		0.012468677416002919
		0.0026787109652504143
		0.014294336688992545
		0.007726543785251463
		0.03364031551400571
		0.07942213150626626
		0.008262136260995735
		0.10018355119402089
		0.057853821882263054
		0.03317410604023282
		0.01151073370000156
		0.10157400154602125
		0.013087013995252984
		0.013525390531243275
		0.023132178532254785
		0.05130363125001089
		0.08151454192495763
		0.03760887648100676
		0.055176630327260216
		0.06910390432101485
		0.0344040900672325
		0.1011728229062697
		0.10549359242727001
		0.02144083712498732
		0.04405396012100868
		0.004086803835251006
		0.005158081226001264
		0.0186299485639915
		0.045040471345259715
		0.0032119627702505934
		0.21817371438404767
		0.06986641894596474
		0.006329559626001202
		0.01114843877725197
		0.09065405415020304
		0.10827236894727094
		0.00558148718900134
		0.013058041250002326
		0.025475750667236046
		0.060313496729012026
		0.006753148425001302
		0.0033979888159981707
		0.010946007025002664
		0.05974884164226031
		0.017960789290253052
		0.03133753512498495
		0.06348571259401262
		0.043998514250005887
		0.08015927400095882
		0.0012150049959998076
		0.012841911301002366
		0.027040921825005088
		0.020674454887239162
		0.013703463946002482
		0.00456135666025078
		0.010927027089002311
		0.005366249055247589
		0.102209963925273
		0.05147200217601217
		0.027270352825987214
		0.14555456605602918
20220713_Field8_before_crop.mldatx_tracked.trxyt	246	0.07887263342651529
		0.02562372148024594
		0.014540695025002943
		0.007189511881248576
		0.004148517085000832
		0.03389302378124417
		0.01166577940449793
		0.02828426019700553
		0.016331475977997435
		0.016839584331253123
		0.027889090344995596
		0.026068129460005512
		0.004115764564249385
		0.0015778789925002645
		0.029893973570495336
		0.010810324665998428
		0.0013803595652502976
		0.014626640688247736
		0.0191660016962537
		0.019589148106246727
		0.022349269730504183
		0.1008993532562342
		0.031668573381245416
		0.0140021889372528
		0.02953567303624554
		0.018810614566253797
		0.007847739295248738
		0.026088548041255155
		0.04274052726724342
		0.0015699215250002388
		0.021941854561246987
20220713_Field8_before_crop.mldatx_tracked.trxyt	249	0.09648196549926928
		0.0014489895162503267
		0.05769474644126141
		0.05703762610897056
		0.035143707041006896
		0.3075208994293122
		0.10635791794619574
20220713_Field8_before_crop.mldatx_tracked.trxyt	251	0.07186715976401459
		0.1803212357965351
		0.605329427378119
		0.22457140752913418
		0.0388038276625077
		0.14944781440627897
		0.17195589999116148
		0.3182185793263132
		0.44163245530933826
		0.10857494167927242
		0.10344158918819728
		0.11530644549627302
20220713_Field8_before_crop.mldatx_tracked.trxyt	271	0.05955710347226077
		0.021671839822254263
		0.022778075426004095
		0.04425097869722716
		0.02795915502400507
		0.07279313586101667
		0.06610424714896393
		0.02261223582525426
		0.08838431104101764
		0.0021869315652503223
		0.0295183266499856
		0.021660576031256287
		0.0994617803090198
		0.19186119711390087
		0.031027540441006005
		0.14213928515227767
		0.07970946482601785
		0.06954404610096415
		0.017585307981253434
		0.12593009156902618
		0.09980319112520128
		0.053597799097261534
		0.0468040162702607
		0.11434935084727169
		0.032049927981233496
		0.07633295662501582
		0.13235662463527634
		0.0444457915752589
		0.008715459300995343
		0.0040209548360007116
		0.016759536682253096
		0.02843608106598539
		0.014708462129003619
		0.1053996297250205
		0.07575485443601496
		0.07408153409221176
		0.030876100347256092
		0.11635318768902272
		0.05081673387397563
		0.040103580569008014
		0.1156270024062775
		0.0001450604500001415
		0.10410664819994538
		0.014929568761003225
		0.038956201782257685
		0.06732398004996501
		0.05891793565226232
		0.04467253432500833
		0.006837172150249941
		0.017052391683990774
		0.037171809181007175
		0.05296525232501107
		0.12378723218902475
		0.002961347583998292
		0.02066822195600504
		0.11179905933602668
		0.014060322588992022
		0.19666413452904105
		0.03405706341025547
		0.01650600427600304
		0.06963411388521376
		0.33788062622231513
		0.2433849542890482
		0.02084103717724018
		0.006658928029000792
		0.07696107219601472
20220713_Field8_before_crop.mldatx_tracked.trxyt	291	0.06140678013451182
		0.5279668184462276
		0.08976299906926778
		0.10819493878851953
		0.1876375113850375
		0.01959463692324089
		0.013820827998252525
		0.2080177974340416
		0.17478018098728276
20220713_Field8_before_crop.mldatx_tracked.trxyt	305	0.012062793507993538
		0.004082415252250634
		0.7301061038021468
		0.26223762979030246
		0.24090228302837868
		0.04825137059450932
		0.16746609006028337
		0.29308330902485097
		0.12471945025852522
		0.23288556186429546
		0.07695475872126438
		0.26484056604636674
		0.4516943242093399
20220713_Field8_before_crop.mldatx_tracked.trxyt	312	0.014689752116004628
		0.01135706142100207
		0.08931851808095584
		0.04623884732726108
		0.036701704744007246
		0.16118197614028293
		0.30414520411584567
		0.07229461002726152
		0.007236876507250814
		0.01559397203124295
		0.007834569394001572
		0.025264102189002872
		0.03208722454100876
20220713_Field8_before_crop.mldatx_tracked.trxyt	317	0.11221925742902605
		0.05348801667401115
		0.09718197810719816
		0.31698209626606433
		0.06032040625001131
		0.7090233752203922
		0.19732202582589806
		0.04387033662525665
		0.2265711185562944
		0.020917272237238705
		0.16204839389527984
20220713_Field8_before_crop.mldatx_tracked.trxyt	322	0.006063129672496786
		0.035287893736257604
		0.020290481965004083
		0.012722788021252629
		0.18921786750090303
		0.017021705516502707
		0.7661109125464025
		0.5370420477142264
		0.03246519006250651
		0.928609307125187
20220713_Field8_before_crop.mldatx_tracked.trxyt	324	0.08554327858226603
		0.1125658698125206
		0.4158046172183311
		0.30563136642109257
		0.1430211041442779
		0.021148475293254285
		0.23961757860112787
		0.01842070298125348
		0.010888670530002071
		0.021872531486503834
		0.030729950335234395
		0.09219670169001866
		0.001064553646250235
20220713_Field8_before_crop.mldatx_tracked.trxyt	327	0.22579617084238482
		0.009325118130252268
		0.10445401726252096
		0.04595799264800923
		0.28822507681235426
		0.5372242685193562
		0.5477131266573604
		0.6343877899281745
		1.036958637877206
		0.15443730666453045
		0.5639364585206146
		0.011573462712244556
20220713_Field8_before_crop.mldatx_tracked.trxyt	330	0.058155874852511995
		0.8196643784020827
		0.2249552247385436
		0.2117363571025402
		0.2711149400081132
		0.11802788088327452
		0.2797811153540551
		0.028124374082505
		0.14817675726017376
		0.26333920810830347
		0.08683526029526785
		0.1685569393861663
		0.8940977763306753
20220713_Field8_before_crop.mldatx_tracked.trxyt	342	0.39386524815604973
		0.5834623790691198
		0.38814867995307784
		0.05889971988026218
		0.019772171786240186
		0.03984528324100827
		0.10144866374451908
		0.036116043259232636
20220713_Field8_before_crop.mldatx_tracked.trxyt	347	0.5183955799866043
		0.26674786101911385
		0.0050383438922510715
		0.18179092494403612
		0.27005292262511327
		1.4604545556562922
		0.10820568574902201
		1.410540771562277
		1.683296343417137
20220713_Field8_before_crop.mldatx_tracked.trxyt	355	0.09557277338827032
		0.16223808663203032
		0.0365396189485069
		0.19315477346415477
		0.5452277051251132
		0.19115071989928745
		0.3192544105323136
20220713_Field8_before_crop.mldatx_tracked.trxyt	356	0.281128131109306
		0.5215428458281037
		0.29988898171309786
		0.2280216964100463
		0.010233954704251981
		0.10993747153252179
		0.051912452928473324
		0.03648248504825741
		0.08412688342826606
		0.3090942960498397
		0.23397209718329615
		0.1857315982422873
		0.24309312665629773
		0.07141904827521157
		0.030818998057256027
		0.10947066608902391
		0.15442638527917177
		0.0617163211850113
		0.02511408299625408
		0.13764571613227713
		0.4802996420497554
		0.2376706864412984
		0.34104717903631776
		0.07106319253621393
		0.004859197394500955
		0.1227278475422737
		0.02657980517300622
		0.074323937019212
		0.6795036532226332
		0.06453412573526193
		0.07235424959626462
		0.05234841338497344
		0.04521994854400918
		0.0507540377652597
		0.14171959330617892
		0.07330265458101513
		0.12792790742502572
		0.011476688906252527
		0.06498326731621679
		0.02281222146925443
		0.02637481228225494
		0.1356163350211807
		0.4218989562450836
		0.04687929280450914
		0.13953682453527658
		0.02601990252798642
		0.10118350608326897
		0.008693522842501472
		0.1272756007124359
		0.11298226626902265
		0.03785864063125763
		0.05705643003626077
		0.32018689550508683
		0.7594632748811531
20220713_Field8_before_crop.mldatx_tracked.trxyt	366	0.32212688029606323
		0.6726174696621573
		0.24888742506130085
		0.5341444349086009
		0.7785165875820994
		0.6584016378741308
		0.47805663424634687
		0.19546168968003882
		0.003957108606248027
		0.06429601864326363
		0.32266345388231776
20220713_Field8_before_crop.mldatx_tracked.trxyt	367	0.1375862733304278
		0.571785591952363
		0.26377598413305253
		0.06100568173821904
		0.1298791069760257
		0.04954172296725889
		0.01789507109050355
		0.05830163646096972
		0.008355996658251628
		0.021209637406254495
		0.3268200693158338
		0.2121047866872927
		0.0018381013300004195
		0.0710934450340133
		0.03327295750323299
		0.08456243328001592
		0.05204301855850997
		0.06944517333721383
		0.03991822245225796
		0.03677537732450737
		0.06953533427126363
		0.008599615600245579
		0.11165316074602175
		0.06978300990251383
		0.05012114246501032
		0.15160436918792392
		0.042905666816508606
		0.3510018323125692
		0.20345957089239636
		0.010215164258002089
		0.0626696205320125
		0.11865229697702304
		0.08057824260246024
		0.17786038438403795
20220713_Field8_before_crop.mldatx_tracked.trxyt	372	0.26108964332436574
		0.13692448572503038
		0.015927904549002284
		0.16626257019028204
		0.09077255857295519
		0.007761420692001175
		0.10837650913002608
		0.1835153940685411
		0.45049835046476655
		0.1649130372585309
		0.005236324138000892
		0.12251775006918308
