# Supplementary material for: Single nucleosome imaging reveals principles of transient multiscale chromatin reorganization triggered by histone ADP-ribosylation at DNA lesions
Source: Nat Commun. 2025 Jul 19;16:6652. doi: 10.1038/s41467-025-61834-7 (PMC12276361; doi:10.1038/s41467-025-61834-7)
Supplement: Supplementary file 6 — Source Data [file 41467_2025_61834_MOESM6_ESM.zip › DATA_ALL_FIGURES/Fig 1C/before_damage/all experiments/20220713_Field9_before_crop.mldatx_tracked.trxyt.csv]

filename	h2b_id	predicted_class_id	predicted_class_name	probability	maximum_radius	first_x_position	first_y_position
20220713_Field9_before_crop.mldatx_tracked.trxyt	35	0	Immobile	0.99998593	0.16639934216759997	1.5634275	6.5373358
20220713_Field9_before_crop.mldatx_tracked.trxyt	39	0	Immobile	1.0	0.08537412949395135	1.7330153	2.1291341
20220713_Field9_before_crop.mldatx_tracked.trxyt	45	2	Mobile	0.9991666	0.42558495124335494	1.5969528	13.092871
20220713_Field9_before_crop.mldatx_tracked.trxyt	66	0	Immobile	1.0	0.16343732828656377	1.833981	5.4315504
20220713_Field9_before_crop.mldatx_tracked.trxyt	71	0	Immobile	0.9999677	0.22742586851281885	1.6912353	9.5634297
20220713_Field9_before_crop.mldatx_tracked.trxyt	72	0	Immobile	0.9994236	0.1503219551165097	1.6105871	9.5232264
20220713_Field9_before_crop.mldatx_tracked.trxyt	73	0	Immobile	0.99999905	0.11964176079818457	1.52794	9.5562051
20220713_Field9_before_crop.mldatx_tracked.trxyt	74	0	Immobile	0.9999995	0.15637202885695392	1.4515258	9.5958983
20220713_Field9_before_crop.mldatx_tracked.trxyt	76	0	Immobile	1.0	0.08921026450543654	1.3928395	4.8908302
