# Supplementary material for: Single nucleosome imaging reveals principles of transient multiscale chromatin reorganization triggered by histone ADP-ribosylation at DNA lesions
Source: Nat Commun. 2025 Jul 19;16:6652. doi: 10.1038/s41467-025-61834-7 (PMC12276361; doi:10.1038/s41467-025-61834-7)
Supplement: Supplementary file 6 — Source Data [file 41467_2025_61834_MOESM6_ESM.zip › DATA_ALL_FIGURES/Fig 1C/before_damage/all experiments/20220713_Field9_before_crop.mldatx_tracked.trxyt_diffcoef.csv]

filename	h2b_id	diffusion_coef
20220713_Field9_before_crop.mldatx_tracked.trxyt	35	0.019600208232249876
		0.02311522716100072
		0.021900183327996547
		0.04886615740100123
		0.08018912846050015
		0.023870092268250116
		0.008143305194249885
		0.09148191573650098
		0.008569945981250287
		0.06522900832450099
		0.06015023409049078
		0.01471669674625042
		0.018233434969250298
		0.05748818242025127
		0.031167765353000684
		0.07064473373000224
		0.12682779460000243
		0.24778137128200642
		0.022637621989250425
		0.10607971608098356
		0.12159327782500355
		0.12378456703125183
		0.08951319530000218
		0.009726432097999933
		0.020158784488250477
		0.021296617168000312
		0.031133830482500444
20220713_Field9_before_crop.mldatx_tracked.trxyt	39	0.03690501180925731
		0.04486891773824275
		0.007347437010001505
		0.004545638635249293
		0.036766547070507416
		0.02377488028499641
		0.2947527480545577
20220713_Field9_before_crop.mldatx_tracked.trxyt	45	3.2844893825006367
		0.01831088039399752
		0.08132265086726637
		0.009142145300249255
		0.035625637189007055
		0.10237724033223343
		0.5158795194151699
20220713_Field9_before_crop.mldatx_tracked.trxyt	66	0.12108845042102441
		0.027306736499236445
		0.012117364040002486
		0.004509867316500885
		0.004340812141248122
		0.036782477781257324
		0.00809490137525202
		0.0094187390810017
		0.0037434897889982188
		0.04902691184125872
		0.021795983354504216
		0.1338823259604305
		0.02233131114325419
		0.012160230941002553
		0.00349138114250076
20220713_Field9_before_crop.mldatx_tracked.trxyt	71	0.04532475940900984
		0.6613577428211432
		0.6053783089246928
		0.03999026554025822
		0.0909004204890179
		0.3111652109340906
		0.10705155787452035
		0.10434147710652045
		0.008762826783251887
		0.09402967036845115
		0.16645774940828362
		0.45318102078933103
		0.16712033171453303
		0.0019124410884990325
		0.1457029785865259
		0.19486468460428794
		0.002334756319248939
		0.031129196049256576
		0.020365725029004276
		0.12948408324327862
20220713_Field9_before_crop.mldatx_tracked.trxyt	72	0.17039867200003597
		0.9329997095285217
		1.146572055598469
		0.3278414948805655
		0.33397755549256614
		0.018840425538491534
		0.047536299399260414
		0.04371229434850946
		0.06621784726496528
		0.044638057001256996
		0.0012101090962504599
		0.02999719584000621
20220713_Field9_before_crop.mldatx_tracked.trxyt	73	0.24678860445004905
		0.19794987885703716
		0.09215024751244975
		0.007727874872501018
		0.0808099255490119
		0.13085628953793188
		0.0693556170625138
		0.017080503519253668
		0.06413862845001268
20220713_Field9_before_crop.mldatx_tracked.trxyt	74	0.15252980861427864
		0.03180971839248503
		0.07409941750826508
		0.05299817970626049
		0.012885811393252225
		0.03988505341247958
		0.08492680616501723
		0.01650581352325338
		0.09505602400620121
20220713_Field9_before_crop.mldatx_tracked.trxyt	76	0.17197229412453552
		0.08279848321601631
		0.05717143267921913
		0.03820777984125749
		0.026175222466005104
		0.010978985682252394
		0.013639986739243114
		0.12694851686652614
		0.11597075340627262
		0.09067748841845473
