# Supplementary material for: Single nucleosome imaging reveals principles of transient multiscale chromatin reorganization triggered by histone ADP-ribosylation at DNA lesions
Source: Nat Commun. 2025 Jul 19;16:6652. doi: 10.1038/s41467-025-61834-7 (PMC12276361; doi:10.1038/s41467-025-61834-7)
Supplement: Supplementary file 6 — Source Data [file 41467_2025_61834_MOESM6_ESM.zip › DATA_ALL_FIGURES/Fig 1C/before_damage/analysis_final_no_boxplots.py]

import os
import csv
import glob
import numpy as np
import pandas as pd
import seaborn as sns
import matplotlib.pyplot as plt
from scipy import stats, optimize
from itertools import islice

class H2B:
    def __init__(self):
        self.trajectory = []
        self.time = []
        self.channel = []
        self.channel_size = 0
        self.max_radius = None
        self.file_name = None
        self.id = None
        self.predicted_label = None
        self.manuel_label = None
        self.predicted_proba = None
        self.diff_coef = None

    def get_trajectory(self):
        return self.trajectory

    def set_trajectory(self, trajectory):
        self.trajectory = trajectory

    def get_time(self):
        return self.time

    def set_time(self, time):
        self.time = time

    def get_len_trajectory(self):
        return len(self.trajectory)

    def get_time_duration(self):
        return self.time[-1] - self.time[0]

    def set_max_radius(self, radius):
        self.max_radius = radius

    def get_max_radius(self):
        return self.max_radius

    def set_channel(self, channel):
        self.channel = channel

    def get_channel(self):
        return self.channel

    def set_channel_size(self, n):
        self.channel_size = n

    def get_channel_size(self):
        return self.channel_size

    def set_id(self, id):
        self.id= id

    def get_id(self):
        return self.id

    def set_file_name(self, file_name):
        self.file_name = file_name

    def get_file_name(self):
        return self.file_name

    def set_predicted_label(self, label):
        self.predicted_label = label

    def get_predicted_label(self):
        return self.predicted_label

    def set_predicted_proba(self, proba):
        self.predicted_proba = proba

    def get_predicted_proba(self):
        return self.predicted_proba

    def set_manuel_label(self, label):
        self.manuel_label = label

    def get_manuel_label(self):
        return self.manuel_label

    def set_diff_coef(self, coef):
        self.diff_coef = coef

    def get_diff_coef(self):
        return self.diff_coef

    def copy(self):
        copy_h2b = H2B()
        copy_h2b.set_id(self.get_id())
        copy_h2b.set_trajectory(self.get_trajectory())
        copy_h2b.set_time(self.get_time())
        copy_h2b.set_channel(self.get_channel())
        copy_h2b.set_channel_size(self.get_channel_size())
        copy_h2b.set_max_radius(self.get_max_radius())
        copy_h2b.set_file_name(self.get_file_name())
        copy_h2b.set_id(self.get_id())
        copy_h2b.set_predicted_label(self.get_predicted_label())
        copy_h2b.set_manuel_label(self.get_manuel_label())
        copy_h2b.set_predicted_proba(self.get_predicted_proba())
        copy_h2b.set_diff_coef(self.diff_coef)
        return copy_h2b

def read_file(file: str, cutoff: int, filetype='trxyt') -> dict:
    """
    @params : filename(String), cutoff value(Integer)
    @return : dictionary of H2B objects(Dict)
    Read a single trajectory file and return the dictionary.
    key is consist of filename@id and the value is H2B object.
    Dict only keeps the histones which have the trajectory length longer than cutoff value.
    """
    histones = {}
    trajectory = {}
    time = {}
    print(file)
    # Check filetype.
    assert file.strip().split('.')[-1] == filetype

    # Read file and store the trajectory and time information in H2B object
    try:
        with open(file, 'r', encoding="utf-8") as f:
            input = f.read()
        lines = input.strip().split('\n')
        file_name = file.strip().split('\\')[-1].split('/')[-1].strip()
        for line in lines:
            temp = line.split('\t')
            if 'merged_cells' in file_name:
                key = temp[4].strip() + '@' + temp[0].strip()  # filename + h2b_id
            else:
                key = file_name + '@' + temp[0].strip()  # filename + h2b_id
            x_pos = float(temp[1].strip())
            y_pos = float(temp[2].strip())
            time_step = float(temp[3].strip())

            if key in trajectory:
                trajectory[key].append([x_pos, y_pos])
                time[key].append(time_step)
            else:
                trajectory[key] = [[x_pos, y_pos]]
                time[key] = [time_step]

        for histone in trajectory:
            if len(trajectory[histone]) >= cutoff:
                histones[histone] = H2B()
                traj = np.array(trajectory[histone])
                jumps = np.sqrt((traj[:, 0][1:] - traj[:, 0][:-1])**2 + (traj[:, 1][1:] - traj[:, 1][:-1])**2)
                jumptq = []
                qt_jump = np.quantile(jumps, [0.0, 1.0])
                for jump in jumps:
                    if qt_jump[0] < jump <qt_jump[1]:
                        jumptq.append(jump)
                histones[histone].set_channel(np.mean(jumptq))
                histones[histone].set_trajectory(np.array(trajectory[histone]))
                histones[histone].set_time(np.array(time[histone]))
                info = histone.strip().split('@')
                histones[histone].set_id(info[-1])
                histones[histone].set_file_name('@'.join(info[:-1]))

        del trajectory
        del time

        return histones
    except Exception as e:
        print(f"Unexpected error, check the file: {file}")
        print(e)

def read_files(paths: list, cutoff=8, group_size=160, chunk=True) -> list:
    """
    @params : paths(list, can be directory or multiple trxyt files), cutoff value(Integer),
              group_size(Integer), chunk(boolean)
    @return : list of splitted dictionary containing H2B objects
    Read all trajectory files under the given path (can be multiple trajectory files or a path)
    If chunk is true, split the data(dictionary) into a list for a group size to control the memory usage.
    Else, return a list containing a single dictionary.
    group_size decide the memory size when the trajectory files convert into images.
    (large group size increase the speed but takes large amount of memory)
    """
    histones = {}
    split_histones = []
    # If the given path is directory
    if os.path.isdir(paths[0]):
        files = os.listdir(paths[0])
        if len(files) > 0:
            for file in files:
                if 'trxyt' in file:
                    h = read_file(paths[0] + '/' + file, cutoff=cutoff, filetype='trxyt')
                    histones |= h
        if not chunk:
            return [histones]
        for item in chunks(histones, group_size):
            split_histones.append(item)
        return split_histones
    # If the given path contains multiple files
    else:
        for file in paths:
            h = read_file(file, cutoff=cutoff)
            histones |= h
        if not chunk:
            return [histones]
        for item in chunks(histones, group_size):
            split_histones.append(item)
        return split_histones


def chunks(data, size):
    it = iter(data)
    for i in range(0, len(data), size):
        yield {k: data[k] for k in islice(it, size)}


def read_report(file: str):
    """
    @params : filename(String)
    @return : header(dict), lines(dict)
    Read a report file(csv), return the header and lines
    """
    lines = []
    with open(file, newline='') as csvfile:
        reader = csv.DictReader(csvfile)
        header = reader.fieldnames
        for row in reader:
            lines.append(row)
    return header, lines


def read_params(path: str) -> dict:
    """
    @params : path(String)
    @return : parameters(dict)
    Read a configuration file in a given path and return the parameters.
    """
    file = f'{path}/config.txt'
    params = {}

    with open(file, 'r') as f:
        input = f.readlines()
        for line in input:
            if '=' not in line:
                continue
            line = line.strip().split('=')
            param_name = line[0].strip()
            param_val = line[1].split('#')[0].strip()
            if param_name in ['amp', 'nChannel', 'batch_size', 'group_size', 'cut_off']:
                params[param_name] = int(param_val)
            elif param_name in ['data']:
                if param_name in params:
                    params[param_name].append(param_val)
                else:
                    params[param_name] = [param_val]
            elif param_name in ['all'] or param_name in ['makeImage'] or param_name in ['postProcessing']:
                if param_val.lower() == 'true' or param_val.lower() == 'yes' or param_val == '1':
                    params[param_name] = True
                else:
                    params[param_name] = False
            else:
                params[param_name] = param_val

    # if given data is single trxyt file, set parameter "all" to False to avoid unnecessary conflict
    if len(params['data']) == 1 and params['all'] and '.trxyt' in params['data'][0]:
        params['all'] = False
    return params


def read_files_by_each_time(path: str, plotList: list, cutoff=2) -> dict:
    """
    Read histone files and return the stored H2B object by each time.
    """
    histones = {}
    for time in plotList:
        histones[time] = []
        h = read_files([f'{path}/{time}'], cutoff=cutoff, chunk=False)[0]
        for h2b in h:
            histones[time].append(h[h2b])
    return histones

def read_ratio_file(file):
    ratio = []
    with open(file) as f:
        line = f.readline()
        str_ratio = line.split(':')[-1].split('(')[-1].split(')')[0].strip().split(',')
        try:
            for r in str_ratio:
                ratio.append(float(r.strip()))
        except Exception as e:
            print(e)
            print('Err while reading ratio files')
    return ratio
def var_s(disrib):
    ts = []
    i = 0
    mean  = np.mean(disrib)
    std = np.std(disrib)
    for s in disrib:
        i += 1
        if mean - 3.5*std < s < mean + 3.5*std:
            ts.append(s)
        else:
            if i%100==0:
                ts.append(s)
    return ts

def read_coef_file(file):
    coefs = {}
    coef = []
    with open(file) as f:
        lines = f.readlines()
        old_filename = lines[1].strip().split(',')[0].strip()
        old_h2b_id = lines[1].strip().split(',')[1].strip()
        for line in lines[1:]:  # first line is fieldname
            try:
                cur_line = line.strip().split(',')
                if len(cur_line[1]) > 0:          
                    h2b_id = cur_line[1].strip()
                    filename = cur_line[0].strip()
                    if h2b_id != old_h2b_id or old_filename != filename:
                        coefs[(old_filname, old_h2b_id)] = coef
                    coef = []
                val = cur_line[-1].strip()
                coef.append(float(val))
                old_h2b_id = h2b_id
                old_filname = filename
            except Exception as e:
                print(e)
                print('Err while reading diff_coef files')
        coefs[(old_filname, old_h2b_id)] = coef
    return coefs

def read_classficiation_result_file(file):
    results = {}
    with open(file, errors='ignore') as f:
        lines = f.readlines()
        for line in lines[1:]:  # first line is fieldname
            try:
                cur_line = line.strip().split(',')
                filename = cur_line[0].strip()
                h2b_id = cur_line[1].strip()
                h2b_class = int(float(cur_line[2].strip()))
                results[(filename, h2b_id)] = h2b_class
            except Exception as e:
                print(e)
                print('Err while reading classfication result files')
    return results

def dir_search(path):
    ratio_dict = {}
    diffcoef_dict = {}
    classification_dict = {}
    for root, dirs, files in os.walk(path, topdown=False):
        root = root.replace('\\', '/')
        hint = root.strip().split('/')[-1]
        if hint == path.split('/')[-1]:
            continue
        if hint not in ratio_dict:
            ratio_dict[hint] = []
        if hint not in diffcoef_dict:
            diffcoef_dict[hint] = {}
        if hint not in classification_dict:
            classification_dict[hint] = {}
        for file in files:
            if '_ratio.txt' in file:
                ratio = read_ratio_file(f'{root}/{file}')
                ratio_dict[hint].append(ratio)
            if '_diffcoef.csv' in file:
                coef = read_coef_file(f'{root}/{file}')
                diffcoef_dict[hint] = diffcoef_dict[hint] | coef
            if '.trxyt.csv' in file:
                classification_results = read_classficiation_result_file(f'{root}/{file}')
                classification_dict[hint] = classification_dict[hint] | classification_results
    return ratio_dict, diffcoef_dict, classification_dict

def meta(pdf):
    n_iter = 1000
    i = 0
    u = np.random.uniform(0, 1, size=n_iter)
    current_x = np.argmax(pdf)
    samples = []
    acceptance_ratio = np.array([0, 0])
    while True:
        next_x = int(np.round(np.random.normal(current_x, 0.01)))
        next_x = max(0, min(next_x, len(pdf) - 1))
        proposal1 = 1  # g(current|next)
        proposal2 = 1  # g(next|current)
        target1 = pdf[next_x]
        target2 = pdf[current_x]
        accept_proba = min(1, (target1 * proposal1) / (target2 * proposal2))
        if u[i] <= accept_proba:
            samples.append(next_x)
            current_x = next_x
            acceptance_ratio[1] += 1
        else:
            acceptance_ratio[0] += 1
        i += 1
        if i == n_iter:
            break
    return np.array(samples)[int(len(samples)*0.25):]

def TAMSD(histones, plotList, fontSize, class_id, t_limit):
    """
    Time Averaged Mean Squared Displacement.
    The time averaged displacement of immobile H2B for each time.
    Formula(2) is in the attached image.
    ref: https://iopscience.iop.org/article/10.1088/1367-2630/15/4/045011
    """
    tamsd = dict()
    x_vals_mean = {}
    y_vals_mean = {}
    for time in plotList:
        tamsd[time] = {}
        histone_list = histones[time]
        max_time_gap = -999
        for h2b in histone_list:
            tamsd[time][h2b] = {}
            t = h2b.get_time()
            max_t = t[-1]
            min_t = t[0]
            max_time_gap = max(max_time_gap, np.round(max_t - min_t, 5))

        time_gaps = np.arange(0.00, max_time_gap+0.01, 0.01)
        for h2b in histone_list:
            for delta_t in time_gaps:
                delta_t = np.round(delta_t, 5)
                tamsd[time][h2b][delta_t] = []

        for h2b in histone_list:
            trajectory = h2b.get_trajectory()
            t_seq = h2b.get_time()
            displacement = {}
            for i in range(len(t_seq)):
                for j in range(i, len(t_seq)):
                    t_gap = np.round(t_seq[j] - t_seq[i], 5)
                    disp = (trajectory[j][0] - trajectory[i][0]) ** 2 \
                           + (trajectory[j][1] - trajectory[i][1]) ** 2
                    if t_gap in displacement:
                        displacement[t_gap].append(disp)
                    else:
                        displacement[t_gap] = [disp]

            for t_gap in displacement:
                tamsd[time][h2b][t_gap].append(np.mean(displacement[t_gap]))
        x_vals_mean[time] = time_gaps.copy()
        y_vals_mean[time] = []
        tmp_y_vals_mean = {}
        for h2b in histone_list:
            single_x_vals = []
            single_y_vals = []
            for t_gap in tamsd[time][h2b]:
                if t_gap in tmp_y_vals_mean:
                    tmp_y_vals_mean[t_gap].extend(tamsd[time][h2b][t_gap].copy())
                else:
                    tmp_y_vals_mean[t_gap] = tamsd[time][h2b][t_gap].copy()
                if len(tamsd[time][h2b][t_gap]) > 0:
                    single_x_vals.append(t_gap)
                    y_val = tamsd[time][h2b][t_gap][0]
                    single_y_vals.append(y_val)
        for t_gap in tmp_y_vals_mean:
            y_vals_mean[time].append(np.mean(tmp_y_vals_mean[t_gap]))
    types = {0:'immobile', 1:'hybrid', 2:'mobile'}
    plt.figure(f'Avgs of each time of {types[class_id]}', figsize=(8, 8))
    for time in plotList:
        plt.plot(x_vals_mean[time], y_vals_mean[time], label=str(time), alpha=0.7)
    plt.ylabel('TAMSD($um^{2}$)', fontsize=fontSize)
    plt.xlabel('Time(sec)', fontsize=fontSize)
    plt.ylim(0, 0.07)
    plt.legend()
    
    for time in plotList:
        x_vals_mean[time] = np.array(x_vals_mean[time])[:int(t_limit*100)]
        y_vals_mean[time] = np.array(y_vals_mean[time])[:int(t_limit*100)]

    return x_vals_mean, y_vals_mean

def box_plots(path, plotList, boxColors, fontSize):
    plotList = plotList.copy()
    # Read classification result files (ratio, diffusion coef)
    ratio, coefs, types = dir_search(path)
    key_list = list(ratio.keys())
    for key in key_list:
        if key not in plotList:
            del ratio[key]

    nb_time = len(plotList)
    data = pd.DataFrame()
    index = 0
    for time in plotList:
        immobiles = np.array(ratio[time])[:, 0]
        for imm in immobiles:
            data = pd.concat([data, pd.DataFrame({'time':[time], 'cum_population':[imm], 'type':['immobile']}, index=[index])])
            index += 1
        hybrids = np.array(ratio[time])[:, 1]
        for hyb in hybrids:
            data = pd.concat([data, pd.DataFrame({'time':[time], 'cum_population':[np.mean(immobiles) + hyb], 'type':['hybrid']}, index=[index])])
            index += 1
        mobiles = np.array(ratio[time])[:, 2]
        for mob in mobiles:
            data = pd.concat([data, pd.DataFrame({'time':[time], 'cum_population':[np.mean(immobiles) + np.mean(hybrids) + mob], 'type':['mobile']}, index=[index])])
            index += 1

    # Poluation of each class
    print('\n########  Population  ########')
    for time in range(0, len(plotList)):
        print(f'---------- {plotList[time]} ---------')
        print(f'immobile -> mean: {np.mean(np.array(ratio[plotList[time]])[:, 0])}\tstd: {np.std(np.array(ratio[plotList[time]])[:, 0])}')
        print(f'hybrid   -> mean: {np.mean(np.array(ratio[plotList[time]])[:, 1])}\tstd: {np.std(np.array(ratio[plotList[time]])[:, 1])}')
        print(f'mobile   -> mean: {np.mean(np.array(ratio[plotList[time]])[:, 2])}\tstd: {np.std(np.array(ratio[plotList[time]])[:, 2])}')
        print(f'------------------------')
        print(f'')

    # T-test between Before and each class
    print('\n########  Population ttest  ########')
    for time in range(1, len(plotList)):
        print(f'result between {plotList[0]} and {plotList[time]}')
        print('Immobile: ',
              stats.ttest_ind(np.array(ratio[plotList[0]])[:, 0], np.array(ratio[plotList[time]])[:, 0]))
        print('Hybrid: ',
              stats.ttest_ind(np.array(ratio[plotList[0]])[:, 1], np.array(ratio[plotList[time]])[:, 1]))
        print('Mobile: ',
              stats.ttest_ind(np.array(ratio[plotList[0]])[:, 2], np.array(ratio[plotList[time]])[:, 2]))
        print()

    plt.figure('h2b types population')
    sns.set(style='white')
    hue_order = ['mobile', 'hybrid', 'immobile']
    palette = {'mobile': 'cyan', 'hybrid': 'green', 'immobile': 'magenta'}
    sns.barplot(data=data, x='time', y='cum_population', hue='type', errorbar='ci', width=0.6,
                hue_order=hue_order, dodge=False, capsize=0.05, palette=palette, alpha=0.85, legend=False,
                err_kws={'alpha':0.75})
    plt.ylabel('population probability')


def diffusion_coef(path, histones, class_to_show, diff_coef_t_interval):
    ratio, coefs, classification_results = dir_search(path)
    times = list(histones.keys())
    classified_histones = {0:{time:[] for time in times}, 1:{time:[] for time in times}, 2:{time:[] for time in times}}
    types = {0:'immobile', 1:'hybrid', 2:'mobile'}
   
    for time in times:
        for key_pairs in classification_results[time]:
            class_id = classification_results[time][key_pairs]
            for h2b in histones[time]:
                if h2b.get_file_name() == key_pairs[0] and str(h2b.get_id()) == str(key_pairs[1]):
                    classified_histones[class_id][time].append(h2b)

    for class_id in class_to_show:
        msd_dict = TAMSD(classified_histones[class_id], times, FONTSIZE, class_id, t_limit=diff_coef_time_interval[-1])
        for time in times:
            if len(msd_dict[1][time]) < 1:
                print(f'No detected type: {types[class_id]} for {time}')
                continue

            opts_1 = optimize.curve_fit(msd_fit_func, msd_dict[0][time], msd_dict[1][time], bounds=(0, [1., 2., 10]))
            est_D, est_alpha, est_noise = opts_1[0][0], opts_1[0][1], opts_1[0][2]
            perr = np.sqrt(np.diag(opts_1[1]))
            diffusion_coefficient = slope_mean(msd_fit_func(msd_dict[0][time], est_D, est_alpha, est_noise), diff_coef_t_interval[0], diff_coef_t_interval[1])          
            plt.figure()
            plt.title(f'{time}')
            plt.plot(msd_dict[0][time], msd_dict[1][time])
            plt.plot(msd_dict[0][time], msd_fit_func(msd_dict[0][time], est_D, est_alpha, est_noise), c='red')
 
            print(f'---------------------------------- {types[class_id]}   ---   {time} --------------------------------------------------')
            print(f'Function1   ->   Generalized Diff_coef(K):{opts_1[0][0]:>10.7f}')
            print(f'Function1   ->   Std of Generalized Diff_coef(K):{perr[0]:>10.7f}')
            print()
            print(f'Function1   ->   alpha:{opts_1[0][1]:>10.7f}')
            print(f'Function1   ->   Std of alpha:{perr[1]:>10.7f}')
            print()
            print(f'Function1   ->   noise(um^2):{opts_1[0][2]:>10.7f}')
            print(f'Function1   ->   Std of noise(um^2):{perr[2]:>10.7f}')
            print()
            print(f'Calculated diffusion coefficient:{diffusion_coefficient:>10.7f} um^2/s')
            print(f'** Calculated diffusion coefficient for time interval:{diff_coef_t_interval}(s) **')
            print()
            print()

    return classified_histones

def msd_fit_func(t, D, alpha, noise):
    return 4 * D * t**alpha + noise

def slope_mean(msd_curve, start_index, end_index):
    slopes = []
    start_index *= 100
    end_index *= 100
    end_index = min(end_index, len(msd_curve))

    for delta_t in range(1, int(end_index) - int(start_index)):
        for i in range(int(start_index), int(end_index)-delta_t, 1):
            slope = (msd_curve[i + delta_t] - msd_curve[i]) / (delta_t / 100)
            slopes.append(slope)
    return np.mean(slopes)

if __name__ == '__main__':
    current_path = os.getcwd()
    current_path = current_path.replace('\\', '/')
    condition = 'condition1'
    result_files_path = f'{current_path}/{condition}/classification_results'
    trxyt_path = f'{current_path}/{condition}/trxyt_files'
    box_colors = ['red', 'green', 'royalblue']
    FONTSIZE = 20
    axis_font = {'family': 'serif', 'size': FONTSIZE}
    plt.rc('font', **axis_font)

    #---------------------------------------------------------------------------------------------------------------------------------------------------------------#
    # Element names of plot_list must be same as the folder names
    # Possible names : 'before_noprocessing - 0301'

    #plot_list = ['before_noprocessing_0301', '1min_noprocessing']
    #color_list = ['blue', 'red']

    plot_list = ['10min', '1min', 'before', '2min', '5min']
    color_list = ['yellow', 'red', 'blue', 'green', 'magenta']

    #plot_list = ['10min_20220601', '10min_20220603', '10min_20220624', '10min_20220712', '10min_20220713']
    #color_list = ['blue', 'red', 'green', 'yellow', 'gray']
    
    #plot_list = ['10min_20220624']
    #color_list = ['yellow']


    try:
        assert len(plot_list) == len(color_list)
    except Exception as e:
        print(e)
        print("\nPlease check again the name of condition folder, and the names of plot_list. There are some files[plot_list] which are not in the condition folder")
    if len(plot_list) != len(color_list):
        print('Plot list length and Color list length are different, please make them same.')
        exit(1)

    ##### OPTIONS #####

    cutoff = 8  # Minimum length of trajectory to consider
    histogram_displacement_bin = np.arange(0, 2, 0.01)
    histogram_jump_distance_bin = np.arange(0, 0.1, 0.01)
    class_to_show = [0]
    diff_coef_time_interval = [0.10, 0.20]
    delta_t = 1
    bandwidth = 1
    transparency = 0.6

    plot_x_axis_limit = [0.04, 0.08]
    bootstrap_resample_number = 10000  # Number of bootstrapping
    bootstrap_confidence_level = 0.95  # Bootstrapping confidence interval to select the range from original values.

    trim_value = 0.01  # Trim value for Yuen’s t-test.

    #---------------------------------------------------------------------------------------------------------------------------------------------------------------#
    #---------------------------------------------------------------------------------------------------------------------------------------------------------------#
    #---------------------------------------------------------------------------------------------------------------------------------------------------------------#

    # Read trajectory files from the path
    histones = read_files_by_each_time(trxyt_path, plotList=plot_list, cutoff=cutoff)
    histones = diffusion_coef(result_files_path, histones, class_to_show, diff_coef_time_interval)
    box_plots(result_files_path, plot_list, box_colors, FONTSIZE)

    disp_hist = {key:[] for key in plot_list}
    disp_hist2 = {key:[] for key in plot_list}
    disp_hist3 = {key:[] for key in plot_list}
    rad_hist = {key:[] for key in plot_list}
    life_time_hist = {key:[] for key in plot_list}
    wst = []
    kernels = {}
    for class_id in class_to_show:
        histone = histones[class_id]
        for t in plot_list:
            displacements = []
            time_j = []
            max_radius = [-1] * len(histone[t])
            life_time = np.zeros(5000).astype(int)
            for traj_n, h2b_obj in enumerate(histone[t]):
                
                jumps = []
                trajectory = h2b_obj.get_trajectory()
                jump_ = h2b_obj.get_channel()
                for i in range(0, len(trajectory)-delta_t, 1):
                    disp = np.sqrt((trajectory[i+delta_t][0] - trajectory[i][0])**2 + (trajectory[i+delta_t][1] - trajectory[i][1])**2)
                    displacements.append(disp)
                    jumps.append(disp)
                for i in range(len(trajectory)):
                    cur_radius = np.sqrt((trajectory[i][0] - trajectory[0][0])**2 + (trajectory[i][1] - trajectory[0][1])**2)
                    max_radius[traj_n] = max(max_radius[traj_n], cur_radius)
                displacements3 = displacements.copy()
                times = (h2b_obj.get_time() * 100).astype(int)
                times = times - int(times[0])
                for life_t in times:
                    life_time[life_t] += 1
                time_j.append(jump_)

            disp_hist[t].extend(displacements)
            disp_hist3[t].extend(time_j)
            rad_hist[t].extend(max_radius)
            life_time_hist[t].extend(life_time[:200])

    print("------ Number of trajectory for each time ------")
    for t in plot_list:
        print(f'{t}: {len(disp_hist3[t])}\n')

    df = {}
    list1 = []
    list2 = []
    kind = []
    weights = []
    kind2 = []
    colors = []
    colors2 = []
    bts = []
    for t, c in zip(plot_list, color_list):
        tmp = []
        for element_idx in range(len(disp_hist3[t])):
            list2.append(disp_hist3[t][element_idx])
            kind.append(t)
            colors.append(c)
    pd_dict = {'Mean jump-distance':list2, 'color':colors, 'kind':kind}


    df = pd.DataFrame(data=pd_dict)
    plt.close('all')
    plt.figure(figsize=(8, 8))
    plt.title('displacement')
    for t, c in zip(plot_list, color_list):
        counts, bins = np.histogram(disp_hist[t], bins=histogram_displacement_bin, density=True)
        counts /= np.sum(counts)
        plt.hist(bins[:-1], bins, weights=counts, color=c, alpha=.7, label=f'{t}')
    plt.xlim(plot_x_axis_limit)
    plt.legend()


    plt.figure(figsize=(8, 8))
    plt.title('Mean jump-distance')
    sns.histplot(data=df, x="Mean jump-distance", hue='kind', stat='percent', palette=sns.color_palette(palette=color_list, n_colors=len(color_list)), fill=True, alpha=.7, common_norm=False, bins=histogram_jump_distance_bin)
    plt.xlim(plot_x_axis_limit)
    

    fig1, ax1 =plt.subplots(2,1, figsize=(8, 8), gridspec_kw={'height_ratios': [5, 2]})
    sns.kdeplot(data=df, x="Mean jump-distance", hue='kind', 
                palette=sns.color_palette(palette=color_list, n_colors=len(color_list)), fill=True, alpha=.7, common_norm=False, bw_adjust=bandwidth, ax=ax1[0])
    sns.boxplot(data=df, x="Mean jump-distance", hue="kind", palette=sns.color_palette(palette=color_list, n_colors=len(color_list)), ax=ax1[1], showfliers=False)
    for a in fig1.axes:
        a.tick_params(
        axis='x', 
        which='both',   
        bottom=True,
        top=False,
        labelbottom=True)
    plt.subplots_adjust(hspace=0, wspace=0)


    print('\n########   Yuen-Welch Test of original mean jump-distance  ########')
    for time in range(1, len(plot_list)):
        print(f'Result between {plot_list[0]} and {plot_list[time]}')
        print('Result: ',
              stats.ttest_ind(disp_hist3[plot_list[0]], disp_hist3[plot_list[time]], equal_var=False, trim=trim_value))
    ax1[0].set_xlim(plot_x_axis_limit)
    ax1[1].set_xlim(plot_x_axis_limit)
    ax1[0].get_xaxis().set_visible(False)
    ax1[1].get_legend()
    ax1[0].set_title(f"Original mean jump-distance")
    fig1.tight_layout()
    

    bootstrap_values = []
    bootstrap_color = []
    boostrap_kind = []
    bootstrap_value_for_time = {}
    bootstrap_conf_for_time = {}
    for t, c in zip(plot_list, color_list):
        bt = stats.bootstrap([disp_hist3[t]], np.mean, n_resamples=bootstrap_resample_number, confidence_level=bootstrap_confidence_level)
        boot_dist = bt.bootstrap_distribution
        boostrap_kind.extend([t] * len(boot_dist))
        bootstrap_color.extend([c] * len(boot_dist))
        bootstrap_values.extend(boot_dist)
        bootstrap_value_for_time[t] = boot_dist
        bootstrap_conf_for_time[t] = bt.confidence_interval
    bootstrap_dict = {'Mean jump-distance':bootstrap_values, 'color':bootstrap_color, 'kind':boostrap_kind}
    bootstrap_dict = pd.DataFrame(bootstrap_dict)


    fig2, ax2 =plt.subplots(1,1, figsize=(8, 8))
    sns.kdeplot(data=bootstrap_dict, x="Mean jump-distance", hue='kind', 
                palette=sns.color_palette(palette=color_list, n_colors=len(color_list)), fill=True, alpha=transparency, bw_adjust=bandwidth, common_norm=False, ax=ax2)
    """
    sns.boxplot(data=bootstrap_dict, x="Mean jump-distance", hue="kind", palette=sns.color_palette(palette=color_list, n_colors=len(color_list)), ax=ax2[1], showfliers=False)
    for a in fig2.axes:
        a.tick_params(
        axis='x', 
        which='both',   
        bottom=True,
        top=False,
        labelbottom=True)
    """
    ax2.set_xlim(plot_x_axis_limit)
    #ax2[1].set_xlim(plot_x_axis_limit) 
    #ax2.get_xaxis().set_visible(False)
    ax2.get_legend().remove()
    #ax2[1].get_legend().remove()
    ax2.set_title(f"Bootstrapped avgs of mean jump-distances")
    fig2.tight_layout()
    plt.subplots_adjust(hspace=0, wspace=0)


    print(f'\n########   {bootstrap_confidence_level} confidence intervals(um) of Bootstrapped mean jump-distance for each time ########')
    for time in range(0, len(plot_list)):
        print(f'{plot_list[time]}: {bootstrap_conf_for_time[plot_list[time]]}')
        print(f'centre of bootstrap distribution_{plot_list[time]}: {np.mean(bootstrap_conf_for_time[plot_list[time]])}')


    plt.show()
