# Supplementary material for: Single nucleosome imaging reveals principles of transient multiscale chromatin reorganization triggered by histone ADP-ribosylation at DNA lesions
Source: Nat Commun. 2025 Jul 19;16:6652. doi: 10.1038/s41467-025-61834-7 (PMC12276361; doi:10.1038/s41467-025-61834-7)
Supplement: Supplementary file 6 — Source Data [file 41467_2025_61834_MOESM6_ESM.zip › DATA_ALL_FIGURES/Fig 1C/Inside damage/10min_tracks/20220210/20220210_field10_cell1_10mins_crop.mldatx_tracked.trxyt]

2	1.2247723	3.2351177	0.07
2	1.2749388	3.1814774	0.08
5	1.3382854	3.1710025	0.14
5	1.2273766	3.1347137	0.15
6	1.2732259	3.1533927	0.17
6	1.3132342	3.0945995	0.18
6	1.2057527	3.2130569	0.19
6	1.2204677	3.2538573	0.2
7	1.948622	9.6352726	0.17
7	2.0403288	9.5219749	0.18
10	1.9866947	9.5794063	0.22
10	1.9611885	9.5991219	0.23
10	1.8627929	9.5610736	0.24
11	1.2579875	3.1468292	0.24
11	1.259115	3.1014016	0.25
11	1.3317175	3.173735	0.26
11	1.2386892	3.1547767	0.27
11	1.2102504	3.2138433	0.28
13	1.2328595	3.2554083	0.3
13	1.3332873	3.2299089	0.31
14	1.4852469	5.4743706	0.31
14	1.5616732	5.4966477	0.32
14	1.4565582	5.5678303	0.33
15	1.2712491	3.1558881	0.34
15	1.2684425	3.2278759	0.35
15	1.2602352	3.2407032	0.36
15	1.2834663	3.1808229	0.37
15	1.2719684	3.1347671	0.38
20	1.3021655	3.0994148	0.42
20	1.2077842	3.1766544	0.43
20	1.2252585	3.2639116	0.44
20	1.2436479	3.2277549	0.45
20	1.2307707	3.3347687	0.46
20	1.1746519	3.1770728	0.47
21	2.0109445	9.5054045	0.42
21	2.1988088	9.4805599	0.43
21	2.2365497	9.482778	0.44
28	1.2622268	3.1238367	0.53
28	1.2640916	3.1563237	0.54
28	1.3788575	3.0918082	0.55
30	1.3034773	3.1622761	0.57
30	1.3039096	3.1948873	0.58
30	1.3477152	3.1955326	0.59
30	1.2407775	3.1936882	0.6
30	1.2048198	3.1543639	0.61
30	1.2095647	3.2664523	0.62
30	1.303996	3.2133694	0.63
30	1.2342086	3.2182907	0.64
30	1.26805	3.2273548	0.65
33	1.9773615	9.6318261	0.65
33	2.0597759	9.7172519	0.66
33	1.9947109	9.6982501	0.67
33	2.0099276	9.751757	0.68
33	2.1244241	9.3814694	0.69
37	2.2378959	3.7803133	0.77
37	2.2358149	3.8301617	0.78
38	0.9117499	4.862719	0.79
38	0.86166661	4.953643	0.8
41	0.88558289	4.8374116	0.89
41	0.81283301	4.9049769	0.9
43	0.83039389	4.8958825	0.93
43	0.82171138	4.9252151	0.94
45	0.85844705	4.9263073	1.03
45	0.81351742	4.9727528	1.04
52	2.1122724	3.9985666	1.19
52	2.0767869	4.0033901	1.2
54	2.0337964	4.0349328	1.22
54	2.1249337	3.8286849	1.23
54	2.076138	4.0318114	1.24
54	1.9857515	4.0673787	1.25
54	2.1037788	4.0240032	1.26
55	2.0464551	3.9898123	1.28
55	2.048168	4.1114992	1.29
55	2.1217023	4.0530458	1.3
55	2.1684659	3.9904751	1.31
55	2.098412	4.067359	1.32
57	2.1552796	4.072378	1.35
57	2.011749	4.0420691	1.36
58	2.0313288	4.0776669	1.38
58	2.0860463	3.7937475	1.39
60	2.1507015	3.9467709	1.41
60	2.1401645	3.9674155	1.42
60	2.1097287	3.9787083	1.43
62	2.1293227	3.9429189	1.45
62	2.0548548	4.0477523	1.46
62	2.1166944	4.0130457	1.47
64	2.0792113	4.0241809	1.5
64	2.0609613	4.0690642	1.51
64	2.1306292	4.0031974	1.52
64	2.0949085	4.041124	1.53
64	2.1044116	4.010922	1.54
64	2.0835328	4.0426864	1.55
64	2.1322403	4.0399721	1.56
64	2.0869059	4.0246483	1.57
64	2.1613456	3.9548364	1.58
64	2.1182863	4.1104493	1.59
64	2.1700284	4.0398196	1.6
64	2.1554747	4.0598223	1.61
64	2.0898825	4.0573101	1.62
64	2.0370436	4.0402741	1.63
64	2.0390856	4.0042456	1.64
66	2.1069345	4.0499887	1.66
66	2.1947383	4.0435812	1.67
66	2.1062394	4.0248386	1.68
66	2.1886706	4.0006859	1.69
66	2.1344714	4.0669969	1.7
66	2.0926329	3.9720541	1.71
66	2.0816307	4.0580057	1.72
66	2.1050179	4.0868035	1.73
66	2.181076	3.9634922	1.74
69	2.1042309	4.0941421	1.77
69	2.0117954	4.1137228	1.78
70	2.0879398	4.0034549	1.8
70	2.0861652	4.0876866	1.81
70	2.1565045	4.0081052	1.82
70	2.0445005	4.0216709	1.83
70	2.0599957	4.014309	1.84
70	2.0915242	4.0585825	1.85
70	2.0846353	3.9979004	1.86
71	2.0606508	4.0774227	1.88
71	2.0572449	4.0551863	1.89
71	2.2058672	4.1114492	1.9
71	2.1572275	4.0456658	1.91
71	2.1165825	4.0736617	1.92
71	2.0531219	4.0332188	1.93
71	2.0223865	4.0277468	1.94
71	2.1169623	4.0619981	1.95
71	2.1806429	4.0717257	1.96
71	2.0449228	4.0092935	1.97
71	2.1067723	4.0864007	1.98
71	2.1016967	4.0788599	1.99
71	2.0791839	4.0580316	2
71	2.0608548	4.0567175	2.01
71	2.0682562	4.0647132	2.02
71	2.1076545	4.1026091	2.03
74	2.0846532	3.9704058	2.05
74	1.9563272	4.1619486	2.06
74	2.0435074	4.0527194	2.07
74	2.1407773	4.0741943	2.08
74	2.0993348	4.0548912	2.09
74	2.1156538	3.9982579	2.1
76	2.0387744	4.0473591	2.13
76	2.1004459	4.0986944	2.14
76	2.1646186	3.9977588	2.15
76	2.1073122	3.9751466	2.16
76	2.0845312	3.959015	2.17
78	2.0265767	4.0448812	2.19
78	2.0187673	4.055816	2.2
80	2.100748	4.0620086	2.22
80	2.0566189	4.0750189	2.23
80	2.0449992	4.0763792	2.24
80	2.1040627	4.0239896	2.25
80	2.05639	4.0216915	2.26
80	2.0939401	4.0671886	2.27
82	2.1450702	4.0358858	2.29
82	2.2231958	3.9698377	2.3
83	2.1751553	4.0299804	2.32
83	2.1784503	4.0412484	2.33
83	2.083178	3.9521429	2.34
83	2.113335	3.98149	2.35
84	2.1249739	4.0577888	2.37
84	2.1282539	4.1024804	2.38
84	2.1069642	4.1173772	2.39
84	2.159916	4.0335962	2.4
84	2.0758522	4.1124712	2.41
85	2.1203645	4.1312509	2.43
85	2.1664258	4.0560869	2.44
85	2.1998934	4.0747649	2.45
85	2.155119	4.0545716	2.46
85	2.1604827	3.9349974	2.47
85	2.1314476	4.0562513	2.48
94	2.0290765	7.6560985	3.84
94	1.7772928	7.8525579	3.85
94	1.5165706	7.4495972	3.86
94	1.7343348	7.2770739	3.87
101	1.9363485	7.620888	4.12
101	2.0185099	7.5483191	4.13
101	2.1850072	7.4639805	4.14
101	1.7326897	7.5876976	4.15
101	1.4399222	7.620704	4.16
109	2.1878573	3.8804301	4.89
109	2.2008556	3.8353325	4.9
109	2.2365799	3.944796	4.91
112	1.5041532	5.5623044	5.54
112	1.4214664	5.5516642	5.55
112	1.3948805	5.5642768	5.56
112	1.4107049	5.5185295	5.57
112	1.4089266	5.5382446	5.58
112	1.4579826	5.5513062	5.59
112	1.3803647	5.64121	5.6
112	1.3759655	5.6157249	5.61
112	1.417315	5.536171	5.62
112	1.4687307	5.5456871	5.63
112	1.4904555	5.4627168	5.64
112	1.4972683	5.5271254	5.65
112	1.4625728	5.5327028	5.66
112	1.4176373	5.4852426	5.67
112	1.4978835	5.4598574	5.68
112	1.5214645	5.5226629	5.69
112	1.5005322	5.5483915	5.7
112	1.4770051	5.5640791	5.71
112	1.500079	5.5155756	5.72
112	1.5032655	5.5074216	5.73
112	1.4870765	5.5150314	5.74
112	1.5275575	5.4820307	5.75
112	1.4740224	5.5014887	5.76
112	1.4527117	5.5637006	5.77
112	1.3961285	5.5375377	5.78
112	1.4766413	5.4503237	5.79
112	1.3893904	5.5259182	5.8
112	1.4238658	5.3993089	5.81
112	1.4621451	5.5638222	5.82
112	1.4198347	5.5097507	5.83
112	1.4169714	5.4588883	5.84
112	1.4588616	5.4943763	5.85
112	1.4327088	5.5142026	5.86
112	1.4819369	5.5269196	5.87
112	1.473661	5.4823629	5.88
112	1.3695086	5.5518401	5.89
112	1.4548127	5.5673226	5.9
112	1.4598439	5.5198997	5.91
112	1.4737954	5.5120246	5.92
112	1.445483	5.509303	5.93
112	1.5084551	5.572194	5.94
112	1.4423272	5.5652759	5.95
112	1.4090215	5.601884	5.96
112	1.4870823	5.5467629	5.97
112	1.457534	5.5024236	5.98
112	1.4701576	5.5962701	5.99
112	1.4316282	5.5549823	6
112	1.4656141	5.5283738	6.01
112	1.4282109	5.5251012	6.02
112	1.5184774	5.4416933	6.03
112	1.6343646	5.5391609	6.04
112	1.4728374	5.4929375	6.05
112	1.4145773	5.5345406	6.06
112	1.4528611	5.5462584	6.07
112	1.4937279	5.4749556	6.08
112	1.5362564	5.5513824	6.09
112	1.4693767	5.5273541	6.1
112	1.508023	5.4913933	6.11
112	1.4902302	5.4559508	6.12
112	1.4671785	5.409273	6.13
112	1.4062808	5.427103	6.14
112	1.4357913	5.4024663	6.15
113	1.5133408	5.4418145	6.17
113	1.4922234	5.4211615	6.18
113	1.5514128	5.5063559	6.19
113	1.5483503	5.4151214	6.2
114	1.4430562	5.4277906	6.23
114	1.5427594	5.5417375	6.24
115	1.5082734	5.4741457	6.28
115	1.5295537	5.4436156	6.29
115	1.4997625	5.4625885	6.3
115	1.4397833	5.562633	6.31
115	1.4758178	5.414985	6.32
115	1.4843327	5.4491049	6.33
115	1.577036	5.4695285	6.34
115	1.6003349	5.4838123	6.35
115	1.5647609	5.3682776	6.36
115	1.4794666	5.4713487	6.37
115	1.4930734	5.4502359	6.38
115	1.5509258	5.4715053	6.39
115	1.4929909	5.4997077	6.4
115	1.5144853	5.5090286	6.41
115	1.4947499	5.5906006	6.42
115	1.5151894	5.5219912	6.43
115	1.5163651	5.4214874	6.44
115	1.5585729	5.4573321	6.45
115	1.4984888	5.4801577	6.46
115	1.5025283	5.4788874	6.47
115	1.4696411	5.4962065	6.48
115	1.4758713	5.5282103	6.49
117	1.4560192	0.81567721	6.43
117	1.5077913	0.82460677	6.44
117	1.4983202	0.81097324	6.45
118	1.4927579	0.89376442	6.47
118	1.5598199	0.80928514	6.48
118	1.4860407	0.8212154	6.49
118	1.5592848	0.82541234	6.5
119	1.4739666	5.4792398	6.51
119	1.4693937	5.5109534	6.52
119	1.5115443	5.498367	6.53
119	1.5086656	5.4546794	6.54
119	1.4992244	5.4376296	6.55
119	1.5079902	5.5078839	6.56
119	1.5142351	5.5237407	6.57
119	1.6325283	5.5402793	6.58
119	1.5120037	5.5248305	6.59
119	1.4878513	5.4629133	6.6
119	1.4593675	5.4755822	6.61
119	1.4720686	5.5420427	6.62
119	1.5018498	5.4881693	6.63
119	1.5033005	5.5330378	6.64
119	1.4530147	5.5184777	6.65
119	1.5095808	5.5006619	6.66
119	1.4892721	5.5125208	6.67
119	1.4469217	5.4706613	6.68
119	1.5064087	5.3964507	6.69
119	1.4629419	5.5394573	6.7
119	1.4585415	5.5040319	6.71
119	1.497304	5.4254466	6.72
119	1.4656637	5.4273429	6.73
119	1.4538612	5.4617077	6.74
119	1.4360855	5.4370864	6.75
119	1.4472957	5.416721	6.76
119	1.4807784	5.4852684	6.77
119	1.4844319	5.4734324	6.78
119	1.5271822	5.4728915	6.79
120	1.534903	0.81919825	6.56
120	1.4860816	0.80518792	6.57
121	1.9493186	3.9056689	6.57
121	1.9583223	3.8610309	6.58
121	1.956286	3.8797761	6.59
123	1.9940421	3.8377143	6.63
123	1.9547741	3.8036974	6.64
124	1.4753465	5.4869631	6.82
124	1.5013317	5.5341107	6.83
124	1.5304108	5.4756064	6.84
124	0.89906177	6.0106773	6.85
124	0.84133832	6.0504624	6.86
124	0.89457265	6.0838841	6.87
125	0.80764439	6.0658869	6.83
125	0.8281556	6.0429954	6.84
128	0.88383359	6.0612185	6.89
128	0.90428787	6.0168724	6.9
128	0.83717187	5.9831154	6.91
128	0.90023074	6.0273705	6.92
128	0.87077767	6.0414218	6.93
128	0.88727893	6.0719883	6.94
128	0.93801751	6.0558699	6.95
128	0.86412299	6.0941747	6.96
135	1.448121	5.4273254	6.98
135	0.84364467	6.0177151	6.99
136	0.90636916	6.0662008	7.02
136	0.85031633	6.0810678	7.03
136	0.84107422	6.1155612	7.04
138	1.449818	5.4225008	7.05
138	0.90820279	6.0540375	7.06
141	1.0008587	3.9302965	7.13
141	0.89527292	4.3822147	7.14
141	1.4274925	4.9077372	7.15
141	1.6041751	4.8680175	7.16
141	1.6614839	4.4267946	7.17
142	1.9005365	2.8424918	7.2
142	1.6685887	2.9744353	7.21
146	1.0737791	6.7659043	7.85
146	1.1025314	6.7034767	7.86
146	1.1532731	6.9465073	7.87
147	1.1806336	9.0488933	8.26
147	1.5379949	9.3070667	8.27
148	1.0111968	3.6479805	8.67
148	1.3898967	3.5587126	8.68
148	1.8152176	3.5232893	8.69
148	1.7577109	3.6051764	8.7
148	1.5033935	3.5925627	8.71
153	1.4808626	3.1289561	8.85
153	1.8341298	3.6409653	8.86
153	1.5194292	3.7907199	8.87
153	1.6662468	3.6006217	8.88
153	1.8439611	3.7400093	8.89
153	1.9288196	3.7713606	8.9
153	2.1497529	3.5870956	8.91
153	2.1420698	3.6197079	8.92
153	2.2101701	3.7507442	8.93
156	0.9663032	5.4906715	8.97
156	1.2996842	5.7539883	8.98
164	1.8179972	6.2292888	9.26
164	1.5670874	6.3585602	9.27
166	1.5607464	2.0062892	9.34
166	1.5396433	2.0597255	9.35
166	1.561266	2.0254551	9.36
166	1.5383676	2.0167679	9.37
166	1.4727072	2.0384394	9.38
166	1.5014253	1.9774272	9.39
166	1.5559727	2.0070196	9.4
166	1.5047762	2.0074238	9.41
166	1.572789	1.9735319	9.42
166	1.5616117	2.0660165	9.43
166	1.5531071	1.9916027	9.44
166	1.5170248	1.9937816	9.45
166	1.4720692	2.0883441	9.46
166	1.5687454	2.0544779	9.47
166	1.569614	2.0116616	9.48
166	1.4926699	2.0598449	9.49
166	1.562481	2.1689656	9.5
166	1.6330049	1.9489462	9.51
167	0.81106311	6.0193583	9.48
167	0.80763581	6.0456098	9.49
168	1.5335149	2.0079531	9.53
168	1.7046684	2.0266793	9.54
168	1.5173325	1.9639003	9.55
171	0.95250066	6.0112328	9.64
171	0.80852257	6.0342168	9.65
172	0.82212381	5.2512891	10.05
172	0.86044876	5.3075359	10.06
173	0.82525385	1.1605826	10.07
173	0.8571018	1.1817635	10.08
175	0.90641895	5.2640693	10.1
175	0.83021201	5.2094335	10.11
175	0.80278616	5.1913975	10.12
177	0.84596041	5.1917766	10.14
177	0.80743028	5.1997574	10.15
178	1.5177875	1.0003835	10.3
178	1.6085931	1.0324478	10.31
178	1.6015539	1.0247177	10.32
178	1.5765513	0.95183371	10.33
180	1.6198476	0.8706049	10.38
180	1.5778064	0.82594678	10.39
183	1.5229495	0.81347268	10.45
183	1.4313257	0.94776465	10.46
184	1.6499042	0.8579648	10.49
184	1.459442	0.98340138	10.5
185	1.4360819	0.89924016	10.57
185	1.4181399	1.0416194	10.58
189	2.1317772	5.7057508	10.81
189	2.1666983	5.7854535	10.82
192	2.2039865	5.6641246	10.89
192	2.0563597	5.807602	10.9
196	0.84890084	8.7137783	11.53
196	1.0031327	8.646904	11.54
197	1.2133335	8.3526192	11.56
197	1.2845908	8.1307936	11.57
208	1.498764	3.572302	12.56
208	1.3928753	3.6059443	12.57
208	1.4787256	3.6937427	12.58
209	1.3046319	3.5939364	12.64
209	1.4184708	3.6798689	12.65
209	1.3825833	3.6112316	12.66
209	1.279974	3.5056455	12.67
209	1.3584533	3.7280263	12.68
209	1.4958048	3.4717963	12.69
209	1.4024178	3.5129474	12.7
209	1.4072729	3.6629821	12.71
210	1.5170041	3.5405869	12.74
210	1.4256876	3.6599993	12.75
211	1.4076195	3.6367085	12.77
211	1.4569249	3.7948336	12.78
211	1.4319915	3.6270904	12.79
217	1.602837	2.9878335	13.08
217	1.1717695	3.2489937	13.09
221	1.1157546	1.1486488	14.09
221	1.0890292	1.120199	14.1
221	1.0951202	0.99173858	14.11
221	1.1010635	1.3175595	14.12
221	1.0791754	1.1062433	14.13
222	1.1474467	1.1297194	14.16
222	1.0135312	1.0663094	14.17
222	1.115084	1.118535	14.18
222	1.0822591	1.0871341	14.19
222	1.0564655	1.090604	14.2
223	1.1437449	1.084323	14.24
223	0.9911504	1.1103236	14.25
225	1.1552678	1.1176865	14.32
225	1.153659	1.0139099	14.33
225	1.2353089	1.1096663	14.34
225	1.2279295	1.025584	14.35
226	1.1175064	1.0512947	14.37
226	1.1574569	1.0640806	14.38
226	1.260586	1.1130722	14.39
232	1.1956557	0.872796	16.37
232	1.0938558	0.83684361	16.38
235	1.2373763	1.264348	16.44
235	1.182946	0.92952192	16.45
237	1.2856351	1.0075415	16.51
237	1.2811908	0.9537676	16.52
237	1.0904353	0.8125058	16.53
237	1.1491786	0.84713728	16.54
238	1.3636795	0.96074735	16.6
238	1.2772779	1.0544032	16.61
246	1.2914882	0.95682851	16.95
246	1.2694879	1.0356662	16.96
247	1.2021013	1.0516226	16.99
247	1.2318659	1.0145141	17
248	1.2584499	0.99650471	17.02
248	1.3767625	0.98444168	17.03
248	1.2879036	0.98673455	17.04
250	1.4160975	1.0648798	17.15
250	1.2854309	0.98455231	17.16
250	1.2172874	0.91589924	17.17
253	1.2413469	0.97968214	17.25
253	1.2347908	1.0044621	17.26
254	1.3854836	1.0663952	17.28
254	1.418403	1.1566295	17.29
254	1.3823514	1.185323	17.3
256	1.3935468	1.0017813	17.36
256	1.3503193	1.1335852	17.37
256	1.2150069	0.91196733	17.38
258	1.262421	1.03617	17.43
258	1.2758	1.0554092	17.44
258	1.2920106	0.98869277	17.45
259	1.3647377	1.0894303	17.49
259	1.3041745	1.0347665	17.5
260	1.4012173	5.9450845	17.5
260	1.5249981	5.8814691	17.51
260	1.499635	5.9312434	17.52
260	1.4644029	6.0347442	17.53
260	1.5335703	5.972253	17.54
260	1.4924867	5.9836384	17.55
260	1.4584162	5.9514955	17.56
260	1.564717	5.92787	17.57
260	1.5334441	5.8668927	17.58
260	1.5314619	5.9551086	17.59
260	1.5837876	5.9986091	17.6
260	1.5764336	5.9591044	17.61
260	1.5772255	5.9507905	17.62
260	1.428124	5.8967978	17.63
260	1.5658858	5.9016977	17.64
260	1.5144401	5.9678739	17.65
260	1.55042	5.9258898	17.66
260	1.5760618	5.9129163	17.67
260	1.5071256	5.9627572	17.68
260	1.5652087	5.9321322	17.69
260	1.5508148	5.8989996	17.7
260	1.6008755	5.9545616	17.71
260	1.6014226	5.9913762	17.72
260	1.5770191	5.9768251	17.73
260	1.6064196	5.8860016	17.74
260	1.5987702	6.0008722	17.75
260	1.5819847	5.9637794	17.76
260	1.6579583	5.9409816	17.77
260	1.6091632	5.9206075	17.78
260	1.6213045	5.8631365	17.79
260	1.609412	5.9445527	17.8
260	1.5954866	5.9018296	17.81
260	1.5411486	5.7713293	17.82
260	1.570963	5.9579546	17.83
260	1.5054476	5.9379759	17.84
260	1.5740848	5.9735747	17.85
260	1.5806054	5.8453885	17.86
260	1.57401	5.8742719	17.87
260	1.5267282	5.8845768	17.88
260	1.5230524	5.9599466	17.89
260	1.5231429	5.9808949	17.9
260	1.5824521	5.9050283	17.91
260	1.5800655	5.9599469	17.92
260	1.5615582	5.9608153	17.93
260	1.5645421	5.9270953	17.94
260	1.5509156	5.949848	17.95
260	1.5106005	5.9007093	17.96
260	1.5771451	5.9627838	17.97
260	1.5174844	5.9362809	17.98
260	1.551058	5.9604983	17.99
260	1.5516457	5.9767891	18
260	1.5104406	5.9023271	18.01
260	1.541042	5.9679021	18.02
260	1.5472549	5.9786216	18.03
260	1.5691502	5.9551368	18.04
260	1.5431504	5.9673976	18.05
260	1.5951119	5.9139042	18.06
260	1.4976926	5.9135017	18.07
260	1.6584864	5.9645275	18.08
261	1.2715475	1.0159673	17.52
261	1.4011208	1.0112074	17.53
261	1.2608638	0.97052089	17.54
261	1.2447313	0.98521327	17.55
261	1.2382369	0.97481699	17.56
264	1.1378734	0.96665675	17.74
264	1.2288598	0.96246631	17.75
269	1.2714141	0.94030313	17.86
269	1.2752697	1.0541675	17.87
270	1.3716466	1.0549994	17.9
270	1.2532599	0.91735746	17.91
270	1.2999061	1.034151	17.92
271	1.4860487	1.006355	17.94
271	1.3670942	1.0743355	17.95
273	1.5473328	5.8950955	18.1
273	1.5800333	5.8900473	18.11
273	1.6896652	5.8688183	18.12
273	1.6002298	5.9341723	18.13
273	1.558624	5.922665	18.14
273	1.5804448	5.9219344	18.15
273	1.5954527	5.85485	18.16
273	1.5647862	5.8768159	18.17
273	1.5399557	5.9142783	18.18
273	1.5426776	5.9061774	18.19
273	1.5036522	5.950151	18.2
273	1.5138187	5.8755869	18.21
273	1.5777643	5.8875637	18.22
273	1.5004934	5.996585	18.23
273	1.5306982	5.9318199	18.24
273	1.5912151	5.8774639	18.25
273	1.5504202	5.9513453	18.26
273	1.6114852	5.7830301	18.27
273	1.5644887	5.8448402	18.28
273	1.5847053	5.8879729	18.29
273	1.5623729	5.9778756	18.3
273	1.6353981	5.9282982	18.31
273	1.6468338	5.8458434	18.32
273	1.6450728	5.8401267	18.33
274	1.2444759	0.88137299	18.12
274	1.3051908	1.0299697	18.13
274	1.2891878	1.0204329	18.14
274	1.4014138	0.98276142	18.15
292	2.2248021	5.8335159	20.6
292	2.2069461	5.7820638	20.61
297	1.0373514	2.7582632	21.97
297	1.1032286	2.8563719	21.98
298	1.1533896	2.7350329	22
298	1.1646142	2.8319585	22.01
299	1.1861837	2.8060572	22.03
299	1.1277983	2.8463788	22.04
299	1.1400582	2.8535739	22.05
299	1.1583596	2.7954514	22.06
302	1.1699884	2.8897859	22.17
302	1.2332957	2.8350709	22.18
302	1.2271848	2.8317298	22.19
302	1.1553424	2.898597	22.2
303	1.1908797	2.8770445	22.22
303	1.1601567	2.7770467	22.23
303	1.2268761	2.8872342	22.24
303	1.1644736	2.8383273	22.25
303	1.1725988	2.8994669	22.26
303	1.2114967	2.8569173	22.27
303	1.1984237	2.8524136	22.28
306	1.1257066	2.8108697	22.34
306	1.2392007	2.9508359	22.35
307	1.1104877	2.8382648	22.37
307	1.1554922	2.9165546	22.38
308	1.0760695	2.7604948	22.42
308	1.1771616	2.8803151	22.43
308	1.1042711	2.7872515	22.44
310	1.1684653	2.8673597	22.48
310	1.2328317	2.8159711	22.49
312	1.1822962	2.7653167	22.55
312	1.286126	2.8909875	22.56
313	1.1842478	2.7974784	22.58
313	1.2268342	2.898417	22.59
313	1.1803507	2.8656284	22.6
313	1.1922896	2.8419025	22.61
322	0.82931099	1.1042516	23.54
322	0.84052108	1.1098544	23.55
322	0.91421891	1.1460864	23.56
322	0.94498022	0.99865883	23.57
322	0.88970555	1.1345184	23.58
322	0.90845356	1.1754484	23.59
322	0.93051161	1.1205914	23.6
324	0.90424669	1.2416771	23.62
324	0.82439468	1.1429449	23.63
324	0.89576686	1.0910093	23.64
324	0.89082035	1.1902588	23.65
324	0.82106197	1.0623221	23.66
330	1.1196611	1.7112868	24.02
330	1.0925713	1.585292	24.03
330	1.078516	1.5522246	24.04
330	1.1493924	1.6601013	24.05
330	1.1101566	1.6055056	24.06
330	1.1337734	1.562607	24.07
330	1.0988009	1.6140564	24.08
330	0.91868158	1.571574	24.09
330	1.1440107	1.5267771	24.1
330	1.0694766	1.5257506	24.11
331	1.1180836	1.5916569	24.14
331	1.0351016	1.4825462	24.15
331	1.1122212	1.6353347	24.16
331	0.99031455	1.6178163	24.17
331	1.0712677	1.577299	24.18
331	1.1052567	1.5784214	24.19
331	1.0451824	1.569181	24.2
331	1.0635104	1.5792061	24.21
331	1.0543173	1.5561723	24.22
333	1.0518874	1.6776103	24.24
333	1.0825114	1.6791066	24.25
333	1.1281711	1.681204	24.26
333	1.1026989	1.5798961	24.27
333	1.192585	1.7270233	24.28
333	1.0642568	1.6928822	24.29
333	1.0814347	1.5824173	24.3
333	1.1246731	1.6500347	24.31
333	0.99701853	1.7026045	24.32
333	1.0589773	1.6394929	24.33
333	0.98833114	1.5928718	24.34
333	1.0307087	1.6308094	24.35
333	1.0756074	1.6236638	24.36
333	1.0490309	1.6718783	24.37
333	1.0828943	1.5817339	24.38
333	1.163878	1.6588172	24.39
333	1.0399578	1.5252249	24.4
333	1.1073358	1.70186	24.41
333	0.95870342	1.6813419	24.42
333	1.0795464	1.6015572	24.43
333	1.0031942	1.6727552	24.44
333	1.1743062	1.7869942	24.45
333	0.99845018	1.6080826	24.46
334	1.0256897	1.633477	24.48
334	1.0374035	1.5859534	24.49
334	1.0419022	1.5631123	24.5
334	1.2134164	1.5483344	24.51
335	1.1168315	1.5404314	24.53
335	1.0873953	1.6218952	24.54
335	1.0701486	1.5828748	24.55
335	1.0344153	1.6635367	24.56
335	1.1212857	1.6281497	24.57
335	1.1508494	1.6613242	24.58
335	1.1296675	1.6672989	24.59
335	1.087824	1.5799282	24.6
335	1.1188383	1.5804909	24.61
335	1.1679185	1.646512	24.62
336	1.1196652	1.5990343	24.64
336	1.1293848	1.6104821	24.65
336	1.1681041	1.604001	24.66
336	1.2770768	1.5968822	24.67
336	1.1984941	1.7266007	24.68
336	1.1810128	1.6880377	24.69
336	1.0515769	1.6526876	24.7
336	1.0812548	1.6747003	24.71
336	1.1134696	1.7405358	24.72
336	1.0357686	1.6700753	24.73
336	1.0960211	1.5903225	24.74
336	1.0979547	1.606353	24.75
336	1.0839112	1.6115606	24.76
336	1.0789692	1.6588542	24.77
336	1.1365703	1.6480554	24.78
336	1.0799833	1.6440606	24.79
336	1.1294937	1.6142024	24.8
336	1.0445884	1.7232985	24.81
336	1.0967378	1.6097984	24.82
336	1.1149075	1.6437664	24.83
336	1.2357337	1.6795967	24.84
336	1.0611587	1.6251302	24.85
336	1.0902217	1.6370267	24.86
336	1.1492342	1.7206951	24.87
336	1.1471257	1.6311229	24.88
336	1.0785866	1.5360183	24.89
336	1.0820218	1.5766156	24.9
336	1.1779583	1.6270337	24.91
336	1.1181047	1.603814	24.92
336	1.147249	1.5671731	24.93
336	1.093424	1.6135155	24.94
336	1.0850294	1.6526905	24.95
336	1.0590134	1.567026	24.96
336	1.1123195	1.5953915	24.97
336	1.1859421	1.6913638	24.98
336	1.0627088	1.6238037	24.99
336	1.0889334	1.6527931	25
336	1.1206219	1.5751224	25.01
336	1.1620127	1.6170746	25.02
337	1.1118713	1.6811473	25.04
337	1.1369171	1.5632533	25.05
337	0.89882729	1.6047808	25.06
337	1.1191781	1.5385259	25.07
337	0.99895985	1.4952064	25.08
337	1.179082	1.6880804	25.09
337	1.1493873	1.6316575	25.1
337	1.298023	1.771298	25.11
337	1.2595089	1.6750097	25.12
337	1.1495989	1.5982898	25.13
337	1.1574646	1.6413448	25.14
337	1.1890018	1.6982296	25.15
337	1.0961536	1.6409525	25.16
337	1.0618444	1.5428516	25.17
337	1.1707077	1.4132958	25.18
337	1.092528	1.5786482	25.19
337	1.2626462	1.754789	25.2
337	1.1340945	1.6263938	25.21
337	1.1745081	1.6273825	25.22
338	1.0595732	1.5413468	25.24
338	1.1582697	1.6188081	25.25
338	1.1066923	1.5956372	25.26
338	1.0867961	1.5506965	25.27
338	1.1460809	1.6412063	25.28
338	1.1895267	1.6751048	25.29
338	1.0739499	1.577985	25.3
338	1.1410072	1.6383614	25.31
338	1.1624116	1.6549596	25.32
338	1.0911452	1.5607338	25.33
338	1.1155494	1.6360662	25.34
338	1.1303351	1.5667668	25.35
338	1.2110374	1.6205095	25.36
338	1.1383319	1.6017551	25.37
338	1.0563594	1.5737492	25.38
338	1.23064	1.700425	25.39
338	1.1330273	1.6529152	25.4
338	1.1940265	1.6329858	25.41
338	1.0985241	1.600591	25.42
338	1.0970326	1.6403565	25.43
338	1.1197569	1.6545091	25.44
338	1.0848819	1.5452345	25.45
338	1.1554967	1.703051	25.46
338	1.1412878	1.6285988	25.47
338	1.1202887	1.6019807	25.48
338	1.1679978	1.6309171	25.49
338	1.0635748	1.6213704	25.5
341	1.2713663	7.1828868	25.82
341	1.2697229	7.3260851	25.83
344	1.7928045	1.8092037	26.01
344	1.7738005	1.8927689	26.02
344	1.7758578	1.833724	26.03
345	1.7794498	1.8865291	26.06
345	1.7150113	1.7923348	26.07
347	1.8773397	1.9844709	26.11
347	1.7319426	1.715226	26.12
349	1.7895184	1.8276107	26.14
349	1.7307577	1.805804	26.15
349	1.833748	1.8045594	26.16
349	1.7768346	1.7982181	26.17
364	1.7271368	0.89791745	27.14
364	1.8078754	0.93311907	27.15
366	1.021792	1.0796433	27.17
366	0.99176042	1.1080738	27.18
366	0.97028316	1.0073258	27.19
366	1.0074765	0.98956268	27.2
366	0.95528866	1.0054514	27.21
366	0.93150732	0.98205862	27.22
366	0.96322232	1.0253243	27.23
366	0.92831174	0.98756382	27.24
366	0.90692391	0.98085111	27.25
366	0.96409051	1.0512012	27.26
366	0.95805813	1.0720784	27.27
366	0.93734305	0.98620897	27.28
366	0.98439463	1.0373312	27.29
366	0.96391244	1.0203755	27.3
366	0.95745351	1.0892041	27.31
366	0.9193172	0.99145962	27.32
366	0.99583165	1.0782384	27.33
366	0.97190008	1.0491877	27.34
366	0.94519328	1.0056804	27.35
366	0.95917681	0.98086821	27.36
366	0.88993691	0.97993859	27.37
366	0.98396694	0.97993828	27.38
366	0.96087608	0.95007499	27.39
366	1.0038887	0.94826037	27.4
366	1.0002491	0.99072176	27.41
366	0.97303256	1.0235584	27.42
373	1.0063349	1.0389531	27.44
373	0.95847834	1.0222228	27.45
373	0.96097902	1.0254737	27.46
373	0.9671119	0.95602858	27.47
378	0.81319195	4.6967995	27.66
378	0.80785379	4.6528982	27.67
378	0.81486811	4.7382682	27.68
378	0.812043	4.7449803	27.69
380	1.0772478	3.4832542	27.9
380	0.86729036	3.4449192	27.91
381	1.7869381	9.2847618	27.93
381	1.6382543	9.2989041	27.94
381	1.5238284	9.3104908	27.95
381	1.823534	9.3329636	27.96
382	1.933039	2.3146422	27.94
382	1.9919887	1.8992643	27.95
393	1.584721	2.3781004	29.02
393	1.5947019	2.4225308	29.03
394	1.7803294	9.4180346	29.04
394	1.6355577	9.1322369	29.05
394	1.2993355	9.1405113	29.06
401	1.2088852	10.180424	29.45
401	1.2794376	10.411871	29.46
403	1.2589928	10.216027	29.48
403	1.2726681	10.113811	29.49
404	2.1906488	8.1732407	29.5
404	2.1139428	8.1577974	29.51
404	2.0111979	8.0874815	29.52
404	2.1193017	8.1480512	29.53
404	2.0171053	8.2233438	29.54
404	2.0585035	8.1781643	29.55
409	2.1617636	8.2238067	29.57
409	2.0847793	8.1762896	29.58
411	2.0331252	8.1664435	29.6
411	2.0864753	8.1172292	29.61
416	2.1322881	8.213619	29.68
416	2.1642456	8.1910174	29.69
416	2.1433392	8.156025	29.7
416	2.173556	8.1930521	29.71
416	2.1102354	8.1048011	29.72
416	2.1573101	8.1420329	29.73
416	2.188833	8.1026452	29.74
419	1.3425732	10.213922	29.71
419	1.1445848	10.239379	29.72
421	1.3001308	10.221883	29.74
421	1.2096266	10.246251	29.75
424	2.1623791	8.1832414	29.78
424	2.1299934	8.1617378	29.79
426	1.2348805	10.199391	29.82
426	1.2361342	10.203382	29.83
427	1.2556359	10.217042	29.86
427	1.2477421	10.160493	29.87
430	2.2207382	7.9875035	29.9
430	2.207386	8.110225	29.91
431	2.1888128	8.1575589	29.96
431	2.1308575	8.1466475	29.97
431	2.131636	8.1167168	29.98
431	2.1349904	8.1754338	29.99
438	2.0953453	8.082519	30.06
438	2.2336529	8.0445012	30.07
438	2.1181769	8.1822356	30.08
443	1.2116353	10.334599	30.17
443	1.2653713	10.352359	30.18
451	1.6027265	5.7988178	30.48
451	1.5650785	5.8317697	30.49
451	1.5360742	5.8062737	30.5
451	1.5240104	5.8162147	30.51
451	1.6150518	5.7726632	30.52
453	1.2702534	10.362979	30.52
453	1.2848215	10.233381	30.53
453	1.3363637	10.237853	30.54
453	1.3025609	10.290544	30.55
454	1.5668299	5.7923284	30.54
454	1.6130847	5.8510577	30.55
454	1.581278	5.7552846	30.56
454	1.4928345	5.7692219	30.57
454	1.5457406	5.8144844	30.58
454	1.6249322	5.9223859	30.59
454	1.563082	5.8309089	30.6
454	1.6300565	5.8354684	30.61
454	1.602866	5.7966774	30.62
454	1.6522644	5.8215191	30.63
454	1.5974444	5.8165537	30.64
454	1.6497948	5.8135236	30.65
454	1.6405098	5.7483926	30.66
454	1.5564241	5.8212777	30.67
454	1.6406636	5.7894082	30.68
454	1.498512	5.832962	30.69
454	1.6047905	5.890523	30.7
454	1.6126333	5.8108637	30.71
454	1.52377	5.8063591	30.72
454	1.5275148	5.8944718	30.73
454	1.5767381	5.7439971	30.74
454	1.6369026	5.7980392	30.75
454	1.5627495	5.8209223	30.76
454	1.6048246	5.8299289	30.77
454	1.5300101	5.7992882	30.78
454	1.6103906	5.7663608	30.79
454	1.5626026	5.8045218	30.8
454	1.563003	5.740355	30.81
454	1.4855319	5.8048991	30.82
454	1.5424021	5.7922198	30.83
454	1.5575365	5.8033594	30.84
454	1.6121412	5.8173955	30.85
454	1.554996	5.8042218	30.86
454	1.5433816	5.7812812	30.87
454	1.6192006	5.7495154	30.88
454	1.5640367	5.8526555	30.89
454	1.5412435	5.8395446	30.9
454	1.6050616	5.7926006	30.91
454	1.5570138	5.8593956	30.92
454	1.5890368	5.7986895	30.93
454	1.5876301	5.7931936	30.94
454	1.5317266	5.7794942	30.95
454	1.5832108	5.8767535	30.96
454	1.6460437	5.7955238	30.97
454	1.5825557	5.8201144	30.98
454	1.6371383	5.7466142	30.99
454	1.5521939	5.8242069	31
454	1.5659089	5.7684704	31.01
454	1.5172303	5.8302099	31.02
454	1.5493944	5.8025184	31.03
454	1.5792774	5.7979072	31.04
454	1.6076656	5.7906416	31.05
454	1.5721476	5.8709008	31.06
454	1.5745723	5.8190242	31.07
454	1.5723846	5.841426	31.08
454	1.6307371	5.794407	31.09
454	1.577453	5.8098969	31.1
454	1.6193311	5.7869767	31.11
455	1.2104154	10.263539	30.57
455	1.2343235	10.235003	30.58
455	1.3520627	10.288883	30.59
456	1.3321879	10.281081	30.62
456	1.245137	10.23914	30.63
456	1.4051746	10.328898	30.64
457	1.2822686	10.312522	30.66
457	1.2670509	10.1527	30.67
459	1.2852532	10.372887	30.73
459	1.2698167	10.252168	30.74
459	1.181731	10.194113	30.75
459	1.2335405	10.270639	30.76
459	1.1765582	10.212925	30.77
460	0.93847606	1.8555471	30.99
460	0.9875931	1.9027349	31
460	0.8028356	1.9330503	31.01
462	1.2600537	2.9661199	31.41
462	1.2552572	2.8845965	31.42
462	1.2563809	2.887854	31.43
465	1.1425502	2.8914247	31.51
465	1.2339955	3.0101505	31.52
465	1.1381635	2.9015685	31.53
466	1.247152	3.0851613	31.56
466	1.2837193	3.080701	31.57
466	1.2305987	2.9572691	31.58
467	1.2471626	3.0247967	31.6
467	1.1647323	2.8759538	31.61
467	1.1098225	2.9798545	31.62
469	1.2768821	3.0398237	31.66
469	1.2024561	2.9706608	31.67
469	1.1048241	3.0546211	31.68
472	0.81442546	8.5280306	31.92
472	0.82680305	8.5922919	31.93
474	0.81833286	8.395673	31.98
474	0.88628937	8.443756	31.99
476	0.86978744	8.4959057	32.07
476	0.81543059	8.4260333	32.08
477	2.1912583	4.7614142	32.16
477	2.232516	4.6989502	32.17
494	0.84929359	8.5256357	33.97
494	0.82278591	8.4430421	33.98
495	1.1321788	3.6474653	34.05
495	1.0965089	3.4772981	34.06
496	1.4707632	2.5649496	34.08
496	1.3584208	2.5848874	34.09
496	1.2854461	2.9331949	34.1
496	1.1314411	3.054598	34.11
496	1.0526524	3.3855709	34.12
496	0.96240279	3.3784787	34.13
500	1.4163414	7.4367188	35.28
500	1.3616861	7.5407673	35.29
510	2.0753311	9.5987015	36.55
510	2.0092365	9.4712883	36.56
512	1.2045813	7.2601627	36.62
512	1.3514696	7.1549442	36.63
517	1.8253969	10.259887	36.91
517	2.0327737	10.521905	36.92
521	2.0173812	10.30331	37.04
521	1.8028492	10.278552	37.05
521	1.8472403	10.296488	37.06
521	1.6361588	10.199691	37.07
521	1.7239827	10.06308	37.08
534	1.8813861	3.6676115	38.41
534	1.9980944	3.3125794	38.42
541	1.9918861	3.4491462	38.59
541	2.0539504	3.4011092	38.6
546	1.5055774	8.4886553	38.77
546	1.608164	8.4746614	38.78
546	1.5110024	8.4040564	38.79
550	1.4543707	8.4858525	39.1
550	1.4979569	8.3704254	39.11
551	1.5453714	2.4591519	39.12
551	1.8464972	2.2114869	39.13
553	1.4750097	8.3838792	39.17
553	1.3774193	8.3938183	39.18
553	1.5501254	8.4827421	39.19
554	1.3800342	8.4966059	39.22
554	1.4995465	8.4502459	39.23
554	1.3696295	8.4056378	39.24
554	1.5390286	8.4564189	39.25
554	1.522032	8.4863231	39.26
555	1.5657605	8.5234994	39.3
555	1.4883267	8.5993815	39.31
556	1.2610728	5.754548	39.34
556	1.2917902	5.6597914	39.35
556	1.8191447	5.6944325	39.36
557	1.4565439	8.5175045	39.34
557	1.4583678	8.4368072	39.35
562	1.5019317	8.5255999	39.46
562	1.4159372	8.4682573	39.47
562	1.4581266	8.4210496	39.48
562	1.3979837	8.4645413	39.49
563	1.0035096	1.6250148	39.47
563	1.0635059	1.5614921	39.48
564	1.7115915	3.8332528	39.49
564	2.2120451	3.828446	39.5
567	1.4572624	8.4383548	39.54
567	1.6101194	8.5537243	39.55
567	1.4711809	8.4337345	39.56
568	1.4486091	8.4624786	39.59
568	1.5011226	8.5460087	39.6
571	1.4940337	8.5264529	39.64
571	1.4340421	8.3873323	39.65
571	1.6248858	8.4680849	39.66
572	1.0890667	2.0294147	39.66
572	1.0847572	2.0573269	39.67
572	1.0537685	2.1028427	39.68
572	1.1223543	2.1378397	39.69
578	1.9195846	1.0392921	41.43
578	1.8702112	0.97476881	41.44
578	1.8696079	0.95952506	41.45
581	1.4219126	8.9589372	42.57
581	1.3733547	8.9318357	42.58
581	1.3801043	8.9232397	42.59
581	1.4401556	8.9891781	42.6
581	1.3842357	8.9252778	42.61
581	1.3664151	8.9673289	42.62
581	1.3435133	8.9221102	42.63
598	2.1146509	1.1931997	44.08
598	2.2259281	1.2637301	44.09
598	2.1604998	1.1695839	44.1
598	2.1634878	1.2624128	44.11
600	2.2288344	1.2478729	44.23
600	2.2356131	1.315913	44.24
604	2.1518264	10.514977	44.35
604	2.0644775	10.322603	44.36
604	1.7413296	10.344436	44.37
611	2.1307252	1.3007652	44.7
611	2.2338118	1.2653086	44.71
612	2.11503	1.2394346	44.73
612	2.115798	1.2737046	44.74
612	2.1120475	1.3079138	44.75
613	1.968007	1.2950428	44.78
613	2.1412483	1.3363612	44.79
618	0.88166647	4.0131013	45.07
618	0.85152472	3.8568907	45.08
619	1.5351164	3.3880732	45.09
619	1.5218777	3.3377888	45.1
619	1.5451061	3.2818878	45.11
619	1.5527693	3.3342224	45.12
619	1.5588852	3.3818501	45.13
619	1.5847805	3.3243756	45.14
619	1.5359131	3.3016479	45.15
619	1.5592637	3.3383064	45.16
619	1.468395	3.3880878	45.17
619	1.5489022	3.3446966	45.18
619	1.5365081	3.3444486	45.19
619	1.5238899	3.3238295	45.2
619	1.5357323	3.3053608	45.21
619	1.5226324	3.3941368	45.22
619	1.557469	3.3336407	45.23
619	1.6056637	3.4114992	45.24
619	1.5499322	3.3598613	45.25
619	1.5415134	3.3289474	45.26
619	1.5159128	3.3674476	45.27
619	1.5249047	3.3538753	45.28
619	1.530377	3.4059881	45.29
619	1.5302366	3.4016592	45.3
619	1.5452056	3.3342185	45.31
619	1.5747361	3.3893382	45.32
619	1.524385	3.3712999	45.33
619	1.585568	3.306102	45.34
619	1.5265088	3.1400653	45.35
619	1.545939	3.3275828	45.36
619	1.468046	3.309356	45.37
622	1.6948361	6.636002	45.21
622	1.7690377	6.5738694	45.22
622	1.6370199	6.6674743	45.23
622	1.6295754	6.9024729	45.24
623	1.7257625	6.5044736	45.27
623	1.7160263	6.5003672	45.28
623	1.7395072	6.542542	45.29
626	2.1295709	1.3547787	45.3
626	2.1123684	1.3133514	45.31
626	2.1581527	1.3077315	45.32
630	2.218777	7.3559483	45.34
630	2.2179129	7.3792764	45.35
630	2.1980293	7.3597374	45.36
631	2.1954923	1.3726684	45.36
631	2.1523711	1.3366342	45.37
631	2.1472522	1.3822159	45.38
631	2.1967973	1.4267593	45.39
631	2.1510831	1.3231593	45.4
631	2.1806556	1.3693864	45.41
632	2.1940379	7.4290139	45.38
632	2.1907865	7.3985262	45.39
635	2.1996977	7.3617274	45.43
635	2.2165236	7.3730096	45.44
637	2.1241502	1.3051066	45.46
637	2.1857686	1.3612089	45.47
638	2.1527613	7.365565	45.48
638	2.0787746	7.3302459	45.49
638	2.1545475	7.4347513	45.5
638	2.1958421	7.3212955	45.51
642	1.7665821	6.5332447	45.53
642	1.6696414	6.5205631	45.54
644	2.0880363	1.1871131	45.55
644	2.184764	1.3223612	45.56
645	2.235001	7.4288776	45.55
645	2.23396	7.3432536	45.56
651	1.684902	6.5931551	45.63
651	1.9134089	6.4469376	45.64
652	2.2093868	7.4048482	45.63
652	2.083041	7.3997919	45.64
652	2.2257134	7.407879	45.65
652	2.2324435	7.4418916	45.66
652	2.1513135	7.4640956	45.67
655	1.7979582	6.478581	45.7
655	1.7324705	6.5661	45.71
663	1.7757277	6.4969391	45.82
663	1.8208085	6.447315	45.83
663	1.7137548	6.5446382	45.84
663	1.7239796	6.5248686	45.85
667	1.7464821	6.5116206	45.89
667	1.7380374	6.5317485	45.9
672	2.2069389	1.429997	46.03
672	2.1152677	1.3139737	46.04
675	2.0340784	1.2612424	46.1
675	2.0905898	1.2524531	46.11
676	2.0562521	1.3453484	46.13
676	2.0393191	1.2760941	46.14
676	1.9541629	1.3178022	46.15
676	2.2005504	1.365451	46.16
676	2.1009419	1.3275816	46.17
676	2.1087288	1.3383557	46.18
676	2.1074356	1.260523	46.19
680	2.1222379	1.3934498	46.33
680	2.0091192	1.2267279	46.34
682	2.0184421	1.7914523	46.38
682	1.9934771	1.8362458	46.39
682	1.9889911	1.8391657	46.4
682	1.9000212	1.8695495	46.41
682	1.9632411	1.8073065	46.42
684	1.6432171	6.5736931	46.39
684	1.7443049	6.6277225	46.4
684	1.8058703	6.6092995	46.41
685	0.86673104	3.9316314	46.41
685	0.88736234	3.9754988	46.42
686	1.7129371	6.6363409	46.43
686	1.7520124	6.5251989	46.44
686	1.7520918	6.5675871	46.45
687	2.0252821	1.8764215	46.44
687	2.0789498	1.8188948	46.45
687	2.0027676	1.8830954	46.46
687	2.0072212	2.0480616	46.47
687	1.9969745	1.886276	46.48
687	1.9309355	1.7880474	46.49
687	1.9836673	1.8507791	46.5
687	1.9663642	1.7882133	46.51
687	1.9515608	1.8166531	46.52
687	1.9830779	1.771441	46.53
687	2.0232093	1.8245472	46.54
687	2.0016159	1.7978724	46.55
687	1.9831497	1.8551542	46.56
687	1.9712267	1.839302	46.57
687	2.0095765	1.7944529	46.58
687	2.0073145	1.8356154	46.59
687	1.9863552	1.8799292	46.6
687	2.0170624	1.8831493	46.61
687	1.9750809	1.9082443	46.62
687	1.9541648	1.828896	46.63
687	1.997982	1.8130852	46.64
687	1.9562632	1.7294424	46.65
687	2.0776912	1.5283878	46.66
687	2.0065808	1.7942188	46.67
687	1.9861824	1.784142	46.68
687	1.9836247	1.7963211	46.69
687	1.9435161	1.7907827	46.7
687	1.9667062	1.8283804	46.71
687	1.9638711	1.827072	46.72
687	1.9907394	1.8621766	46.73
687	1.9792223	1.792514	46.74
687	1.9792395	1.7978466	46.75
687	2.047811	1.8526045	46.76
687	2.0168668	1.8196704	46.77
692	1.7269989	6.609789	46.52
692	1.7942038	6.5494922	46.53
695	1.7921515	6.5728816	46.66
695	1.7914554	6.4739121	46.67
700	1.9718375	1.8719032	46.79
700	2.0142185	1.873087	46.8
700	1.8586358	1.8414202	46.81
700	2.0402795	2.0135793	46.82
700	1.9282855	1.9270196	46.83
700	1.9840252	1.8410423	46.84
700	1.8682382	1.8830487	46.85
700	1.9892285	1.8065596	46.86
700	1.9633425	1.8234571	46.87
701	1.303235	5.1555482	46.82
701	1.1080287	5.1247748	46.83
701	1.2341514	5.1354814	46.84
701	1.3713682	5.1176603	46.85
701	1.2167698	5.1065676	46.86
701	1.2347735	5.1861642	46.87
701	1.2747202	5.1403854	46.88
702	1.7734982	6.5779286	46.84
702	1.6812188	6.5458182	46.85
702	1.7562257	6.5411732	46.86
704	1.4156972	2.7169873	46.88
704	1.4751079	2.7336872	46.89
705	1.4617993	2.7563185	46.91
705	1.5096073	2.6992795	46.92
705	1.5113642	2.7039993	46.93
705	1.4638736	2.6864088	46.94
705	1.4473137	2.7400491	46.95
705	1.4258596	2.7082091	46.96
705	1.5214771	2.6833403	46.97
705	1.4634106	2.6840453	46.98
705	1.5197153	2.7060239	46.99
705	1.534736	2.7193855	47
705	1.5494437	2.7144248	47.01
705	1.5627272	2.743738	47.02
705	1.5682905	2.7298616	47.03
705	1.4721178	2.7098148	47.04
705	1.5002041	2.6933428	47.05
705	1.5438982	2.6752952	47.06
705	1.4798305	2.6958777	47.07
705	1.5400735	2.6244321	47.08
705	1.4192104	2.6953618	47.09
705	1.4291611	2.6723405	47.1
705	1.4666682	2.6922692	47.11
705	1.4633254	2.7778012	47.12
705	1.407138	2.7359289	47.13
705	1.4198395	2.7692068	47.14
705	1.4838695	2.7105594	47.15
705	1.4342047	2.6880624	47.16
705	1.4905701	2.7289569	47.17
705	1.4593341	2.6388262	47.18
705	1.4774826	2.7033779	47.19
707	1.4066153	5.1042181	46.92
707	1.3011239	5.0927555	46.93
707	1.2462442	5.1761732	46.94
707	1.4085047	5.0728716	46.95
707	1.3692793	5.1492513	46.96
707	1.2366768	5.0976374	46.97
708	1.3262008	5.0736362	46.99
708	1.3507679	5.1788486	47
708	1.2547573	5.1209571	47.01
708	1.3477719	5.0890838	47.02
708	1.3325108	5.1229878	47.03
709	1.7800127	6.4294638	47.05
709	1.7932604	6.5297055	47.06
709	1.7705674	6.5629857	47.07
716	1.6423207	6.5643405	47.2
716	1.5651661	6.5926834	47.21
719	1.3620256	5.0760194	47.29
719	1.3305302	4.9987811	47.3
721	1.45344	5.0776208	47.34
721	1.4521779	4.9759483	47.35
725	1.6989372	6.6183641	47.41
725	1.7922832	6.5561999	47.42
727	1.7336572	6.5291733	47.46
727	1.5887148	6.5890712	47.47
727	1.7545686	6.538403	47.48
728	1.443567	4.938191	47.49
728	1.3307038	5.0605784	47.5
728	1.4239672	5.008568	47.51
729	1.6130826	6.5985925	47.5
729	1.7821086	6.5899448	47.51
732	1.6263824	6.4787519	47.56
732	1.6986165	6.4868562	47.57
732	1.7145901	6.5765133	47.58
733	1.5040648	4.9587272	47.57
733	1.4427351	5.090877	47.58
738	1.8120916	6.4920928	47.7
738	1.7554279	6.5519956	47.71
738	1.7873366	6.5497942	47.72
738	1.7452708	6.5040439	47.73
739	1.4529648	4.989565	47.75
739	1.3729837	5.0233719	47.76
741	1.4240117	4.9661717	47.8
741	1.4124298	4.9741266	47.81
742	1.4575556	5.0172694	47.83
742	1.4274412	5.0191171	47.84
743	1.3943752	4.9765418	47.86
743	1.5071402	4.9529022	47.87
743	1.4380889	4.8941112	47.88
745	1.4253891	5.0153081	47.92
745	1.441123	4.8459116	47.93
745	1.4675151	4.9752312	47.94
745	1.556041	5.0057715	47.95
745	1.4373502	5.0607268	47.96
745	1.4316353	4.94338	47.97
746	1.4222338	4.9870839	47.99
746	1.4409616	4.909376	48
748	1.4389549	5.0128004	48.04
748	1.454728	4.9471539	48.05
748	1.3954175	4.7627134	48.06
749	1.3487369	4.9856639	48.08
749	1.4116808	4.9731889	48.09
750	1.4324501	5.0803064	48.13
750	1.3907719	4.9593323	48.14
756	1.3370289	4.9846359	48.41
756	1.3149809	5.057524	48.42
758	1.4180459	5.0486151	48.45
758	1.3479117	4.9998528	48.46
765	1.3570314	4.9239292	48.71
765	1.3825752	4.9970979	48.72
765	1.288727	5.0222109	48.73
765	1.427261	4.9702541	48.74
766	1.4140518	4.9938302	48.76
766	1.2838601	4.9933999	48.77
767	1.477151	4.9337907	48.79
767	1.4027003	4.9525425	48.8
767	1.3589937	5.011382	48.81
767	1.3100697	4.9696054	48.82
769	1.4159565	4.9836895	48.86
769	1.3758823	4.973228	48.87
769	1.339419	4.9568745	48.88
769	1.3338268	4.9577106	48.89
769	1.4968526	4.9320961	48.9
770	1.438136	4.8450757	48.92
770	1.3898155	4.9912933	48.93
770	1.3861559	4.9930223	48.94
770	1.363797	4.9793283	48.95
772	1.4262821	5.0700283	48.97
772	1.4301201	5.0457005	48.98
772	1.4815024	4.8849022	48.99
772	1.48056	4.92448	49
774	1.5102176	5.0315079	49.04
774	1.5021415	4.9494212	49.05
774	1.4158185	4.9747105	49.06
774	1.5029074	5.0073821	49.07
777	1.9733938	1.0336854	49.1
777	1.9241542	1.0134061	49.11
777	1.8853923	0.92135335	49.12
777	1.9022728	1.0131856	49.13
777	1.9626636	1.0139781	49.14
778	1.454878	4.962884	49.14
778	1.5129405	4.9659987	49.15
778	1.4587053	5.0049517	49.16
780	1.5197198	4.9950727	49.18
780	1.5351056	5.129943	49.19
780	1.4814829	4.963078	49.2
781	1.4559741	4.9274037	49.22
781	1.4432748	5.0001254	49.23
782	1.4310861	5.0226969	49.31
782	1.5181812	4.9757804	49.32
783	1.4947487	4.952243	49.36
783	1.3790937	4.9933451	49.37
783	1.5613538	4.9250086	49.38
785	1.4598481	4.9802824	49.42
785	1.4325489	4.9354378	49.43
786	1.4347715	5.0660116	49.46
786	1.4258303	5.0443613	49.47
787	1.4427832	4.977931	49.49
787	1.411037	4.9697588	49.5
789	1.4422811	5.0723531	49.55
789	1.422161	4.9323721	49.56
791	2.0150566	10.802671	49.59
791	1.9458809	10.885863	49.6
795	1.1326543	10.651874	49.75
795	1.1586216	10.595662	49.76
795	1.1096156	10.658399	49.77
795	1.1449063	10.58681	49.78
795	1.0972535	10.555379	49.79
796	1.4542373	4.9745523	49.76
796	1.2140508	5.0350575	49.77
796	1.3892903	4.9901966	49.78
797	1.1879405	10.528544	49.81
797	1.1888838	10.623669	49.82
797	1.1789354	10.634863	49.83
798	1.3036426	3.1909097	49.81
798	1.2796027	2.9187614	49.82
805	1.5163915	5.1000528	49.93
805	1.4453388	5.046765	49.94
805	1.4499937	4.9700634	49.95
806	1.3828398	5.0188261	49.97
806	1.3799116	5.0465992	49.98
806	1.4738782	5.0704608	49.99
