# Supplementary material for: Single nucleosome imaging reveals principles of transient multiscale chromatin reorganization triggered by histone ADP-ribosylation at DNA lesions
Source: Nat Commun. 2025 Jul 19;16:6652. doi: 10.1038/s41467-025-61834-7 (PMC12276361; doi:10.1038/s41467-025-61834-7)
Supplement: Supplementary file 6 — Source Data [file 41467_2025_61834_MOESM6_ESM.zip › DATA_ALL_FIGURES/Fig 1C/Inside damage/10min_tracks/20220210/20220210_field10_cell1_10mins_crop.mldatx_tracked.trxyt.csv]

filename	h2b_id	predicted_class_id	predicted_class_name	probability	maximum_radius	first_x_position	first_y_position
20220210_field10_cell1_10mins_crop.mldatx_tracked.trxyt	30	0	Immobile	0.99999964	0.14025782361494124	1.3034773	3.1622761
20220210_field10_cell1_10mins_crop.mldatx_tracked.trxyt	64	0	Immobile	1.0	0.10749280402306041	2.0792113	4.0241809
20220210_field10_cell1_10mins_crop.mldatx_tracked.trxyt	66	0	Immobile	0.99999976	0.11392368732840422	2.1069345	4.0499887
20220210_field10_cell1_10mins_crop.mldatx_tracked.trxyt	71	0	Immobile	0.9999999	0.1491496078815164	2.0606508	4.0774227
20220210_field10_cell1_10mins_crop.mldatx_tracked.trxyt	112	0	Immobile	0.99621034	0.1816964491095245	1.5041532	5.5623044
20220210_field10_cell1_10mins_crop.mldatx_tracked.trxyt	115	0	Immobile	0.9999981	0.11999538430231421	1.5082734	5.4741457
20220210_field10_cell1_10mins_crop.mldatx_tracked.trxyt	119	0	Immobile	0.99997306	0.1699047770580331	1.4739666	5.4792398
20220210_field10_cell1_10mins_crop.mldatx_tracked.trxyt	128	0	Immobile	1.0	0.09098027447182368	0.88383359	6.0612185
20220210_field10_cell1_10mins_crop.mldatx_tracked.trxyt	153	2	Mobile	0.99999857	0.9583892063550488	1.4808626	3.1289561
20220210_field10_cell1_10mins_crop.mldatx_tracked.trxyt	166	0	Immobile	0.9995689	0.16268564765866722	1.5607464	2.0062892
20220210_field10_cell1_10mins_crop.mldatx_tracked.trxyt	209	2	Mobile	0.9999987	0.22685960795703594	1.3046319	3.5939364
20220210_field10_cell1_10mins_crop.mldatx_tracked.trxyt	260	0	Immobile	0.99935824	0.2580027520469692	1.4012173	5.9450845
20220210_field10_cell1_10mins_crop.mldatx_tracked.trxyt	273	0	Immobile	0.9999994	0.1447377052795851	1.5473328	5.8950955
20220210_field10_cell1_10mins_crop.mldatx_tracked.trxyt	330	2	Mobile	0.99935645	0.24477016554978764	1.1196611	1.7112868
20220210_field10_cell1_10mins_crop.mldatx_tracked.trxyt	331	0	Immobile	1.0	0.1370808417631363	1.1180836	1.5916569
20220210_field10_cell1_10mins_crop.mldatx_tracked.trxyt	333	0	Immobile	0.99999726	0.16416820694839182	1.0518874	1.6776103
20220210_field10_cell1_10mins_crop.mldatx_tracked.trxyt	335	0	Immobile	1.0	0.1481463631363593	1.1168315	1.5404314
20220210_field10_cell1_10mins_crop.mldatx_tracked.trxyt	336	0	Immobile	0.99997425	0.15742631085358624	1.1196652	1.5990343
20220210_field10_cell1_10mins_crop.mldatx_tracked.trxyt	337	2	Mobile	0.7281298	0.27423739354291193	1.1118713	1.6811473
20220210_field10_cell1_10mins_crop.mldatx_tracked.trxyt	338	0	Immobile	1.0	0.2336016347919681	1.0595732	1.5413468
20220210_field10_cell1_10mins_crop.mldatx_tracked.trxyt	366	0	Immobile	0.99999964	0.16530817873018933	1.021792	1.0796433
20220210_field10_cell1_10mins_crop.mldatx_tracked.trxyt	454	0	Immobile	0.9999987	0.1424458864675989	1.5668299	5.7923284
20220210_field10_cell1_10mins_crop.mldatx_tracked.trxyt	619	1	Hybrid	0.99995685	0.24815722685460942	1.5351164	3.3880732
20220210_field10_cell1_10mins_crop.mldatx_tracked.trxyt	687	1	Hybrid	0.99999976	0.3519576254302497	2.0252821	1.8764215
20220210_field10_cell1_10mins_crop.mldatx_tracked.trxyt	700	0	Immobile	0.999338	0.15734174485879457	1.9718375	1.8719032
20220210_field10_cell1_10mins_crop.mldatx_tracked.trxyt	705	0	Immobile	0.9999995	0.1533651619195181	1.4617993	2.7563185
