# Supplementary material for: Single nucleosome imaging reveals principles of transient multiscale chromatin reorganization triggered by histone ADP-ribosylation at DNA lesions
Source: Nat Commun. 2025 Jul 19;16:6652. doi: 10.1038/s41467-025-61834-7 (PMC12276361; doi:10.1038/s41467-025-61834-7)
Supplement: Supplementary file 6 — Source Data [file 41467_2025_61834_MOESM6_ESM.zip › DATA_ALL_FIGURES/Fig 1C/Inside damage/10min_tracks/20220210/20220210_field10_cell1_10mins_crop.mldatx_tracked.trxyt_diffcoef.csv]

filename	h2b_id	diffusion_coef
20220210_field10_cell1_10mins_crop.mldatx_tracked.trxyt	30	0.02659193121824971
		0.04798367508624996
		0.2859768373162487
		0.07098391899450009
		0.3146580872642508
		0.29337661730249964
		0.12236250981124931
		0.03068495656924975
20220210_field10_cell1_10mins_crop.mldatx_tracked.trxyt	64	0.058689327972248545
		0.2298012908162469
		0.06785988490124945
		0.02506174284025022
		0.03612253492000039
		0.05949469951849972
		0.057250666744999436
		0.26037425794249985
		0.6517369490724999
		0.19164498586249892
		0.015297954774500029
		0.1077161962420007
		0.0770543662302504
		0.0325555644062508
20220210_field10_cell1_10mins_crop.mldatx_tracked.trxyt	66	0.19376408376725024
		0.2045835088992494
		0.18445639126824923
		0.1833675500410027
		0.26911488385225213
		0.18771814868499995
		0.034406860217000776
		0.5247627820825003
20220210_field10_cell1_10mins_crop.mldatx_tracked.trxyt	71	0.012651440994249622
		0.6313525493424995
		0.16733190329125033
		0.060894661045249515
		0.14157189781924878
		0.024365189928999633
		0.25294333743324954
		0.10374612545300006
		0.5579431285212486
		0.2442720235522502
		0.0020656344999999496
		0.023516106118251067
		0.008442069140500014
		0.0029677985112497307
		0.07470813199250137
20220210_field10_cell1_10mins_crop.mldatx_tracked.trxyt	112	0.17375801875700403
		0.02164719393925022
		0.05858067731624698
		0.009796187972500196
		0.06442741326400155
		0.3526807913712584
		0.016721082066248907
		0.20096510388650307
		0.0683532591425013
		0.1839009404282554
		0.10487204994499341
		0.03087212777525063
		0.10679174360725169
		0.1770965248370042
		0.1125148597812441
		0.027503051031250326
		0.01999063070425034
		0.07212485933650106
		0.001916037456249956
		0.007999819426000176
		0.06819393903725086
		0.08111551740025179
		0.10811166090250043
		0.09715389646624342
		0.35221481899600493
		0.33318119952650527
		0.4304617012912545
		0.7132482671344472
		0.11784742651025283
		0.06487955551625074
		0.07535467500100176
		0.026926277988248516
		0.06462819796525182
		0.05134475089250155
		0.39187009364000747
		0.18791243207648686
		0.056856110446251086
		0.006416538806499941
		0.020224977508000307
		0.1980190814852349
		0.11051898165050206
		0.06123556595250236
		0.2282956040462551
		0.07097688893449469
		0.22416302098025345
		0.07972992733000199
		0.046576341776501065
		0.035242732025000674
		0.37762297011647505
		0.5732444043400113
		0.7056909761850151
		0.12812642954050216
		0.04007390448199774
		0.16885461575200297
		0.19124322676225108
		0.12625633682450235
		0.06966789100824476
		0.03931886345225116
		0.06775494714325235
		0.10066096913225199
		0.03694591492849677
20220210_field10_cell1_10mins_crop.mldatx_tracked.trxyt	115	0.03462345435250065
		0.03118716329625
		0.3401601603222581
		0.5774604273562126
		0.030916777450501188
		0.22527563169625545
		0.01867164209125049
		0.36534440950222785
		0.4474692316925104
		0.0157723832520004
		0.09498218905300099
		0.10379570009424377
		0.013722210204250266
		0.17608692992900554
		0.12812557321525167
		0.2525599021232342
		0.07665852247325176
		0.10327767720425177
		0.0004482805585000502
		0.03453797871624838
		0.02657646516199922
20220210_field10_cell1_10mins_crop.mldatx_tracked.trxyt	119	0.02566659598425023
		0.04837726363299681
		0.04792233268625136
		0.009495798436999993
		0.1253126479532535
		0.007260922056249426
		0.35667016140500657
		0.36912111566500755
		0.11042695204000198
		0.02429569724124815
		0.11445790003650193
		0.09473157752500093
		0.05038217056850052
		0.06851645484124502
		0.08792815997125188
		0.013826920122500256
		0.088644353010252
		0.22614790803398357
		0.5585062586450095
		0.03185806213299959
		0.19195451955850532
		0.025117613444498442
		0.033005962132250044
		0.02305459810450022
		0.013510452530000525
		0.14549593115125284
		0.00383597395624958
		0.045697018072501004
20220210_field10_cell1_10mins_crop.mldatx_tracked.trxyt	128	0.05962385388820664
		0.1411023126250022
		0.1483733740421756
		0.026623059102873336
		0.030165062595937937
		0.07085515797441135
		0.17319144472676296
20220210_field10_cell1_10mins_crop.mldatx_tracked.trxyt	153	9.673778387012204
		3.0365726965380637
		1.442318332824774
		1.2752818864562787
		0.20459672584850397
		2.069127831847296
		0.02806480342250044
		0.5452040694445146
20220210_field10_cell1_10mins_crop.mldatx_tracked.trxyt	166	0.08251947468250168
		0.041050036786250924
		0.014995104160000336
		0.11952355101023085
		0.1136804454112528
		0.09627822461300253
		0.06553112474725165
		0.14436004623625337
		0.21695833181125423
		0.14024354629000244
		0.0326669994625009
		0.2740768094402076
		0.2623301787220058
		0.04584975029125127
		0.20605062309250377
		0.419522921292509
		1.3345539211892778
20220210_field10_cell1_10mins_crop.mldatx_tracked.trxyt	209	0.5085922427365114
		0.14997479018850374
		0.5419273239925122
		1.3903055184282782
		2.112981186306293
		0.260363620005255
		0.5633495800024115
20220210_field10_cell1_10mins_crop.mldatx_tracked.trxyt	260	0.48421513914492237
		0.07801919455251355
		0.2988429117762029
		0.217231982505041
		0.045437238052993115
		0.05484912476651104
		0.29645060827220243
		0.1174056347425238
		0.19464935324121868
		0.11575680951848255
		0.040367565952258315
		0.0017437009704997617
		0.6286617238886257
		0.47505806398117617
		0.17564873737328524
		0.076430446420487
		0.02064534023724696
		0.180907874581287
		0.10778842826523387
		0.032623838499256576
		0.13983023821222834
		0.03389035228925762
		0.020181633086497064
		0.22783243881254497
		0.3313442016179465
		0.0414407205522433
		0.15729318954503144
		0.06990164337048875
		0.08625817516726599
		0.16925072946722186
		0.05047950096925983
		0.49957366360217503
		0.8929475261864299
		0.11728540227123192
		0.14945849463197772
		0.41185550237008217
		0.0219437524179963
		0.058543989381261236
		0.1423529564419804
		0.010970986578501866
		0.23183305500496493
		0.07554371213798984
		0.008581856796251706
		0.02864855148024511
		0.01758417148850332
		0.10099797814248482
		0.20703568348529292
		0.10654507082248409
		0.04284172699300897
		0.00664338889824909
		0.18106124275022345
		0.13091315767402603
		0.0038376951664996243
		0.025773499828255428
		0.020657920416996628
		0.13903853314527712
		0.2372670504684634
		0.7114569596021407
20220210_field10_cell1_10mins_crop.mldatx_tracked.trxyt	273	0.027370175587255494
		0.31174559846520183
		0.3067459022290622
		0.04658651367324247
		0.01191702722500237
		0.11813884464423062
		0.035573374626495256
		0.05049962860025982
		0.0018258330104999338
		0.0864164835530173
		0.14157906827647754
		0.10581208744002063
		0.4464108960124258
		0.1276712030262746
		0.16542174804022283
		0.17806712829922025
		0.8014735194011545
		0.15072898685647543
		0.056728518121261506
		0.214530788926215
		0.1947649606450377
		0.17323923193822585
		0.0008945444972501309
20220210_field10_cell1_10mins_crop.mldatx_tracked.trxyt	330	0.41521367227693656
		0.03227511002125629
		0.41652116199618505
		0.11300346150327212
		0.05995107810499051
		0.09675291291526865
		0.8561930936754267
		1.3194993642394028
		0.13890964412652737
20220210_field10_cell1_10mins_crop.mldatx_tracked.trxyt	331	0.4697789294623439
		0.7322939609101358
		0.3792031413195032
		0.20487660235535307
		0.028912797568995566
		0.09235766281626817
		0.010910455350248207
		0.015376725751252956
20220210_field10_cell1_10mins_crop.mldatx_tracked.trxyt	333	0.023501707242246293
		0.05223018227124203
		0.2728030893813039
		0.7431480988261331
		0.44084354061133857
		0.3124393595104511
		0.16104180043303246
		0.4764818278480492
		0.19554908086186173
		0.17911017219886224
		0.08087797713282724
		0.051673821526260384
		0.07577370906248775
		0.23181856777304613
		0.3125048701144518
		0.8300779646834153
		0.8934938359001096
		0.562814420301772
		0.524215604234364
		0.27247034122095726
		1.05824664162521
		1.5733675096197652
20220210_field10_cell1_10mins_crop.mldatx_tracked.trxyt	335	0.18757101452203756
		0.04550100692624307
		0.19458027101253939
		0.21996765412896574
		0.04936399519850958
		0.012109248192498114
		0.2346129427684642
		0.02405508589450487
		0.16919129193122368
20220210_field10_cell1_10mins_crop.mldatx_tracked.trxyt	336	0.005638068725001096
		0.038529721242494215
		0.2981431664682024
		0.5750532495386145
		0.044817520467243264
		0.45008204447059
		0.03413341774249484
		0.13430265998227653
		0.2750531865312072
		0.2497718216022992
		0.006517893480248858
		0.005608474750249216
		0.056527699124011094
		0.08586252006623672
		0.08045117490101586
		0.08356979538498692
		0.4777717250825955
		0.390045815509189
		0.037099075552257235
		0.39706952511318777
		0.8360757561811187
		0.024654617031254975
		0.2620719078702082
		0.20069061962728943
		0.3435623292491961
		0.041498534158258146
		0.29364492099645434
		0.10304019752623393
		0.05479864438251108
		0.12611871656898058
		0.04012874835400787
		0.2003809704062189
		0.09115354718651797
		0.3657742399511931
		0.4937703335225985
		0.03820287393799386
		0.17592246676847287
		0.08682963523701762
20220210_field10_cell1_10mins_crop.mldatx_tracked.trxyt	337	0.3631571833409429
		1.4602822720524435
		1.3236047810414466
		0.40822516783289414
		1.7411092199152898
		0.10163297131248436
		1.0398010138687075
		0.26886931539245845
		0.4491537789003384
		0.047890056537242175
		0.10576188637202098
		0.29753636069120276
		0.2700226946362076
		0.7158980850133925
		0.8363370419461187
		1.4991445848972988
		0.8252716738981211
		0.040855914816258006
20220210_field10_cell1_10mins_crop.mldatx_tracked.trxyt	338	0.39353130274843895
		0.0799279699392375
		0.06038813227326242
		0.2926677851769546
		0.07591614599726514
		0.5697563062569116
		0.20354977900629082
		0.018341214564997134
		0.3489350288650698
		0.1567633866849754
		0.1255255941212304
		0.23502847571454716
		0.14094543124022743
		0.18759552977653757
		1.1605121460498187
		0.29463550743330874
		0.10295208462498444
		0.25425328681996096
		0.03958798906250767
		0.01791724743124741
		0.3289300957540654
		0.7473124412821333
		0.14362557310127894
		0.028737136210495673
		0.07783683669426576
		0.27488256024720664
20220210_field10_cell1_10mins_crop.mldatx_tracked.trxyt	366	0.04275472818866862
		0.2652858050276488
		0.04247182431225861
		0.07440055167758869
		0.027819357208105643
		0.07194400727154883
		0.06611506114418318
		0.012562493691323015
		0.20542888296416997
		0.011806177207612525
		0.19506683869825261
		0.12068333951675657
		0.01767539674214963
		0.11947734886764554
		0.2752090377721192
		0.3346254429273393
		0.035416580328866826
		0.06515345798824017
		0.02027959709642889
		0.11987569863384136
		0.22104116354746892
		0.035625097629087
		0.04633445812522933
		0.0454054082222955
		0.045474624401522785
20220210_field10_cell1_10mins_crop.mldatx_tracked.trxyt	454	0.139715930038229
		0.25460382121254926
		0.20041252558846778
		0.12119373308652548
		0.44785108032017784
		0.3048372192259531
		0.11265931726252222
		0.056101624281241
		0.07643279953626492
		0.07574718992898771
		0.06874364715426344
		0.10820645964998321
		0.30956606866245345
		0.20279895976254184
		0.5526002719249152
		0.3652097070813216
		0.16017783970822622
		0.19792443770128867
		0.1944467857082193
		0.6266392150746258
		0.16350789081647482
		0.1505579626304769
		0.04628582208925873
		0.16340154766847342
		0.18863096127528764
		0.09349887162498462
		0.10293846356001965
		0.25419280450045983
		0.08487460741326731
		0.008828518787998566
		0.07946713413248728
		0.085978006368267
		0.016529135392997534
		0.16893967026603332
		0.34202340228044736
		0.017285641626253415
		0.15691222559022516
		0.16925407774597329
		0.11776757765527326
		0.0008045930424997809
		0.08282187181526626
		0.30274985715320335
		0.26365593711255525
		0.11588559380898228
		0.20953849057004098
		0.33090445461619905
		0.0823664664312373
		0.15453429895528004
		0.045033712526492194
		0.02285642136100476
		0.021466971064996683
		0.1925766877160399
		0.06742651994123929
		0.012665666863252439
		0.1403950154312295
		0.07697830787048814
		0.05697777069126085
20220210_field10_cell1_10mins_crop.mldatx_tracked.trxyt	619	0.0675946015262639
		0.09161200918901798
		0.06994087478501397
		0.057645051002470624
		0.0993471178085187
		0.07261427825126486
		0.0472274035652598
		0.2683827106411136
		0.20910513723204222
		0.003841880470250667
		0.014609156401242843
		0.012033382936252583
		0.20131963890029092
		0.12183417036927405
		0.20961687825839306
		0.14431182021652944
		0.025663635166254865
		0.053441403009972806
		0.006626539822501555
		0.06864224977826415
		0.00046897718425008685
		0.11930797443718943
		0.09775579395851956
		0.07151533845251408
		0.19985314133514703
		0.7764043712884069
		0.888508636957429
		0.1599883921810317
20220210_field10_cell1_10mins_crop.mldatx_tracked.trxyt	687	0.15473858090442089
		0.2481361159300504
		0.6808420423851361
		0.6569893807063805
		0.35025018447382195
		0.16789772290328386
		0.1053469149812711
		0.025699071889986658
		0.07593653947051493
		0.11076994361002186
		0.029445496965005986
		0.09055512884195413
		0.009836254346001976
		0.08705372327126723
		0.04248670125622825
		0.06007512817326225
		0.023832529396254618
		0.05980513418126179
		0.1683408988024136
		0.054248210312010665
		0.21841440663204342
		1.3791927841292733
		1.8930702387280305
		0.012940915520002729
		0.0038718076525007545
		0.04098434171297886
		0.04878419458250928
		0.00024374256425003743
		0.04885596215125968
		0.12463803577918633
		0.000710922965000147
		0.19251195561653764
		0.05105496141122397
20220210_field10_cell1_10mins_crop.mldatx_tracked.trxyt	700	0.044938763586009414
		0.6302190690379281
		1.5658297365628115
		0.5008809425023493
		0.2624752567843652
		0.379279175249076
		0.5122308778226029
		0.023890262556254857
20220210_field10_cell1_10mins_crop.mldatx_tracked.trxyt	705	0.13847630962492952
		0.0006340802412501601
		0.06411956946526248
		0.0787878018024588
		0.03685160017025728
		0.2440290879922993
		0.08430538618126686
		0.09133195250120325
		0.010103844576252066
		0.006023124594501145
		0.02589287666223648
		0.005587619596251102
		0.24127656038829837
		0.026504175792255502
		0.05587225601422185
		0.11320773723852287
		0.21834232020904404
		0.4909727820922496
		0.01572491710450347
		0.04509839085250936
		0.18317243339603526
		0.12275783565118645
		0.031718668266506024
		0.1884839606690373
		0.07431768420101464
		0.12123546118518765
		0.22748076946229528
		0.11240725062852244
