# Supplementary material for: Single nucleosome imaging reveals principles of transient multiscale chromatin reorganization triggered by histone ADP-ribosylation at DNA lesions
Source: Nat Commun. 2025 Jul 19;16:6652. doi: 10.1038/s41467-025-61834-7 (PMC12276361; doi:10.1038/s41467-025-61834-7)
Supplement: Supplementary file 6 — Source Data [file 41467_2025_61834_MOESM6_ESM.zip › DATA_ALL_FIGURES/Fig 1C/Inside damage/10min_tracks/20220210/20220210_field10_cell1_10mins_crop.mldatx_tracked.trxyt_ratio.txt]

(immobile:hybrid:mobile):(0.7692307692307693, 0.07692307692307693, 0.15384615384615385)
