# Supplementary material for: Single nucleosome imaging reveals principles of transient multiscale chromatin reorganization triggered by histone ADP-ribosylation at DNA lesions
Source: Nat Commun. 2025 Jul 19;16:6652. doi: 10.1038/s41467-025-61834-7 (PMC12276361; doi:10.1038/s41467-025-61834-7)
Supplement: Supplementary file 6 — Source Data [file 41467_2025_61834_MOESM6_ESM.zip › DATA_ALL_FIGURES/Fig 1C/Inside damage/10min_tracks/20220210/20220210_Field5_10mins_crop.mldatx_tracked.trxyt]

1	1.3827502	1.2022833	0.01
1	1.6994544	1.1824168	0.02
2	1.0903594	1.8875727	0.1
2	0.95710714	1.7448333	0.11
2	1.318677	1.8487797	0.12
2	1.3102531	1.8539329	0.13
2	1.3183427	1.847848	0.14
2	1.3276259	1.8806615	0.15
2	1.3023329	1.8729064	0.16
2	1.2853121	1.8682019	0.17
3	1.6807173	14.463464	0.3
3	1.6882186	14.431334	0.31
3	1.7119598	14.38208	0.32
3	1.7343049	14.459908	0.33
3	1.7348021	14.441001	0.34
3	1.6958175	14.449679	0.35
3	1.738096	14.45523	0.36
3	1.7546131	14.488848	0.37
3	1.7908648	14.471666	0.38
3	1.7953433	14.423182	0.39
3	1.7388261	14.474086	0.4
3	1.7627721	14.511151	0.41
3	1.8048858	14.476004	0.42
3	1.7403462	14.462747	0.43
3	1.7771517	14.413898	0.44
3	1.7679538	14.400122	0.45
3	1.7088044	14.411981	0.46
3	1.7688241	14.443894	0.47
3	1.7023456	14.509147	0.48
3	1.6754495	14.462998	0.49
3	1.65688	14.463133	0.5
3	1.6567906	14.437473	0.51
3	1.6721398	14.423446	0.52
3	1.6581857	14.422656	0.53
3	1.658948	14.450542	0.54
3	1.7066159	14.449801	0.55
3	1.6405578	14.427206	0.56
3	1.7031997	14.47226	0.57
3	1.7893799	14.435333	0.58
3	1.7598344	14.447149	0.59
3	1.7631262	14.467942	0.6
3	1.7647332	14.49546	0.61
3	1.7221977	14.505787	0.62
3	1.7370512	14.523934	0.63
3	1.7306938	14.503498	0.64
3	1.7363319	14.46901	0.65
3	1.7418842	14.488422	0.66
3	1.7256206	14.509929	0.67
3	1.7274051	14.53004	0.68
3	1.7595811	14.406901	0.69
3	1.8296143	14.415868	0.7
3	1.8284511	14.416142	0.71
3	1.8428206	14.383017	0.72
3	1.8071416	14.420024	0.73
3	1.8429975	14.427515	0.74
3	1.8312567	14.448847	0.75
3	1.8385199	14.476477	0.76
3	1.8014172	14.467448	0.77
3	1.7738736	14.414567	0.78
3	1.8144226	14.422276	0.79
3	1.8152383	14.388371	0.8
3	1.8307502	14.376846	0.81
3	1.8008335	14.378788	0.82
3	1.8076359	14.390662	0.83
3	1.7797681	14.352146	0.84
3	1.8041125	14.419832	0.85
3	1.83492	14.424291	0.86
3	1.7995664	14.391176	0.87
3	1.836993	14.417133	0.88
3	1.7948223	14.410861	0.89
3	1.8104785	14.353907	0.9
3	1.8196578	14.386744	0.91
3	1.8098938	14.406986	0.92
3	1.7994893	14.419945	0.93
3	1.8368408	14.435531	0.94
3	1.82953	14.506699	0.95
3	1.7926897	14.432904	0.96
3	1.784726	14.409207	0.97
3	1.8116	14.422973	0.98
3	1.8347209	14.347036	0.99
3	1.782721	14.367373	1
3	1.7561048	14.354265	1.01
3	1.7642732	14.323149	1.02
3	1.7505425	14.394134	1.03
7	1.8468824	1.5868061	1.47
7	1.6427251	1.4358061	1.48
8	1.6289841	1.624726	2.87
8	1.6066044	1.6256301	2.88
8	1.6462393	1.3968012	2.89
8	1.6309625	1.6385929	2.9
10	1.6230178	1.3439563	2.95
10	1.4055785	1.0985625	2.96
10	1.2621374	1.1003681	2.97
13	1.5241349	15.195716	3.9
13	1.4864906	15.391614	3.91
13	1.5372433	15.440117	3.92
13	1.5512555	15.395944	3.93
13	1.4661137	15.395986	3.94
13	1.5374893	15.376359	3.95
39	1.2228234	11.155099	7.4
39	1.0853265	11.056993	7.41
45	1.1178699	11.299935	8.05
45	1.1812773	11.226285	8.06
46	1.1454292	11.203972	8.13
46	1.1008091	11.157137	8.14
46	1.2683287	11.171308	8.15
46	1.0105234	11.129209	8.16
51	1.2083968	11.13713	8.43
51	1.1656167	11.097579	8.44
51	1.3391017	11.263819	8.45
57	1.1795083	11.092549	8.79
57	1.278981	11.10262	8.8
70	1.204985	11.201094	9.89
70	1.1401047	11.12893	9.9
77	1.1841598	5.6709533	12.42
77	1.2397797	5.6576115	12.43
77	1.2095336	5.6925842	12.44
80	0.94286613	5.8023313	14.54
80	0.96158357	5.8126502	14.55
80	0.92293576	5.9058506	14.56
87	1.3063476	4.4181442	18.71
87	1.3875415	4.4247161	18.72
87	1.4123518	4.4827104	18.73
87	1.3427582	4.4074105	18.74
87	1.393213	4.4536753	18.75
89	1.5430454	5.1060887	19.02
89	1.4087733	5.0917156	19.03
89	1.5036873	5.100335	19.04
90	1.6100872	4.9337993	19.1
90	1.5614048	4.9201237	19.11
91	1.5288915	5.1371258	19.13
91	1.6494475	5.0167632	19.14
98	0.80059663	13.708847	19.77
98	0.83058681	13.597071	19.78
101	1.21856	14.231164	19.87
101	0.80758101	13.640858	19.88
102	1.7427257	12.394701	19.89
102	1.7248383	12.326354	19.9
102	1.7415684	12.315701	19.91
102	1.7679858	12.336131	19.92
102	1.8135126	12.333631	19.93
102	1.7483683	12.343629	19.94
102	1.7185581	12.351875	19.95
102	1.7596956	12.3482	19.96
102	1.7425257	12.272912	19.97
102	1.7411839	12.334199	19.98
102	1.6765108	12.380405	19.99
103	1.7501177	12.384013	20.01
103	1.7162557	12.387568	20.02
103	1.6871954	12.337834	20.03
103	1.7298058	12.395583	20.04
103	1.7523394	12.332377	20.05
104	1.7635865	12.357827	20.07
104	1.7852181	12.364336	20.08
104	1.7564475	12.297192	20.09
104	1.8256161	12.28361	20.1
104	1.706176	12.31205	20.11
104	1.7791933	12.280775	20.12
104	1.8350288	12.30164	20.13
104	1.7807986	12.30382	20.14
104	1.751141	12.276863	20.15
104	1.7838306	12.331905	20.16
104	1.7488346	12.337613	20.17
104	1.8131263	12.204988	20.18
104	1.8420637	12.376695	20.19
104	1.7436189	12.291985	20.2
104	1.7827409	12.324908	20.21
104	1.7832252	12.284928	20.22
104	1.7210536	12.350458	20.23
104	1.8211879	12.402411	20.24
106	0.81674487	13.595155	20.17
106	0.82343495	13.593513	20.18
106	0.81552797	13.579859	20.19
107	1.9022793	12.246542	20.26
107	1.8671036	12.286418	20.27
108	1.752388	12.309536	20.3
108	1.8633484	12.145868	20.31
108	1.7672572	12.283603	20.32
108	1.836753	12.192222	20.33
109	1.8080379	12.305258	20.35
109	1.8337577	12.219529	20.36
109	1.8791627	12.169597	20.37
109	1.9036229	12.255722	20.38
109	1.9112626	12.226039	20.39
111	0.84337732	14.861193	20.65
111	0.87243687	14.885128	20.66
111	0.90117472	14.862508	20.67
111	0.90995404	14.882226	20.68
111	0.9125979	14.807711	20.69
111	0.861197	14.862114	20.7
115	0.8836672	13.604837	20.99
115	0.86606526	13.559939	21
115	0.85468834	13.576083	21.01
115	0.93018292	13.731781	21.02
115	0.81574017	13.715244	21.03
119	2.1919836	11.491677	21.71
119	2.2094198	11.550907	21.72
119	2.1928229	11.491506	21.73
119	2.2284158	11.5705	21.74
119	2.2378894	11.488156	21.75
123	2.2238116	11.508144	21.88
123	2.1988849	11.511857	21.89
123	2.2046677	11.579695	21.9
123	2.2221049	11.570444	21.91
123	2.2307103	11.556813	21.92
123	2.1620289	11.589927	21.93
123	2.153738	11.471199	21.94
124	2.2307193	11.585842	21.98
124	2.1858539	11.585113	21.99
124	2.2171508	11.545027	22
129	2.1582945	11.55924	22.17
129	2.0937739	11.445311	22.18
131	2.2349672	11.542083	22.22
131	2.196949	11.59502	22.23
133	2.1962917	11.622746	22.31
133	2.1836681	11.577434	22.32
140	1.2632901	3.5515154	22.54
140	0.98008548	3.6175233	22.55
140	1.1674786	3.5136809	22.56
144	0.97561131	17.817745	25.99
144	0.9887527	17.800334	26
144	1.0050502	17.82129	26.01
144	1.0040526	17.821871	26.02
144	1.0408837	17.830391	26.03
144	1.0362636	17.797127	26.04
145	1.0334643	17.735127	26.19
145	0.97730419	17.69821	26.2
145	1.011476	17.742367	26.21
145	1.0476143	17.772043	26.22
147	0.92743305	7.6495852	27.71
147	0.92202004	7.613338	27.72
147	0.81164737	7.5768675	27.73
147	0.82150019	7.5724963	27.74
147	0.83474972	7.5727187	27.75
147	0.86045381	7.6670957	27.76
147	0.93413965	7.691764	27.77
147	0.97785246	7.7533348	27.78
147	0.9537407	7.7348614	27.79
147	0.8870968	7.6195589	27.8
147	0.90462447	7.6885941	27.81
147	0.90989813	7.6927149	27.82
147	0.89394644	7.7100127	27.83
147	1.0023463	7.7205203	27.84
147	1.029528	7.7235293	27.85
147	1.0891096	7.7843636	27.86
153	2.2255414	15.331015	30.34
153	2.1291022	15.218046	30.35
159	0.87058456	18.15524	30.79
159	0.80832383	18.140481	30.8
168	0.80352504	18.175214	31.4
168	0.80124922	18.139214	31.41
171	0.8123935	18.196433	31.63
171	1.0080971	18.150437	31.64
176	0.80411428	18.20838	31.91
176	0.82828333	18.177317	31.92
179	0.8576832	18.178184	32.03
179	0.8020793	18.146326	32.04
183	0.80302965	18.118098	32.15
183	0.81730676	18.15314	32.16
185	0.81131521	18.15932	32.28
185	0.80384574	18.208122	32.29
186	0.81326018	18.163847	32.32
186	0.82984786	18.135243	32.33
186	0.80739471	18.138433	32.34
186	0.81811929	18.195313	32.35
187	0.80720295	18.113713	32.37
187	0.82251226	18.167104	32.38
187	0.8502512	18.146627	32.39
201	1.4076118	0.80620499	36.72
201	1.1601512	1.1459295	36.73
202	1.243211	0.80911111	36.8
202	1.0667783	1.0642952	36.81
203	1.0337949	11.513508	36.81
203	1.0225233	11.449891	36.82
203	1.0464967	11.568887	36.83
203	1.0718737	11.55311	36.84
203	1.0733328	11.538096	36.85
203	1.0733603	11.646232	36.86
203	1.0495504	11.578523	36.87
203	1.0549241	11.602908	36.88
203	1.0924625	11.627553	36.89
203	1.0145836	11.614258	36.9
203	1.024468	11.628929	36.91
203	0.97848697	11.588701	36.92
203	1.0649359	11.55598	36.93
203	1.1047073	11.518889	36.94
203	1.0627448	11.557862	36.95
203	1.0845317	11.514912	36.96
203	1.1148315	11.510856	36.97
203	1.088349	11.571685	36.98
203	1.0796018	11.574921	36.99
203	1.0605215	11.585983	37
203	1.0740737	11.545194	37.01
203	1.1187592	11.565413	37.02
203	1.1864032	11.55382	37.03
203	1.1203382	11.560351	37.04
203	1.0567107	11.564624	37.05
203	1.0551573	11.642136	37.06
203	1.0345297	11.568995	37.07
203	1.0330799	11.608025	37.08
203	1.0027414	11.607475	37.09
203	1.0881004	11.576039	37.1
203	1.0050352	11.663507	37.11
203	1.0701281	11.611899	37.12
203	0.98254573	11.509455	37.13
203	1.0116002	11.663542	37.14
203	1.0487663	11.637005	37.15
203	1.053921	11.621939	37.16
203	1.0855093	11.678235	37.17
203	1.0843151	11.668556	37.18
203	1.0898644	11.707198	37.19
203	1.0208338	11.640318	37.2
203	1.0307525	11.638137	37.21
203	1.0915301	11.585022	37.22
203	1.123279	11.60903	37.23
203	1.0548983	11.610552	37.24
203	1.0462777	11.621116	37.25
203	1.0634686	11.603515	37.26
203	1.0698656	11.648909	37.27
203	1.0739796	11.627648	37.28
203	1.0570166	11.702115	37.29
203	1.0176287	11.649085	37.3
203	1.0517967	11.648332	37.31
203	1.0515772	11.651735	37.32
203	1.0599148	11.633936	37.33
203	1.065701	11.601911	37.34
203	1.0502747	11.649778	37.35
203	1.0921186	11.611543	37.36
203	1.0623074	11.617225	37.37
203	1.0408773	11.695452	37.38
203	1.0782798	11.67767	37.39
203	1.0169322	11.67891	37.4
203	1.0240915	11.613857	37.41
203	1.026626	11.639288	37.42
203	1.0477349	11.652443	37.43
203	1.0789004	11.665181	37.44
203	1.0709649	11.589066	37.45
203	1.0849145	11.58152	37.46
203	1.0301088	11.654044	37.47
203	1.0446407	11.697429	37.48
203	1.0631983	11.674229	37.49
203	1.1021036	11.64837	37.5
203	1.0168715	11.675615	37.51
203	1.1030385	11.640316	37.52
203	1.0620042	11.625777	37.53
203	1.0352288	11.656487	37.54
203	1.0632739	11.635057	37.55
203	1.0503307	11.620264	37.56
203	1.0083413	11.712057	37.57
203	1.0593493	11.631337	37.58
203	1.0791704	11.635484	37.59
203	1.0369565	11.562346	37.6
203	1.0628326	11.591566	37.61
203	1.0497849	11.609115	37.62
203	0.99113214	11.504054	37.63
203	1.0782812	11.557226	37.64
203	1.0713209	11.525965	37.65
203	1.0402583	11.569225	37.66
203	1.0932201	11.521577	37.67
203	1.0570398	11.507722	37.68
203	1.0230517	11.523521	37.69
203	1.0208489	11.466033	37.7
203	0.97589008	11.506791	37.71
203	1.0156937	11.505248	37.72
203	1.0472233	11.57848	37.73
203	1.0276724	11.536351	37.74
203	1.0362005	11.568189	37.75
203	1.0652599	11.594649	37.76
203	0.93725648	11.563872	37.77
203	0.99862576	11.579097	37.78
203	1.0459102	11.581767	37.79
203	1.03319	11.547886	37.8
203	0.98145497	11.555555	37.81
203	1.0194037	11.540275	37.82
203	0.98132878	11.508444	37.83
203	1.0095192	11.573838	37.84
203	1.0023626	11.611652	37.85
203	1.0361563	11.589493	37.86
203	0.99577525	11.516453	37.87
203	1.0771529	11.571574	37.88
203	0.99812104	11.548759	37.89
203	1.0518421	11.521574	37.9
203	0.98665608	11.609156	37.91
203	1.1114287	11.560067	37.92
203	0.99576817	11.549874	37.93
203	1.0750344	11.564335	37.94
203	1.0699328	11.526658	37.95
203	1.0741645	11.526876	37.96
203	1.0815145	11.569081	37.97
203	1.1366679	11.524795	37.98
203	1.1683939	11.505891	37.99
203	1.1794074	11.512542	38
203	1.1678378	11.510089	38.01
203	1.1459592	11.529054	38.02
203	1.1603225	11.524701	38.03
203	1.1507193	11.499916	38.04
203	1.1213204	11.484859	38.05
203	1.0990514	11.56167	38.06
203	1.0777662	11.643516	38.07
203	1.1222997	11.593177	38.08
203	1.1223335	11.640016	38.09
203	1.1759191	11.624368	38.1
203	1.2120967	11.671737	38.11
203	1.1537614	11.563838	38.12
203	1.1406066	11.623872	38.13
203	1.1492653	11.641785	38.14
203	1.1110075	11.623926	38.15
203	1.1115828	11.544133	38.16
203	1.1127084	11.506771	38.17
203	1.1239379	11.518543	38.18
203	1.0997328	11.528302	38.19
203	1.0686143	11.517321	38.2
203	1.0634841	11.571019	38.21
203	1.1013885	11.551441	38.22
205	1.2738531	0.82137414	37.06
205	1.1852601	0.91140148	37.07
210	1.0464519	11.501707	38.24
210	1.0260654	11.507251	38.25
210	1.0118981	11.504773	38.26
210	1.0508511	11.448432	38.27
210	1.0719167	11.477036	38.28
210	1.0941648	11.50781	38.29
210	1.1066433	11.42695	38.3
210	1.0526606	11.498832	38.31
210	1.0911926	11.493172	38.32
210	1.0418201	11.473835	38.33
210	1.0844596	11.409671	38.34
210	1.0035661	11.492532	38.35
210	1.048766	11.508303	38.36
210	1.070569	11.496139	38.37
210	1.0736227	11.46096	38.38
210	1.1048509	11.481605	38.39
210	0.99900963	11.478858	38.4
210	1.0821707	11.44586	38.41
210	1.1052365	11.442634	38.42
210	1.0486011	11.448018	38.43
210	1.0733129	11.479507	38.44
210	1.0608785	11.499846	38.45
210	1.0186831	11.512948	38.46
210	1.1185555	11.498121	38.47
210	1.1173619	11.45681	38.48
210	1.0449796	11.461046	38.49
210	1.0928068	11.466154	38.5
210	1.0923316	11.456783	38.51
210	1.0401474	11.4639	38.52
210	0.99477831	11.454841	38.53
210	1.004249	11.520131	38.54
210	1.0050331	11.501432	38.55
210	1.0499986	11.430202	38.56
210	1.0251689	11.412968	38.57
210	1.0439405	11.439001	38.58
210	1.0255987	11.388515	38.59
210	1.0244784	11.450147	38.6
210	1.0590542	11.402514	38.61
210	1.1065367	11.481194	38.62
210	1.0836328	11.455763	38.63
210	1.1359396	11.408933	38.64
210	1.1444798	11.405445	38.65
210	1.1543748	11.387251	38.66
210	1.1852894	11.393908	38.67
210	1.1866016	11.375218	38.68
210	1.1506862	11.374711	38.69
210	1.1404523	11.388447	38.7
210	1.0935534	11.428837	38.71
210	1.1008176	11.467796	38.72
210	1.0603189	11.441343	38.73
210	1.1016497	11.418794	38.74
210	1.1217777	11.372205	38.75
210	1.1474868	11.391618	38.76
210	1.129715	11.408015	38.77
210	1.1263119	11.434185	38.78
210	1.0925367	11.419013	38.79
210	1.1131901	11.401581	38.8
210	1.0921949	11.38764	38.81
210	1.0940411	11.385646	38.82
210	1.09525	11.388038	38.83
210	1.0514887	11.396043	38.84
210	1.0754068	11.413125	38.85
210	1.1192895	11.441186	38.86
210	1.1069551	11.392217	38.87
210	1.097461	11.426902	38.88
210	1.1844756	11.403843	38.89
210	1.1392825	11.391864	38.9
210	1.165132	11.39275	38.91
210	1.1568458	11.370346	38.92
210	1.0972755	11.374827	38.93
210	1.121754	11.386098	38.94
210	1.055854	11.338867	38.95
210	1.0466874	11.389314	38.96
210	1.1287078	11.37519	38.97
210	1.0843607	11.392556	38.98
210	1.1419222	11.372446	38.99
210	1.0866573	11.375399	39
210	1.1242193	11.370097	39.01
210	1.0952188	11.328556	39.02
210	1.0853393	11.319781	39.03
210	1.1093931	11.341634	39.04
210	1.1403092	11.33622	39.05
210	1.0987626	11.284591	39.06
210	1.0822366	11.344358	39.07
210	1.0769593	11.346084	39.08
210	1.1576456	11.314101	39.09
210	1.0533702	11.263944	39.1
210	1.1475133	11.284822	39.11
211	2.116874	2.7738117	38.26
211	2.136172	2.7883497	38.27
211	2.148263	2.7752587	38.28
211	2.126978	2.7738684	38.29
211	2.1700667	2.7709058	38.3
213	2.2188879	12.590712	38.65
213	2.2256829	12.694675	38.66
214	2.2016165	12.787133	38.71
214	2.1817691	12.721932	38.72
215	2.2221202	12.753831	38.75
215	2.226063	12.723203	38.76
215	2.2391583	12.721035	38.77
215	2.2207284	12.762633	38.78
217	2.2159143	12.634891	39.01
217	2.2222735	12.639679	39.02
218	2.2244402	12.779707	39.09
218	2.1728341	12.839018	39.1
219	2.199211	12.704725	39.12
219	2.2289683	12.730498	39.13
219	2.2229672	12.771824	39.14
219	2.1854261	12.752476	39.15
220	2.239028	12.750748	39.2
220	2.2217148	12.706841	39.21
220	2.2112386	12.698537	39.22
220	2.1729983	12.645123	39.23
227	1.6466336	4.9052406	43.98
227	1.8052554	5.0682793	43.99
228	0.95750867	7.3616544	44.17
228	0.89271342	7.4457842	44.18
234	1.5001141	6.4004176	48.67
234	1.3789102	6.5062529	48.68
235	0.89650626	15.359029	48.87
235	0.86363183	15.372429	48.88
235	0.88230742	15.402264	48.89
235	0.87711837	15.406336	48.9
235	0.90474943	15.368516	48.91
235	0.88074354	15.327243	48.92
235	0.91184359	15.340632	48.93
235	0.8882208	15.381653	48.94
235	0.8734838	15.340813	48.95
235	0.86955581	15.345453	48.96
235	0.8775359	15.30233	48.97
235	0.80588693	15.329308	48.98
236	0.87773057	15.354952	49.01
236	0.87108738	15.373619	49.02
236	0.88793859	15.413324	49.03
236	0.85421717	15.376225	49.04
236	0.86072495	15.347259	49.05
236	0.8523646	15.370036	49.06
236	0.83869742	15.392786	49.07
236	0.85198582	15.397441	49.08
236	0.86813352	15.398943	49.09
236	0.89111707	15.343295	49.1
237	1.1377064	12.708837	49.11
237	1.0563966	12.736242	49.12
237	1.0732602	12.818142	49.13
237	1.0254483	12.732508	49.14
238	0.88823561	15.3608	49.12
238	0.87501181	15.318335	49.13
238	0.93924386	15.294712	49.14
238	0.9104929	15.339192	49.15
238	0.93206782	15.293419	49.16
238	0.93092272	15.297249	49.17
238	0.95347601	15.294252	49.18
238	0.92037979	15.34362	49.19
238	0.91305788	15.308704	49.2
238	0.95740282	15.365222	49.21
238	0.97844019	15.381217	49.22
238	0.91387713	15.351476	49.23
238	0.89634346	15.30251	49.24
238	0.90578548	15.302583	49.25
238	0.83720149	15.288869	49.26
238	0.81964185	15.253232	49.27
238	0.8499612	15.208579	49.28
238	0.81329822	15.294014	49.29
238	0.82573655	15.287174	49.3
238	0.81405015	15.268037	49.31
238	0.9019214	15.281614	49.32
238	0.84628589	15.293089	49.33
239	1.0673533	12.849063	49.16
239	1.1140689	12.832008	49.17
239	1.1096654	12.805517	49.18
239	1.0473494	12.782569	49.19
240	1.0755473	12.50297	49.21
240	1.0013664	12.680622	49.22
241	1.0946556	12.764409	49.24
241	1.0811269	12.961085	49.25
241	0.92096611	12.793149	49.26
242	0.99037883	12.846425	49.28
242	1.2759672	13.011644	49.29
243	1.1424186	12.802522	49.33
243	0.96487436	12.832971	49.34
244	0.85163976	15.2609	49.35
244	0.80761812	15.259132	49.36
244	0.86279109	15.238815	49.37
244	0.86180356	15.262598	49.38
244	0.84649024	15.230561	49.39
244	0.85481032	15.223815	49.4
244	0.87794429	15.204516	49.41
246	0.94794458	12.860274	49.39
246	1.1171386	12.68562	49.4
247	1.0723245	12.811556	49.42
247	1.0460551	12.718137	49.43
247	1.0171566	12.803169	49.44
247	1.0182041	12.753626	49.45
247	1.0531355	12.656778	49.46
247	1.0813773	12.747309	49.47
247	0.96807655	12.702349	49.48
248	1.0282913	12.716783	49.5
248	1.0211051	12.752552	49.51
249	1.0237319	12.788078	49.53
249	0.98407253	12.776065	49.54
249	0.92072549	12.68123	49.55
250	0.9143941	12.729383	49.57
250	0.88805035	12.736734	49.58
250	0.98859205	12.812955	49.59
250	1.0022845	12.782094	49.6
250	0.97204839	12.845979	49.61
250	0.89865136	12.89659	49.62
250	0.91652791	12.76107	49.63
