# Supplementary material for: Single nucleosome imaging reveals principles of transient multiscale chromatin reorganization triggered by histone ADP-ribosylation at DNA lesions
Source: Nat Commun. 2025 Jul 19;16:6652. doi: 10.1038/s41467-025-61834-7 (PMC12276361; doi:10.1038/s41467-025-61834-7)
Supplement: Supplementary file 6 — Source Data [file 41467_2025_61834_MOESM6_ESM.zip › DATA_ALL_FIGURES/Fig 1C/Inside damage/10min_tracks/20220210/20220210_Field5_10mins_crop.mldatx_tracked.trxyt.csv]

filename	h2b_id	predicted_class_id	predicted_class_name	probability	maximum_radius	first_x_position	first_y_position
20220210_Field5_10mins_crop.mldatx_tracked.trxyt	2	2	Mobile	0.99999535	0.23736713485166797	1.0903594	1.8875727
20220210_Field5_10mins_crop.mldatx_tracked.trxyt	3	0	Immobile	0.9999987	0.19306109912916222	1.6807173	14.463464
20220210_Field5_10mins_crop.mldatx_tracked.trxyt	102	0	Immobile	1.0	0.12178916421833236	1.7427257	12.394701
20220210_Field5_10mins_crop.mldatx_tracked.trxyt	104	0	Immobile	0.99999964	0.16066720793316866	1.7635865	12.357827
20220210_Field5_10mins_crop.mldatx_tracked.trxyt	147	0	Immobile	0.99999774	0.21048639843577194	0.92743305	7.6495852
20220210_Field5_10mins_crop.mldatx_tracked.trxyt	203	0	Immobile	0.9979303	0.23838613282705884	1.0337949	11.513508
20220210_Field5_10mins_crop.mldatx_tracked.trxyt	210	0	Immobile	0.9999939	0.23927496692082056	1.0464519	11.501707
20220210_Field5_10mins_crop.mldatx_tracked.trxyt	235	0	Immobile	1.0	0.09536876223716505	0.89650626	15.359029
20220210_Field5_10mins_crop.mldatx_tracked.trxyt	236	0	Immobile	1.0	0.05925786071332839	0.87773057	15.354952
20220210_Field5_10mins_crop.mldatx_tracked.trxyt	238	0	Immobile	1.0	0.15695911347178224	0.88823561	15.3608
