# Supplementary material for: Single nucleosome imaging reveals principles of transient multiscale chromatin reorganization triggered by histone ADP-ribosylation at DNA lesions
Source: Nat Commun. 2025 Jul 19;16:6652. doi: 10.1038/s41467-025-61834-7 (PMC12276361; doi:10.1038/s41467-025-61834-7)
Supplement: Supplementary file 6 — Source Data [file 41467_2025_61834_MOESM6_ESM.zip › DATA_ALL_FIGURES/Fig 1C/Inside damage/10min_tracks/20220210/20220210_Field5_10mins_crop.mldatx_tracked.trxyt_diffcoef.csv]

filename	h2b_id	diffusion_coef
20220210_Field5_10mins_crop.mldatx_tracked.trxyt	2	0.953267527686691
		3.5384404433344936
		0.002437939036250082
		0.002561690904250073
		0.029072589612250052
		0.01749693562525
		0.007795998822249827
20220210_Field5_10mins_crop.mldatx_tracked.trxyt	3	0.02721516004225066
		0.07474002733599878
		0.16391252695025066
		0.008943046421000422
		0.03987766802900015
		0.045457129081250325
		0.03507461291025092
		0.04023517192224998
		0.05926888045625045
		0.14463527779599789
		0.04868062852500049
		0.07522188341725045
		0.10852770042899962
		0.09352174078125101
		0.006859488510249991
		0.09098218503400034
		0.11552009892724963
		0.2169336242812509
		0.07132825990524921
		0.008621113881250102
		0.016461089808998016
		0.010808866741000442
		0.004883525170250063
		0.019455252432250714
		0.056819444285249904
		0.12185516501525084
		0.14884676379025247
		0.2197657550259997
		0.025313860656249753
		0.011079619906001236
		0.01899556932499835
		0.047897892231250176
		0.01374850178125077
		0.0114511657690001
		0.030530257890249306
		0.010191344482249164
		0.018176393348999717
		0.01019091903124997
		0.40496270742500484
		0.12462640478100041
		3.5702756000008944e-05
		0.03259370388125003
		0.06606272724999836
		0.03354401614525003
		0.014822515216001133
		0.020404274355997943
		0.03645332970725024
		0.08887625154899803
		0.042591252050000375
		0.02875535978725122
		0.009336116665249288
		0.022469507572250226
		0.0046816130440003505
		0.056502413321002344
		0.12935111018400025
		0.024224618431250275
		0.05866200644900088
		0.051862905914000126
		0.04544264806224971
		0.08722186786100294
		0.029063202937251082
		0.012626856499999683
		0.0069047325312502055
		0.040951448706249595
		0.12795830051600027
		0.17007274322724544
		0.015624208167250306
		0.022792865800000336
		0.15752509964525535
		0.07793957922525131
		0.022006044161000615
		0.025873205363998553
		0.13068505868724478
20220210_Field5_10mins_crop.mldatx_tracked.trxyt	102	0.12478178719402233
		0.009834566375248214
		0.027881598068994817
		0.051973487956010235
		0.1085934956622322
		0.023916113501004668
		0.04264498828124288
		0.14907721025028128
		0.0939474199059856
		0.15794010749028095
20220210_Field5_10mins_crop.mldatx_tracked.trxyt	104	0.012757329989002444
		0.13340160400897588
		0.12421914874898154
		0.376869277200325
		0.1577412931072241
		0.08882378213126808
		0.07364167480098811
		0.040156327169007175
		0.10245579280398451
		0.03143253199999471
		0.5430703328473524
		0.7580166741938781
		0.4216790686760813
		0.0653613703249904
		0.03996587366225776
		0.2039872186639644
		0.3181498061373154
20220210_Field5_10mins_crop.mldatx_tracked.trxyt	147	0.03357900462750922
		0.33780559132942023
		0.0029046362848104772
		0.004389987674521858
		0.2391929592931637
		0.1509532010349202
		0.14254432926838076
		0.02306608694644502
		0.4434018978364272
		0.12682695136674801
		0.0011198120608897982
		0.013841757467404958
		0.29652348264444284
		0.018697472397247263
		0.18126947787628542
20220210_Field5_10mins_crop.mldatx_tracked.trxyt	203	0.10435429138902295
		0.36836929808907926
		0.02232264644998851
		0.005688729220251689
		0.29233488130630825
		0.12878550047527199
		0.015587621917240531
		0.05041268748901144
		0.15604700225528173
		0.007823490109001475
		0.09331367759647279
		0.21360203347866613
		0.07393766347401513
		0.08199365338120904
		0.05798428779026038
		0.023363225401004516
		0.11003725118127193
		0.0021746300959987626
		0.012160642302253014
		0.046185116146009654
		0.060140046781218155
		0.11775270962502328
		0.11018095465002231
		0.10166793213126997
		0.15026307988892496
		0.14437759406903414
		0.03813607050100826
		0.023018177056238254
		0.2068595244250437
		0.3637619618760702
		0.17251178236028403
		0.4541361167701821
		0.6146741448996352
		0.052138283955259705
		0.006338882202251964
		0.10417650782220067
		0.002377728866000579
		0.03809997236225641
		0.23095395340887998
		0.002578434267250565
		0.16287799716903242
		0.03960941788025813
		0.11695591541218961
		0.004647821009001158
		0.015133056095253686
		0.052538421124972964
		0.011723877925001349
		0.14582693645002331
		0.10908968916027119
		0.029200480824985005
		0.0002907147312501391
		0.009657999369002006
		0.02647701838598782
		0.06323051051726292
		0.08032067980526676
		0.023024819236004853
		0.1644678178751659
		0.042878663256257325
		0.0941266406440185
		0.1070787096372735
		0.016328986281243046
		0.015465992105252641
		0.028338625856255944
		0.14641163463117393
		0.0062883364040017
		0.20658488321229593
		0.052335858565257964
		0.02206561294398787
		0.05455775622726137
		0.20017002238529086
		0.2167692822498899
		0.04737990743726007
		0.04150065362900965
		0.031144313350256636
		0.00965898188099447
		0.25472661403404634
		0.22793836160004297
		0.010251840355244613
		0.17827950993028585
		0.03808452378025807
		0.011955246907251433
		0.36194899941525016
		0.26055550607214134
		0.025642397427256127
		0.070907817969014
		0.1268821040809318
		0.037524378327258044
		0.03511998356525828
		0.08274306179596079
		0.09206275149482906
		0.039667725352617735
		0.1589260375040348
		0.053927258295224496
		0.02715966834025622
		0.03861450820900782
		0.4333024815171896
		0.09994972881798082
		0.0560736791528509
		0.032743141226005065
		0.06838317225248752
		0.04183961271533127
		0.06157280235017006
		0.12677687539434343
		0.037027887989005664
		0.040825886017258284
		0.17413676997759314
		0.24151616401293813
		0.16916397800152297
		0.09062441281310953
		0.29799559818607413
		0.449448415566381
		0.33703138622208967
		0.16230639348535444
		0.036139566288982315
		0.00044887022225010523
		0.04588211312501109
		0.12507868318902798
		0.03409750729998197
		0.004138324581250742
		0.0034968213290006316
		0.020958609073988936
		0.005631324897251028
		0.017662941881003
		0.027275214255255687
		0.1598959520499156
		0.17879568637603788
		0.11293118858127056
		0.054847326585968456
		0.07790691078401428
		0.08881602256901718
		0.3761300356773234
		0.09442824797595153
		0.009896216367252037
		0.044565078546008545
		0.1591813454772835
		0.03492965048398194
		0.0066170413562506025
		0.017028123675253855
		0.02722358508123573
		0.07274485390101156
		0.04550104058400859
20220210_Field5_10mins_crop.mldatx_tracked.trxyt	210	0.011158632956252426
		0.005171321832251022
		0.11729111224993932
		0.031548707984005775
		0.0360504257402558
		0.16735131405628126
		0.2020288455821481
		0.03791876560000775
		0.07028908313126425
		0.1483786464061736
		0.33524259158132147
		0.057293885025260845
		0.015583342625003292
		0.031172178117233
		0.035035412506006884
		0.28024801110537817
		0.20011578918866418
		0.013560955140992917
		0.08091389972901593
		0.04005575450600876
		0.01420723060899252
		0.04880285462900966
		0.25485840526905085
		0.04270058504900549
		0.13142852623218212
		0.05783831809601138
		0.00220103640100034
		0.06934606046596518
		0.05351049521071316
		0.10881195172692142
		0.008756685345251555
		0.17739022725615888
		0.022838118952254655
		0.025752251389005085
		0.07213144558096148
		0.09499396240226725
		0.0866097158660158
		0.2111282551562929
		0.029283109905236374
		0.12322625565602434
		0.002127529001000304
		0.010723316525003176
		0.025000703553987424
		0.008775949221001207
		0.032254325154006315
		0.007335260130246084
		0.09577147303026973
		0.0392643070660082
		0.058497647767261934
		0.05541731074097154
		0.06439178262501477
		0.025945559795255337
		0.014617462105993614
		0.017411249740251773
		0.03427384297600663
		0.018260938889003195
		0.015878747600992473
		0.00018461226100003177
		0.00017957758025008026
		0.04947828506722522
		0.021596755790254718
		0.0678277770072623
		0.06375250960901176
		0.0323296789952328
		0.20258145235404043
		0.0546478182152612
		0.01672454115625341
		0.01426500816099261
		0.08921750007726735
		0.01815581008125382
		0.16433943402491547
		0.06572315911401345
		0.17317083480403495
		0.05670608086026199
		0.09294345955620334
		0.07657323452526536
		0.03597537620000743
		0.06416709203121448
		0.004365128631250879
		0.026403472586005273
		0.024627915880254904
		0.10979184031394419
		0.09613007412501605
		0.000770724282250165
		0.18832978241715123
		0.3347270923540672
		0.23247035404029565
20220210_Field5_10mins_crop.mldatx_tracked.trxyt	235	0.0315072036956069
		0.03097262217120904
		0.0010876855975624842
		0.054845696918100754
		0.05699358209227401
		0.02866196077506834
		0.05601896620961496
		0.0471271192249745
		0.0009239676360023165
		0.04808187413521116
		0.1465346846515514
20220210_Field5_10mins_crop.mldatx_tracked.trxyt	236	0.009814721559396439
		0.04651125758661108
		0.06283674919542166
		0.02203450891321512
		0.014717179528056549
		0.017608857728811787
		0.004956264989001299
		0.006575105482246517
		0.09062358686507964
20220210_Field5_10mins_crop.mldatx_tracked.trxyt	238	0.04945362778597465
		0.1170950594050847
		0.07012720252305409
		0.06401611755017385
		0.00039950385024992385
		0.012940822470605228
		0.08831398005722614
		0.0318184355511846
		0.12901895069011213
		0.017460274037926198
		0.12632289493911447
		0.06762746849168812
		0.0022289267670104695
		0.12229593700802711
		0.03945841814821887
		0.07282883483557757
		0.21608283318705457
		0.005037441329723673
		0.01256991784899416
		0.19764228763910147
		0.080674639949019
